# Supplementary material for: mTORC1 controls Golgi architecture and vesicle secretion by phosphorylation of SCYL1
Source: Nat Commun. 2022 Aug 10;13:4685. doi: 10.1038/s41467-022-32487-7 (PMC9365812; doi:10.1038/s41467-022-32487-7)
Supplement: Supplementary file 4 — Supplementary Data 1 [file 41467_2022_32487_MOESM4_ESM.xlsx]

## Sheet: ST1a
Supplementary Table 1a: List of identified proteins comparing SILAC labeled SCYL1 KO to WT MCF7 cells (n=2 biological replicates, Exp1 and Exp2). Data are presented in Figure 2d. Protein and peptide IDs were filtered on a FDR<0.01 and minimum 1 unique peptide for protein identification. Minimum ratio count for quantification was 2. PEP: posterior error probability.
Protein IDs	Protein names	Gene names	Fasta headers	Number of proteins	Peptides	Sequence coverage [%]	PEP	Ratio KO/WT normalized Exp1	Ratio KO/WT variability [%] Exp1	Ratio KO/WT count Exp1	Ratio KO/WT normalized Exp2	Ratio KO/WT variability [%] Exp2	Ratio KO/WT count Exp2	Sequence coverage Exp1 [%]	Sequence coverage Exp2 [%]	id
A0A087WUM0;P57105	Synaptojanin-2-binding protein	SYNJ2BP	>tr|A0A087WUM0|A0A087WUM0_HUMAN Protein SYNJ2BP-COX16 (Fragment) OS=Homo sapiens GN=SYNJ2BP-COX16 PE=4 SV=1;>sp|P57105|SYJ2B_HUMAN Synaptojanin-2-binding protein OS=Homo sapiens GN=SYNJ2BP PE=1 SV=2	2	11	72.6	2.1904e-117	0.6626	15.253	24	0.6695	47.002	23	67.2	67.2	1
A0A087X0R7;Q9H4L4	Sentrin-specific protease 3	SENP3	>tr|A0A087X0R7|A0A087X0R7_HUMAN Protein SENP3-EIF4A1 (Fragment) OS=Homo sapiens GN=SENP3-EIF4A1 PE=4 SV=1;>sp|Q9H4L4|SENP3_HUMAN Sentrin-specific protease 3 OS=Homo sapiens GN=SENP3 PE=1 SV=2	2	1	2.6	0.00096632	1.1134	0	2	NaN	NaN	1	2.6	2.6	3
A0A096LP01			>tr|A0A096LP01|A0A096LP01_HUMAN Protein LINC00493 OS=Homo sapiens GN=LINC00493 PE=1 SV=1	1	1	16.8	2.7837e-09	NaN	NaN	0	NaN	NaN	1	0	16.8	4
A0A0A6YYA0;Q9Y3B3	Transmembrane emp24 domain-containing protein 7	TMED7	>tr|A0A0A6YYA0|A0A0A6YYA0_HUMAN Protein TMED7-TICAM2 OS=Homo sapiens GN=TMED7-TICAM2 PE=3 SV=1;>sp|Q9Y3B3|TMED7_HUMAN Transmembrane emp24 domain-containing protein 7 OS=Homo sapiens GN=TMED7 PE=1 SV=2	2	5	39.4	5.91e-67	0.95021	9.861	8	1.0104	15.494	13	28.7	39.4	7
A0A0A6YYL1;P49914	5-formyltetrahydrofolate cyclo-ligase	MTHFS	>tr|A0A0A6YYL1|A0A0A6YYL1_HUMAN 5-formyltetrahydrofolate cyclo-ligase OS=Homo sapiens GN=ST20-MTHFS PE=3 SV=1;>sp|P49914|MTHFS_HUMAN 5-formyltetrahydrofolate cyclo-ligase OS=Homo sapiens GN=MTHFS PE=1 SV=2	2	2	12.3	2.7155e-10	0.98486	13.917	5	0.93665	6.5056	4	12.3	12.3	8
A0A0B4J2A0;Q9UHJ6	Sedoheptulokinase	SHPK	>tr|A0A0B4J2A0|A0A0B4J2A0_HUMAN Uncharacterized protein OS=Homo sapiens PE=1 SV=1;>sp|Q9UHJ6|SHPK_HUMAN Sedoheptulokinase OS=Homo sapiens GN=SHPK PE=1 SV=3	2	6	21.1	1.3191e-41	1.0441	8.2851	2	0.87189	75.789	8	6.5	13.8	12
A0A0B4J2F0			>sp|A0A0B4J2F0|PIOS1_HUMAN Protein PIGBOS1 OS=Homo sapiens GN=PIGBOS1 PE=3 SV=1	1	2	22.2	5.8891e-18	1.0954	15.612	5	1.0272	11.722	3	22.2	22.2	14
A0A0C4DFX4;Q6ZRS2	Helicase SRCAP	SRCAP	>tr|A0A0C4DFX4|A0A0C4DFX4_HUMAN Uncharacterized protein (Fragment) OS=Homo sapiens PE=4 SV=1;>sp|Q6ZRS2|SRCAP_HUMAN Helicase SRCAP OS=Homo sapiens GN=SRCAP PE=1 SV=3	2	3	0.9	4.6152e-06	0.87483	3.6532	2	1.1035	1.7612	2	0.5	0.9	15
A0A0U1RQV1			>tr|A0A0U1RQV1|A0A0U1RQV1_HUMAN Protein ERVK3-1 (Fragment) OS=Homo sapiens GN=ERVK3-1 PE=1 SV=1	1	1	12.1	1.6142e-13	NaN	NaN	1	NaN	NaN	1	12.1	12.1	16
A0AV96	RNA-binding protein 47	RBM47	>sp|A0AV96|RBM47_HUMAN RNA-binding protein 47 OS=Homo sapiens GN=RBM47 PE=1 SV=2	1	5	13.8	3.9424e-55	1.2657	18.472	9	1.2688	11.388	8	12	12	18
A0AVT1	Ubiquitin-like modifier-activating enzyme 6	UBA6	>sp|A0AVT1|UBA6_HUMAN Ubiquitin-like modifier-activating enzyme 6 OS=Homo sapiens GN=UBA6 PE=1 SV=1	1	26	29.6	3.9904e-151	1.1461	26.922	31	1.0334	30.327	35	19.6	24.2	19
A0FGR8	Extended synaptotagmin-2	ESYT2	>sp|A0FGR8|ESYT2_HUMAN Extended synaptotagmin-2 OS=Homo sapiens GN=ESYT2 PE=1 SV=1	1	21	28.1	4.6488e-170	0.97454	33.283	38	0.98249	16.217	26	25.7	20.2	20
A0MZ66	Shootin-1	KIAA1598	>sp|A0MZ66|SHOT1_HUMAN Shootin-1 OS=Homo sapiens GN=SHTN1 PE=1 SV=4	1	16	24.6	2.4322e-61	1.1333	11.13	29	1.1479	26.593	25	22	22	21
A0PJW6	Transmembrane protein 223	TMEM223	>sp|A0PJW6|TM223_HUMAN Transmembrane protein 223 OS=Homo sapiens GN=TMEM223 PE=1 SV=1	1	4	13.9	1.8659e-09	1.0327	26.124	2	1.1319	21.519	3	13.4	8.9	22
A1A4S6	Rho GTPase-activating protein 10	ARHGAP10	>sp|A1A4S6|RHG10_HUMAN Rho GTPase-activating protein 10 OS=Homo sapiens GN=ARHGAP10 PE=1 SV=1	1	2	2.5	3.3628e-05	NaN	NaN	1	NaN	NaN	1	1.3	1.3	23
A1L0T0	Acetolactate synthase-like protein	ILVBL	>sp|A1L0T0|ILVBL_HUMAN Acetolactate synthase-like protein OS=Homo sapiens GN=ILVBL PE=1 SV=2	1	16	38.8	9.3792e-209	1.0566	37.284	28	1.0187	20.578	22	34	28.6	24
A1L170	Uncharacterized protein C1orf226	C1orf226	>sp|A1L170|CA226_HUMAN Uncharacterized protein C1orf226 OS=Homo sapiens GN=C1orf226 PE=1 SV=1	1	1	6.2	8.713e-08	NaN	NaN	0	NaN	NaN	0	0	0	25
A1L188	Uncharacterized protein C17orf89	C17orf89	>sp|A1L188|CQ089_HUMAN Uncharacterized protein C17orf89 OS=Homo sapiens GN=C17orf89 PE=4 SV=1	1	2	32.4	1.6597e-10	0.66339	4.0863	2	0.77398	11.892	2	32.4	32.4	26
A1L3X0	Elongation of very long chain fatty acids protein 7	ELOVL7	>sp|A1L3X0|ELOV7_HUMAN Elongation of very long chain fatty acids protein 7 OS=Homo sapiens GN=ELOVL7 PE=1 SV=1	1	2	6.4	5.3981e-08	0.82772	46.993	9	0.88797	31.734	6	6.4	6.4	27
A2RRP1	Neuroblastoma-amplified sequence	NBAS	>sp|A2RRP1|NBAS_HUMAN Neuroblastoma-amplified sequence OS=Homo sapiens GN=NBAS PE=1 SV=2	1	22	11	2.3006e-72	0.83648	25.732	35	0.94045	25.116	28	9.4	8.5	28
A2RTX5	Probable threonine--tRNA ligase 2, cytoplasmic	TARSL2	>sp|A2RTX5|SYTC2_HUMAN Probable threonine--tRNA ligase 2, cytoplasmic OS=Homo sapiens GN=TARSL2 PE=1 SV=1	1	8	11	2.1061e-27	0.95516	56.584	2	0.73594	39.807	4	4.7	9.2	29
A3KMH1	von Willebrand factor A domain-containing protein 8	VWA8	>sp|A3KMH1|VWA8_HUMAN von Willebrand factor A domain-containing protein 8 OS=Homo sapiens GN=VWA8 PE=1 SV=2	1	30	21.2	3.8876e-130	0.85452	17.034	34	0.84292	38.515	29	16.1	15	30
A3KN83;Q9Y2G9	Protein strawberry notch homolog 1	SBNO1	>sp|A3KN83|SBNO1_HUMAN Protein strawberry notch homolog 1 OS=Homo sapiens GN=SBNO1 PE=1 SV=1	2	20	18.8	4.0595e-97	0.95135	29.311	24	0.93234	29.953	15	12.7	13.4	31
A4D1E9	GTP-binding protein 10	GTPBP10	>sp|A4D1E9|GTPBA_HUMAN GTP-binding protein 10 OS=Homo sapiens GN=GTPBP10 PE=1 SV=1	1	3	7.2	3.1474e-08	0.93968	9.11	2	NaN	NaN	1	2.3	2.8	32
A4FU69	EF-hand calcium-binding domain-containing protein 5	EFCAB5	>sp|A4FU69|EFCB5_HUMAN EF-hand calcium-binding domain-containing protein 5 OS=Homo sapiens GN=EFCAB5 PE=1 SV=3	1	2	2.3	5.8663e-05	NaN	NaN	1	NaN	NaN	1	1.7	0.6	33
A5D8V6	Vacuolar protein sorting-associated protein 37C	VPS37C	>sp|A5D8V6|VP37C_HUMAN Vacuolar protein sorting-associated protein 37C OS=Homo sapiens GN=VPS37C PE=1 SV=2	1	3	17.7	1.9324e-08	NaN	NaN	1	NaN	NaN	1	3.4	8.7	34
A5PLL7	Transmembrane protein 189	TMEM189	>sp|A5PLL7|TM189_HUMAN Transmembrane protein 189 OS=Homo sapiens GN=TMEM189 PE=1 SV=3	1	4	18.9	1.309e-16	NaN	NaN	1	NaN	NaN	1	14.8	14.8	35
A5YKK6	CCR4-NOT transcription complex subunit 1	CNOT1	>sp|A5YKK6|CNOT1_HUMAN CCR4-NOT transcription complex subunit 1 OS=Homo sapiens GN=CNOT1 PE=1 SV=2	1	82	41.2	0	0.96362	42.934	127	1.0141	36.329	115	34.4	32.3	36
A6ND36	Protein FAM83G	FAM83G	>sp|A6ND36|FA83G_HUMAN Protein FAM83G OS=Homo sapiens GN=FAM83G PE=1 SV=2	1	3	6.2	6.022e-07	0.96935	29.048	3	NaN	NaN	1	6.2	1.1	38
A6NDG6	Phosphoglycolate phosphatase	PGP	>sp|A6NDG6|PGP_HUMAN Phosphoglycolate phosphatase OS=Homo sapiens GN=PGP PE=1 SV=1	1	10	45.8	2.0892e-57	0.95673	46.175	11	0.83115	68.407	14	21.2	39.3	39
A6NDU8	UPF0600 protein C5orf51	C5orf51	>sp|A6NDU8|CE051_HUMAN UPF0600 protein C5orf51 OS=Homo sapiens GN=C5orf51 PE=1 SV=1	1	3	10.9	3.9973e-16	NaN	NaN	1	NaN	NaN	1	7.8	7.8	40
A6NEL3;Q8N7N1;Q96G04;P0C5J1	Putative protein FAM86C2P;Protein FAM86B1;Protein FAM86A;Protein FAM86B2	FAM86C2P;FAM86B1;FAM86A;FAM86B2	>sp|A6NEL3|F86C2_HUMAN Putative protein FAM86C2P OS=Homo sapiens GN=FAM86C2P PE=5 SV=1;>sp|Q8N7N1|F86B1_HUMAN Putative protein N-methyltransferase FAM86B1 OS=Homo sapiens GN=FAM86B1 PE=2 SV=2;>sp|Q96G04|EF2KT_HUMAN Protein-lysine N-methyltransferase EEF2KM	4	1	6.1	0.00079938	NaN	NaN	0	NaN	NaN	1	6.1	6.1	41
A6NFI3	Zinc finger protein 316	ZNF316	>sp|A6NFI3|ZN316_HUMAN Zinc finger protein 316 OS=Homo sapiens GN=ZNF316 PE=1 SV=1	1	5	8.8	3.7792e-16	1.1648	21.42	4	1.1822	14.253	4	6.5	6.9	42
A6NHR9	Structural maintenance of chromosomes flexible hinge domain-containing protein 1	SMCHD1	>sp|A6NHR9|SMHD1_HUMAN Structural maintenance of chromosomes flexible hinge domain-containing protein 1 OS=Homo sapiens GN=SMCHD1 PE=1 SV=2	1	27	16.9	5.377e-133	0.93671	24.077	28	1.0621	23.329	23	14.2	10.2	43
A6NIH7;Q13432	Protein unc-119 homolog B	UNC119B	>sp|A6NIH7|U119B_HUMAN Protein unc-119 homolog B OS=Homo sapiens GN=UNC119B PE=1 SV=1	2	5	30.3	2.1026e-14	0.81288	7.4876	4	0.86988	31.281	5	23.1	22.7	45
A6NJ78;P0C7V9	Probable methyltransferase-like protein 15	METTL15	>sp|A6NJ78|MET15_HUMAN Probable methyltransferase-like protein 15 OS=Homo sapiens GN=METTL15 PE=1 SV=1	2	3	9.6	1.2084e-19	1.0307	13.018	2	1.2764	14.413	2	7.4	5.9	46
A6NK58	Putative lipoyltransferase 2, mitochondrial	LIPT2	>sp|A6NK58|LIPT2_HUMAN Putative lipoyltransferase 2, mitochondrial OS=Homo sapiens GN=LIPT2 PE=3 SV=1	1	1	5.2	0.00062695	NaN	NaN	1	NaN	NaN	0	5.2	0	47
A6NKF1	SAC3 domain-containing protein 1	SAC3D1	>sp|A6NKF1|SAC31_HUMAN SAC3 domain-containing protein 1 OS=Homo sapiens GN=SAC3D1 PE=1 SV=2	1	1	4.7	3.2993e-10	NaN	NaN	1	NaN	NaN	0	4.7	0	48
A6NNL5	Uncharacterized protein C15orf61	C15orf61	>sp|A6NNL5|CO061_HUMAN Uncharacterized protein C15orf61 OS=Homo sapiens GN=C15orf61 PE=2 SV=2	1	2	19.1	0.00017466	0.62063	3.939	2	NaN	NaN	1	5.1	5.1	50
A7E2V4	Zinc finger SWIM domain-containing protein 8	ZSWIM8	>sp|A7E2V4|ZSWM8_HUMAN Zinc finger SWIM domain-containing protein 8 OS=Homo sapiens GN=ZSWIM8 PE=1 SV=1	1	4	2.9	2.2211e-15	NaN	NaN	0	0.66819	14.032	3	0	2.2	51
A8MT69	Centromere protein X	STRA13	>sp|A8MT69|CENPX_HUMAN Centromere protein X OS=Homo sapiens GN=STRA13 PE=1 SV=1	1	7	87.7	1.7835e-38	0.88412	26.938	4	0.94374	11.963	4	66.7	75.3	52
A8MTT3		hCG_1988162	>sp|A8MTT3|CEBOS_HUMAN Protein CEBPZOS OS=Homo sapiens GN=CEBPZOS PE=1 SV=2	1	2	23.8	5.3435e-05	NaN	NaN	1	NaN	NaN	1	10	10	53
A8MVU1;P14598;A6NI72	Putative neutrophil cytosol factor 1C;Neutrophil cytosol factor 1;Putative neutrophil cytosol factor 1B	NCF1C;NCF1;NCF1B	>sp|A8MVU1|NCF1C_HUMAN Putative neutrophil cytosol factor 1C OS=Homo sapiens GN=NCF1C PE=5 SV=1;>sp|P14598|NCF1_HUMAN Neutrophil cytosol factor 1 OS=Homo sapiens GN=NCF1 PE=1 SV=3;>sp|A6NI72|NCF1B_HUMAN Putative neutrophil cytosol factor 1B OS=Homo sapiens	3	1	2.5	0.0016655	NaN	NaN	0	NaN	NaN	0	0	0	44
A8MXV4	Nucleoside diphosphate-linked moiety X motif 19, mitochondrial	NUDT19	>sp|A8MXV4|NUD19_HUMAN Nucleoside diphosphate-linked moiety X motif 19 OS=Homo sapiens GN=NUDT19 PE=1 SV=1	1	2	6.9	4.2646e-05	NaN	NaN	1	0.52815	90.366	3	2.7	6.9	55
B1AK53	Espin	ESPN	>sp|B1AK53|ESPN_HUMAN Espin OS=Homo sapiens GN=ESPN PE=1 SV=1	1	2	2.7	6.0365e-05	NaN	NaN	1	NaN	NaN	1	1.2	1.2	56
B2RBV5		LOC93622	>sp|B2RBV5|MRUPP_HUMAN Putative MORF4 family-associated protein 1-like protein UPP OS=Homo sapiens PE=1 SV=1	1	1	10.1	2.011e-06	NaN	NaN	1	NaN	NaN	0	10.1	0	57
B2RUZ4	Small integral membrane protein 1	SMIM1	>sp|B2RUZ4|SMIM1_HUMAN Small integral membrane protein 1 OS=Homo sapiens GN=SMIM1 PE=1 SV=1	1	1	15.4	0.0012018	NaN	NaN	1	NaN	NaN	1	15.4	15.4	58
B3EWG6;B3EWG5;B3EWG4;B3EWG3	Protein FAM25G;Protein FAM25C;Protein FAM25B;Protein FAM25A	FAM25G;FAM25C;FAM25B;FAM25A	>sp|B3EWG6|FM25G_HUMAN Protein FAM25G OS=Homo sapiens GN=FAM25G PE=3 SV=1;>sp|B3EWG5|FM25C_HUMAN Protein FAM25C OS=Homo sapiens GN=FAM25C PE=3 SV=1;>sp|B3EWG4|FM25B_HUMAN Putative protein FAM25BP OS=Homo sapiens GN=FAM25BP PE=5 SV=1;>sp|B3EWG3|FM25A_HUMAN	4	2	25.8	3.2145e-08	NaN	NaN	0	1.3256	22.377	2	0	10.1	59
B4DGG1;Q9H0X4	Protein ITFG3	ITFG3	>tr|B4DGG1|B4DGG1_HUMAN Uncharacterized protein OS=Homo sapiens PE=2 SV=1;>sp|Q9H0X4|F234A_HUMAN Protein FAM234A OS=Homo sapiens GN=FAM234A PE=1 SV=1	2	2	4.1	2.0014e-07	1.1264	16.978	3	1.1463	5.9747	2	4.1	2.3	60
C4AMC7;A0A096LP75;Q6VEQ5;Q9NQA3;A8K0Z3;A8MWX3	Putative WAS protein family homolog 3;WAS protein family homolog 2;WAS protein family homolog 6;WAS protein family homolog 1;Putative WAS protein family homolog 4	WASH3P;WASH2P;WASH6P;WASH1;WASH4P	>sp|C4AMC7|WASH3_HUMAN Putative WAS protein family homolog 3 OS=Homo sapiens GN=WASH3P PE=1 SV=2;>tr|A0A096LP75|A0A096LP75_HUMAN Protein LOC102723897 OS=Homo sapiens GN=LOC102723897 PE=4 SV=1;>sp|Q6VEQ5|WASH2_HUMAN WAS protein family homolog 2 OS=Homo sapi	6	2	4.5	9.8342e-05	0.30893	124.77	2	0.21877	8.4437	2	2.8	2.8	5
C9JLW8	Protein FAM195B	FAM195B	>sp|C9JLW8|F195B_HUMAN Mapk-regulated corepressor-interacting protein 1 OS=Homo sapiens GN=FAM195B PE=1 SV=1	1	2	22.7	7.0351e-07	NaN	NaN	0	NaN	NaN	1	0	11.3	63
E0CX11;Q5SZL2	Uncharacterized protein C7orf73;Centrosomal protein of 85 kDa-like	C7orf73;CEP85L	>sp|E0CX11|CG073_HUMAN Uncharacterized protein C7orf73 OS=Homo sapiens GN=C7orf73 PE=1 SV=1;>sp|Q5SZL2|CE85L_HUMAN Centrosomal protein of 85 kDa-like OS=Homo sapiens GN=CEP85L PE=1 SV=1	2	2	25.5	1.9386e-07	1.1318	8.084	2	1.0799	20.823	2	25.5	25.5	112
E7ERA6	RING finger protein 223	RNF223	>sp|E7ERA6|RN223_HUMAN RING finger protein 223 OS=Homo sapiens GN=RNF223 PE=2 SV=1	1	1	6.4	0.00034618	NaN	NaN	1	NaN	NaN	0	6.4	0	114
E9PAV3;Q9BZK3		NACA	>sp|E9PAV3|NACAM_HUMAN Nascent polypeptide-associated complex subunit alpha, muscle-specific form OS=Homo sapiens GN=NACA PE=1 SV=1	2	6	3.5	2.0375e-237	1.1452	23.408	27	0.97168	17.615	26	3.5	3.4	116
E9PL57;Q86V88		NEDD8-MDP1	>tr|E9PL57|E9PL57_HUMAN Protein NEDD8-MDP1 (Fragment) OS=Homo sapiens GN=NEDD8-MDP1 PE=4 SV=1	2	10	47.6	2.2741e-273	0.90962	13.009	12	0.83052	23.069	13	46.5	46.5	118
E9PLD3;E9PRG8		C11orf48	>tr|E9PLD3|E9PLD3_HUMAN Uncharacterized protein OS=Homo sapiens PE=4 SV=1;>sp|E9PRG8|CK098_HUMAN Uncharacterized protein C11orf98 OS=Homo sapiens GN=C11orf98 PE=4 SV=1	2	1	13.1	9.2459e-09	1.0327	7.9758	4	1.0461	10.305	4	13.1	13.1	119
E9PSI1;O15321	Transmembrane 9 superfamily member 1	TM9SF1	>tr|E9PSI1|E9PSI1_HUMAN Uncharacterized protein OS=Homo sapiens PE=4 SV=1;>sp|O15321|TM9S1_HUMAN Transmembrane 9 superfamily member 1 OS=Homo sapiens GN=TM9SF1 PE=2 SV=2	2	8	9.2	1.1879e-29	0.73918	22.546	17	0.76179	27.885	14	8.2	9.2	121
G3V325;O75127	Pentatricopeptide repeat-containing protein 1, mitochondrial	ATP5J2-PTCD1;PTCD1	>tr|G3V325|G3V325_HUMAN Protein ATP5J2-PTCD1 OS=Homo sapiens GN=ATP5J2-PTCD1 PE=4 SV=1;>sp|O75127|PTCD1_HUMAN Pentatricopeptide repeat-containing protein 1, mitochondrial OS=Homo sapiens GN=PTCD1 PE=1 SV=2	2	8	9.9	5.0985e-42	0.97969	15.468	26	0.95917	17.776	26	8.4	8.5	124
H0Y858;Q9NR96	Toll-like receptor 9	TLR9	>tr|H0Y858|H0Y858_HUMAN Uncharacterized protein (Fragment) OS=Homo sapiens PE=4 SV=1;>sp|Q9NR96|TLR9_HUMAN Toll-like receptor 9 OS=Homo sapiens GN=TLR9 PE=1 SV=2	2	4	3.5	2.0974e-12	NaN	NaN	1	0.88219	17.783	2	2.1	3	127
H0YAE9;O00584	Ribonuclease T2	RNASET2	>tr|H0YAE9|H0YAE9_HUMAN Uncharacterized protein (Fragment) OS=Homo sapiens PE=3 SV=1;>sp|O00584|RNT2_HUMAN Ribonuclease T2 OS=Homo sapiens GN=RNASET2 PE=1 SV=2	2	4	23.2	2.3519e-16	1.1774	119.95	6	0.94461	113.44	7	23.2	23.2	128
H0YIV9;O43716	Glutamyl-tRNA(Gln) amidotransferase subunit C, mitochondrial	GATC	>tr|H0YIV9|H0YIV9_HUMAN Uncharacterized protein (Fragment) OS=Homo sapiens PE=3 SV=1;>sp|O43716|GATC_HUMAN Glutamyl-tRNA(Gln) amidotransferase subunit C, mitochondrial OS=Homo sapiens GN=GATC PE=1 SV=1	2	6	55.4	3.0408e-36	0.79495	50.073	2	0.82617	19.25	8	20.8	35.1	129
H3BMM5;Q96AX1	Vacuolar protein sorting-associated protein 33A	VPS33A	>tr|H3BMM5|H3BMM5_HUMAN Uncharacterized protein OS=Homo sapiens PE=4 SV=1;>sp|Q96AX1|VP33A_HUMAN Vacuolar protein sorting-associated protein 33A OS=Homo sapiens GN=VPS33A PE=1 SV=1	2	4	6.5	4.6935e-11	1.0535	29.009	4	0.98203	11.293	8	4.8	4.6	131
H3BN98;Q15041	ADP-ribosylation factor-like protein 6-interacting protein 1	ARL6IP1	>tr|H3BN98|H3BN98_HUMAN Uncharacterized protein (Fragment) OS=Homo sapiens PE=4 SV=2;>sp|Q15041|AR6P1_HUMAN ADP-ribosylation factor-like protein 6-interacting protein 1 OS=Homo sapiens GN=ARL6IP1 PE=1 SV=2	2	10	46	1.7578e-262	1.0518	16.662	10	1.1637	15.778	10	46	43.5	132
I3L0A0;Q13404	Ubiquitin-conjugating enzyme E2 variant 1	UBE2V1	>tr|I3L0A0|I3L0A0_HUMAN HCG2044781 OS=Homo sapiens GN=TMEM189-UBE2V1 PE=4 SV=1;>sp|Q13404|UB2V1_HUMAN Ubiquitin-conjugating enzyme E2 variant 1 OS=Homo sapiens GN=UBE2V1 PE=1 SV=2	2	14	36.8	8.6244e-196	0.90259	19.383	28	0.89862	14.708	28	33.8	33.8	136
I3L0E3;Q9Y2R5	28S ribosomal protein S17, mitochondrial	MRPS17	>tr|I3L0E3|I3L0E3_HUMAN HCG1984214, isoform CRA_a OS=Homo sapiens GN=hCG_1984214 PE=3 SV=1;>sp|Q9Y2R5|RT17_HUMAN 28S ribosomal protein S17, mitochondrial OS=Homo sapiens GN=MRPS17 PE=1 SV=1	2	5	29.3	1.1541e-123	0.92677	25.783	9	1.0372	16.296	7	29.3	24.4	137
I3L521;Q9Y580	RNA-binding protein 7	RBM7	>tr|I3L521|I3L521_HUMAN Uncharacterized protein (Fragment) OS=Homo sapiens PE=4 SV=1;>sp|Q9Y580|RBM7_HUMAN RNA-binding protein 7 OS=Homo sapiens GN=RBM7 PE=1 SV=1	2	1	12.2	1.3939e-05	NaN	NaN	1	NaN	NaN	1	12.2	12.2	138
K7EQG2			>tr|K7EQG2|K7EQG2_HUMAN Uncharacterized protein (Fragment) OS=Homo sapiens PE=1 SV=1	1	3	44.6	1.5607e-08	1.1757	4.8777	2	NaN	NaN	1	37.6	19.7	140
K7ERE1;Q8N2U0	Transmembrane protein 256	TMEM256	>tr|K7ERE1|K7ERE1_HUMAN Uncharacterized protein OS=Homo sapiens PE=4 SV=1;>sp|Q8N2U0|TM256_HUMAN Transmembrane protein 256 OS=Homo sapiens GN=TMEM256 PE=3 SV=1	2	6	85.3	9.7055e-72	0.95678	14.422	5	0.90276	18.276	6	61.8	77.9	141
O00115	Deoxyribonuclease-2-alpha	DNASE2	>sp|O00115|DNS2A_HUMAN Deoxyribonuclease-2-alpha OS=Homo sapiens GN=DNASE2 PE=1 SV=2	1	7	25.3	1.3223e-24	1.0136	38.343	4	1.2385	52.658	4	10	13.1	143
O00139	Kinesin-like protein KIF2A	KIF2A	>sp|O00139|KIF2A_HUMAN Kinesin-like protein KIF2A OS=Homo sapiens GN=KIF2A PE=1 SV=3	1	6	9.3	1.7113e-20	1.1608	44.324	3	0.9788	50.36	4	4.2	4.4	144
O00148	ATP-dependent RNA helicase DDX39A	DDX39A	>sp|O00148|DX39A_HUMAN ATP-dependent RNA helicase DDX39A OS=Homo sapiens GN=DDX39A PE=1 SV=2	1	13	28.3	2.1291e-78	1.1316	24.995	6	0.8318	21.941	4	26.5	21.8	145
O00151	PDZ and LIM domain protein 1	PDLIM1	>sp|O00151|PDLI1_HUMAN PDZ and LIM domain protein 1 OS=Homo sapiens GN=PDLIM1 PE=1 SV=4	1	11	49.2	1.1907e-90	1.2117	65.521	10	1.189	39.221	18	28.3	49.2	146
O00154	Cytosolic acyl coenzyme A thioester hydrolase	ACOT7	>sp|O00154|BACH_HUMAN Cytosolic acyl coenzyme A thioester hydrolase OS=Homo sapiens GN=ACOT7 PE=1 SV=3	1	6	20.5	2.1593e-36	1.04	20.935	24	0.91302	27.858	23	20.5	20.5	147
O00159	Unconventional myosin-Ic	MYO1C	>sp|O00159|MYO1C_HUMAN Unconventional myosin-Ic OS=Homo sapiens GN=MYO1C PE=1 SV=4	1	32	35.5	3.1047e-262	1.0905	28.235	61	0.84955	30.839	61	31.4	26.3	148
O00161	Synaptosomal-associated protein 23	SNAP23	>sp|O00161|SNP23_HUMAN Synaptosomal-associated protein 23 OS=Homo sapiens GN=SNAP23 PE=1 SV=1	1	4	33.2	2.0864e-21	0.70478	35.334	3	NaN	NaN	1	26.5	6.6	149
O00165	HCLS1-associated protein X-1	HAX1	>sp|O00165|HAX1_HUMAN HCLS1-associated protein X-1 OS=Homo sapiens GN=HAX1 PE=1 SV=2	1	6	26.9	1.5406e-96	0.88072	9.8538	10	0.91081	10.493	13	22.6	26.9	150
O00170	AH receptor-interacting protein	AIP	>sp|O00170|AIP_HUMAN AH receptor-interacting protein OS=Homo sapiens GN=AIP PE=1 SV=2	1	11	43.3	4.347e-66	1.0025	41.278	16	0.93152	17.525	14	34.8	38.2	151
O00178	GTP-binding protein 1	GTPBP1	>sp|O00178|GTPB1_HUMAN GTP-binding protein 1 OS=Homo sapiens GN=GTPBP1 PE=1 SV=3	1	5	9.1	3.1384e-28	0.91566	54.382	4	0.84354	11.224	6	7	7	152
O00186	Syntaxin-binding protein 3	STXBP3	>sp|O00186|STXB3_HUMAN Syntaxin-binding protein 3 OS=Homo sapiens GN=STXBP3 PE=1 SV=2	1	12	22.3	4.5509e-59	0.8793	18.867	18	0.99214	47.958	19	15.2	14.7	153
O00189	AP-4 complex subunit mu-1	AP4M1	>sp|O00189|AP4M1_HUMAN AP-4 complex subunit mu-1 OS=Homo sapiens GN=AP4M1 PE=1 SV=2	1	2	5.1	0.00013274	NaN	NaN	1	NaN	NaN	1	3.1	2	154
O00192	Armadillo repeat protein deleted in velo-cardio-facial syndrome	ARVCF	>sp|O00192|ARVC_HUMAN Armadillo repeat protein deleted in velo-cardio-facial syndrome OS=Homo sapiens GN=ARVCF PE=1 SV=1	1	1	1.4	4.4744e-05	NaN	NaN	0	NaN	NaN	1	0	1.4	155
O00194	Ras-related protein Rab-27B	RAB27B	>sp|O00194|RB27B_HUMAN Ras-related protein Rab-27B OS=Homo sapiens GN=RAB27B PE=1 SV=4	1	6	23.4	7.0173e-19	0.64705	42.051	6	0.55976	14.886	5	9.2	13.8	156
O00203;Q13367	AP-3 complex subunit beta-1	AP3B1	>sp|O00203|AP3B1_HUMAN AP-3 complex subunit beta-1 OS=Homo sapiens GN=AP3B1 PE=1 SV=3	2	27	27	6.6261e-157	1.1098	28.581	42	1.05	44.167	51	20.7	26	157
O00204	Sulfotransferase family cytosolic 2B member 1	SULT2B1	>sp|O00204|ST2B1_HUMAN Sulfotransferase family cytosolic 2B member 1 OS=Homo sapiens GN=SULT2B1 PE=1 SV=2	1	6	17	1.5876e-19	0.88845	5.8166	4	0.81676	25.23	5	7.1	13.4	158
O00212	Rho-related GTP-binding protein RhoD	RHOD	>sp|O00212|RHOD_HUMAN Rho-related GTP-binding protein RhoD OS=Homo sapiens GN=RHOD PE=1 SV=2	1	3	13.3	6.6038e-07	NaN	NaN	1	1.3081	21.451	3	3.8	8.6	159
O00217	NADH dehydrogenase [ubiquinone] iron-sulfur protein 8, mitochondrial	NDUFS8	>sp|O00217|NDUS8_HUMAN NADH dehydrogenase [ubiquinone] iron-sulfur protein 8, mitochondrial OS=Homo sapiens GN=NDUFS8 PE=1 SV=1	1	7	29	1.6026e-80	1.0189	23.033	17	1.0952	22.183	16	29	29	160
O00220	Tumor necrosis factor receptor superfamily member 10A	TNFRSF10A	>sp|O00220|TR10A_HUMAN Tumor necrosis factor receptor superfamily member 10A OS=Homo sapiens GN=TNFRSF10A PE=1 SV=3	1	1	2.8	0.00077084	NaN	NaN	1	NaN	NaN	0	2.8	0	161
O00231	26S proteasome non-ATPase regulatory subunit 11	PSMD11	>sp|O00231|PSD11_HUMAN 26S proteasome non-ATPase regulatory subunit 11 OS=Homo sapiens GN=PSMD11 PE=1 SV=3	1	30	60.4	8.7527e-193	1.0021	22.759	68	0.96797	18.973	71	57.8	60.4	162
O00232	26S proteasome non-ATPase regulatory subunit 12	PSMD12	>sp|O00232|PSD12_HUMAN 26S proteasome non-ATPase regulatory subunit 12 OS=Homo sapiens GN=PSMD12 PE=1 SV=3	1	27	54.2	1.3201e-246	1.0083	37.56	50	0.99783	17.985	58	51.1	45.8	163
O00233	26S proteasome non-ATPase regulatory subunit 9	PSMD9	>sp|O00233|PSMD9_HUMAN 26S proteasome non-ATPase regulatory subunit 9 OS=Homo sapiens GN=PSMD9 PE=1 SV=3	1	10	46.6	8.5973e-144	0.90632	12.975	18	0.81874	49.724	21	46.6	46.6	164
O00244	Copper transport protein ATOX1	ATOX1	>sp|O00244|ATOX1_HUMAN Copper transport protein ATOX1 OS=Homo sapiens GN=ATOX1 PE=1 SV=1	1	7	47.1	7.3724e-147	1.0893	20.417	9	1.0352	13.287	7	47.1	47.1	165
O00255	Menin	MEN1	>sp|O00255|MEN1_HUMAN Menin OS=Homo sapiens GN=MEN1 PE=1 SV=4	1	1	2.3	2.5404e-11	NaN	NaN	1	NaN	NaN	1	2.3	2.3	166
O00258	Tail-anchored protein insertion receptor WRB	WRB	>sp|O00258|WRB_HUMAN Tail-anchored protein insertion receptor WRB OS=Homo sapiens GN=WRB PE=1 SV=2	1	1	6.9	3.9724e-05	0.8871	15.144	5	0.76829	8.2501	3	6.9	6.9	167
O00264	Membrane-associated progesterone receptor component 1	PGRMC1	>sp|O00264|PGRC1_HUMAN Membrane-associated progesterone receptor component 1 OS=Homo sapiens GN=PGRMC1 PE=1 SV=3	1	9	25.6	2.3686e-36	0.83198	18.888	17	0.9061	9.8193	18	25.6	25.1	168
O00267	Transcription elongation factor SPT5	SUPT5H	>sp|O00267|SPT5H_HUMAN Transcription elongation factor SPT5 OS=Homo sapiens GN=SUPT5H PE=1 SV=1	1	20	24.6	4.7649e-209	1.0146	19.924	34	1.0348	21.168	40	21.8	24.6	169
O00268	Transcription initiation factor TFIID subunit 4	TAF4	>sp|O00268|TAF4_HUMAN Transcription initiation factor TFIID subunit 4 OS=Homo sapiens GN=TAF4 PE=1 SV=2	1	9	13.5	3.7447e-46	1.0668	50.361	6	1.1292	57.751	6	11.2	7.6	170
O00273	DNA fragmentation factor subunit alpha	DFFA	>sp|O00273|DFFA_HUMAN DNA fragmentation factor subunit alpha OS=Homo sapiens GN=DFFA PE=1 SV=1	1	4	14.8	3.3005e-18	1.2041	38.851	5	1.0272	19.341	5	12.1	14.8	171
O00291	Huntingtin-interacting protein 1	HIP1	>sp|O00291|HIP1_HUMAN Huntingtin-interacting protein 1 OS=Homo sapiens GN=HIP1 PE=1 SV=5	1	7	9	1.2241e-39	1.1855	42.96	3	0.957	10.203	5	4.1	8.1	172
O00299	Chloride intracellular channel protein 1	CLIC1	>sp|O00299|CLIC1_HUMAN Chloride intracellular channel protein 1 OS=Homo sapiens GN=CLIC1 PE=1 SV=4	1	19	85.5	0	1.1077	15.665	54	1.0475	26.111	49	85.5	84.2	173
O00303	Eukaryotic translation initiation factor 3 subunit F	EIF3F	>sp|O00303|EIF3F_HUMAN Eukaryotic translation initiation factor 3 subunit F OS=Homo sapiens GN=EIF3F PE=1 SV=1	1	16	61.9	5.426e-213	1.0287	31.683	34	1.0336	19.923	45	33.9	56.9	174
O00308	NEDD4-like E3 ubiquitin-protein ligase WWP2	WWP2	>sp|O00308|WWP2_HUMAN NEDD4-like E3 ubiquitin-protein ligase WWP2 OS=Homo sapiens GN=WWP2 PE=1 SV=2	1	6	7.5	1.9798e-20	1.1165	19.4	5	0.71258	16.706	3	5.3	4.4	175
O00330	Pyruvate dehydrogenase protein X component, mitochondrial	PDHX	>sp|O00330|ODPX_HUMAN Pyruvate dehydrogenase protein X component, mitochondrial OS=Homo sapiens GN=PDHX PE=1 SV=3	1	7	17	4.5389e-24	1.0552	12.483	11	1.0596	6.0046	5	17	10.4	176
O00391	Sulfhydryl oxidase 1	QSOX1	>sp|O00391|QSOX1_HUMAN Sulfhydryl oxidase 1 OS=Homo sapiens GN=QSOX1 PE=1 SV=3	1	14	26.2	1.9787e-70	0.94374	60.719	24	0.74678	18.266	25	20.1	21.6	177
O00399	Dynactin subunit 6	DCTN6	>sp|O00399|DCTN6_HUMAN Dynactin subunit 6 OS=Homo sapiens GN=DCTN6 PE=1 SV=1	1	3	14.7	4.9969e-21	1.1337	13.774	3	1.0041	18.944	3	14.7	14.7	178
O00400	Acetyl-coenzyme A transporter 1	SLC33A1	>sp|O00400|ACATN_HUMAN Acetyl-coenzyme A transporter 1 OS=Homo sapiens GN=SLC33A1 PE=1 SV=1	1	4	10.2	8.4179e-16	0.73951	32.447	5	0.82893	12.228	6	7.8	8	179
O00401	Neural Wiskott-Aldrich syndrome protein	WASL	>sp|O00401|WASL_HUMAN Neural Wiskott-Aldrich syndrome protein OS=Homo sapiens GN=WASL PE=1 SV=2	1	3	9.1	3.103e-09	1.7346	45.519	2	1.0751	11.792	2	5.7	5.7	180
O00410	Importin-5	IPO5	>sp|O00410|IPO5_HUMAN Importin-5 OS=Homo sapiens GN=IPO5 PE=1 SV=4	1	47	54.4	0	0.98942	20.219	161	0.90166	21.218	145	49	51.8	181
O00411	DNA-directed RNA polymerase, mitochondrial	POLRMT	>sp|O00411|RPOM_HUMAN DNA-directed RNA polymerase, mitochondrial OS=Homo sapiens GN=POLRMT PE=1 SV=2	1	17	18.5	5.1228e-84	0.92542	22.416	22	0.88286	19.147	16	14.7	13.8	182
O00422	Histone deacetylase complex subunit SAP18	SAP18	>sp|O00422|SAP18_HUMAN Histone deacetylase complex subunit SAP18 OS=Homo sapiens GN=SAP18 PE=1 SV=1	1	4	30.1	1.0474e-11	1.0937	28.731	3	1.047	6.1118	3	19.6	15	183
O00429	Dynamin-1-like protein	DNM1L	>sp|O00429|DNM1L_HUMAN Dynamin-1-like protein OS=Homo sapiens GN=DNM1L PE=1 SV=2	1	27	41.7	7.8574e-297	1.0266	19.669	32	1.1339	33.032	36	33	33.6	184
O00442	RNA 3-terminal phosphate cyclase	RTCA	>sp|O00442|RTCA_HUMAN RNA 3-terminal phosphate cyclase OS=Homo sapiens GN=RTCA PE=1 SV=1	1	5	16.4	4.0783e-18	1.0955	19.669	4	0.8208	28.936	4	13.7	13.7	185
O00443	Phosphatidylinositol 4-phosphate 3-kinase C2 domain-containing subunit alpha	PIK3C2A	>sp|O00443|P3C2A_HUMAN Phosphatidylinositol 4-phosphate 3-kinase C2 domain-containing subunit alpha OS=Homo sapiens GN=PIK3C2A PE=1 SV=2	1	6	4.9	6.5104e-22	0.93885	17.152	7	0.88296	28.554	7	3.7	4.9	186
O00458	Interferon-related developmental regulator 1	IFRD1	>sp|O00458|IFRD1_HUMAN Interferon-related developmental regulator 1 OS=Homo sapiens GN=IFRD1 PE=1 SV=4	1	1	3.8	0.0010469	NaN	NaN	1	NaN	NaN	1	3.8	3.8	187
O00459	Phosphatidylinositol 3-kinase regulatory subunit beta	PIK3R2	>sp|O00459|P85B_HUMAN Phosphatidylinositol 3-kinase regulatory subunit beta OS=Homo sapiens GN=PIK3R2 PE=1 SV=2	1	1	1.6	8.3505e-05	NaN	NaN	1	NaN	NaN	1	1.6	1.6	188
O00461	Golgi integral membrane protein 4	GOLIM4	>sp|O00461|GOLI4_HUMAN Golgi integral membrane protein 4 OS=Homo sapiens GN=GOLIM4 PE=1 SV=1	1	2	4	1.1856e-13	1.2073	46.945	4	NaN	NaN	1	4	2.3	189
O00462	Beta-mannosidase	MANBA	>sp|O00462|MANBA_HUMAN Beta-mannosidase OS=Homo sapiens GN=MANBA PE=2 SV=3	1	10	13	7.2865e-43	0.6477	33.407	9	0.69495	14.645	9	9.8	9.1	190
O00468	Agrin;Agrin N-terminal 110 kDa subunit;Agrin C-terminal 110 kDa subunit;Agrin C-terminal 90 kDa fragment;Agrin C-terminal 22 kDa fragment	AGRN	>sp|O00468|AGRIN_HUMAN Agrin OS=Homo sapiens GN=AGRN PE=1 SV=5	1	34	22.8	2.5509e-207	0.91872	19.899	45	1.0384	18.41	37	19.6	14.6	191
O00469	Procollagen-lysine,2-oxoglutarate 5-dioxygenase 2	PLOD2	>sp|O00469|PLOD2_HUMAN Procollagen-lysine,2-oxoglutarate 5-dioxygenase 2 OS=Homo sapiens GN=PLOD2 PE=1 SV=2	1	26	41.9	0	1.0614	20.584	57	1.2659	18.185	52	38.3	35.3	192
O00471	Exocyst complex component 5	EXOC5	>sp|O00471|EXOC5_HUMAN Exocyst complex component 5 OS=Homo sapiens GN=EXOC5 PE=1 SV=1	1	9	14.4	1.2812e-29	0.97702	14.305	5	0.82326	25.774	9	7.9	7.2	193
O00483	NADH dehydrogenase [ubiquinone] 1 alpha subcomplex subunit 4	NDUFA4	>sp|O00483|NDUA4_HUMAN Cytochrome c oxidase subunit NDUFA4 OS=Homo sapiens GN=NDUFA4 PE=1 SV=1	1	7	55.6	2.0922e-38	0.89217	5.5322	10	0.9984	7.646	10	55.6	55.6	194
O00487	26S proteasome non-ATPase regulatory subunit 14	PSMD14	>sp|O00487|PSDE_HUMAN 26S proteasome non-ATPase regulatory subunit 14 OS=Homo sapiens GN=PSMD14 PE=1 SV=1	1	9	46.8	1.196e-216	1.0754	19.652	14	1.0546	11.588	17	31.6	46.8	195
O00488	Zinc finger protein 593	ZNF593	>sp|O00488|ZN593_HUMAN Zinc finger protein 593 OS=Homo sapiens GN=ZNF593 PE=1 SV=2	1	3	23.9	9.8853e-17	1.0089	18.973	3	0.99535	35.258	4	13.4	23.9	196
O00505	Importin subunit alpha-3	KPNA3	>sp|O00505|IMA4_HUMAN Importin subunit alpha-4 OS=Homo sapiens GN=KPNA3 PE=1 SV=2	1	10	20	8.7693e-115	1.1776	22.649	2	0.9738	15.023	4	16.1	16.9	197
O00515	Ladinin-1	LAD1	>sp|O00515|LAD1_HUMAN Ladinin-1 OS=Homo sapiens GN=LAD1 PE=1 SV=2	1	15	38.1	3.01e-58	0.5734	17.441	13	0.52492	23.376	13	25.5	23.4	198
O00519	Fatty-acid amide hydrolase 1	FAAH	>sp|O00519|FAAH1_HUMAN Fatty-acid amide hydrolase 1 OS=Homo sapiens GN=FAAH PE=1 SV=2	1	1	1.6	0.00086946	NaN	NaN	1	NaN	NaN	0	1.6	0	199
O00541	Pescadillo homolog	PES1	>sp|O00541|PESC_HUMAN Pescadillo homolog OS=Homo sapiens GN=PES1 PE=1 SV=1	1	14	22.6	1.1413e-54	1.1224	21.827	16	1.2272	16.341	14	17.9	12.9	200
O00560	Syntenin-1	SDCBP	>sp|O00560|SDCB1_HUMAN Syntenin-1 OS=Homo sapiens GN=SDCBP PE=1 SV=1	1	6	35.2	1.2171e-99	0.9213	23.687	4	1.1108	82.61	3	17.8	17.4	201
O00566	U3 small nucleolar ribonucleoprotein protein MPP10	MPHOSPH10	>sp|O00566|MPP10_HUMAN U3 small nucleolar ribonucleoprotein protein MPP10 OS=Homo sapiens GN=MPHOSPH10 PE=1 SV=2	1	4	10.6	5.3368e-17	0.92314	21.174	3	1.1494	45.355	4	4	10.6	202
O00567	Nucleolar protein 56	NOP56	>sp|O00567|NOP56_HUMAN Nucleolar protein 56 OS=Homo sapiens GN=NOP56 PE=1 SV=4	1	12	27.3	9.6048e-113	1.0335	29.688	18	0.90543	17.254	11	24.4	18	203
O00571;O15523;Q9NQI0	ATP-dependent RNA helicase DDX3X;ATP-dependent RNA helicase DDX3Y	DDX3X;DDX3Y	>sp|O00571|DDX3X_HUMAN ATP-dependent RNA helicase DDX3X OS=Homo sapiens GN=DDX3X PE=1 SV=3;>sp|O15523|DDX3Y_HUMAN ATP-dependent RNA helicase DDX3Y OS=Homo sapiens GN=DDX3Y PE=1 SV=2	3	40	61.5	0	0.81492	22.273	105	0.79873	15.901	88	60.1	58.5	204
O00592	Podocalyxin	PODXL	>sp|O00592|PODXL_HUMAN Podocalyxin OS=Homo sapiens GN=PODXL PE=1 SV=2	1	4	7.7	6.3739e-20	1.0986	27.076	6	0.89249	14.937	5	5.6	6.1	205
O00625	Pirin	PIR	>sp|O00625|PIR_HUMAN Pirin OS=Homo sapiens GN=PIR PE=1 SV=1	1	14	65.5	7.4887e-74	1.1162	17.546	14	0.97396	41.43	22	38.3	57.6	206
O00629	Importin subunit alpha-4	KPNA4	>sp|O00629|IMA3_HUMAN Importin subunit alpha-3 OS=Homo sapiens GN=KPNA4 PE=1 SV=1	1	12	29.8	3.3885e-186	0.97515	37.722	12	1.0154	37.477	17	22.1	24.8	207
O00743	Serine/threonine-protein phosphatase 6 catalytic subunit	PPP6C	>sp|O00743|PPP6_HUMAN Serine/threonine-protein phosphatase 6 catalytic subunit OS=Homo sapiens GN=PPP6C PE=1 SV=1	1	10	36.4	2.0084e-58	1.1264	49.109	17	1.0715	30.149	23	25.2	30.2	208
O00746	Nucleoside diphosphate kinase, mitochondrial	NME4	>sp|O00746|NDKM_HUMAN Nucleoside diphosphate kinase, mitochondrial OS=Homo sapiens GN=NME4 PE=1 SV=1	1	8	51.9	1.1288e-69	0.89867	10.587	11	1.0409	27.881	9	51.9	41.2	209
O00750	Phosphatidylinositol 4-phosphate 3-kinase C2 domain-containing subunit beta	PIK3C2B	>sp|O00750|P3C2B_HUMAN Phosphatidylinositol 4-phosphate 3-kinase C2 domain-containing subunit beta OS=Homo sapiens GN=PIK3C2B PE=1 SV=2	1	2	1.7	1.7467e-10	0.78257	22.278	4	0.92189	31.165	7	1.7	1.7	210
O00754;M0QZ24;M0R2P5	Lysosomal alpha-mannosidase;Lysosomal alpha-mannosidase A peptide;Lysosomal alpha-mannosidase B peptide;Lysosomal alpha-mannosidase C peptide;Lysosomal alpha-mannosidase D peptide;Lysosomal alpha-mannosidase E peptide	MAN2B1	>sp|O00754|MA2B1_HUMAN Lysosomal alpha-mannosidase OS=Homo sapiens GN=MAN2B1 PE=1 SV=3;>tr|M0QZ24|M0QZ24_HUMAN Uncharacterized protein (Fragment) OS=Homo sapiens PE=4 SV=1	3	10	14.7	4.4705e-163	0.82782	30.257	13	1.0682	37.856	14	13.2	14.7	211
O00757	Fructose-1,6-bisphosphatase isozyme 2	FBP2	>sp|O00757|F16P2_HUMAN Fructose-1,6-bisphosphatase isozyme 2 OS=Homo sapiens GN=FBP2 PE=1 SV=2	1	3	6.8	7.4129e-16	1.5331	13.931	3	1.1543	27.284	4	6.2	6.2	212
O00762	Ubiquitin-conjugating enzyme E2 C	UBE2C	>sp|O00762|UBE2C_HUMAN Ubiquitin-conjugating enzyme E2 C OS=Homo sapiens GN=UBE2C PE=1 SV=1	1	12	80.4	4.4391e-159	1.1078	57.243	16	1.1162	39.909	25	80.4	76	213
O00764	Pyridoxal kinase	PDXK	>sp|O00764|PDXK_HUMAN Pyridoxal kinase OS=Homo sapiens GN=PDXK PE=1 SV=1	1	19	67.3	0	1.1761	17.835	37	1.1192	22.461	37	55.1	57.1	215
O00767	Acyl-CoA desaturase	SCD	>sp|O00767|ACOD_HUMAN Acyl-CoA desaturase OS=Homo sapiens GN=SCD PE=1 SV=2	1	6	19.5	1.1933e-125	1.8617	35.925	45	1.7804	13.58	36	19.5	19.5	216
O14493;O95484;P56747	Claudin-4;Claudin-9;Claudin-6	CLDN4;CLDN9;CLDN6	>sp|O14493|CLD4_HUMAN Claudin-4 OS=Homo sapiens GN=CLDN4 PE=1 SV=1;>sp|O95484|CLD9_HUMAN Claudin-9 OS=Homo sapiens GN=CLDN9 PE=1 SV=1;>sp|P56747|CLD6_HUMAN Claudin-6 OS=Homo sapiens GN=CLDN6 PE=1 SV=2	3	2	12.9	3.0102e-28	1.0049	13.503	2	NaN	NaN	1	12.9	12.9	217
O14497	AT-rich interactive domain-containing protein 1A	ARID1A	>sp|O14497|ARI1A_HUMAN AT-rich interactive domain-containing protein 1A OS=Homo sapiens GN=ARID1A PE=1 SV=3	1	10	6.9	9.2806e-23	0.75051	7.1947	3	0.86558	28.561	6	1.3	4.6	218
O14519;O75956	Cyclin-dependent kinase 2-associated protein 1	CDK2AP1	>sp|O14519|CDKA1_HUMAN Cyclin-dependent kinase 2-associated protein 1 OS=Homo sapiens GN=CDK2AP1 PE=1 SV=1	2	3	50.4	3.044e-14	1.1033	5.6527	5	1.105	30.931	7	20	50.4	219
O14521;H3BRW5	Succinate dehydrogenase [ubiquinone] cytochrome b small subunit, mitochondrial	SDHD	>sp|O14521|DHSD_HUMAN Succinate dehydrogenase [ubiquinone] cytochrome b small subunit, mitochondrial OS=Homo sapiens GN=SDHD PE=1 SV=1	2	3	11.3	1.6997e-10	1.108	64.043	7	1.0859	17.277	4	11.3	11.3	220
O14523	C2 domain-containing protein 2-like	C2CD2L	>sp|O14523|C2C2L_HUMAN C2 domain-containing protein 2-like OS=Homo sapiens GN=C2CD2L PE=1 SV=3	1	1	1.4	9.8737e-05	0.93047	3.8689	2	1.0023	1.3324	2	1.4	1.4	221
O14529	Homeobox protein cut-like 2	CUX2	>sp|O14529|CUX2_HUMAN Homeobox protein cut-like 2 OS=Homo sapiens GN=CUX2 PE=1 SV=4	1	1	0.8	5.5575e-06	NaN	NaN	1	NaN	NaN	1	0.8	0.8	222
O14530	Thioredoxin domain-containing protein 9	TXNDC9	>sp|O14530|TXND9_HUMAN Thioredoxin domain-containing protein 9 OS=Homo sapiens GN=TXNDC9 PE=1 SV=2	1	4	16.8	1.5554e-14	1.2727	8.6231	6	1.2449	14.286	6	16.8	11.9	223
O14545	TRAF-type zinc finger domain-containing protein 1	TRAFD1	>sp|O14545|TRAD1_HUMAN TRAF-type zinc finger domain-containing protein 1 OS=Homo sapiens GN=TRAFD1 PE=1 SV=1	1	4	9.6	1.4603e-31	0.8692	14.77	4	1.05	25.481	5	9.6	9.6	224
O14548	Cytochrome c oxidase subunit 7A-related protein, mitochondrial	COX7A2L	>sp|O14548|COX7R_HUMAN Cytochrome c oxidase subunit 7A-related protein, mitochondrial OS=Homo sapiens GN=COX7A2L PE=1 SV=2	1	7	70.2	2.4355e-181	0.90687	13.63	9	0.97021	18.244	13	64	64	225
O14561	Acyl carrier protein, mitochondrial	NDUFAB1	>sp|O14561|ACPM_HUMAN Acyl carrier protein, mitochondrial OS=Homo sapiens GN=NDUFAB1 PE=1 SV=3	1	7	23.7	1.3924e-90	1.0025	63.339	17	1.0721	22.961	14	23.7	23.7	227
O14562	Ubiquitin domain-containing protein UBFD1	UBFD1	>sp|O14562|UBFD1_HUMAN Ubiquitin domain-containing protein UBFD1 OS=Homo sapiens GN=UBFD1 PE=1 SV=2	1	10	32.7	7.8281e-45	0.96675	10.207	7	1.0495	25.146	16	20.7	29.1	228
O14578	Citron Rho-interacting kinase	CIT	>sp|O14578|CTRO_HUMAN Citron Rho-interacting kinase OS=Homo sapiens GN=CIT PE=1 SV=2	1	27	16.6	1.9293e-110	0.93782	45.553	23	0.85698	25.87	21	13.4	10.7	230
O14579	Coatomer subunit epsilon	COPE	>sp|O14579|COPE_HUMAN Coatomer subunit epsilon OS=Homo sapiens GN=COPE PE=1 SV=3	1	17	77.9	1.8927e-270	1.1451	15.758	32	1.0605	17.304	30	66.9	54.5	231
O14617	AP-3 complex subunit delta-1	AP3D1	>sp|O14617|AP3D1_HUMAN AP-3 complex subunit delta-1 OS=Homo sapiens GN=AP3D1 PE=1 SV=1	1	28	29.2	2.9272e-201	1.0429	32.734	47	1.0743	28.846	54	27	27.3	232
O14618	Copper chaperone for superoxide dismutase	CCS	>sp|O14618|CCS_HUMAN Copper chaperone for superoxide dismutase OS=Homo sapiens GN=CCS PE=1 SV=1	1	4	23	4.3138e-10	NaN	NaN	1	NaN	NaN	0	5.1	2.9	233
O14653;E7EQ34	Golgi SNAP receptor complex member 2	GOSR2	>sp|O14653|GOSR2_HUMAN Golgi SNAP receptor complex member 2 OS=Homo sapiens GN=GOSR2 PE=1 SV=2;>tr|E7EQ34|E7EQ34_HUMAN Uncharacterized protein OS=Homo sapiens PE=4 SV=2	2	7	42	1.6747e-98	1.1339	14.006	11	1.0303	17.474	12	32.5	32.5	113
O14656	Torsin-1A	TOR1A	>sp|O14656|TOR1A_HUMAN Torsin-1A OS=Homo sapiens GN=TOR1A PE=1 SV=1	1	8	27.7	3.4187e-39	0.93086	27.949	7	0.8922	28.114	9	20.2	26.8	234
O14657	Torsin-1B	TOR1B	>sp|O14657|TOR1B_HUMAN Torsin-1B OS=Homo sapiens GN=TOR1B PE=1 SV=2	1	3	9.2	2.1266e-11	1.0572	17.33	2	0.94552	7.4985	2	7.1	7.1	235
O14662;H3BU86	Syntaxin-16	STX16;STX16-NPEPL1	>sp|O14662|STX16_HUMAN Syntaxin-16 OS=Homo sapiens GN=STX16 PE=1 SV=3;>tr|H3BU86|H3BU86_HUMAN Protein STX16-NPEPL1 OS=Homo sapiens GN=STX16-NPEPL1 PE=3 SV=1	2	10	32.3	4.8561e-197	1.0353	18.034	9	1.027	20.184	19	22.8	29.2	134
O14672	Disintegrin and metalloproteinase domain-containing protein 10	ADAM10	>sp|O14672|ADA10_HUMAN Disintegrin and metalloproteinase domain-containing protein 10 OS=Homo sapiens GN=ADAM10 PE=1 SV=1	1	5	7.8	2.6325e-18	1.1789	28.657	4	1.0941	1.7694	4	4.4	4.4	236
O14683	Tumor protein p53-inducible protein 11	TP53I11	>sp|O14683|P5I11_HUMAN Tumor protein p53-inducible protein 11 OS=Homo sapiens GN=TP53I11 PE=1 SV=2	1	2	13.8	8.7251e-05	NaN	NaN	0	NaN	NaN	0	0	0	237
O14686	Histone-lysine N-methyltransferase MLL2	MLL2	>sp|O14686|KMT2D_HUMAN Histone-lysine N-methyltransferase 2D OS=Homo sapiens GN=KMT2D PE=1 SV=2	1	13	2.9	1.9476e-33	0.73326	22.268	10	0.72434	23.921	8	2	1.6	238
O14732	Inositol monophosphatase 2	IMPA2	>sp|O14732|IMPA2_HUMAN Inositol monophosphatase 2 OS=Homo sapiens GN=IMPA2 PE=1 SV=1	1	3	12.8	1.4724e-108	0.94412	38.19	3	NaN	NaN	1	12.8	8	239
O14734	Acyl-coenzyme A thioesterase 8	ACOT8	>sp|O14734|ACOT8_HUMAN Acyl-coenzyme A thioesterase 8 OS=Homo sapiens GN=ACOT8 PE=1 SV=1	1	2	7.2	2.8354e-08	NaN	NaN	1	NaN	NaN	0	5	2.2	240
O14735	CDP-diacylglycerol--inositol 3-phosphatidyltransferase	CDIPT	>sp|O14735|CDIPT_HUMAN CDP-diacylglycerol--inositol 3-phosphatidyltransferase OS=Homo sapiens GN=CDIPT PE=1 SV=1	1	5	27.2	1.8683e-23	1.0374	8.4688	25	1.139	11.162	27	22.1	21.1	241
O14737	Programmed cell death protein 5	PDCD5	>sp|O14737|PDCD5_HUMAN Programmed cell death protein 5 OS=Homo sapiens GN=PDCD5 PE=1 SV=3	1	7	56	9.7306e-66	1.0593	16.12	16	0.95709	57.405	19	56	56	242
O14744	Protein arginine N-methyltransferase 5;Protein arginine N-methyltransferase 5, N-terminally processed	PRMT5	>sp|O14744|ANM5_HUMAN Protein arginine N-methyltransferase 5 OS=Homo sapiens GN=PRMT5 PE=1 SV=4	1	22	39.7	4.981e-109	0.75824	51.193	45	0.71094	38.012	55	33.8	27.9	243
O14745	Na(+)/H(+) exchange regulatory cofactor NHE-RF1	SLC9A3R1	>sp|O14745|NHRF1_HUMAN Na(+)/H(+) exchange regulatory cofactor NHE-RF1 OS=Homo sapiens GN=SLC9A3R1 PE=1 SV=4	1	24	61.7	2.4276e-167	1.0967	22.866	61	0.91498	36.638	73	61.7	58.4	244
O14773	Tripeptidyl-peptidase 1	TPP1	>sp|O14773|TPP1_HUMAN Tripeptidyl-peptidase 1 OS=Homo sapiens GN=TPP1 PE=1 SV=2	1	2	7.3	9.0392e-57	0.81222	8.2362	2	0.93097	43.78	3	7.3	7.3	245
O14776;Q5VWI1	Transcription elongation regulator 1	TCERG1	>sp|O14776|TCRG1_HUMAN Transcription elongation regulator 1 OS=Homo sapiens GN=TCERG1 PE=1 SV=2	2	33	27.5	1.8842e-148	0.91072	23.783	56	0.95446	22.589	64	23.6	23.8	246
O14786	Neuropilin-1	NRP1	>sp|O14786|NRP1_HUMAN Neuropilin-1 OS=Homo sapiens GN=NRP1 PE=1 SV=3	1	9	15.5	6.7392e-38	0.4821	34.727	13	0.67838	14.683	17	9.5	8.8	247
O14787	Transportin-2	TNPO2	>sp|O14787|TNPO2_HUMAN Transportin-2 OS=Homo sapiens GN=TNPO2 PE=1 SV=3	1	20	34.2	4.363e-175	0.9551	24.471	22	0.9285	14.945	23	28.8	25.5	248
O14802	DNA-directed RNA polymerase III subunit RPC1	POLR3A	>sp|O14802|RPC1_HUMAN DNA-directed RNA polymerase III subunit RPC1 OS=Homo sapiens GN=POLR3A PE=1 SV=2	1	19	20.7	1.5509e-104	0.99736	20.708	14	1.0132	18.022	14	16	13.4	249
O14818;Q8TAA3	Proteasome subunit alpha type-7	PSMA7	>sp|O14818|PSA7_HUMAN Proteasome subunit alpha type-7 OS=Homo sapiens GN=PSMA7 PE=1 SV=1	2	19	68.1	0	1.0591	18.292	50	1.0645	19.87	48	68.1	64.1	250
O14828	Secretory carrier-associated membrane protein 3	SCAMP3	>sp|O14828|SCAM3_HUMAN Secretory carrier-associated membrane protein 3 OS=Homo sapiens GN=SCAMP3 PE=1 SV=3	1	7	31.4	3.2184e-111	0.95414	26.982	49	0.97244	32.667	46	31.4	25.6	251
O14841	5-oxoprolinase	OPLAH	>sp|O14841|OPLA_HUMAN 5-oxoprolinase OS=Homo sapiens GN=OPLAH PE=1 SV=3	1	7	6.6	1.6766e-24	0.78206	30.179	3	0.96377	40.6	3	2.7	2.1	252
O14874	[3-methyl-2-oxobutanoate dehydrogenase [lipoamide]] kinase, mitochondrial	BCKDK	>sp|O14874|BCKD_HUMAN [3-methyl-2-oxobutanoate dehydrogenase [lipoamide]] kinase, mitochondrial OS=Homo sapiens GN=BCKDK PE=1 SV=2	1	3	10.2	4.517e-31	1.0581	3.3168	5	0.95565	24.861	5	6.8	10.2	253
O14880	Microsomal glutathione S-transferase 3	MGST3	>sp|O14880|MGST3_HUMAN Microsomal glutathione S-transferase 3 OS=Homo sapiens GN=MGST3 PE=1 SV=1	1	2	26.3	1.1017e-62	1.2015	16.769	8	1.1423	16.891	5	26.3	8.6	254
O14893	Gem-associated protein 2	GEMIN2	>sp|O14893|GEMI2_HUMAN Gem-associated protein 2 OS=Homo sapiens GN=GEMIN2 PE=1 SV=1	1	2	6.8	1.9648e-07	NaN	NaN	0	NaN	NaN	1	0	6.8	255
O14907	Tax1-binding protein 3	TAX1BP3	>sp|O14907|TX1B3_HUMAN Tax1-binding protein 3 OS=Homo sapiens GN=TAX1BP3 PE=1 SV=2	1	4	46	5.0498e-51	1.0143	7.0462	4	0.95168	21.869	7	46	46	256
O14908;Q8TF64	PDZ domain-containing protein GIPC1	GIPC1	>sp|O14908|GIPC1_HUMAN PDZ domain-containing protein GIPC1 OS=Homo sapiens GN=GIPC1 PE=1 SV=2	2	13	53.2	7.0561e-132	1.1132	51.917	13	1.1214	18.596	22	41.1	53.2	257
O14920	Inhibitor of nuclear factor kappa-B kinase subunit beta	IKBKB	>sp|O14920|IKKB_HUMAN Inhibitor of nuclear factor kappa-B kinase subunit beta OS=Homo sapiens GN=IKBKB PE=1 SV=1	1	4	6.1	1.8647e-24	1.2422	16.825	3	1.2395	51.42	3	3.3	4.9	258
O14924	Regulator of G-protein signaling 12	RGS12	>sp|O14924|RGS12_HUMAN Regulator of G-protein signaling 12 OS=Homo sapiens GN=RGS12 PE=1 SV=1	1	1	0.8	0.0022274	NaN	NaN	1	NaN	NaN	0	0.8	0	259
O14925;Q5SRD1	Mitochondrial import inner membrane translocase subunit Tim23;Putative mitochondrial import inner membrane translocase subunit Tim23B	TIMM23;TIMM23B	>sp|O14925|TIM23_HUMAN Mitochondrial import inner membrane translocase subunit Tim23 OS=Homo sapiens GN=TIMM23 PE=1 SV=1;>sp|Q5SRD1|TI23B_HUMAN Putative mitochondrial import inner membrane translocase subunit Tim23B OS=Homo sapiens GN=TIMM23B PE=5 SV=2	2	7	44	3.933e-123	0.81917	21.856	13	0.82811	41.905	9	44	42.1	260
O14929	Histone acetyltransferase type B catalytic subunit	HAT1	>sp|O14929|HAT1_HUMAN Histone acetyltransferase type B catalytic subunit OS=Homo sapiens GN=HAT1 PE=1 SV=1	1	12	42.2	2.5806e-84	1.1618	50.468	10	1.1469	13.131	13	22	30.8	261
O14933	Ubiquitin/ISG15-conjugating enzyme E2 L6	UBE2L6	>sp|O14933|UB2L6_HUMAN Ubiquitin/ISG15-conjugating enzyme E2 L6 OS=Homo sapiens GN=UBE2L6 PE=1 SV=4	1	3	39.2	1.3366e-09	0.35859	100.11	2	NaN	NaN	1	22.2	17	262
O14936	Peripheral plasma membrane protein CASK	CASK	>sp|O14936|CSKP_HUMAN Peripheral plasma membrane protein CASK OS=Homo sapiens GN=CASK PE=1 SV=3	1	10	12.6	3.5457e-33	0.70014	25.405	11	0.83982	3.0255	8	6.3	5.1	263
O14949	Cytochrome b-c1 complex subunit 8	UQCRQ	>sp|O14949|QCR8_HUMAN Cytochrome b-c1 complex subunit 8 OS=Homo sapiens GN=UQCRQ PE=1 SV=4	1	11	70.7	6.9104e-89	0.97485	29.425	26	1.0471	6.0228	22	70.7	69.5	264
O14957	Cytochrome b-c1 complex subunit 10	UQCR11	>sp|O14957|QCR10_HUMAN Cytochrome b-c1 complex subunit 10 OS=Homo sapiens GN=UQCR11 PE=3 SV=1	1	1	21.4	3.1668e-10	NaN	NaN	1	NaN	NaN	1	21.4	21.4	266
O14964	Hepatocyte growth factor-regulated tyrosine kinase substrate	HGS	>sp|O14964|HGS_HUMAN Hepatocyte growth factor-regulated tyrosine kinase substrate OS=Homo sapiens GN=HGS PE=1 SV=1	1	14	22.8	8.3412e-60	0.979	52.78	19	1.0054	17.89	15	18.8	13.1	267
O14965	Aurora kinase A	AURKA	>sp|O14965|AURKA_HUMAN Aurora kinase A OS=Homo sapiens GN=AURKA PE=1 SV=2	1	8	25.6	1.1852e-24	1.0323	19.969	9	1.1008	15.416	11	14.1	20.3	268
O14966	Ras-related protein Rab-7L1	RAB7L1	>sp|O14966|RAB7L_HUMAN Ras-related protein Rab-7L1 OS=Homo sapiens GN=RAB29 PE=1 SV=1	1	4	24.1	2.9015e-11	NaN	NaN	0	NaN	NaN	0	5.4	10.8	269
O14974;O60237	Protein phosphatase 1 regulatory subunit 12A	PPP1R12A	>sp|O14974|MYPT1_HUMAN Protein phosphatase 1 regulatory subunit 12A OS=Homo sapiens GN=PPP1R12A PE=1 SV=1	2	24	23.6	9.01e-109	0.97819	37.016	27	1.0046	40.709	32	16.5	22.2	270
O14975	Very long-chain acyl-CoA synthetase	SLC27A2	>sp|O14975|S27A2_HUMAN Very long-chain acyl-CoA synthetase OS=Homo sapiens GN=SLC27A2 PE=1 SV=2	1	8	16.3	3.7027e-39	0.94813	14.404	11	0.90637	26.271	11	12.6	12.7	271
O14976	Cyclin-G-associated kinase	GAK	>sp|O14976|GAK_HUMAN Cyclin-G-associated kinase OS=Homo sapiens GN=GAK PE=1 SV=2	1	25	24.5	4.9892e-265	1.0381	26.547	52	0.98937	32.543	53	18.6	17.8	272
O14979	Heterogeneous nuclear ribonucleoprotein D-like	HNRPDL	>sp|O14979|HNRDL_HUMAN Heterogeneous nuclear ribonucleoprotein D-like OS=Homo sapiens GN=HNRNPDL PE=1 SV=3	1	6	12.9	4.1454e-18	0.85633	8.0203	4	1.0576	19.78	5	9.3	12.9	273
O14980	Exportin-1	XPO1	>sp|O14980|XPO1_HUMAN Exportin-1 OS=Homo sapiens GN=XPO1 PE=1 SV=1	1	52	59.4	0	1.0168	19.063	114	1.0139	22.19	130	46.3	48.8	274
O14981	TATA-binding protein-associated factor 172	BTAF1	>sp|O14981|BTAF1_HUMAN TATA-binding protein-associated factor 172 OS=Homo sapiens GN=BTAF1 PE=1 SV=2	1	29	18.4	7.3681e-118	0.96593	30.007	30	0.99302	23.7	30	14	16.5	275
O15013;Q9HCE6	Rho guanine nucleotide exchange factor 10	ARHGEF10	>sp|O15013|ARHGA_HUMAN Rho guanine nucleotide exchange factor 10 OS=Homo sapiens GN=ARHGEF10 PE=1 SV=4	2	3	3.6	2.0347e-15	0.91872	35.437	4	1.3414	27.765	4	2.3	2.6	276
O15014	Zinc finger protein 609	ZNF609	>sp|O15014|ZN609_HUMAN Zinc finger protein 609 OS=Homo sapiens GN=ZNF609 PE=1 SV=2	1	2	2	2.1098e-07	NaN	NaN	0	NaN	NaN	1	0	1.3	277
O15020	Spectrin beta chain, non-erythrocytic 2	SPTBN2	>sp|O15020|SPTN2_HUMAN Spectrin beta chain, non-erythrocytic 2 OS=Homo sapiens GN=SPTBN2 PE=1 SV=3	1	114	56.7	0	0.57798	32.654	219	0.63727	23.241	157	51.8	44.2	278
O15027	Protein transport protein Sec16A	SEC16A	>sp|O15027|SC16A_HUMAN Protein transport protein Sec16A OS=Homo sapiens GN=SEC16A PE=1 SV=3	1	44	27.9	0	0.97106	22.298	91	0.9906	21.13	90	23.7	25.2	279
O15031;O60486	Plexin-B2	PLXNB2	>sp|O15031|PLXB2_HUMAN Plexin-B2 OS=Homo sapiens GN=PLXNB2 PE=1 SV=3	2	24	18.7	9.1959e-100	1.0803	25.073	28	1.2589	63.32	18	11.5	11.3	280
O15040	Tectonin beta-propeller repeat-containing protein 2	TECPR2	>sp|O15040|TCPR2_HUMAN Tectonin beta-propeller repeat-containing protein 2 OS=Homo sapiens GN=TECPR2 PE=1 SV=4	1	1	0.9	0.0024892	NaN	NaN	0	NaN	NaN	0	0	0	281
O15042	U2 snRNP-associated SURP motif-containing protein	U2SURP	>sp|O15042|SR140_HUMAN U2 snRNP-associated SURP motif-containing protein OS=Homo sapiens GN=U2SURP PE=1 SV=2	1	29	32.7	1.4385e-192	0.92832	26.024	49	0.90468	14.161	47	23.8	25.7	282
O15047	Histone-lysine N-methyltransferase SETD1A	SETD1A	>sp|O15047|SET1A_HUMAN Histone-lysine N-methyltransferase SETD1A OS=Homo sapiens GN=SETD1A PE=1 SV=3	1	8	6.5	3.9804e-30	0.75649	36.455	10	1.0612	16.781	6	5.8	3.2	283
O15066	Kinesin-like protein KIF3B	KIF3B	>sp|O15066|KIF3B_HUMAN Kinesin-like protein KIF3B OS=Homo sapiens GN=KIF3B PE=1 SV=1	1	2	3.9	2.3593e-06	NaN	NaN	0	NaN	NaN	1	0	1.7	284
O15067	Phosphoribosylformylglycinamidine synthase	PFAS	>sp|O15067|PUR4_HUMAN Phosphoribosylformylglycinamidine synthase OS=Homo sapiens GN=PFAS PE=1 SV=4	1	31	33.9	3.237e-298	1.0204	21.547	32	0.99917	14.282	36	27.1	26.8	285
O15084	Serine/threonine-protein phosphatase 6 regulatory ankyrin repeat subunit A	ANKRD28	>sp|O15084|ANR28_HUMAN Serine/threonine-protein phosphatase 6 regulatory ankyrin repeat subunit A OS=Homo sapiens GN=ANKRD28 PE=1 SV=5	1	9	11.4	2.7683e-78	1.0799	22.514	14	0.98131	24.191	17	9.4	10.4	286
O15085	Rho guanine nucleotide exchange factor 11	ARHGEF11	>sp|O15085|ARHGB_HUMAN Rho guanine nucleotide exchange factor 11 OS=Homo sapiens GN=ARHGEF11 PE=1 SV=1	1	4	3	1.0538e-10	NaN	NaN	0	1.1183	28.543	3	0	3	287
O15091	Mitochondrial ribonuclease P protein 3	KIAA0391	>sp|O15091|MRRP3_HUMAN Mitochondrial ribonuclease P protein 3 OS=Homo sapiens GN=KIAA0391 PE=1 SV=2	1	11	19.7	1.389e-30	0.74476	8.8501	13	0.80001	14.974	12	15.3	16.6	288
O15111	Inhibitor of nuclear factor kappa-B kinase subunit alpha	CHUK	>sp|O15111|IKKA_HUMAN Inhibitor of nuclear factor kappa-B kinase subunit alpha OS=Homo sapiens GN=CHUK PE=1 SV=2	1	3	3.8	3.6946e-09	1.3059	8.691	3	1.1895	19.262	3	2.7	2.3	289
O15116	U6 snRNA-associated Sm-like protein LSm1	LSM1	>sp|O15116|LSM1_HUMAN U6 snRNA-associated Sm-like protein LSm1 OS=Homo sapiens GN=LSM1 PE=1 SV=1	1	3	30.1	3.0798e-40	0.99011	12.169	5	1.0104	4.0303	4	30.1	30.1	290
O15118	Niemann-Pick C1 protein	NPC1	>sp|O15118|NPC1_HUMAN Niemann-Pick C1 protein OS=Homo sapiens GN=NPC1 PE=1 SV=2	1	9	7.8	3.618e-39	0.91199	22.21	13	1.0046	23.381	17	5.8	5.2	291
O15121	Sphingolipid delta(4)-desaturase DES1	DEGS1	>sp|O15121|DEGS1_HUMAN Sphingolipid delta(4)-desaturase DES1 OS=Homo sapiens GN=DEGS1 PE=1 SV=1	1	2	10.2	4.8509e-18	0.61309	13.89	3	0.74156	3.11	4	10.2	10.2	292
O15126	Secretory carrier-associated membrane protein 1	SCAMP1	>sp|O15126|SCAM1_HUMAN Secretory carrier-associated membrane protein 1 OS=Homo sapiens GN=SCAMP1 PE=1 SV=2	1	9	38.2	1.4494e-64	0.88111	30.409	19	1.0206	11.673	12	30.2	37.6	293
O15127	Secretory carrier-associated membrane protein 2	SCAMP2	>sp|O15127|SCAM2_HUMAN Secretory carrier-associated membrane protein 2 OS=Homo sapiens GN=SCAMP2 PE=1 SV=2	1	2	7.6	3.9407e-28	0.80254	40.779	6	1.0787	16.804	6	7.6	7.6	294
O15143	Actin-related protein 2/3 complex subunit 1B	ARPC1B	>sp|O15143|ARC1B_HUMAN Actin-related protein 2/3 complex subunit 1B OS=Homo sapiens GN=ARPC1B PE=1 SV=3	1	17	49.5	1.708e-148	1.1099	21.917	25	1.0361	19.686	30	35.8	42.7	295
O15144	Actin-related protein 2/3 complex subunit 2	ARPC2	>sp|O15144|ARPC2_HUMAN Actin-related protein 2/3 complex subunit 2 OS=Homo sapiens GN=ARPC2 PE=1 SV=1	1	15	53.7	5.3479e-102	1.0207	31.004	25	0.94182	44.638	26	40.3	44	296
O15145	Actin-related protein 2/3 complex subunit 3	ARPC3	>sp|O15145|ARPC3_HUMAN Actin-related protein 2/3 complex subunit 3 OS=Homo sapiens GN=ARPC3 PE=1 SV=3	1	12	60.1	4.2561e-98	0.98847	11.254	37	1.0018	42.835	36	60.1	42.7	297
O15155	BET1 homolog	BET1	>sp|O15155|BET1_HUMAN BET1 homolog OS=Homo sapiens GN=BET1 PE=1 SV=1	1	1	15.3	2.0524e-35	NaN	NaN	1	NaN	NaN	1	15.3	15.3	298
O15160	DNA-directed RNA polymerases I and III subunit RPAC1	POLR1C	>sp|O15160|RPAC1_HUMAN DNA-directed RNA polymerases I and III subunit RPAC1 OS=Homo sapiens GN=POLR1C PE=1 SV=1	1	9	33.5	2.8083e-48	0.90973	4.4626	6	0.90224	10.405	9	20.8	33.5	299
O15173	Membrane-associated progesterone receptor component 2	PGRMC2	>sp|O15173|PGRC2_HUMAN Membrane-associated progesterone receptor component 2 OS=Homo sapiens GN=PGRMC2 PE=1 SV=1	1	7	29.6	5.1393e-76	1.0409	23.213	15	1.0886	28.796	16	26.5	29.6	300
O15212	Prefoldin subunit 6	PFDN6	>sp|O15212|PFD6_HUMAN Prefoldin subunit 6 OS=Homo sapiens GN=PFDN6 PE=1 SV=1	1	10	69	8.2974e-264	1.0375	9.1171	17	1.0021	13.646	20	69	56.6	301
O15226	NF-kappa-B-repressing factor	NKRF	>sp|O15226|NKRF_HUMAN NF-kappa-B-repressing factor OS=Homo sapiens GN=NKRF PE=1 SV=2	1	2	2.9	6.4802e-05	NaN	NaN	1	0.90556	6.6438	2	1.9	2.9	302
O15228	Dihydroxyacetone phosphate acyltransferase	GNPAT	>sp|O15228|GNPAT_HUMAN Dihydroxyacetone phosphate acyltransferase OS=Homo sapiens GN=GNPAT PE=1 SV=1	1	1	1.9	6.4294e-05	NaN	NaN	1	NaN	NaN	0	1.9	0	303
O15230	Laminin subunit alpha-5	LAMA5	>sp|O15230|LAMA5_HUMAN Laminin subunit alpha-5 OS=Homo sapiens GN=LAMA5 PE=1 SV=8	1	39	14.8	9.0271e-243	0.88074	29.476	44	0.89597	15.795	31	11	6.6	304
O15231	Zinc finger protein 185	ZNF185	>sp|O15231|ZN185_HUMAN Zinc finger protein 185 OS=Homo sapiens GN=ZNF185 PE=1 SV=3	1	4	7.3	2.2474e-18	0.96135	7.2619	5	0.73965	32.69	5	5.7	5.7	305
O15235	28S ribosomal protein S12, mitochondrial	MRPS12	>sp|O15235|RT12_HUMAN 28S ribosomal protein S12, mitochondrial OS=Homo sapiens GN=MRPS12 PE=1 SV=1	1	4	33.3	1.4687e-15	0.97349	14.747	6	1.0824	10.671	7	15.2	33.3	306
O15239	NADH dehydrogenase [ubiquinone] 1 alpha subcomplex subunit 1	NDUFA1	>sp|O15239|NDUA1_HUMAN NADH dehydrogenase [ubiquinone] 1 alpha subcomplex subunit 1 OS=Homo sapiens GN=NDUFA1 PE=1 SV=1	1	2	20	8.2223e-22	1.0491	3.356	4	1.0968	5.9121	5	18.6	20	307
O15240	Neurosecretory protein VGF;Neuroendocrine regulatory peptide-1;Neuroendocrine regulatory peptide-2;Antimicrobial peptide VGF[554-577]	VGF	>sp|O15240|VGF_HUMAN Neurosecretory protein VGF OS=Homo sapiens GN=VGF PE=1 SV=2	1	2	4.9	5.0467e-17	NaN	NaN	0	0.89583	49.811	2	0	3.1	308
O15254	Peroxisomal acyl-coenzyme A oxidase 3	ACOX3	>sp|O15254|ACOX3_HUMAN Peroxisomal acyl-coenzyme A oxidase 3 OS=Homo sapiens GN=ACOX3 PE=1 SV=2	1	5	9.7	1.312e-22	0.61498	6.6011	3	0.55982	39.247	6	7.6	9.7	309
O15258	Protein RER1	RER1	>sp|O15258|RER1_HUMAN Protein RER1 OS=Homo sapiens GN=RER1 PE=1 SV=1	1	5	25	2.8564e-27	1.0881	11.186	22	1.1369	11.962	27	25	25	310
O15260	Surfeit locus protein 4	SURF4	>sp|O15260|SURF4_HUMAN Surfeit locus protein 4 OS=Homo sapiens GN=SURF4 PE=1 SV=3	1	6	27.5	5.9043e-257	0.99412	9.6002	62	1.0101	20.412	58	27.5	27.5	311
O15269	Serine palmitoyltransferase 1	SPTLC1	>sp|O15269|SPTC1_HUMAN Serine palmitoyltransferase 1 OS=Homo sapiens GN=SPTLC1 PE=1 SV=1	1	15	37.6	1.0811e-90	1.1142	17.749	20	1.0581	13.655	17	32.8	32.6	312
O15270	Serine palmitoyltransferase 2	SPTLC2	>sp|O15270|SPTC2_HUMAN Serine palmitoyltransferase 2 OS=Homo sapiens GN=SPTLC2 PE=1 SV=1	1	11	25.6	2.9439e-124	0.80358	19.672	9	0.75768	20.712	10	21.7	19	313
O15294	UDP-N-acetylglucosamine--peptide N-acetylglucosaminyltransferase 110 kDa subunit	OGT	>sp|O15294|OGT1_HUMAN UDP-N-acetylglucosamine--peptide N-acetylglucosaminyltransferase 110 kDa subunit OS=Homo sapiens GN=OGT PE=1 SV=3	1	27	31.2	2.2884e-197	1.0187	30.332	40	1.0534	16.165	36	24.8	26	314
O15303	Metabotropic glutamate receptor 6	GRM6	>sp|O15303|GRM6_HUMAN Metabotropic glutamate receptor 6 OS=Homo sapiens GN=GRM6 PE=1 SV=2	1	1	1.1	0.0013084	NaN	NaN	1	NaN	NaN	0	1.1	0	315
O15305;Q92871	Phosphomannomutase 2	PMM2	>sp|O15305|PMM2_HUMAN Phosphomannomutase 2 OS=Homo sapiens GN=PMM2 PE=1 SV=1	2	13	52.4	7.7205e-90	1.0408	16.271	10	0.95754	12.609	19	35	52.4	316
O15320;G3V599;A4FU28;Q86UF2;A4D2H0;Q8IX95;Q8IX94;P0CG41	cTAGE family member 5	CTAGE5	>sp|O15320|CTGE5_HUMAN cTAGE family member 5 OS=Homo sapiens GN=CTAGE5 PE=1 SV=4;>tr|G3V599|G3V599_HUMAN Uncharacterized protein OS=Homo sapiens PE=4 SV=1	8	8	13.6	1.1366e-50	0.84722	8.7576	10	1.0962	29.139	11	11.8	8.6	126
O15327	Type II inositol 3,4-bisphosphate 4-phosphatase	INPP4B	>sp|O15327|INP4B_HUMAN Type II inositol 3,4-bisphosphate 4-phosphatase OS=Homo sapiens GN=INPP4B PE=2 SV=4	1	34	48.5	0	0.80475	24.849	74	0.93334	23.402	71	41.6	44	317
O15347	High mobility group protein B3	HMGB3	>sp|O15347|HMGB3_HUMAN High mobility group protein B3 OS=Homo sapiens GN=HMGB3 PE=1 SV=4	1	13	40.5	7.3653e-110	1.0048	11.513	15	1.0139	22.212	19	36	36	318
O15355	Protein phosphatase 1G	PPM1G	>sp|O15355|PPM1G_HUMAN Protein phosphatase 1G OS=Homo sapiens GN=PPM1G PE=1 SV=1	1	21	47.8	1.5313e-178	1.0239	26.225	35	1.012	21.175	40	34.8	42.5	319
O15357;Q92835;Q7Z7G1	Phosphatidylinositol 3,4,5-trisphosphate 5-phosphatase 2	INPPL1	>sp|O15357|SHIP2_HUMAN Phosphatidylinositol 3,4,5-trisphosphate 5-phosphatase 2 OS=Homo sapiens GN=INPPL1 PE=1 SV=2	3	32	33.6	2.0776e-219	0.93708	22.956	28	0.94288	18.807	29	26.2	25.4	320
O15360	Fanconi anemia group A protein	FANCA	>sp|O15360|FANCA_HUMAN Fanconi anemia group A protein OS=Homo sapiens GN=FANCA PE=1 SV=2	1	3	3.2	3.0168e-08	0.99169	75.12	3	NaN	NaN	1	3.2	0.6	321
O15371	Eukaryotic translation initiation factor 3 subunit D	EIF3D	>sp|O15371|EIF3D_HUMAN Eukaryotic translation initiation factor 3 subunit D OS=Homo sapiens GN=EIF3D PE=1 SV=1	1	22	44.2	0	0.99607	15.843	48	1.0013	22.304	52	41.1	35.4	322
O15372	Eukaryotic translation initiation factor 3 subunit H	EIF3H	>sp|O15372|EIF3H_HUMAN Eukaryotic translation initiation factor 3 subunit H OS=Homo sapiens GN=EIF3H PE=1 SV=1	1	12	40.1	1.0215e-206	0.9628	9.472	16	1.0629	15.422	14	23.9	40.1	323
O15381	Nuclear valosin-containing protein-like	NVL	>sp|O15381|NVL_HUMAN Nuclear valosin-containing protein-like OS=Homo sapiens GN=NVL PE=1 SV=1	1	3	6.1	7.6527e-12	NaN	NaN	1	NaN	NaN	1	2	2	324
O15382	Branched-chain-amino-acid aminotransferase, mitochondrial	BCAT2	>sp|O15382|BCAT2_HUMAN Branched-chain-amino-acid aminotransferase, mitochondrial OS=Homo sapiens GN=BCAT2 PE=1 SV=2	1	9	36	4.7691e-163	0.81223	149.67	10	0.80508	92.911	12	36	36	325
O15397	Importin-8	IPO8	>sp|O15397|IPO8_HUMAN Importin-8 OS=Homo sapiens GN=IPO8 PE=1 SV=2	1	6	8.9	6.1959e-43	1.1418	26.058	3	1.0963	29.69	6	2.9	5.2	326
O15400	Syntaxin-7	STX7	>sp|O15400|STX7_HUMAN Syntaxin-7 OS=Homo sapiens GN=STX7 PE=1 SV=4	1	4	20.3	2.8406e-61	1.0713	40.233	3	0.97297	50.081	5	16.5	20.3	327
O15438	Canalicular multispecific organic anion transporter 2	ABCC3	>sp|O15438|MRP3_HUMAN Canalicular multispecific organic anion transporter 2 OS=Homo sapiens GN=ABCC3 PE=1 SV=3	1	5	4.1	7.1397e-19	0.88685	4.9208	2	1.2812	8.4427	5	2.3	4.1	328
O15440;Q96J66;Q92887	Multidrug resistance-associated protein 5	ABCC5	>sp|O15440|MRP5_HUMAN Multidrug resistance-associated protein 5 OS=Homo sapiens GN=ABCC5 PE=1 SV=2	3	16	12.8	1.0605e-47	0.60128	63.916	20	0.46944	42.876	14	12.2	8.8	329
O15446	DNA-directed RNA polymerase I subunit RPA34	CD3EAP	>sp|O15446|RPA34_HUMAN DNA-directed RNA polymerase I subunit RPA34 OS=Homo sapiens GN=CD3EAP PE=1 SV=1	1	2	4.9	0.0001584	0.98968	15.658	2	1.0053	11.481	3	4.9	4.9	330
O15460	Prolyl 4-hydroxylase subunit alpha-2	P4HA2	>sp|O15460|P4HA2_HUMAN Prolyl 4-hydroxylase subunit alpha-2 OS=Homo sapiens GN=P4HA2 PE=1 SV=1	1	9	24.7	2.462e-66	1.1251	20.634	6	1.2127	51.518	9	13.6	17.4	331
O15498	Synaptobrevin homolog YKT6	YKT6	>sp|O15498|YKT6_HUMAN Synaptobrevin homolog YKT6 OS=Homo sapiens GN=YKT6 PE=1 SV=1	1	9	47	2.107e-56	1.0152	33.911	14	0.99035	52.602	17	37.4	42.4	332
O15504	Nucleoporin-like protein 2	NUPL2	>sp|O15504|NUPL2_HUMAN Nucleoporin-like protein 2 OS=Homo sapiens GN=NUPL2 PE=1 SV=1	1	2	8	3.8433e-05	0.995	20.066	2	0.85163	24.806	2	8	3.1	333
O15511	Actin-related protein 2/3 complex subunit 5	ARPC5	>sp|O15511|ARPC5_HUMAN Actin-related protein 2/3 complex subunit 5 OS=Homo sapiens GN=ARPC5 PE=1 SV=3	1	5	39.1	1.0195e-63	0.9774	32.101	8	1.0137	10.997	7	39.1	39.1	334
O15514	DNA-directed RNA polymerase II subunit RPB4	POLR2D	>sp|O15514|RPB4_HUMAN DNA-directed RNA polymerase II subunit RPB4 OS=Homo sapiens GN=POLR2D PE=1 SV=1	1	3	28.9	8.3144e-17	NaN	NaN	1	NaN	NaN	0	18.3	0	335
O15530;Q6A1A2	3-phosphoinositide-dependent protein kinase 1;Putative 3-phosphoinositide-dependent protein kinase 2	PDPK1;PDPK2	>sp|O15530|PDPK1_HUMAN 3-phosphoinositide-dependent protein kinase 1 OS=Homo sapiens GN=PDPK1 PE=1 SV=1;>sp|Q6A1A2|PDPK2_HUMAN Putative 3-phosphoinositide-dependent protein kinase 2 OS=Homo sapiens GN=PDPK2P PE=5 SV=1	2	4	10.3	4.4933e-18	NaN	NaN	1	1.1182	30.172	4	2.9	8.6	336
O15533	Tapasin	TAPBP	>sp|O15533|TPSN_HUMAN Tapasin OS=Homo sapiens GN=TAPBP PE=1 SV=1	1	6	19.2	8.578e-20	0.99374	12.68	9	1.056	12.166	10	12.1	19.2	337
O15551	Claudin-3	CLDN3	>sp|O15551|CLD3_HUMAN Claudin-3 OS=Homo sapiens GN=CLDN3 PE=1 SV=1	1	5	22.7	1.8355e-49	1.199	14.775	10	1.1244	6.9712	10	22.7	22.7	338
O43143;Q14562	Putative pre-mRNA-splicing factor ATP-dependent RNA helicase DHX15	DHX15	>sp|O43143|DHX15_HUMAN Pre-mRNA-splicing factor ATP-dependent RNA helicase DHX15 OS=Homo sapiens GN=DHX15 PE=1 SV=2	2	32	47.7	7.6008e-212	0.94439	36.085	89	0.97701	19.708	83	43	40.5	339
O43148	mRNA cap guanine-N7 methyltransferase	RNMT	>sp|O43148|MCES_HUMAN mRNA cap guanine-N7 methyltransferase OS=Homo sapiens GN=RNMT PE=1 SV=1	1	4	11.6	2.5908e-21	1.0091	18.915	4	1.0563	12.003	4	9	9	340
O43149	Zinc finger ZZ-type and EF-hand domain-containing protein 1	ZZEF1	>sp|O43149|ZZEF1_HUMAN Zinc finger ZZ-type and EF-hand domain-containing protein 1 OS=Homo sapiens GN=ZZEF1 PE=1 SV=6	1	10	5.8	1.7984e-42	1.0861	27.829	12	0.93655	16.254	7	5.8	3.8	341
O43151	Methylcytosine dioxygenase TET3	TET3	>sp|O43151|TET3_HUMAN Methylcytosine dioxygenase TET3 OS=Homo sapiens GN=TET3 PE=1 SV=3	1	2	1.6	5.2726e-05	NaN	NaN	1	NaN	NaN	1	0.8	0.8	342
O43156	TELO2-interacting protein 1 homolog	TTI1	>sp|O43156|TTI1_HUMAN TELO2-interacting protein 1 homolog OS=Homo sapiens GN=TTI1 PE=1 SV=3	1	6	7.8	2.5034e-29	1.2647	9.1762	4	1.0018	9.5647	7	5	6.2	343
O43159	Ribosomal RNA-processing protein 8	RRP8	>sp|O43159|RRP8_HUMAN Ribosomal RNA-processing protein 8 OS=Homo sapiens GN=RRP8 PE=1 SV=2	1	3	10.3	5.0578e-27	0.92461	10.913	3	0.90341	1.644	2	10.3	7.2	344
O43169	Cytochrome b5 type B	CYB5B	>sp|O43169|CYB5B_HUMAN Cytochrome b5 type B OS=Homo sapiens GN=CYB5B PE=1 SV=2	1	6	58.2	9.8602e-96	1.1284	41.462	24	1.0825	16.12	21	58.2	58.2	345
O43172	U4/U6 small nuclear ribonucleoprotein Prp4	PRPF4	>sp|O43172|PRP4_HUMAN U4/U6 small nuclear ribonucleoprotein Prp4 OS=Homo sapiens GN=PRPF4 PE=1 SV=2	1	16	35.6	4.245e-106	1.1546	15.831	28	1.1273	19.415	26	30.3	33.9	346
O43175	D-3-phosphoglycerate dehydrogenase	PHGDH	>sp|O43175|SERA_HUMAN D-3-phosphoglycerate dehydrogenase OS=Homo sapiens GN=PHGDH PE=1 SV=4	1	24	53.1	0	1.0347	17.353	63	1.0744	32.316	69	51.2	47.3	347
O43181	NADH dehydrogenase [ubiquinone] iron-sulfur protein 4, mitochondrial	NDUFS4	>sp|O43181|NDUS4_HUMAN NADH dehydrogenase [ubiquinone] iron-sulfur protein 4, mitochondrial OS=Homo sapiens GN=NDUFS4 PE=1 SV=1	1	5	25.7	2.2395e-21	1.0339	34.652	7	1.0602	11.011	8	25.7	20.6	348
O43237	Cytoplasmic dynein 1 light intermediate chain 2	DYNC1LI2	>sp|O43237|DC1L2_HUMAN Cytoplasmic dynein 1 light intermediate chain 2 OS=Homo sapiens GN=DYNC1LI2 PE=1 SV=1	1	9	28.3	4.7171e-169	1.0697	43.18	2	1.1733	8.5168	5	12.2	14.6	349
O43242	26S proteasome non-ATPase regulatory subunit 3	PSMD3	>sp|O43242|PSMD3_HUMAN 26S proteasome non-ATPase regulatory subunit 3 OS=Homo sapiens GN=PSMD3 PE=1 SV=2	1	31	51.9	5.0009e-243	0.98311	21.28	85	0.97114	17.992	88	51.9	46.1	350
O43252	Bifunctional 3-phosphoadenosine 5-phosphosulfate synthase 1;Sulfate adenylyltransferase;Adenylyl-sulfate kinase	PAPSS1	>sp|O43252|PAPS1_HUMAN Bifunctional 3-phosphoadenosine 5-phosphosulfate synthase 1 OS=Homo sapiens GN=PAPSS1 PE=1 SV=2	1	18	34.3	1.0784e-122	1.1774	20.551	25	1.0914	20.488	32	26.3	31.1	351
O43264	Centromere/kinetochore protein zw10 homolog	ZW10	>sp|O43264|ZW10_HUMAN Centromere/kinetochore protein zw10 homolog OS=Homo sapiens GN=ZW10 PE=1 SV=3	1	11	16.4	1.2064e-63	0.93073	26.609	13	0.9504	19.035	12	12.7	7.1	352
O43272	Proline dehydrogenase 1, mitochondrial	PRODH	>sp|O43272|PROD_HUMAN Proline dehydrogenase 1, mitochondrial OS=Homo sapiens GN=PRODH PE=1 SV=3	1	12	25.5	5.193e-76	0.81801	35.562	17	0.65855	14.312	10	17.2	14.3	353
O43290	U4/U6.U5 tri-snRNP-associated protein 1	SART1	>sp|O43290|SNUT1_HUMAN U4/U6.U5 tri-snRNP-associated protein 1 OS=Homo sapiens GN=SART1 PE=1 SV=1	1	18	29.8	3.1906e-166	0.91954	27.427	22	1.0563	52.468	23	23.4	27.4	354
O43291;K7EQZ3	Kunitz-type protease inhibitor 2	SPINT2	>sp|O43291|SPIT2_HUMAN Kunitz-type protease inhibitor 2 OS=Homo sapiens GN=SPINT2 PE=1 SV=2;>tr|K7EQZ3|K7EQZ3_HUMAN Uncharacterized protein (Fragment) OS=Homo sapiens PE=4 SV=1	2	6	25	2.2629e-38	1.0268	19.878	17	1.1806	24.656	19	20.2	21.8	355
O43292	Glycosylphosphatidylinositol anchor attachment 1 protein	GPAA1	>sp|O43292|GPAA1_HUMAN Glycosylphosphatidylinositol anchor attachment 1 protein OS=Homo sapiens GN=GPAA1 PE=1 SV=3	1	4	7.4	1.4087e-11	0.99266	18.004	7	0.97228	9.1216	6	5.3	5.3	356
O43299	AP-5 complex subunit zeta-1	AP5Z1	>sp|O43299|AP5Z1_HUMAN AP-5 complex subunit zeta-1 OS=Homo sapiens GN=AP5Z1 PE=1 SV=2	1	4	5.3	6.0993e-16	0.91819	20.167	3	0.9198	15.067	5	4	4.2	357
O43301	Heat shock 70 kDa protein 12A	HSPA12A	>sp|O43301|HS12A_HUMAN Heat shock 70 kDa protein 12A OS=Homo sapiens GN=HSPA12A PE=1 SV=2	1	2	3.6	1.6476e-05	0.95938	5.6476	2	1.1104	43.924	2	3.6	3.6	358
O43314	Inositol hexakisphosphate and diphosphoinositol-pentakisphosphate kinase 2	PPIP5K2	>sp|O43314|VIP2_HUMAN Inositol hexakisphosphate and diphosphoinositol-pentakisphosphate kinase 2 OS=Homo sapiens GN=PPIP5K2 PE=1 SV=3	1	1	1.2	0.00078761	NaN	NaN	0	NaN	NaN	0	0	0	359
O43324;C9J1V9	Eukaryotic translation elongation factor 1 epsilon-1	EEF1E1;hCG_2043275	>sp|O43324|MCA3_HUMAN Eukaryotic translation elongation factor 1 epsilon-1 OS=Homo sapiens GN=EEF1E1 PE=1 SV=1;>tr|C9J1V9|C9J1V9_HUMAN HCG2043275 OS=Homo sapiens GN=EEF1E1-BLOC1S5 PE=4 SV=2	2	8	63.8	1.4044e-102	0.93282	44.361	17	1.0745	13.778	14	63.8	47.7	360
O43325	LYR motif-containing protein 1	LYRM1	>sp|O43325|LYRM1_HUMAN LYR motif-containing protein 1 OS=Homo sapiens GN=LYRM1 PE=2 SV=1	1	4	37.7	2.7057e-09	1.1181	18.155	2	1.0289	8.408	2	20.5	18	361
O43353	Receptor-interacting serine/threonine-protein kinase 2	RIPK2	>sp|O43353|RIPK2_HUMAN Receptor-interacting serine/threonine-protein kinase 2 OS=Homo sapiens GN=RIPK2 PE=1 SV=2	1	1	3.5	2.2478e-05	NaN	NaN	1	0.77707	13.967	2	3.5	3.5	362
O43390	Heterogeneous nuclear ribonucleoprotein R	HNRNPR	>sp|O43390|HNRPR_HUMAN Heterogeneous nuclear ribonucleoprotein R OS=Homo sapiens GN=HNRNPR PE=1 SV=1	1	18	28.9	1.7531e-109	0.9657	19.23	20	1.0806	20.343	22	25.8	25.1	363
O43395	U4/U6 small nuclear ribonucleoprotein Prp3	PRPF3	>sp|O43395|PRPF3_HUMAN U4/U6 small nuclear ribonucleoprotein Prp3 OS=Homo sapiens GN=PRPF3 PE=1 SV=2	1	15	33.8	5.9016e-286	1.1487	11.35	30	1.219	33.802	31	25.9	28.8	364
O43396	Thioredoxin-like protein 1	TXNL1	>sp|O43396|TXNL1_HUMAN Thioredoxin-like protein 1 OS=Homo sapiens GN=TXNL1 PE=1 SV=3	1	13	58.1	3.1018e-125	0.96326	17.061	12	0.92546	11.482	14	45.3	39.8	365
O43399	Tumor protein D54	TPD52L2	>sp|O43399|TPD54_HUMAN Tumor protein D54 OS=Homo sapiens GN=TPD52L2 PE=1 SV=2	1	18	79.6	0	1.1349	22.745	39	1.0869	24.349	38	76.2	79.1	366
O43402	ER membrane protein complex subunit 8	EMC8	>sp|O43402|EMC8_HUMAN ER membrane protein complex subunit 8 OS=Homo sapiens GN=EMC8 PE=1 SV=1	1	4	23.3	1.1056e-21	1.087	17.106	3	1.0191	10.257	3	19	19	367
O43414	ERI1 exoribonuclease 3	ERI3	>sp|O43414|ERI3_HUMAN ERI1 exoribonuclease 3 OS=Homo sapiens GN=ERI3 PE=1 SV=2	1	1	3.6	0.0016469	NaN	NaN	0	NaN	NaN	0	0	3.6	368
O43422	52 kDa repressor of the inhibitor of the protein kinase	PRKRIR	>sp|O43422|P52K_HUMAN 52 kDa repressor of the inhibitor of the protein kinase OS=Homo sapiens GN=PRKRIR PE=1 SV=2	1	2	2.8	1.4923e-06	1.0264	33.681	2	1.148	6.4972	2	1.3	2.8	369
O43427	Acidic fibroblast growth factor intracellular-binding protein	FIBP	>sp|O43427|FIBP_HUMAN Acidic fibroblast growth factor intracellular-binding protein OS=Homo sapiens GN=FIBP PE=1 SV=3	1	5	15.7	5.3544e-10	NaN	NaN	0	0.83214	15.563	4	0	13.7	370
O43432	Eukaryotic translation initiation factor 4 gamma 3	EIF4G3	>sp|O43432|IF4G3_HUMAN Eukaryotic translation initiation factor 4 gamma 3 OS=Homo sapiens GN=EIF4G3 PE=1 SV=2	1	23	15	3.4967e-114	1.0157	42.15	16	1.0678	20.121	17	9.8	9.9	371
O43447	Peptidyl-prolyl cis-trans isomerase H	PPIH	>sp|O43447|PPIH_HUMAN Peptidyl-prolyl cis-trans isomerase H OS=Homo sapiens GN=PPIH PE=1 SV=1	1	9	51.4	6.3021e-34	1.2642	5.685	7	1.3635	15.308	12	32.2	46.3	372
O43464	Serine protease HTRA2, mitochondrial	HTRA2	>sp|O43464|HTRA2_HUMAN Serine protease HTRA2, mitochondrial OS=Homo sapiens GN=HTRA2 PE=1 SV=2	1	1	6.1	2.2691e-52	NaN	NaN	1	NaN	NaN	1	6.1	6.1	373
O43488;Q8NHP1;O95154	Aflatoxin B1 aldehyde reductase member 2	AKR7A2	>sp|O43488|ARK72_HUMAN Aflatoxin B1 aldehyde reductase member 2 OS=Homo sapiens GN=AKR7A2 PE=1 SV=3	3	9	28.7	6.1561e-52	1.1425	69.664	9	1.0594	11.138	11	24.8	28.7	374
O43493	Trans-Golgi network integral membrane protein 2	TGOLN2	>sp|O43493|TGON2_HUMAN Trans-Golgi network integral membrane protein 2 OS=Homo sapiens GN=TGOLN2 PE=1 SV=2	1	3	8.5	4.4079e-10	0.9668	62.221	2	NaN	NaN	1	5	3.5	375
O43502	DNA repair protein RAD51 homolog 3	RAD51C	>sp|O43502|RA51C_HUMAN DNA repair protein RAD51 homolog 3 OS=Homo sapiens GN=RAD51C PE=1 SV=1	1	4	13.3	2.2446e-12	0.88304	8.8062	2	0.72286	19.261	4	13.3	13.3	376
O43504	Ragulator complex protein LAMTOR5	LAMTOR5	>sp|O43504|LTOR5_HUMAN Ragulator complex protein LAMTOR5 OS=Homo sapiens GN=LAMTOR5 PE=1 SV=1	1	5	96.7	0	1.0299	18.076	16	1.0923	9.8338	10	96.7	96.7	377
O43520	Probable phospholipid-transporting ATPase IC	ATP8B1	>sp|O43520|AT8B1_HUMAN Phospholipid-transporting ATPase IC OS=Homo sapiens GN=ATP8B1 PE=1 SV=3	1	2	1.4	8.459e-06	1.1682	35.988	3	NaN	NaN	0	1.4	0	378
O43567	E3 ubiquitin-protein ligase RNF13	RNF13	>sp|O43567|RNF13_HUMAN E3 ubiquitin-protein ligase RNF13 OS=Homo sapiens GN=RNF13 PE=1 SV=1	1	2	9.2	7.0056e-12	NaN	NaN	1	NaN	NaN	0	2.9	0	379
O43570	Carbonic anhydrase 12	CA12	>sp|O43570|CAH12_HUMAN Carbonic anhydrase 12 OS=Homo sapiens GN=CA12 PE=1 SV=1	1	5	25.1	4.1522e-24	1.3262	63.157	10	1.8378	19.527	7	25.1	17.2	380
O43572	A-kinase anchor protein 10, mitochondrial	AKAP10	>sp|O43572|AKA10_HUMAN A-kinase anchor protein 10, mitochondrial OS=Homo sapiens GN=AKAP10 PE=1 SV=2	1	1	2.1	0.00014346	NaN	NaN	1	NaN	NaN	1	2.1	2.1	381
O43583	Density-regulated protein	DENR	>sp|O43583|DENR_HUMAN Density-regulated protein OS=Homo sapiens GN=DENR PE=1 SV=2	1	8	45.5	5.7689e-62	1.0695	9.1631	6	1.0487	66.351	13	31.3	41.4	382
O43592	Exportin-T	XPOT	>sp|O43592|XPOT_HUMAN Exportin-T OS=Homo sapiens GN=XPOT PE=1 SV=2	1	30	37	3.0174e-300	1.104	22.1	43	1.1167	20.343	64	27.3	36.8	383
O43598	2-deoxynucleoside 5-phosphate N-hydrolase 1	DNPH1	>sp|O43598|DNPH1_HUMAN 2-deoxynucleoside 5-phosphate N-hydrolase 1 OS=Homo sapiens GN=DNPH1 PE=1 SV=1	1	9	67.2	3.1091e-159	0.86717	15.992	14	0.84772	12.813	21	33.3	56.9	384
O43615	Mitochondrial import inner membrane translocase subunit TIM44	TIMM44	>sp|O43615|TIM44_HUMAN Mitochondrial import inner membrane translocase subunit TIM44 OS=Homo sapiens GN=TIMM44 PE=1 SV=2	1	20	42.5	4.3302e-135	0.88375	23.848	32	0.82402	26.375	32	35.8	38.5	385
O43617	Trafficking protein particle complex subunit 3	TRAPPC3	>sp|O43617|TPPC3_HUMAN Trafficking protein particle complex subunit 3 OS=Homo sapiens GN=TRAPPC3 PE=1 SV=1	1	5	23.3	2.8752e-28	0.9992	11.604	8	1.0065	10.779	6	23.3	23.3	386
O43660	Pleiotropic regulator 1	PLRG1	>sp|O43660|PLRG1_HUMAN Pleiotropic regulator 1 OS=Homo sapiens GN=PLRG1 PE=1 SV=1	1	6	15.6	3.1851e-33	1.0476	3.1463	4	1.2027	8.1827	6	10.7	10.7	387
O43663	Protein regulator of cytokinesis 1	PRC1	>sp|O43663|PRC1_HUMAN Protein regulator of cytokinesis 1 OS=Homo sapiens GN=PRC1 PE=1 SV=2	1	4	9	1.9519e-10	1.6885	96.137	2	1.2242	34.596	2	6.1	5.2	388
O43665	Regulator of G-protein signaling 10	RGS10	>sp|O43665|RGS10_HUMAN Regulator of G-protein signaling 10 OS=Homo sapiens GN=RGS10 PE=1 SV=2	1	4	29.5	1.9794e-55	0.91294	13.766	7	0.8879	11.803	8	29.5	29.5	389
O43670	Zinc finger protein 207	ZNF207	>sp|O43670|ZN207_HUMAN BUB3-interacting and GLEBS motif-containing protein ZNF207 OS=Homo sapiens GN=ZNF207 PE=1 SV=1	1	6	11.3	5.0192e-62	0.87076	27.225	9	0.90512	18.791	9	9.8	9.8	390
O43674	NADH dehydrogenase [ubiquinone] 1 beta subcomplex subunit 5, mitochondrial	NDUFB5	>sp|O43674|NDUB5_HUMAN NADH dehydrogenase [ubiquinone] 1 beta subcomplex subunit 5, mitochondrial OS=Homo sapiens GN=NDUFB5 PE=1 SV=1	1	9	36	8.4629e-71	1.0253	8.8619	16	1.1059	22.106	14	36	36	391
O43676	NADH dehydrogenase [ubiquinone] 1 beta subcomplex subunit 3	NDUFB3	>sp|O43676|NDUB3_HUMAN NADH dehydrogenase [ubiquinone] 1 beta subcomplex subunit 3 OS=Homo sapiens GN=NDUFB3 PE=1 SV=3	1	4	29.6	8.6128e-22	1.0676	6.5486	10	1.1953	7.2129	10	29.6	29.6	392
O43677	NADH dehydrogenase [ubiquinone] 1 subunit C1, mitochondrial	NDUFC1	>sp|O43677|NDUC1_HUMAN NADH dehydrogenase [ubiquinone] 1 subunit C1, mitochondrial OS=Homo sapiens GN=NDUFC1 PE=3 SV=1	1	3	28.9	5.4667e-13	1.0231	4.1358	5	1.1154	16.608	6	27.6	27.6	393
O43678;A6NJG2	NADH dehydrogenase [ubiquinone] 1 alpha subcomplex subunit 2	NDUFA2	>sp|O43678|NDUA2_HUMAN NADH dehydrogenase [ubiquinone] 1 alpha subcomplex subunit 2 OS=Homo sapiens GN=NDUFA2 PE=1 SV=3	2	9	70.7	6.4008e-255	1.057	15.797	13	1.127	24.267	11	70.7	70.7	394
O43681	ATPase ASNA1	ASNA1	>sp|O43681|ASNA_HUMAN ATPase ASNA1 OS=Homo sapiens GN=ASNA1 PE=1 SV=2	1	9	36.2	4.7007e-102	0.80304	16.866	12	0.8369	18.143	14	26.4	36.2	395
O43684	Mitotic checkpoint protein BUB3	BUB3	>sp|O43684|BUB3_HUMAN Mitotic checkpoint protein BUB3 OS=Homo sapiens GN=BUB3 PE=1 SV=1	1	12	40.5	1.3895e-133	0.9841	32.882	16	1.0974	39.14	24	35.1	37.8	396
O43688	Lipid phosphate phosphohydrolase 2	PPAP2C	>sp|O43688|PLPP2_HUMAN Phospholipid phosphatase 2 OS=Homo sapiens GN=PLPP2 PE=1 SV=1	1	1	5.2	0.00051973	1.3743	4.5111	2	0.92331	9.6065	4	5.2	5.2	397
O43707	Alpha-actinin-4	ACTN4	>sp|O43707|ACTN4_HUMAN Alpha-actinin-4 OS=Homo sapiens GN=ACTN4 PE=1 SV=2	1	64	73.9	0	0.98003	23.626	116	0.9208	20.368	139	68.4	72.6	398
O43708	Maleylacetoacetate isomerase	GSTZ1	>sp|O43708|MAAI_HUMAN Maleylacetoacetate isomerase OS=Homo sapiens GN=GSTZ1 PE=1 SV=3	1	4	29.6	4.6712e-27	0.77496	41.555	7	0.85549	22.111	9	29.6	29.6	399
O43709	Uncharacterized methyltransferase WBSCR22	WBSCR22	>sp|O43709|WBS22_HUMAN Probable 18S rRNA (guanine-N(7))-methyltransferase OS=Homo sapiens GN=WBSCR22 PE=1 SV=2	1	1	7.8	1.0276e-05	NaN	NaN	1	NaN	NaN	1	7.8	7.8	400
O43715	TP53-regulated inhibitor of apoptosis 1	TRIAP1	>sp|O43715|TRIA1_HUMAN TP53-regulated inhibitor of apoptosis 1 OS=Homo sapiens GN=TRIAP1 PE=1 SV=1	1	4	47.4	2.7219e-20	0.75359	7.0824	3	0.8825	32.833	4	28.9	47.4	401
O43719	HIV Tat-specific factor 1	HTATSF1	>sp|O43719|HTSF1_HUMAN HIV Tat-specific factor 1 OS=Homo sapiens GN=HTATSF1 PE=1 SV=1	1	8	13.2	2.9193e-20	1.0793	21.392	11	1.0596	8.4674	6	13.2	6.8	402
O43731	ER lumen protein retaining receptor 3	KDELR3	>sp|O43731|ERD23_HUMAN ER lumen protein-retaining receptor 3 OS=Homo sapiens GN=KDELR3 PE=2 SV=1	1	2	12.1	7.2095e-09	NaN	NaN	1	NaN	NaN	0	7.9	0	403
O43734	Adapter protein CIKS	TRAF3IP2	>sp|O43734|CIKS_HUMAN Adapter protein CIKS OS=Homo sapiens GN=TRAF3IP2 PE=1 SV=3	1	2	3.7	0.00015273	NaN	NaN	0	NaN	NaN	1	1.9	3.7	404
O43747	AP-1 complex subunit gamma-1	AP1G1	>sp|O43747|AP1G1_HUMAN AP-1 complex subunit gamma-1 OS=Homo sapiens GN=AP1G1 PE=1 SV=5	1	30	39.3	6.2872e-268	1.084	24.031	63	1.0232	28.96	62	34.2	29.7	406
O43752	Syntaxin-6	STX6	>sp|O43752|STX6_HUMAN Syntaxin-6 OS=Homo sapiens GN=STX6 PE=1 SV=1	1	6	31.8	1.9386e-89	0.95205	25.472	8	1.2074	14.31	7	31.8	31.8	407
O43759	Synaptogyrin-1	SYNGR1	>sp|O43759|SNG1_HUMAN Synaptogyrin-1 OS=Homo sapiens GN=SYNGR1 PE=1 SV=2	1	1	5.2	1.3274e-05	0.58774	7.4392	3	NaN	NaN	1	5.2	5.2	408
O43760	Synaptogyrin-2	SYNGR2	>sp|O43760|SNG2_HUMAN Synaptogyrin-2 OS=Homo sapiens GN=SYNGR2 PE=1 SV=1	1	6	21	1.2208e-21	0.98273	34.865	14	0.91694	15.628	12	21	21	409
O43765	Small glutamine-rich tetratricopeptide repeat-containing protein alpha	SGTA	>sp|O43765|SGTA_HUMAN Small glutamine-rich tetratricopeptide repeat-containing protein alpha OS=Homo sapiens GN=SGTA PE=1 SV=1	1	6	19.2	3.9152e-33	0.86144	18.339	11	0.87772	31.405	12	15	19.2	410
O43768	Alpha-endosulfine	ENSA	>sp|O43768|ENSA_HUMAN Alpha-endosulfine OS=Homo sapiens GN=ENSA PE=1 SV=1	1	10	75.2	5.6111e-181	0.97625	13.443	17	0.90372	22.416	15	75.2	75.2	411
O43772	Mitochondrial carnitine/acylcarnitine carrier protein	SLC25A20	>sp|O43772|MCAT_HUMAN Mitochondrial carnitine/acylcarnitine carrier protein OS=Homo sapiens GN=SLC25A20 PE=1 SV=1	1	2	6.6	4.5144e-07	NaN	NaN	1	NaN	NaN	1	6.6	6.6	412
O43776	Asparagine--tRNA ligase, cytoplasmic	NARS	>sp|O43776|SYNC_HUMAN Asparagine--tRNA ligase, cytoplasmic OS=Homo sapiens GN=NARS PE=1 SV=1	1	19	35.9	1.0025e-205	1.05	17.55	47	1.0072	30.512	54	35.9	34.7	413
O43795;Q9UBC5	Unconventional myosin-Ib	MYO1B	>sp|O43795|MYO1B_HUMAN Unconventional myosin-Ib OS=Homo sapiens GN=MYO1B PE=1 SV=3	2	17	19.5	2.7294e-172	1.17	34.111	21	1.4316	36.912	24	15.4	16.5	414
O43805	Sjoegren syndrome nuclear autoantigen 1	SSNA1	>sp|O43805|SSNA1_HUMAN Sjoegren syndrome nuclear autoantigen 1 OS=Homo sapiens GN=SSNA1 PE=1 SV=2	1	3	21	1.1004e-12	0.96632	13.542	5	0.9738	21.683	4	21	11.8	415
O43808	Peroxisomal membrane protein PMP34	SLC25A17	>sp|O43808|PM34_HUMAN Peroxisomal membrane protein PMP34 OS=Homo sapiens GN=SLC25A17 PE=1 SV=1	1	4	24.1	1.8747e-23	0.86996	10.943	7	0.88425	32.017	3	19.5	8.8	416
O43809	Cleavage and polyadenylation specificity factor subunit 5	NUDT21	>sp|O43809|CPSF5_HUMAN Cleavage and polyadenylation specificity factor subunit 5 OS=Homo sapiens GN=NUDT21 PE=1 SV=1	1	16	67.4	0	1.0478	17.371	37	1.1472	19.634	33	64.3	64.3	417
O43813	LanC-like protein 1	LANCL1	>sp|O43813|LANC1_HUMAN LanC-like protein 1 OS=Homo sapiens GN=LANCL1 PE=1 SV=1	1	5	12.8	9.0215e-13	1.1019	15.779	2	1.1012	14.482	4	5.8	12.8	418
O43815	Striatin	STRN	>sp|O43815|STRN_HUMAN Striatin OS=Homo sapiens GN=STRN PE=1 SV=4	1	9	19.1	1.4449e-63	1.2673	13.687	8	1.322	23.936	10	16	14.5	419
O43818	U3 small nucleolar RNA-interacting protein 2	RRP9	>sp|O43818|U3IP2_HUMAN U3 small nucleolar RNA-interacting protein 2 OS=Homo sapiens GN=RRP9 PE=1 SV=1	1	2	4.6	0.00012131	NaN	NaN	0	NaN	NaN	0	0	0	420
O43819	Protein SCO2 homolog, mitochondrial	SCO2	>sp|O43819|SCO2_HUMAN Protein SCO2 homolog, mitochondrial OS=Homo sapiens GN=SCO2 PE=1 SV=3	1	7	34.6	4.1264e-55	1.0147	9.1568	3	1.1364	19.571	7	22.2	23.3	421
O43823	A-kinase anchor protein 8	AKAP8	>sp|O43823|AKAP8_HUMAN A-kinase anchor protein 8 OS=Homo sapiens GN=AKAP8 PE=1 SV=1	1	2	4.2	1.7921e-24	0.96098	12.899	3	0.90828	31.663	3	4.2	2.9	422
O43824	Putative GTP-binding protein 6	GTPBP6	>sp|O43824|GTPB6_HUMAN Putative GTP-binding protein 6 OS=Homo sapiens GN=GTPBP6 PE=2 SV=3	1	11	22.7	4.7704e-30	0.63933	27.595	7	0.76211	36.295	9	12.8	14.5	423
O43837	Isocitrate dehydrogenase [NAD] subunit beta, mitochondrial	IDH3B	>sp|O43837|IDH3B_HUMAN Isocitrate dehydrogenase [NAD] subunit beta, mitochondrial OS=Homo sapiens GN=IDH3B PE=1 SV=2	1	10	39	4.0853e-54	1.0563	9.4923	9	1.1142	19.376	12	21.8	36.6	424
O43847	Nardilysin	NRD1	>sp|O43847|NRDC_HUMAN Nardilysin OS=Homo sapiens GN=NRDC PE=1 SV=2	1	31	31.9	1.0435e-181	1.0567	45.563	41	0.9288	22.6	49	19.7	25.7	425
O43852	Calumenin	CALU	>sp|O43852|CALU_HUMAN Calumenin OS=Homo sapiens GN=CALU PE=1 SV=2	1	9	27	9.43e-51	1.017	23.112	21	0.98542	18.877	21	27	26	426
O43865;Q96HN2	Putative adenosylhomocysteinase 2;Putative adenosylhomocysteinase 3	AHCYL1;AHCYL2	>sp|O43865|SAHH2_HUMAN Adenosylhomocysteinase 2 OS=Homo sapiens GN=AHCYL1 PE=1 SV=2;>sp|Q96HN2|SAHH3_HUMAN Adenosylhomocysteinase 3 OS=Homo sapiens GN=AHCYL2 PE=1 SV=1	2	8	15.7	4.1856e-30	0.80031	44.76	8	0.83277	32.428	11	8.3	12.5	427
O43913	Origin recognition complex subunit 5	ORC5	>sp|O43913|ORC5_HUMAN Origin recognition complex subunit 5 OS=Homo sapiens GN=ORC5 PE=1 SV=1	1	7	22.3	6.1962e-79	1.7253	19.861	4	1.0042	16.693	2	13.6	6	428
O43920	NADH dehydrogenase [ubiquinone] iron-sulfur protein 5	NDUFS5	>sp|O43920|NDUS5_HUMAN NADH dehydrogenase [ubiquinone] iron-sulfur protein 5 OS=Homo sapiens GN=NDUFS5 PE=1 SV=3	1	6	46.2	1.4238e-26	0.95427	10.27	15	1.0637	7.4542	14	46.2	46.2	429
O43924	Retinal rod rhodopsin-sensitive cGMP 3,5-cyclic phosphodiesterase subunit delta	PDE6D	>sp|O43924|PDE6D_HUMAN Retinal rod rhodopsin-sensitive cGMP 3,5-cyclic phosphodiesterase subunit delta OS=Homo sapiens GN=PDE6D PE=1 SV=1	1	3	25.3	2.2967e-23	1.0813	14.436	3	0.82772	39.356	4	25.3	25.3	430
O60216	Double-strand-break repair protein rad21 homolog	RAD21	>sp|O60216|RAD21_HUMAN Double-strand-break repair protein rad21 homolog OS=Homo sapiens GN=RAD21 PE=1 SV=2	1	5	9.2	9.9315e-12	0.9878	9.0541	4	1.455	26.756	6	4.8	5.7	431
O60220	Mitochondrial import inner membrane translocase subunit Tim8 A	TIMM8A	>sp|O60220|TIM8A_HUMAN Mitochondrial import inner membrane translocase subunit Tim8 A OS=Homo sapiens GN=TIMM8A PE=1 SV=1	1	6	85.6	5.898e-87	0.92943	13.738	6	1.1757	7.2508	7	68	85.6	432
O60231	Putative pre-mRNA-splicing factor ATP-dependent RNA helicase DHX16	DHX16	>sp|O60231|DHX16_HUMAN Putative pre-mRNA-splicing factor ATP-dependent RNA helicase DHX16 OS=Homo sapiens GN=DHX16 PE=1 SV=2	1	13	14.4	9.0285e-45	0.7605	16.329	16	0.65968	22.593	11	9.8	7.7	433
O60232	Sjoegren syndrome/scleroderma autoantigen 1	SSSCA1	>sp|O60232|SSA27_HUMAN Sjoegren syndrome/scleroderma autoantigen 1 OS=Homo sapiens GN=SSSCA1 PE=1 SV=1	1	6	41.7	4.5703e-29	1.0102	10.198	4	0.95298	18.61	4	25.6	34.2	434
O60244	Mediator of RNA polymerase II transcription subunit 14	MED14	>sp|O60244|MED14_HUMAN Mediator of RNA polymerase II transcription subunit 14 OS=Homo sapiens GN=MED14 PE=1 SV=2	1	10	9.6	1.066e-35	0.84988	19.653	16	0.96976	23.999	12	7.2	3.7	435
O60256	Phosphoribosyl pyrophosphate synthase-associated protein 2	PRPSAP2	>sp|O60256|KPRB_HUMAN Phosphoribosyl pyrophosphate synthase-associated protein 2 OS=Homo sapiens GN=PRPSAP2 PE=1 SV=1	1	11	37.4	8.8673e-179	0.80797	19.604	12	0.74414	23.129	14	37.4	32.8	436
O60259	Kallikrein-8	KLK8	>sp|O60259|KLK8_HUMAN Kallikrein-8 OS=Homo sapiens GN=KLK8 PE=1 SV=1	1	1	3.5	0.0009945	NaN	NaN	1	NaN	NaN	1	3.5	3.5	437
O60264;P28370	SWI/SNF-related matrix-associated actin-dependent regulator of chromatin subfamily A member 5	SMARCA5	>sp|O60264|SMCA5_HUMAN SWI/SNF-related matrix-associated actin-dependent regulator of chromatin subfamily A member 5 OS=Homo sapiens GN=SMARCA5 PE=1 SV=1	2	25	24.5	1.3596e-162	1.0849	20.664	36	1.3291	24.118	36	19.3	20.6	438
O60271;Q9UPT6	C-Jun-amino-terminal kinase-interacting protein 4	SPAG9	>sp|O60271|JIP4_HUMAN C-Jun-amino-terminal kinase-interacting protein 4 OS=Homo sapiens GN=SPAG9 PE=1 SV=4	2	28	26.6	9.3018e-163	1.0677	30.415	45	1.0514	30.767	66	18.5	21.8	439
O60282	Kinesin heavy chain isoform 5C	KIF5C	>sp|O60282|KIF5C_HUMAN Kinesin heavy chain isoform 5C OS=Homo sapiens GN=KIF5C PE=1 SV=1	1	15	14.5	7.7797e-149	NaN	NaN	0	1.0982	21.529	2	9.3	12	440
O60287	Nucleolar pre-ribosomal-associated protein 1	URB1	>sp|O60287|NPA1P_HUMAN Nucleolar pre-ribosomal-associated protein 1 OS=Homo sapiens GN=URB1 PE=1 SV=4	1	26	16.6	2.95e-204	0.99229	19.095	29	0.92664	16.917	14	13.1	8.5	441
O60291	E3 ubiquitin-protein ligase MGRN1	MGRN1	>sp|O60291|MGRN1_HUMAN E3 ubiquitin-protein ligase MGRN1 OS=Homo sapiens GN=MGRN1 PE=1 SV=2	1	1	2.9	0.00033356	NaN	NaN	0	NaN	NaN	1	0	2.9	442
O60293	Zinc finger C3H1 domain-containing protein	ZFC3H1	>sp|O60293|ZC3H1_HUMAN Zinc finger C3H1 domain-containing protein OS=Homo sapiens GN=ZFC3H1 PE=1 SV=3	1	8	4.7	5.9871e-25	0.95741	9.4695	2	1.0553	39.168	4	1	2.1	443
O60294	Leucine carboxyl methyltransferase 2	LCMT2	>sp|O60294|TYW4_HUMAN tRNA wybutosine-synthesizing protein 4 OS=Homo sapiens GN=LCMT2 PE=1 SV=3	1	1	2.5	0.00055463	NaN	NaN	0	NaN	NaN	1	0	2.5	444
O60306	Intron-binding protein aquarius	AQR	>sp|O60306|AQR_HUMAN Intron-binding protein aquarius OS=Homo sapiens GN=AQR PE=1 SV=4	1	16	15.5	1.816e-84	1.0095	34.253	18	1.1209	19.838	15	11.1	6.2	445
O60313	Dynamin-like 120 kDa protein, mitochondrial;Dynamin-like 120 kDa protein, form S1	OPA1	>sp|O60313|OPA1_HUMAN Dynamin-like 120 kDa protein, mitochondrial OS=Homo sapiens GN=OPA1 PE=1 SV=3	1	42	48.8	0	0.82293	28.545	78	0.80195	33.914	65	45.8	35	446
O60318	80 kDa MCM3-associated protein	MCM3AP	>sp|O60318|GANP_HUMAN Germinal-center associated nuclear protein OS=Homo sapiens GN=MCM3AP PE=1 SV=2	1	8	4.5	2.5367e-21	0.99309	46.764	3	0.84796	28.176	6	2.1	3	447
O60341	Lysine-specific histone demethylase 1A	KDM1A	>sp|O60341|KDM1A_HUMAN Lysine-specific histone demethylase 1A OS=Homo sapiens GN=KDM1A PE=1 SV=2	1	24	37.9	1.4273e-199	0.93491	28.686	46	0.98822	14.677	38	35.2	30.6	448
O60343	TBC1 domain family member 4	TBC1D4	>sp|O60343|TBCD4_HUMAN TBC1 domain family member 4 OS=Homo sapiens GN=TBC1D4 PE=1 SV=2	1	7	6.6	2.2448e-26	0.91401	40.467	5	0.79327	15.66	2	4.5	2.6	449
O60344	Endothelin-converting enzyme 2;Methyltransferase-like region;Endothelin-converting enzyme 2 region	ECE2	>sp|O60344|ECE2_HUMAN Endothelin-converting enzyme 2 OS=Homo sapiens GN=ECE2 PE=1 SV=4	1	4	5.8	9.589e-14	0.83541	24.169	2	0.47233	34.836	3	3.6	4.5	450
O60427	Fatty acid desaturase 1	FADS1	>sp|O60427|FADS1_HUMAN Fatty acid desaturase 1 OS=Homo sapiens GN=FADS1 PE=1 SV=3	1	9	28.6	1.588e-65	1.0511	15.752	13	1.0929	32.587	10	26.4	21.2	451
O60437	Periplakin	PPL	>sp|O60437|PEPL_HUMAN Periplakin OS=Homo sapiens GN=PPL PE=1 SV=4	1	24	16.5	3.7263e-100	0.93396	20.787	21	1.1093	27.614	23	10.1	12.1	452
O60476	Mannosyl-oligosaccharide 1,2-alpha-mannosidase IB	MAN1A2	>sp|O60476|MA1A2_HUMAN Mannosyl-oligosaccharide 1,2-alpha-mannosidase IB OS=Homo sapiens GN=MAN1A2 PE=1 SV=1	1	8	15.6	1.7096e-37	0.97799	21.104	7	1.1239	22.634	6	12.5	8.6	453
O60487	Myelin protein zero-like protein 2	MPZL2	>sp|O60487|MPZL2_HUMAN Myelin protein zero-like protein 2 OS=Homo sapiens GN=MPZL2 PE=1 SV=1	1	2	8.4	2.1404e-05	0.96967	2.0489	2	1.393	9.3257	3	4.2	4.2	454
O60493	Sorting nexin-3	SNX3	>sp|O60493|SNX3_HUMAN Sorting nexin-3 OS=Homo sapiens GN=SNX3 PE=1 SV=3	1	14	79.6	3.1998e-158	1.0172	16.428	21	1.009	17.137	31	74.1	79.6	455
O60499	Syntaxin-10	STX10	>sp|O60499|STX10_HUMAN Syntaxin-10 OS=Homo sapiens GN=STX10 PE=1 SV=1	1	1	4	4.7965e-05	NaN	NaN	0	0.92815	0	2	0	4	456
O60502	Bifunctional protein NCOAT;Protein O-GlcNAcase;Histone acetyltransferase	MGEA5	>sp|O60502|OGA_HUMAN Protein O-GlcNAcase OS=Homo sapiens GN=MGEA5 PE=1 SV=2	1	8	10.8	6.8228e-34	2.4587	28.608	8	2.0913	16.429	10	6.6	7	457
O60506	Heterogeneous nuclear ribonucleoprotein Q	SYNCRIP	>sp|O60506|HNRPQ_HUMAN Heterogeneous nuclear ribonucleoprotein Q OS=Homo sapiens GN=SYNCRIP PE=1 SV=2	1	32	46.5	0	0.96958	21.066	104	0.99701	17.68	100	43.3	39.8	458
O60518	Ran-binding protein 6	RANBP6	>sp|O60518|RNBP6_HUMAN Ran-binding protein 6 OS=Homo sapiens GN=RANBP6 PE=1 SV=2	1	6	6.3	9.574e-13	0.87905	42.997	2	0.89127	17.988	5	2.6	5.2	459
O60524	Nuclear export mediator factor NEMF	NEMF	>sp|O60524|NEMF_HUMAN Nuclear export mediator factor NEMF OS=Homo sapiens GN=NEMF PE=1 SV=4	1	16	16.6	4.2522e-46	0.81518	22.911	11	0.71444	29.261	16	9.3	11.7	460
O60547	GDP-mannose 4,6 dehydratase	GMDS	>sp|O60547|GMDS_HUMAN GDP-mannose 4,6 dehydratase OS=Homo sapiens GN=GMDS PE=1 SV=1	1	4	9.7	8.967e-13	0.59764	193.47	4	0.66566	14.424	3	7.3	5.1	461
O60563	Cyclin-T1	CCNT1	>sp|O60563|CCNT1_HUMAN Cyclin-T1 OS=Homo sapiens GN=CCNT1 PE=1 SV=1	1	6	10.9	1.0269e-14	1.0782	20.256	7	1.0476	58.301	4	6.9	5.5	462
O60566	Mitotic checkpoint serine/threonine-protein kinase BUB1 beta	BUB1B	>sp|O60566|BUB1B_HUMAN Mitotic checkpoint serine/threonine-protein kinase BUB1 beta OS=Homo sapiens GN=BUB1B PE=1 SV=3	1	3	2.9	6.0528e-09	0.97902	0	2	0.98282	4.6756	2	1.2	2.9	463
O60568	Procollagen-lysine,2-oxoglutarate 5-dioxygenase 3	PLOD3	>sp|O60568|PLOD3_HUMAN Procollagen-lysine,2-oxoglutarate 5-dioxygenase 3 OS=Homo sapiens GN=PLOD3 PE=1 SV=1	1	22	38.1	1.6556e-166	0.96586	18.777	36	0.89536	37.163	34	33.1	32.5	464
O60573	Eukaryotic translation initiation factor 4E type 2	EIF4E2	>sp|O60573|IF4E2_HUMAN Eukaryotic translation initiation factor 4E type 2 OS=Homo sapiens GN=EIF4E2 PE=1 SV=1	1	7	34.7	8.7496e-42	1.0151	8.4673	9	1.0434	69.245	5	30.2	27.8	465
O60610	Protein diaphanous homolog 1	DIAPH1	>sp|O60610|DIAP1_HUMAN Protein diaphanous homolog 1 OS=Homo sapiens GN=DIAPH1 PE=1 SV=2	1	60	49.1	0	0.9737	31.302	113	0.83327	30.153	150	43	46.3	466
O60613	15 kDa selenoprotein	2015-09-01	>sp|O60613|SEP15_HUMAN 15 kDa selenoprotein OS=Homo sapiens GN=SEP15 PE=1 SV=3	1	6	33.3	1.6664e-61	0.91187	33.54	7	0.89487	16.729	10	33.3	33.3	467
O60645	Exocyst complex component 3	EXOC3	>sp|O60645|EXOC3_HUMAN Exocyst complex component 3 OS=Homo sapiens GN=EXOC3 PE=1 SV=2	1	8	12.2	2.3029e-22	1.1046	32.581	7	1.1131	20.825	5	12.2	3.7	468
O60664	Perilipin-3	PLIN3	>sp|O60664|PLIN3_HUMAN Perilipin-3 OS=Homo sapiens GN=PLIN3 PE=1 SV=3	1	16	53.7	1.2003e-222	1.1266	18.918	25	1.0323	26.097	27	46.3	39.4	469
O60671	Cell cycle checkpoint protein RAD1	RAD1	>sp|O60671|RAD1_HUMAN Cell cycle checkpoint protein RAD1 OS=Homo sapiens GN=RAD1 PE=1 SV=1	1	2	12.1	5.9393e-08	NaN	NaN	0	NaN	NaN	0	0	0	470
O60678	Protein arginine N-methyltransferase 3	PRMT3	>sp|O60678|ANM3_HUMAN Protein arginine N-methyltransferase 3 OS=Homo sapiens GN=PRMT3 PE=1 SV=3	1	8	19.2	9.4229e-30	0.90814	27.371	11	0.98597	19.597	12	10.9	16.8	471
O60684;O15131	Importin subunit alpha-7	KPNA6	>sp|O60684|IMA7_HUMAN Importin subunit alpha-7 OS=Homo sapiens GN=KPNA6 PE=1 SV=1	2	15	36	5.8785e-154	0.98867	24.992	14	1.1366	56.039	15	29.1	24.1	472
O60701	UDP-glucose 6-dehydrogenase	UGDH	>sp|O60701|UGDH_HUMAN UDP-glucose 6-dehydrogenase OS=Homo sapiens GN=UGDH PE=1 SV=1	1	43	85.8	0	0.84081	16.783	200	0.91984	21.932	220	82.4	77.5	473
O60716	Catenin delta-1	CTNND1	>sp|O60716|CTND1_HUMAN Catenin delta-1 OS=Homo sapiens GN=CTNND1 PE=1 SV=1	1	29	39.6	7.4549e-213	0.99708	26.297	54	1.074	17.083	52	31.3	27.7	474
O60725	Protein-S-isoprenylcysteine O-methyltransferase	ICMT	>sp|O60725|ICMT_HUMAN Protein-S-isoprenylcysteine O-methyltransferase OS=Homo sapiens GN=ICMT PE=1 SV=1	1	3	10.6	1.5441e-49	1.0624	15.75	12	1.037	9.8786	10	10.6	10.6	475
O60739	Eukaryotic translation initiation factor 1b	EIF1B	>sp|O60739|EIF1B_HUMAN Eukaryotic translation initiation factor 1b OS=Homo sapiens GN=EIF1B PE=1 SV=2	1	7	66.4	1.1933e-156	NaN	NaN	0	NaN	NaN	1	50.4	65.5	476
O60749	Sorting nexin-2	SNX2	>sp|O60749|SNX2_HUMAN Sorting nexin-2 OS=Homo sapiens GN=SNX2 PE=1 SV=2	1	18	38	8.4893e-202	1.0584	10.41	25	1.013	31.328	24	30.6	32.9	477
O60762	Dolichol-phosphate mannosyltransferase	DPM1	>sp|O60762|DPM1_HUMAN Dolichol-phosphate mannosyltransferase subunit 1 OS=Homo sapiens GN=DPM1 PE=1 SV=1	1	13	53.5	1.2793e-127	1.29	25.884	14	1.3583	30.883	14	48.5	43.1	478
O60763;REV__Q5VZ89	General vesicular transport factor p115	USO1	>sp|O60763|USO1_HUMAN General vesicular transport factor p115 OS=Homo sapiens GN=USO1 PE=1 SV=2	2	30	42.9	0	1.0621	17.318	69	1.0451	21.666	82	37.6	37.8	479
O60779	Thiamine transporter 1	SLC19A2	>sp|O60779|S19A2_HUMAN Thiamine transporter 1 OS=Homo sapiens GN=SLC19A2 PE=1 SV=2	1	3	7.6	9.3331e-08	0.75357	18.321	2	NaN	NaN	1	4.8	2.2	480
O60783	28S ribosomal protein S14, mitochondrial	MRPS14	>sp|O60783|RT14_HUMAN 28S ribosomal protein S14, mitochondrial OS=Homo sapiens GN=MRPS14 PE=1 SV=1	1	3	29.7	7.5365e-48	0.84769	4.6322	7	0.93529	41.355	7	29.7	21.9	481
O60784	Target of Myb protein 1	TOM1	>sp|O60784|TOM1_HUMAN Target of Myb protein 1 OS=Homo sapiens GN=TOM1 PE=1 SV=2	1	3	10	7.46e-31	1.0259	17.95	2	0.93036	14.784	3	6.7	10	482
O60826	Coiled-coil domain-containing protein 22	CCDC22	>sp|O60826|CCD22_HUMAN Coiled-coil domain-containing protein 22 OS=Homo sapiens GN=CCDC22 PE=1 SV=1	1	10	21.2	1.6371e-40	0.77049	23.014	11	0.72348	16.826	9	17.2	19	483
O60828	Polyglutamine-binding protein 1	PQBP1	>sp|O60828|PQBP1_HUMAN Polyglutamine-binding protein 1 OS=Homo sapiens GN=PQBP1 PE=1 SV=1	1	4	20.8	6.716e-12	0.72086	33.836	3	0.77919	3.4235	3	16.2	11.3	484
O60830	Mitochondrial import inner membrane translocase subunit Tim17-B	TIMM17B	>sp|O60830|TI17B_HUMAN Mitochondrial import inner membrane translocase subunit Tim17-B OS=Homo sapiens GN=TIMM17B PE=1 SV=1	1	4	30.2	3.713e-112	0.5811	15.468	6	0.67909	11.347	5	26.2	26.2	485
O60831	PRA1 family protein 2	PRAF2	>sp|O60831|PRAF2_HUMAN PRA1 family protein 2 OS=Homo sapiens GN=PRAF2 PE=1 SV=1	1	2	16.3	4.4033e-86	0.39834	12.963	2	0.57048	33.636	4	16.3	16.3	486
O60832	H/ACA ribonucleoprotein complex subunit 4	DKC1	>sp|O60832|DKC1_HUMAN H/ACA ribonucleoprotein complex subunit 4 OS=Homo sapiens GN=DKC1 PE=1 SV=3	1	11	21	1.1219e-73	1.0051	21.681	14	0.9706	16.6	16	19.6	18.1	487
O60841	Eukaryotic translation initiation factor 5B	EIF5B	>sp|O60841|IF2P_HUMAN Eukaryotic translation initiation factor 5B OS=Homo sapiens GN=EIF5B PE=1 SV=4	1	46	41.1	0	0.97026	26.472	101	0.93639	22.28	111	32.4	37.3	488
O60869	Endothelial differentiation-related factor 1	EDF1	>sp|O60869|EDF1_HUMAN Endothelial differentiation-related factor 1 OS=Homo sapiens GN=EDF1 PE=1 SV=1	1	10	51.4	6.3047e-54	1.0701	17.525	20	1.0001	13.887	22	50	50	489
O60884	DnaJ homolog subfamily A member 2	DNAJA2	>sp|O60884|DNJA2_HUMAN DnaJ homolog subfamily A member 2 OS=Homo sapiens GN=DNAJA2 PE=1 SV=1	1	12	42	3.5761e-61	0.95337	39.365	14	0.89023	20.092	14	36.7	33	490
O60885;Q15059	Bromodomain-containing protein 4	BRD4	>sp|O60885|BRD4_HUMAN Bromodomain-containing protein 4 OS=Homo sapiens GN=BRD4 PE=1 SV=2	2	9	8.5	3.7431e-19	1.1363	17.372	6	1.5171	31.752	2	5.4	1.5	491
O60888	Protein CutA	CUTA	>sp|O60888|CUTA_HUMAN Protein CutA OS=Homo sapiens GN=CUTA PE=1 SV=2	1	4	38.5	2.0958e-102	1.1718	11.773	4	1.1411	15.339	8	30.7	22.9	492
O60925	Prefoldin subunit 1	PFDN1	>sp|O60925|PFD1_HUMAN Prefoldin subunit 1 OS=Homo sapiens GN=PFDN1 PE=1 SV=2	1	7	65.6	1.8782e-74	1.0473	21.013	11	0.95819	13.019	8	45.9	40.2	493
O60934	Nibrin	NBN	>sp|O60934|NBN_HUMAN Nibrin OS=Homo sapiens GN=NBN PE=1 SV=1	1	2	3.3	3.4204e-08	NaN	NaN	1	0.9584	18.535	2	1.5	3.3	494
O60936	Nucleolar protein 3	NOL3	>sp|O60936|NOL3_HUMAN Nucleolar protein 3 OS=Homo sapiens GN=NOL3 PE=1 SV=2	1	7	44.7	3.4803e-182	0.88863	9.2842	10	0.87112	14.421	10	44.7	44.7	495
O75027	ATP-binding cassette sub-family B member 7, mitochondrial	ABCB7	>sp|O75027|ABCB7_HUMAN ATP-binding cassette sub-family B member 7, mitochondrial OS=Homo sapiens GN=ABCB7 PE=1 SV=2	1	5	8.2	3.2779e-16	0.71333	26.437	7	0.75708	10.324	2	6.6	4.4	496
O75044;P0DMP2;P0DJJ0	SLIT-ROBO Rho GTPase-activating protein 2;SLIT-ROBO Rho GTPase-activating protein 2C	SRGAP2;SRGAP2C	>sp|O75044|SRGP2_HUMAN SLIT-ROBO Rho GTPase-activating protein 2 OS=Homo sapiens GN=SRGAP2 PE=1 SV=2;>sp|P0DMP2|SRG2B_HUMAN SLIT-ROBO Rho GTPase-activating protein 2B OS=Homo sapiens GN=SRGAP2B PE=3 SV=1;>sp|P0DJJ0|SRG2C_HUMAN SLIT-ROBO Rho GTPase-activati	3	8	7.5	4.4187e-31	0.92481	17.284	9	1.1048	36.942	8	6.5	3.7	497
O75054	Immunoglobulin superfamily member 3	IGSF3	>sp|O75054|IGSF3_HUMAN Immunoglobulin superfamily member 3 OS=Homo sapiens GN=IGSF3 PE=2 SV=3	1	24	27.6	1.3685e-130	1.1897	23.363	41	1.2402	14.932	38	22.3	16	498
O75083	WD repeat-containing protein 1	WDR1	>sp|O75083|WDR1_HUMAN WD repeat-containing protein 1 OS=Homo sapiens GN=WDR1 PE=1 SV=4	1	19	40.8	9.3462e-233	1.1217	50.521	62	1.0107	22.468	67	35.3	38.9	499
O75093	Slit homolog 1 protein	SLIT1	>sp|O75093|SLIT1_HUMAN Slit homolog 1 protein OS=Homo sapiens GN=SLIT1 PE=2 SV=4	1	2	1.4	3.4955e-06	0.87926	6.0138	3	0.8488	7.9967	3	1.4	1.4	500
O75110	Probable phospholipid-transporting ATPase IIA	ATP9A	>sp|O75110|ATP9A_HUMAN Probable phospholipid-transporting ATPase IIA OS=Homo sapiens GN=ATP9A PE=1 SV=3	1	5	6.4	1.3087e-34	0.96426	19.072	20	1.087	28.674	15	6.4	6.4	501
O75116	Rho-associated protein kinase 2	ROCK2	>sp|O75116|ROCK2_HUMAN Rho-associated protein kinase 2 OS=Homo sapiens GN=ROCK2 PE=1 SV=4	1	18	16.7	5.0152e-215	0.91453	18.283	20	0.94343	14.814	18	11.4	7.6	502
O75122	CLIP-associating protein 2	CLASP2	>sp|O75122|CLAP2_HUMAN CLIP-associating protein 2 OS=Homo sapiens GN=CLASP2 PE=1 SV=2	1	14	15.1	2.9284e-101	0.85374	32.324	11	0.91394	41.093	12	10.1	7.4	503
O75131;Q8IYJ1;Q96A23;O95741;Q86YQ8;Q9HCH3;Q9UBL6	Copine-3	CPNE3	>sp|O75131|CPNE3_HUMAN Copine-3 OS=Homo sapiens GN=CPNE3 PE=1 SV=1	7	25	50.7	0	0.99149	48.743	95	0.9179	18.209	114	48	46.2	504
O75146	Huntingtin-interacting protein 1-related protein	HIP1R	>sp|O75146|HIP1R_HUMAN Huntingtin-interacting protein 1-related protein OS=Homo sapiens GN=HIP1R PE=1 SV=2	1	32	34	1.1224e-238	1.0726	21.296	51	1.0792	18.416	55	26.7	31.6	505
O75150	E3 ubiquitin-protein ligase BRE1B	RNF40	>sp|O75150|BRE1B_HUMAN E3 ubiquitin-protein ligase BRE1B OS=Homo sapiens GN=RNF40 PE=1 SV=4	1	24	27.4	7.1174e-218	1.1831	27.118	31	1.143	16.82	30	21.8	25.1	506
O75152	Zinc finger CCCH domain-containing protein 11A	ZC3H11A	>sp|O75152|ZC11A_HUMAN Zinc finger CCCH domain-containing protein 11A OS=Homo sapiens GN=ZC3H11A PE=1 SV=3	1	3	3.7	5.118e-08	0.66125	26.697	2	1.0074	28.984	2	2.6	2.2	507
O75153;Q9Y5I4	Clustered mitochondria protein homolog	CLUH	>sp|O75153|CLU_HUMAN Clustered mitochondria protein homolog OS=Homo sapiens GN=CLUH PE=1 SV=2	2	47	45.8	0	0.91821	22.518	93	0.88202	34.404	107	37.3	39.1	508
O75165	DnaJ homolog subfamily C member 13	DNAJC13	>sp|O75165|DJC13_HUMAN DnaJ homolog subfamily C member 13 OS=Homo sapiens GN=DNAJC13 PE=1 SV=5	1	69	35.3	0	1.0238	29.507	94	1.0785	34.756	99	30.4	30.4	509
O75170	Serine/threonine-protein phosphatase 6 regulatory subunit 2	PPP6R2	>sp|O75170|PP6R2_HUMAN Serine/threonine-protein phosphatase 6 regulatory subunit 2 OS=Homo sapiens GN=PPP6R2 PE=1 SV=2	1	4	4.1	4.4724e-16	1.0697	59.238	11	0.98229	38.321	9	4.1	2.1	510
O75175	CCR4-NOT transcription complex subunit 3	CNOT3	>sp|O75175|CNOT3_HUMAN CCR4-NOT transcription complex subunit 3 OS=Homo sapiens GN=CNOT3 PE=1 SV=1	1	4	4.6	6.3308e-11	1.0113	9.3039	4	1.1711	3.2904	3	4.6	3.6	511
O75179	Ankyrin repeat domain-containing protein 17	ANKRD17	>sp|O75179|ANR17_HUMAN Ankyrin repeat domain-containing protein 17 OS=Homo sapiens GN=ANKRD17 PE=1 SV=3	1	22	12.3	1.5384e-186	0.96767	33.242	25	0.94203	21.899	26	7.7	8.9	512
O75182	Paired amphipathic helix protein Sin3b	SIN3B	>sp|O75182|SIN3B_HUMAN Paired amphipathic helix protein Sin3b OS=Homo sapiens GN=SIN3B PE=1 SV=2	1	2	2.2	6.8944e-06	NaN	NaN	1	NaN	NaN	1	0.9	0.9	513
O75190;Q8WWF6;Q7Z6W7	DnaJ homolog subfamily B member 6	DNAJB6	>sp|O75190|DNJB6_HUMAN DnaJ homolog subfamily B member 6 OS=Homo sapiens GN=DNAJB6 PE=1 SV=2	3	3	15.3	9.0051e-14	1.1035	2.3165	3	1.0365	5.9517	3	12	15.3	514
O75208	Ubiquinone biosynthesis protein COQ9, mitochondrial	COQ9	>sp|O75208|COQ9_HUMAN Ubiquinone biosynthesis protein COQ9, mitochondrial OS=Homo sapiens GN=COQ9 PE=1 SV=1	1	1	3.5	2.1522e-05	0.88257	13.703	2	1.1791	138.83	3	3.5	3.5	515
O75223;M0QZK8	Gamma-glutamylcyclotransferase	GGCT	>sp|O75223|GGCT_HUMAN Gamma-glutamylcyclotransferase OS=Homo sapiens GN=GGCT PE=1 SV=1;>tr|M0QZK8|M0QZK8_HUMAN Uncharacterized protein OS=Homo sapiens PE=4 SV=1	2	11	63.3	3.5733e-114	1.0232	19.893	16	0.95931	15.606	19	46.3	57.4	516
O75251	NADH dehydrogenase [ubiquinone] iron-sulfur protein 7, mitochondrial	NDUFS7	>sp|O75251|NDUS7_HUMAN NADH dehydrogenase [ubiquinone] iron-sulfur protein 7, mitochondrial OS=Homo sapiens GN=NDUFS7 PE=1 SV=3	1	6	31.5	1.4959e-55	0.97682	21.469	7	1.0499	26.476	10	31.5	31.5	517
O75298	Reticulon-2	RTN2	>sp|O75298|RTN2_HUMAN Reticulon-2 OS=Homo sapiens GN=RTN2 PE=1 SV=1	1	5	10.6	1.2117e-30	1.5829	57.839	4	1.3175	45.756	7	10.3	10.6	518
O75306	NADH dehydrogenase [ubiquinone] iron-sulfur protein 2, mitochondrial	NDUFS2	>sp|O75306|NDUS2_HUMAN NADH dehydrogenase [ubiquinone] iron-sulfur protein 2, mitochondrial OS=Homo sapiens GN=NDUFS2 PE=1 SV=2	1	13	30.2	2.1277e-94	1.084	33.785	22	1.2699	24.184	30	24.4	30.2	519
O75312	Zinc finger protein ZPR1	ZNF259	>sp|O75312|ZPR1_HUMAN Zinc finger protein ZPR1 OS=Homo sapiens GN=ZPR1 PE=1 SV=1	1	5	12.4	1.2379e-24	1.0124	11.632	2	0.99121	10.248	5	5.7	7.2	520
O75323	Protein NipSnap homolog 2	GBAS	>sp|O75323|NIPS2_HUMAN Protein NipSnap homolog 2 OS=Homo sapiens GN=GBAS PE=1 SV=1	1	7	23.1	1.2994e-21	0.53271	1.9597	2	0.69263	18.979	4	11.2	16.8	521
O75340	Programmed cell death protein 6	PDCD6	>sp|O75340|PDCD6_HUMAN Programmed cell death protein 6 OS=Homo sapiens GN=PDCD6 PE=1 SV=1	1	12	72.3	0	1.1639	11.737	29	1.2713	9.0731	37	68.1	71.7	522
O75347	Tubulin-specific chaperone A	TBCA	>sp|O75347|TBCA_HUMAN Tubulin-specific chaperone A OS=Homo sapiens GN=TBCA PE=1 SV=3	1	11	63.9	4.9773e-111	1.0947	15.109	25	0.98345	49.059	24	63.9	63.9	523
O75348;F2Z307;O95670	V-type proton ATPase subunit G 1	ATP6V1G1	>sp|O75348|VATG1_HUMAN V-type proton ATPase subunit G 1 OS=Homo sapiens GN=ATP6V1G1 PE=1 SV=3	3	6	49.2	1.4187e-217	0.95402	10.466	17	0.97286	11.009	16	49.2	42.4	524
O75351;Q6PIW4	Vacuolar protein sorting-associated protein 4B	VPS4B	>sp|O75351|VPS4B_HUMAN Vacuolar protein sorting-associated protein 4B OS=Homo sapiens GN=VPS4B PE=1 SV=2	2	8	17.6	1.5446e-42	0.87789	35.142	4	1.0431	15.444	2	15.3	11.7	525
O75352	Mannose-P-dolichol utilization defect 1 protein	MPDU1	>sp|O75352|MPU1_HUMAN Mannose-P-dolichol utilization defect 1 protein OS=Homo sapiens GN=MPDU1 PE=1 SV=2	1	3	13.8	3.0259e-12	0.88679	23.394	23	0.89722	28.008	30	13.8	13.8	526
O75362;Q92618;O15090	Zinc finger protein 217	ZNF217	>sp|O75362|ZN217_HUMAN Zinc finger protein 217 OS=Homo sapiens GN=ZNF217 PE=1 SV=1	3	16	18.4	1.8451e-135	1.1821	29.824	26	1.2262	31	26	15	17.8	527
O75363	Breast carcinoma-amplified sequence 1	BCAS1	>sp|O75363|BCAS1_HUMAN Breast carcinoma-amplified sequence 1 OS=Homo sapiens GN=BCAS1 PE=1 SV=2	1	10	19	9.8631e-56	1.0096	13.49	18	1.0211	27.457	12	18.5	11.3	528
O75368	SH3 domain-binding glutamic acid-rich-like protein	SH3BGRL	>sp|O75368|SH3L1_HUMAN SH3 domain-binding glutamic acid-rich-like protein OS=Homo sapiens GN=SH3BGRL PE=1 SV=1	1	8	62.3	7.9483e-107	1.9675	39.734	16	2.1496	44.944	26	62.3	62.3	529
O75369	Filamin-B	FLNB	>sp|O75369|FLNB_HUMAN Filamin-B OS=Homo sapiens GN=FLNB PE=1 SV=2	1	178	81.2	0	1.2566	23.257	782	1.1069	21.63	739	77.7	77.9	530
O75376	Nuclear receptor corepressor 1	NCOR1	>sp|O75376|NCOR1_HUMAN Nuclear receptor corepressor 1 OS=Homo sapiens GN=NCOR1 PE=1 SV=2	1	14	6.9	1.3498e-50	1.0021	35.424	11	1.0408	10.594	7	5	4.1	531
O75379	Vesicle-associated membrane protein 4	VAMP4	>sp|O75379|VAMP4_HUMAN Vesicle-associated membrane protein 4 OS=Homo sapiens GN=VAMP4 PE=1 SV=2	1	1	8.5	4.706e-11	NaN	NaN	1	NaN	NaN	1	8.5	8.5	532
O75380	NADH dehydrogenase [ubiquinone] iron-sulfur protein 6, mitochondrial	NDUFS6	>sp|O75380|NDUS6_HUMAN NADH dehydrogenase [ubiquinone] iron-sulfur protein 6, mitochondrial OS=Homo sapiens GN=NDUFS6 PE=1 SV=1	1	6	61.3	1.2818e-60	1.11	29.241	15	1.1586	10.72	18	61.3	61.3	533
O75381	Peroxisomal membrane protein PEX14	PEX14	>sp|O75381|PEX14_HUMAN Peroxisomal membrane protein PEX14 OS=Homo sapiens GN=PEX14 PE=1 SV=1	1	2	5.6	9.2001e-11	0.80112	103.19	3	0.95511	17.074	3	5.6	5.6	534
O75382	Tripartite motif-containing protein 3	TRIM3	>sp|O75382|TRIM3_HUMAN Tripartite motif-containing protein 3 OS=Homo sapiens GN=TRIM3 PE=1 SV=2	1	3	4.8	4.8771e-09	1.4394	32.095	2	1.131	8.6144	3	2.8	3.5	535
O75385	Serine/threonine-protein kinase ULK1	ULK1	>sp|O75385|ULK1_HUMAN Serine/threonine-protein kinase ULK1 OS=Homo sapiens GN=ULK1 PE=1 SV=2	1	8	10.7	6.5787e-29	1.0647	35.455	10	1.1922	36.463	11	2.8	7	536
O75390	Citrate synthase, mitochondrial	CS	>sp|O75390|CISY_HUMAN Citrate synthase, mitochondrial OS=Homo sapiens GN=CS PE=1 SV=2	1	27	61.6	0	0.94486	25.942	102	0.98328	17.866	107	60.9	60.7	537
O75394	39S ribosomal protein L33, mitochondrial	MRPL33	>sp|O75394|RM33_HUMAN 39S ribosomal protein L33, mitochondrial OS=Homo sapiens GN=MRPL33 PE=1 SV=1	1	5	53.8	2.24e-79	0.93508	18.958	9	1.0317	11.829	5	52.3	41.5	538
O75396	Vesicle-trafficking protein SEC22b	SEC22B	>sp|O75396|SC22B_HUMAN Vesicle-trafficking protein SEC22b OS=Homo sapiens GN=SEC22B PE=1 SV=4	1	16	52.6	0	1.1009	16.034	62	1.1178	18.463	61	52.6	52.6	539
O75400	Pre-mRNA-processing factor 40 homolog A	PRPF40A	>sp|O75400|PR40A_HUMAN Pre-mRNA-processing factor 40 homolog A OS=Homo sapiens GN=PRPF40A PE=1 SV=2	1	22	21.8	2.6519e-118	0.93063	29.574	40	1.0867	12.869	34	17.7	19.6	540
O75414	Nucleoside diphosphate kinase 6	NME6	>sp|O75414|NDK6_HUMAN Nucleoside diphosphate kinase 6 OS=Homo sapiens GN=NME6 PE=1 SV=3	1	3	17.2	6.2253e-07	0.78645	18.181	2	1.2933	31.011	2	17.2	11.3	541
O75419	Cell division control protein 45 homolog	CDC45	>sp|O75419|CDC45_HUMAN Cell division control protein 45 homolog OS=Homo sapiens GN=CDC45 PE=1 SV=1	1	1	1.8	4.9326e-05	NaN	NaN	0	NaN	NaN	0	1.8	1.8	542
O75427	Leucine-rich repeat and calponin homology domain-containing protein 4	LRCH4	>sp|O75427|LRCH4_HUMAN Leucine-rich repeat and calponin homology domain-containing protein 4 OS=Homo sapiens GN=LRCH4 PE=1 SV=2	1	1	2.5	0.0010341	NaN	NaN	1	NaN	NaN	0	2.5	0	543
O75431	Metaxin-2	MTX2	>sp|O75431|MTX2_HUMAN Metaxin-2 OS=Homo sapiens GN=MTX2 PE=1 SV=1	1	8	43.7	7.9949e-124	0.93771	14.32	10	0.95329	16.836	12	28.9	43.7	544
O75436	Vacuolar protein sorting-associated protein 26A	VPS26A	>sp|O75436|VP26A_HUMAN Vacuolar protein sorting-associated protein 26A OS=Homo sapiens GN=VPS26A PE=1 SV=2	1	5	22.6	7.2218e-20	1.2979	90.845	8	1.1488	65.672	9	22.6	22.6	545
O75438	NADH dehydrogenase [ubiquinone] 1 beta subcomplex subunit 1	NDUFB1	>sp|O75438|NDUB1_HUMAN NADH dehydrogenase [ubiquinone] 1 beta subcomplex subunit 1 OS=Homo sapiens GN=NDUFB1 PE=1 SV=1	1	6	72.4	2.147e-42	0.96393	24.839	12	1.0577	32.269	12	36.2	70.7	546
O75439	Mitochondrial-processing peptidase subunit beta	PMPCB	>sp|O75439|MPPB_HUMAN Mitochondrial-processing peptidase subunit beta OS=Homo sapiens GN=PMPCB PE=1 SV=2	1	14	35.4	3.6448e-108	1.0753	12.744	13	1.0362	27.812	16	22.7	23.1	547
O75446	Histone deacetylase complex subunit SAP30	SAP30	>sp|O75446|SAP30_HUMAN Histone deacetylase complex subunit SAP30 OS=Homo sapiens GN=SAP30 PE=1 SV=1	1	3	17.7	1.0124e-11	1.2007	7.2474	3	1.4133	14.69	4	17.7	17.7	548
O75448	Mediator of RNA polymerase II transcription subunit 24	MED24	>sp|O75448|MED24_HUMAN Mediator of RNA polymerase II transcription subunit 24 OS=Homo sapiens GN=MED24 PE=1 SV=1	1	9	12.3	2.7507e-52	0.83218	23.379	8	1.0397	47.234	11	9.2	11.2	549
O75477	Erlin-1	ERLIN1	>sp|O75477|ERLN1_HUMAN Erlin-1 OS=Homo sapiens GN=ERLIN1 PE=1 SV=1	1	9	30.6	8.6391e-44	2.1317	29.309	3	1.5914	15.258	6	24.3	27.7	550
O75489	NADH dehydrogenase [ubiquinone] iron-sulfur protein 3, mitochondrial	NDUFS3	>sp|O75489|NDUS3_HUMAN NADH dehydrogenase [ubiquinone] iron-sulfur protein 3, mitochondrial OS=Homo sapiens GN=NDUFS3 PE=1 SV=1	1	19	63.6	1.2984e-237	0.99726	35.247	46	1.0636	26.247	35	61	63.3	551
O75506	Heat shock factor-binding protein 1	HSBP1	>sp|O75506|HSBP1_HUMAN Heat shock factor-binding protein 1 OS=Homo sapiens GN=HSBP1 PE=1 SV=1	1	7	89.5	7.256e-288	1.211	14.083	7	1.1869	28.199	8	89.5	89.5	552
O75521	Enoyl-CoA delta isomerase 2, mitochondrial	ECI2	>sp|O75521|ECI2_HUMAN Enoyl-CoA delta isomerase 2, mitochondrial OS=Homo sapiens GN=ECI2 PE=1 SV=4	1	3	8.6	9.2246e-09	0.59392	56.791	3	NaN	NaN	1	6.3	3	553
O75530	Polycomb protein EED	EED	>sp|O75530|EED_HUMAN Polycomb protein EED OS=Homo sapiens GN=EED PE=1 SV=2	1	3	7	2.6017e-12	0.81276	22.309	2	0.93369	6.2478	2	5	5	554
O75531	Barrier-to-autointegration factor	BANF1	>sp|O75531|BAF_HUMAN Barrier-to-autointegration factor OS=Homo sapiens GN=BANF1 PE=1 SV=1	1	12	77.5	4.3364e-175	1.1803	61.92	22	1.0504	38.744	21	68.5	68.5	555
O75533	Splicing factor 3B subunit 1	SF3B1	>sp|O75533|SF3B1_HUMAN Splicing factor 3B subunit 1 OS=Homo sapiens GN=SF3B1 PE=1 SV=3	1	65	58.5	0	0.93213	21.455	154	0.97767	26.645	147	53.5	57.1	556
O75534	Cold shock domain-containing protein E1	CSDE1	>sp|O75534|CSDE1_HUMAN Cold shock domain-containing protein E1 OS=Homo sapiens GN=CSDE1 PE=1 SV=2	1	44	60	0	1.0008	18.927	124	1.0213	19.023	138	48.7	55.6	557
O75569	Interferon-inducible double stranded RNA-dependent protein kinase activator A	PRKRA	>sp|O75569|PRKRA_HUMAN Interferon-inducible double-stranded RNA-dependent protein kinase activator A OS=Homo sapiens GN=PRKRA PE=1 SV=1	1	6	27.2	7.1911e-53	0.99224	22.174	8	1.0851	16.555	10	22.4	27.2	558
O75592	Probable E3 ubiquitin-protein ligase MYCBP2	MYCBP2	>sp|O75592|MYCB2_HUMAN E3 ubiquitin-protein ligase MYCBP2 OS=Homo sapiens GN=MYCBP2 PE=1 SV=3	1	6	1.7	2.3006e-17	1.0199	23.211	4	0.9372	26.682	4	0.8	0.7	559
O75600	2-amino-3-ketobutyrate coenzyme A ligase, mitochondrial	GCAT	>sp|O75600|KBL_HUMAN 2-amino-3-ketobutyrate coenzyme A ligase, mitochondrial OS=Homo sapiens GN=GCAT PE=1 SV=1	1	2	8.4	4.996e-07	NaN	NaN	1	NaN	NaN	0	5	0	560
O75607	Nucleoplasmin-3	NPM3	>sp|O75607|NPM3_HUMAN Nucleoplasmin-3 OS=Homo sapiens GN=NPM3 PE=1 SV=3	1	4	41	2.4948e-258	1.4725	8.8827	8	1.4684	8.8612	11	41	41	561
O75608	Acyl-protein thioesterase 1	LYPLA1	>sp|O75608|LYPA1_HUMAN Acyl-protein thioesterase 1 OS=Homo sapiens GN=LYPLA1 PE=1 SV=1	1	10	75.2	5.2984e-271	1.0361	13.294	19	0.99725	28.108	22	57.8	57.8	562
O75616	GTPase Era, mitochondrial	ERAL1	>sp|O75616|ERAL1_HUMAN GTPase Era, mitochondrial OS=Homo sapiens GN=ERAL1 PE=1 SV=2	1	6	17.6	8.2082e-30	0.7579	25.375	6	0.98472	0.037433	2	13.7	4.8	563
O75629	Protein CREG1	CREG1	>sp|O75629|CREG1_HUMAN Protein CREG1 OS=Homo sapiens GN=CREG1 PE=1 SV=1	1	4	31.8	1.1616e-54	1.1781	21.674	7	1.156	21.982	6	31.8	31.8	564
O75643	U5 small nuclear ribonucleoprotein 200 kDa helicase	SNRNP200	>sp|O75643|U520_HUMAN U5 small nuclear ribonucleoprotein 200 kDa helicase OS=Homo sapiens GN=SNRNP200 PE=1 SV=2	1	112	59.3	0	1.0205	26.547	267	1.1427	25.314	253	54.4	54.9	565
O75648	Mitochondrial tRNA-specific 2-thiouridylase 1	TRMU	>sp|O75648|MTU1_HUMAN Mitochondrial tRNA-specific 2-thiouridylase 1 OS=Homo sapiens GN=TRMU PE=1 SV=2	1	3	8.8	1.9664e-06	NaN	NaN	1	NaN	NaN	1	4.8	2.4	566
O75663	TIP41-like protein	TIPRL	>sp|O75663|TIPRL_HUMAN TIP41-like protein OS=Homo sapiens GN=TIPRL PE=1 SV=2	1	9	48.2	7.5381e-108	1.0745	11.946	8	0.97185	19.4	10	35.7	44.1	567
O75674	TOM1-like protein 1	TOM1L1	>sp|O75674|TM1L1_HUMAN TOM1-like protein 1 OS=Homo sapiens GN=TOM1L1 PE=1 SV=2	1	1	1.9	0.0012743	1.7944	13.372	2	NaN	NaN	0	1.9	0	568
O75676;O75582	Ribosomal protein S6 kinase alpha-4	RPS6KA4	>sp|O75676|KS6A4_HUMAN Ribosomal protein S6 kinase alpha-4 OS=Homo sapiens GN=RPS6KA4 PE=1 SV=1	2	6	8.4	4.8324e-16	0.79545	27.352	5	1.0005	12.153	5	4.5	4.5	569
O75691	Small subunit processome component 20 homolog	UTP20	>sp|O75691|UTP20_HUMAN Small subunit processome component 20 homolog OS=Homo sapiens GN=UTP20 PE=1 SV=3	1	59	23.3	0	1.0385	32.996	81	1.155	23.66	71	17.4	17.2	570
O75694	Nuclear pore complex protein Nup155	NUP155	>sp|O75694|NU155_HUMAN Nuclear pore complex protein Nup155 OS=Homo sapiens GN=NUP155 PE=1 SV=1	1	43	39.2	0	1.1279	21.837	61	1.1697	17.517	70	31.9	32.1	571
O75717	WD repeat and HMG-box DNA-binding protein 1	WDHD1	>sp|O75717|WDHD1_HUMAN WD repeat and HMG-box DNA-binding protein 1 OS=Homo sapiens GN=WDHD1 PE=1 SV=1	1	18	19.6	1.4388e-61	0.88792	26.092	15	0.7935	21.785	12	15	10.2	572
O75718	Cartilage-associated protein	CRTAP	>sp|O75718|CRTAP_HUMAN Cartilage-associated protein OS=Homo sapiens GN=CRTAP PE=1 SV=1	1	3	6.5	6.6848e-07	0.96498	25.346	7	1.2437	20.349	5	3.7	6.5	573
O75746	Calcium-binding mitochondrial carrier protein Aralar1	SLC25A12	>sp|O75746|CMC1_HUMAN Calcium-binding mitochondrial carrier protein Aralar1 OS=Homo sapiens GN=SLC25A12 PE=1 SV=2	1	17	26.7	9.081e-77	0.87235	17.901	11	0.81985	14.107	8	20.6	18.6	574
O75787	Renin receptor	ATP6AP2	>sp|O75787|RENR_HUMAN Renin receptor OS=Homo sapiens GN=ATP6AP2 PE=1 SV=2	1	12	45.4	3.2573e-146	0.71937	20.21	15	0.77768	9.9292	17	33.7	30.6	575
O75792	Ribonuclease H2 subunit A	RNASEH2A	>sp|O75792|RNH2A_HUMAN Ribonuclease H2 subunit A OS=Homo sapiens GN=RNASEH2A PE=1 SV=2	1	3	12	1.9056e-13	1.4168	95.007	3	1.1924	64.243	3	9	12	576
O75794	Cell division cycle protein 123 homolog	CDC123	>sp|O75794|CD123_HUMAN Cell division cycle protein 123 homolog OS=Homo sapiens GN=CDC123 PE=1 SV=1	1	5	16.4	1.5678e-23	0.67779	7.2448	3	0.63388	12.957	3	8.6	10.1	577
O75817	Ribonuclease P protein subunit p20	POP7	>sp|O75817|POP7_HUMAN Ribonuclease P protein subunit p20 OS=Homo sapiens GN=POP7 PE=1 SV=2	1	6	39.3	3.8196e-36	1.0438	24.202	7	1.1065	22.855	7	39.3	39.3	578
O75818	Ribonuclease P protein subunit p40	RPP40	>sp|O75818|RPP40_HUMAN Ribonuclease P protein subunit p40 OS=Homo sapiens GN=RPP40 PE=1 SV=3	1	5	12.7	1.0495e-13	1.0192	7.5547	5	1.0261	11.664	4	12.7	9.6	579
O75821	Eukaryotic translation initiation factor 3 subunit G	EIF3G	>sp|O75821|EIF3G_HUMAN Eukaryotic translation initiation factor 3 subunit G OS=Homo sapiens GN=EIF3G PE=1 SV=2	1	18	45.9	4.4436e-186	0.93244	41.163	33	0.97925	17.521	37	43.8	45.9	580
O75822	Eukaryotic translation initiation factor 3 subunit J	EIF3J	>sp|O75822|EIF3J_HUMAN Eukaryotic translation initiation factor 3 subunit J OS=Homo sapiens GN=EIF3J PE=1 SV=2	1	11	35.3	5.32e-115	0.99476	8.4512	14	0.99061	38.87	17	32.2	32.2	581
O75828	Carbonyl reductase [NADPH] 3	CBR3	>sp|O75828|CBR3_HUMAN Carbonyl reductase [NADPH] 3 OS=Homo sapiens GN=CBR3 PE=1 SV=3	1	10	48.7	5.8285e-156	1.192	9.6082	7	0.97289	13.692	10	34.7	46.2	582
O75832	26S proteasome non-ATPase regulatory subunit 10	PSMD10	>sp|O75832|PSD10_HUMAN 26S proteasome non-ATPase regulatory subunit 10 OS=Homo sapiens GN=PSMD10 PE=1 SV=1	1	4	17.3	5.1626e-15	1.1075	5.2533	6	0.85652	15.64	7	8	11.9	583
O75843	AP-1 complex subunit gamma-like 2	AP1G2	>sp|O75843|AP1G2_HUMAN AP-1 complex subunit gamma-like 2 OS=Homo sapiens GN=AP1G2 PE=1 SV=1	1	10	13.4	1.4876e-27	0.83639	28.32	12	0.73479	78.812	9	9.9	8.3	584
O75844	CAAX prenyl protease 1 homolog	ZMPSTE24	>sp|O75844|FACE1_HUMAN CAAX prenyl protease 1 homolog OS=Homo sapiens GN=ZMPSTE24 PE=1 SV=2	1	11	28.8	5.4715e-91	0.97712	13.016	12	0.78723	50.298	13	23.8	26.1	585
O75864	Protein phosphatase 1 regulatory subunit 37	PPP1R37	>sp|O75864|PPR37_HUMAN Protein phosphatase 1 regulatory subunit 37 OS=Homo sapiens GN=PPP1R37 PE=1 SV=4	1	2	3.5	0.00011575	NaN	NaN	0	NaN	NaN	0	0	2	586
O75865	Trafficking protein particle complex subunit 6A	TRAPPC6A	>sp|O75865|TPC6A_HUMAN Trafficking protein particle complex subunit 6A OS=Homo sapiens GN=TRAPPC6A PE=1 SV=2	1	1	7.5	2.4103e-05	1.8108	0	2	NaN	NaN	1	7.5	7.5	587
O75874	Isocitrate dehydrogenase [NADP] cytoplasmic	IDH1	>sp|O75874|IDHC_HUMAN Isocitrate dehydrogenase [NADP] cytoplasmic OS=Homo sapiens GN=IDH1 PE=1 SV=2	1	23	62.3	8.1352e-197	1.238	20.395	34	1.1749	29.924	33	58	48.6	588
O75879	Glutamyl-tRNA(Gln) amidotransferase subunit B, mitochondrial	PET112	>sp|O75879|GATB_HUMAN Glutamyl-tRNA(Gln) amidotransferase subunit B, mitochondrial OS=Homo sapiens GN=GATB PE=1 SV=1	1	1	3.1	0.00059016	NaN	NaN	1	0.91445	10.075	2	3.1	3.1	589
O75880	Protein SCO1 homolog, mitochondrial	SCO1	>sp|O75880|SCO1_HUMAN Protein SCO1 homolog, mitochondrial OS=Homo sapiens GN=SCO1 PE=1 SV=1	1	6	25.6	1.0617e-39	0.94907	17.694	7	1.002	11.752	7	25.6	25.6	590
O75882	Attractin	ATRN	>sp|O75882|ATRN_HUMAN Attractin OS=Homo sapiens GN=ATRN PE=1 SV=2	1	2	1.3	1.5516e-07	0.75187	10.488	3	NaN	NaN	1	0.7	0.7	591
O75884	Putative hydrolase RBBP9	RBBP9	>sp|O75884|RBBP9_HUMAN Putative hydrolase RBBP9 OS=Homo sapiens GN=RBBP9 PE=1 SV=2	1	5	39.2	5.5396e-24	1.1003	33.386	2	1.0388	0.39436	2	15.6	15.6	592
O75886	Signal transducing adapter molecule 2	STAM2	>sp|O75886|STAM2_HUMAN Signal transducing adapter molecule 2 OS=Homo sapiens GN=STAM2 PE=1 SV=1	1	3	6.5	1.2663e-24	1.4047	2.4052	2	1.6334	22.315	2	4.6	4.6	593
O75896	Tumor suppressor candidate 2	TUSC2	>sp|O75896|TUSC2_HUMAN Tumor suppressor candidate 2 OS=Homo sapiens GN=TUSC2 PE=1 SV=3	1	3	43.6	2.0532e-13	0.81888	11.166	2	0.78948	3.4663	2	43.6	43.6	594
O75909	Cyclin-K	CCNK	>sp|O75909|CCNK_HUMAN Cyclin-K OS=Homo sapiens GN=CCNK PE=1 SV=2	1	5	15.3	3.4454e-21	1.1555	11.623	5	1.1541	15.73	7	11.2	7.9	595
O75915	PRA1 family protein 3	ARL6IP5	>sp|O75915|PRAF3_HUMAN PRA1 family protein 3 OS=Homo sapiens GN=ARL6IP5 PE=1 SV=1	1	9	35.6	2.2431e-271	0.78478	16.164	44	0.77517	17.984	37	35.6	28.7	596
O75934	Pre-mRNA-splicing factor SPF27	BCAS2	>sp|O75934|SPF27_HUMAN Pre-mRNA-splicing factor SPF27 OS=Homo sapiens GN=BCAS2 PE=1 SV=1	1	15	84.9	4.243e-212	1.0458	19.452	22	1.1738	22.136	16	84.9	72.9	597
O75935	Dynactin subunit 3	DCTN3	>sp|O75935|DCTN3_HUMAN Dynactin subunit 3 OS=Homo sapiens GN=DCTN3 PE=1 SV=1	1	4	17.7	5.9873e-09	1.0595	11.193	7	0.97094	11.199	6	17.7	17.7	598
O75937	DnaJ homolog subfamily C member 8	DNAJC8	>sp|O75937|DNJC8_HUMAN DnaJ homolog subfamily C member 8 OS=Homo sapiens GN=DNAJC8 PE=1 SV=2	1	6	29.2	1.0306e-17	1.0644	31.751	5	1.0581	14.347	11	20.2	29.2	599
O75940	Survival of motor neuron-related-splicing factor 30	SMNDC1	>sp|O75940|SPF30_HUMAN Survival of motor neuron-related-splicing factor 30 OS=Homo sapiens GN=SMNDC1 PE=1 SV=1	1	2	9.2	1.869e-07	NaN	NaN	1	NaN	NaN	1	5	5	600
O75947	ATP synthase subunit d, mitochondrial	ATP5H	>sp|O75947|ATP5H_HUMAN ATP synthase subunit d, mitochondrial OS=Homo sapiens GN=ATP5H PE=1 SV=3	1	15	81.4	6.4917e-279	0.94831	15.455	45	1.0663	11.531	44	81.4	79.5	601
O75955	Flotillin-1	FLOT1	>sp|O75955|FLOT1_HUMAN Flotillin-1 OS=Homo sapiens GN=FLOT1 PE=1 SV=3	1	3	8.9	1.3086e-08	1.4325	26.301	2	NaN	NaN	1	7	1.9	602
O75962	Triple functional domain protein	TRIO	>sp|O75962|TRIO_HUMAN Triple functional domain protein OS=Homo sapiens GN=TRIO PE=1 SV=2	1	15	7.3	1.5721e-51	0.96601	18.592	17	0.97644	24.429	17	4.8	4.1	603
O75964;Q7Z4Y8	ATP synthase subunit g, mitochondrial	ATP5L	>sp|O75964|ATP5L_HUMAN ATP synthase subunit g, mitochondrial OS=Homo sapiens GN=ATP5L PE=1 SV=3	2	8	61.2	3.886e-181	0.9835	9.5375	18	1.0962	7.7609	12	61.2	61.2	604
O75976	Carboxypeptidase D	CPD	>sp|O75976|CBPD_HUMAN Carboxypeptidase D OS=Homo sapiens GN=CPD PE=1 SV=2	1	28	22.8	1.1863e-115	0.76661	55.511	52	0.82534	70.771	34	18.2	19.1	605
O76003	Glutaredoxin-3	GLRX3	>sp|O76003|GLRX3_HUMAN Glutaredoxin-3 OS=Homo sapiens GN=GLRX3 PE=1 SV=2	1	18	53.7	1.9487e-266	0.91776	27.749	25	0.79989	44.182	30	48.7	48.4	606
O76021	Ribosomal L1 domain-containing protein 1	RSL1D1	>sp|O76021|RL1D1_HUMAN Ribosomal L1 domain-containing protein 1 OS=Homo sapiens GN=RSL1D1 PE=1 SV=3	1	28	46.3	2.1681e-248	0.93551	14.579	69	1.0018	14.966	61	43.5	41.2	607
O76024	Wolframin	WFS1	>sp|O76024|WFS1_HUMAN Wolframin OS=Homo sapiens GN=WFS1 PE=1 SV=2	1	16	20.7	9.2811e-104	1.1705	23.828	31	1.2482	21.665	28	14.6	19.8	608
O76027	Annexin A9	ANXA9	>sp|O76027|ANXA9_HUMAN Annexin A9 OS=Homo sapiens GN=ANXA9 PE=1 SV=3	1	3	16.5	3.6437e-13	NaN	NaN	1	0.62679	58.502	2	3.2	16.5	609
O76031	ATP-dependent Clp protease ATP-binding subunit clpX-like, mitochondrial	CLPX	>sp|O76031|CLPX_HUMAN ATP-dependent Clp protease ATP-binding subunit clpX-like, mitochondrial OS=Homo sapiens GN=CLPX PE=1 SV=2	1	17	34.6	8.4593e-95	0.81331	36.813	30	0.90452	32.929	24	26.7	22.7	610
O76041	Nebulette	NEBL	>sp|O76041|NEBL_HUMAN Nebulette OS=Homo sapiens GN=NEBL PE=1 SV=1	1	2	2.4	2.2034e-08	1.3352	15.593	2	1.1815	16.661	4	2.4	2.4	611
O76061	Stanniocalcin-2	STC2	>sp|O76061|STC2_HUMAN Stanniocalcin-2 OS=Homo sapiens GN=STC2 PE=1 SV=1	1	4	14.9	1.8855e-12	0.57865	61.971	3	0.62866	49.12	7	6.6	14.9	612
O76062	Delta(14)-sterol reductase	TM7SF2	>sp|O76062|ERG24_HUMAN Delta(14)-sterol reductase OS=Homo sapiens GN=TM7SF2 PE=2 SV=3	1	5	12.7	2.0939e-27	1.2356	68.037	4	1.3802	28.691	7	6	12.4	613
O76071	Probable cytosolic iron-sulfur protein assembly protein CIAO1	CIAO1	>sp|O76071|CIAO1_HUMAN Probable cytosolic iron-sulfur protein assembly protein CIAO1 OS=Homo sapiens GN=CIAO1 PE=1 SV=1	1	7	24.5	6.0181e-31	1.0729	19.876	8	0.9684	17.176	7	22.1	24.5	614
O76094	Signal recognition particle subunit SRP72	SRP72	>sp|O76094|SRP72_HUMAN Signal recognition particle subunit SRP72 OS=Homo sapiens GN=SRP72 PE=1 SV=3	1	28	46.6	0	0.90123	23.029	41	0.89089	24.011	38	42.8	35.6	615
O76095	Protein JTB	JTB	>sp|O76095|JTB_HUMAN Protein JTB OS=Homo sapiens GN=JTB PE=1 SV=1	1	1	8.9	7.0498e-06	1.0183	26.711	2	NaN	NaN	1	8.9	8.9	616
O77932	Decapping and exoribonuclease protein	DOM3Z	>sp|O77932|DXO_HUMAN Decapping and exoribonuclease protein OS=Homo sapiens GN=DXO PE=2 SV=2	1	1	5.1	6.2801e-09	NaN	NaN	0	NaN	NaN	0	0	0	617
O94761	ATP-dependent DNA helicase Q4	RECQL4	>sp|O94761|RECQ4_HUMAN ATP-dependent DNA helicase Q4 OS=Homo sapiens GN=RECQL4 PE=1 SV=1	1	3	3.7	2.7542e-24	0.88255	28.197	4	1.3261	38.066	3	3.7	2.1	618
O94762	ATP-dependent DNA helicase Q5	RECQL5	>sp|O94762|RECQ5_HUMAN ATP-dependent DNA helicase Q5 OS=Homo sapiens GN=RECQL5 PE=1 SV=2	1	8	11.6	8e-52	1.0497	15.427	6	1.1401	16.144	9	5.2	9.6	619
O94763	Unconventional prefoldin RPB5 interactor 1	URI1	>sp|O94763|RMP_HUMAN Unconventional prefoldin RPB5 interactor 1 OS=Homo sapiens GN=URI1 PE=1 SV=3	1	2	4.3	2.9123e-05	NaN	NaN	0	0.9132	10.523	2	0	4.3	620
O94766	Galactosylgalactosylxylosylprotein 3-beta-glucuronosyltransferase 3	B3GAT3	>sp|O94766|B3GA3_HUMAN Galactosylgalactosylxylosylprotein 3-beta-glucuronosyltransferase 3 OS=Homo sapiens GN=B3GAT3 PE=1 SV=2	1	8	41.5	1.1411e-62	1.0616	13.156	9	1.1815	19.981	9	38.5	37.9	621
O94776	Metastasis-associated protein MTA2	MTA2	>sp|O94776|MTA2_HUMAN Metastasis-associated protein MTA2 OS=Homo sapiens GN=MTA2 PE=1 SV=1	1	21	36.7	1.3507e-125	1.2282	27.932	35	1.1448	13.165	32	35.2	32.6	622
O94804	Serine/threonine-protein kinase 10	STK10	>sp|O94804|STK10_HUMAN Serine/threonine-protein kinase 10 OS=Homo sapiens GN=STK10 PE=1 SV=1	1	11	14.9	2.4581e-56	0.95909	25.685	10	0.8614	18.062	13	9.8	13.5	623
O94822	E3 ubiquitin-protein ligase listerin	LTN1	>sp|O94822|LTN1_HUMAN E3 ubiquitin-protein ligase listerin OS=Homo sapiens GN=LTN1 PE=1 SV=6	1	11	7.8	6.3106e-71	1.1191	25.983	11	0.99166	23.903	13	4	7	624
O94826	Mitochondrial import receptor subunit TOM70	TOMM70A	>sp|O94826|TOM70_HUMAN Mitochondrial import receptor subunit TOM70 OS=Homo sapiens GN=TOMM70A PE=1 SV=1	1	25	49.5	0	0.93689	19.589	53	0.90045	21.133	45	49.5	45.6	625
O94829	Importin-13	IPO13	>sp|O94829|IPO13_HUMAN Importin-13 OS=Homo sapiens GN=IPO13 PE=1 SV=3	1	5	9	8.583e-17	0.58781	2.5922	2	0.56184	7.1575	3	2.5	4	626
O94832	Unconventional myosin-Id	MYO1D	>sp|O94832|MYO1D_HUMAN Unconventional myosin-Id OS=Homo sapiens GN=MYO1D PE=1 SV=2	1	8	9.4	3.7486e-28	0.87171	26.25	11	0.71186	9.0812	9	7.6	6.8	627
O94842;O94900;O15405	TOX high mobility group box family member 4	TOX4	>sp|O94842|TOX4_HUMAN TOX high mobility group box family member 4 OS=Homo sapiens GN=TOX4 PE=1 SV=1	3	3	5.8	3.1731e-15	0.85462	15.442	2	1.0309	29.482	2	4.2	3.7	628
O94855	Protein transport protein Sec24D	SEC24D	>sp|O94855|SC24D_HUMAN Protein transport protein Sec24D OS=Homo sapiens GN=SEC24D PE=1 SV=2	1	13	16.2	1.4894e-73	0.96378	13.479	19	0.9331	14.651	20	13.6	14.6	629
O94874	E3 UFM1-protein ligase 1	UFL1	>sp|O94874|UFL1_HUMAN E3 UFM1-protein ligase 1 OS=Homo sapiens GN=UFL1 PE=1 SV=2	1	29	40.8	3.9585e-303	1.0428	43.977	54	1.1082	16.473	54	38.2	35.1	630
O94885	SAM and SH3 domain-containing protein 1	SASH1	>sp|O94885|SASH1_HUMAN SAM and SH3 domain-containing protein 1 OS=Homo sapiens GN=SASH1 PE=1 SV=3	1	1	1.1	0.00078673	NaN	NaN	0	NaN	NaN	1	0	1.1	631
O94886	Transmembrane protein 63A	TMEM63A	>sp|O94886|CSCL1_HUMAN CSC1-like protein 1 OS=Homo sapiens GN=TMEM63A PE=1 SV=3	1	2	2.4	2.345e-06	NaN	NaN	0	0.98058	5.1083	2	0	1.1	632
O94888	UBX domain-containing protein 7	UBXN7	>sp|O94888|UBXN7_HUMAN UBX domain-containing protein 7 OS=Homo sapiens GN=UBXN7 PE=1 SV=2	1	4	10.6	1.0822e-16	1.1076	20.183	6	1.189	15.561	8	10.6	10.6	633
O94903	Proline synthase co-transcribed bacterial homolog protein	PROSC	>sp|O94903|PROSC_HUMAN Proline synthase co-transcribed bacterial homolog protein OS=Homo sapiens GN=PROSC PE=1 SV=1	1	10	40	1.1331e-56	0.81984	20.067	12	0.73311	10.128	10	36.7	38.5	634
O94905	Erlin-2	ERLIN2	>sp|O94905|ERLN2_HUMAN Erlin-2 OS=Homo sapiens GN=ERLIN2 PE=1 SV=1	1	17	57.2	5.4812e-108	0.98682	24.039	22	1.0705	18.624	26	46.9	53.1	635
O94906	Pre-mRNA-processing factor 6	PRPF6	>sp|O94906|PRP6_HUMAN Pre-mRNA-processing factor 6 OS=Homo sapiens GN=PRPF6 PE=1 SV=1	1	39	41.1	4.1092e-172	0.98841	23.811	69	1.1983	29.952	70	37	35.1	636
O94913	Pre-mRNA cleavage complex 2 protein Pcf11	PCF11	>sp|O94913|PCF11_HUMAN Pre-mRNA cleavage complex 2 protein Pcf11 OS=Homo sapiens GN=PCF11 PE=1 SV=3	1	13	10.3	7.3795e-32	0.83993	16.393	9	1.0233	90.739	7	6.2	5	637
O94915	Protein furry homolog-like	FRYL	>sp|O94915|FRYL_HUMAN Protein furry homolog-like OS=Homo sapiens GN=FRYL PE=1 SV=2	1	28	10.5	1.002e-144	0.9586	31.652	27	0.99725	29.404	39	6.7	8.2	638
O94919	Endonuclease domain-containing 1 protein	ENDOD1	>sp|O94919|ENDD1_HUMAN Endonuclease domain-containing 1 protein OS=Homo sapiens GN=ENDOD1 PE=1 SV=2	1	5	11	1.5074e-25	1.0127	17.198	3	1.1698	20.933	5	6.4	8.6	639
O94923	D-glucuronyl C5-epimerase	GLCE	>sp|O94923|GLCE_HUMAN D-glucuronyl C5-epimerase OS=Homo sapiens GN=GLCE PE=1 SV=3	1	2	3.6	0.00013189	NaN	NaN	1	NaN	NaN	0	2.3	0	640
O94925	Glutaminase kidney isoform, mitochondrial	GLS	>sp|O94925|GLSK_HUMAN Glutaminase kidney isoform, mitochondrial OS=Homo sapiens GN=GLS PE=1 SV=1	1	12	24.5	1.8508e-140	0.95151	20.883	12	0.99163	26.273	14	23	19.4	641
O94927	HAUS augmin-like complex subunit 5	HAUS5	>sp|O94927|HAUS5_HUMAN HAUS augmin-like complex subunit 5 OS=Homo sapiens GN=HAUS5 PE=1 SV=2	1	4	7.6	7.2696e-11	1.3478	79.484	2	1.206	49.43	2	3.9	3.6	642
O94952	F-box only protein 21	FBXO21	>sp|O94952|FBX21_HUMAN F-box only protein 21 OS=Homo sapiens GN=FBXO21 PE=2 SV=2	1	7	17.8	1.8031e-19	0.91626	11.574	5	1.1176	14.643	3	13.4	8.3	643
O94964	Protein SOGA1;N-terminal form;C-terminal 80 kDa form	SOGA1	>sp|O94964|SOGA1_HUMAN Protein SOGA1 OS=Homo sapiens GN=SOGA1 PE=1 SV=2	1	6	5	9.9059e-24	0.85871	24.63	6	0.9404	9.1664	9	2.6	4.2	644
O94966	Ubiquitin carboxyl-terminal hydrolase 19	USP19	>sp|O94966|UBP19_HUMAN Ubiquitin carboxyl-terminal hydrolase 19 OS=Homo sapiens GN=USP19 PE=1 SV=2	1	5	4.5	5.0931e-13	0.93357	11.628	7	0.92848	11.772	5	4.5	3	645
O94972	E3 ubiquitin-protein ligase TRIM37	TRIM37	>sp|O94972|TRI37_HUMAN E3 ubiquitin-protein ligase TRIM37 OS=Homo sapiens GN=TRIM37 PE=1 SV=2	1	3	6.3	2.5616e-20	NaN	NaN	1	NaN	NaN	0	1.3	0	646
O94973	AP-2 complex subunit alpha-2	AP2A2	>sp|O94973|AP2A2_HUMAN AP-2 complex subunit alpha-2 OS=Homo sapiens GN=AP2A2 PE=1 SV=2	1	32	45.2	3.0978e-293	0.89812	47.923	26	0.74339	13.872	22	36.6	34.7	647
O94979	Protein transport protein Sec31A	SEC31A	>sp|O94979|SC31A_HUMAN Protein transport protein Sec31A OS=Homo sapiens GN=SEC31A PE=1 SV=3	1	42	34.4	0	1.0774	27.877	125	1.0544	28.525	132	34.3	34.4	648
O94985	Calsyntenin-1;Soluble Alc-alpha;CTF1-alpha	CLSTN1	>sp|O94985|CSTN1_HUMAN Calsyntenin-1 OS=Homo sapiens GN=CLSTN1 PE=1 SV=1	1	2	2.1	1.0547e-05	1.1423	15.514	2	NaN	NaN	1	1.1	1.1	649
O94992	Protein HEXIM1	HEXIM1	>sp|O94992|HEXI1_HUMAN Protein HEXIM1 OS=Homo sapiens GN=HEXIM1 PE=1 SV=1	1	3	11.1	1.4307e-16	0.9364	5.1945	4	1.1011	17.203	2	6.4	3.1	650
O95049	Tight junction protein ZO-3	TJP3	>sp|O95049|ZO3_HUMAN Tight junction protein ZO-3 OS=Homo sapiens GN=TJP3 PE=1 SV=3	1	8	11.9	3.1504e-29	1.5807	18.164	8	1.5582	10.081	11	6.2	10	651
O95070	Protein YIF1A	YIF1A	>sp|O95070|YIF1A_HUMAN Protein YIF1A OS=Homo sapiens GN=YIF1A PE=1 SV=2	1	4	16	6.9706e-35	1.2442	7.5236	3	1.1771	8.1209	8	15.7	16	652
O95071	E3 ubiquitin-protein ligase UBR5	UBR5	>sp|O95071|UBR5_HUMAN E3 ubiquitin-protein ligase UBR5 OS=Homo sapiens GN=UBR5 PE=1 SV=2	1	64	32.7	0	0.89381	23.165	112	0.94119	20.515	102	27.3	23.5	653
O95084	Serine protease 23	PRSS23	>sp|O95084|PRS23_HUMAN Serine protease 23 OS=Homo sapiens GN=PRSS23 PE=1 SV=1	1	5	16.4	1.6347e-17	2.1817	27.554	5	1.4431	41.978	5	13.6	16.4	654
O95104	Splicing factor, arginine/serine-rich 15	SCAF4	>sp|O95104|SFR15_HUMAN Splicing factor, arginine/serine-rich 15 OS=Homo sapiens GN=SCAF4 PE=1 SV=3	1	4	4.2	4.694e-13	NaN	NaN	1	NaN	NaN	1	2.8	2.2	655
O95139	NADH dehydrogenase [ubiquinone] 1 beta subcomplex subunit 6	NDUFB6	>sp|O95139|NDUB6_HUMAN NADH dehydrogenase [ubiquinone] 1 beta subcomplex subunit 6 OS=Homo sapiens GN=NDUFB6 PE=1 SV=3	1	6	51.6	1.6383e-64	1.0788	11.852	13	1.1543	9.7646	9	43.8	51.6	656
O95140	Mitofusin-2	MFN2	>sp|O95140|MFN2_HUMAN Mitofusin-2 OS=Homo sapiens GN=MFN2 PE=1 SV=3	1	7	10.4	1.8742e-25	0.94791	9.9397	8	1.0831	19.482	10	9.4	7.8	657
O95155	Ubiquitin conjugation factor E4 B	UBE4B	>sp|O95155|UBE4B_HUMAN Ubiquitin conjugation factor E4 B OS=Homo sapiens GN=UBE4B PE=1 SV=1	1	21	21.8	3.0663e-114	1.0675	21.106	19	1.0358	40.049	28	15.1	19.7	658
O95159	Zinc finger protein-like 1	ZFPL1	>sp|O95159|ZFPL1_HUMAN Zinc finger protein-like 1 OS=Homo sapiens GN=ZFPL1 PE=1 SV=2	1	8	32.9	2.9793e-49	1.1378	9.2137	5	1.2403	23.861	9	21.9	30	659
O95163	Elongator complex protein 1	IKBKAP	>sp|O95163|ELP1_HUMAN Elongator complex protein 1 OS=Homo sapiens GN=IKBKAP PE=1 SV=3	1	31	32.4	3.2076e-164	1.1441	21.488	31	1.0964	17.618	34	21.8	21.1	660
O95164	Ubiquitin-like protein 3	UBL3	>sp|O95164|UBL3_HUMAN Ubiquitin-like protein 3 OS=Homo sapiens GN=UBL3 PE=1 SV=1	1	7	76.1	2.6201e-93	1.8205	35.68	5	2.2516	17.997	9	28.2	65.8	661
O95166;Q9H0R8	Gamma-aminobutyric acid receptor-associated protein;Gamma-aminobutyric acid receptor-associated protein-like 1	GABARAP;GABARAPL1	>sp|O95166|GBRAP_HUMAN Gamma-aminobutyric acid receptor-associated protein OS=Homo sapiens GN=GABARAP PE=1 SV=1;>sp|Q9H0R8|GBRL1_HUMAN Gamma-aminobutyric acid receptor-associated protein-like 1 OS=Homo sapiens GN=GABARAPL1 PE=1 SV=1	2	5	35	1.4709e-25	0.94733	27.851	3	0.92059	47.146	5	20.5	35	662
O95167	NADH dehydrogenase [ubiquinone] 1 alpha subcomplex subunit 3	NDUFA3	>sp|O95167|NDUA3_HUMAN NADH dehydrogenase [ubiquinone] 1 alpha subcomplex subunit 3 OS=Homo sapiens GN=NDUFA3 PE=1 SV=1	1	4	50	3.7416e-58	1.0764	7.9415	7	1.0862	10.957	6	50	50	663
O95168	NADH dehydrogenase [ubiquinone] 1 beta subcomplex subunit 4	NDUFB4	>sp|O95168|NDUB4_HUMAN NADH dehydrogenase [ubiquinone] 1 beta subcomplex subunit 4 OS=Homo sapiens GN=NDUFB4 PE=1 SV=3	1	7	54.3	1.2596e-76	1.0265	33.595	18	1.1558	41.791	15	54.3	54.3	664
O95169	NADH dehydrogenase [ubiquinone] 1 beta subcomplex subunit 8, mitochondrial	NDUFB8	>sp|O95169|NDUB8_HUMAN NADH dehydrogenase [ubiquinone] 1 beta subcomplex subunit 8, mitochondrial OS=Homo sapiens GN=NDUFB8 PE=1 SV=1	1	5	28.5	2.4926e-29	1.1062	12.213	8	1.2444	12.412	7	28.5	28.5	665
O95178	NADH dehydrogenase [ubiquinone] 1 beta subcomplex subunit 2, mitochondrial	NDUFB2	>sp|O95178|NDUB2_HUMAN NADH dehydrogenase [ubiquinone] 1 beta subcomplex subunit 2, mitochondrial OS=Homo sapiens GN=NDUFB2 PE=1 SV=1	1	4	50.5	1.3681e-16	1.0882	21.883	6	1.0701	9.3105	5	19	19	666
O95182	NADH dehydrogenase [ubiquinone] 1 alpha subcomplex subunit 7	NDUFA7	>sp|O95182|NDUA7_HUMAN NADH dehydrogenase [ubiquinone] 1 alpha subcomplex subunit 7 OS=Homo sapiens GN=NDUFA7 PE=1 SV=3	1	11	77.9	8.5521e-68	1.0994	22.326	20	1.2223	12.368	16	77.9	66.4	667
O95197	Reticulon-3	RTN3	>sp|O95197|RTN3_HUMAN Reticulon-3 OS=Homo sapiens GN=RTN3 PE=1 SV=2	1	3	2.6	1.3455e-15	1.1651	40.601	15	1.0788	21.098	11	1.3	1.3	668
O95202	LETM1 and EF-hand domain-containing protein 1, mitochondrial	LETM1	>sp|O95202|LETM1_HUMAN LETM1 and EF-hand domain-containing protein 1, mitochondrial OS=Homo sapiens GN=LETM1 PE=1 SV=1	1	28	49.1	5.1813e-213	0.79935	22.036	70	0.80764	19.738	55	45.9	37.8	669
O95210	Starch-binding domain-containing protein 1	STBD1	>sp|O95210|STBD1_HUMAN Starch-binding domain-containing protein 1 OS=Homo sapiens GN=STBD1 PE=1 SV=1	1	1	3.9	0.00088762	NaN	NaN	0	NaN	NaN	0	0	0	670
O95218	Zinc finger Ran-binding domain-containing protein 2	ZRANB2	>sp|O95218|ZRAB2_HUMAN Zinc finger Ran-binding domain-containing protein 2 OS=Homo sapiens GN=ZRANB2 PE=1 SV=2	1	1	3.3	1.7623e-05	NaN	NaN	0	NaN	NaN	1	0	3.3	671
O95219	Sorting nexin-4	SNX4	>sp|O95219|SNX4_HUMAN Sorting nexin-4 OS=Homo sapiens GN=SNX4 PE=1 SV=1	1	3	7.3	9.0094e-21	1.2466	77.35	5	1.1476	8.2709	3	7.3	5.3	672
O95232	Luc7-like protein 3	LUC7L3	>sp|O95232|LC7L3_HUMAN Luc7-like protein 3 OS=Homo sapiens GN=LUC7L3 PE=1 SV=2	1	9	19.4	3.4429e-218	1.0684	16.423	17	1.1217	24.058	20	19.4	12.3	673
O95239;Q2VIQ3	Chromosome-associated kinesin KIF4A	KIF4A	>sp|O95239|KIF4A_HUMAN Chromosome-associated kinesin KIF4A OS=Homo sapiens GN=KIF4A PE=1 SV=3	2	20	19.8	5.0789e-229	0.98174	15.139	14	1.0118	23.636	14	14.6	13.1	674
O95243	Methyl-CpG-binding domain protein 4	MBD4	>sp|O95243|MBD4_HUMAN Methyl-CpG-binding domain protein 4 OS=Homo sapiens GN=MBD4 PE=1 SV=1	1	2	3.1	5.5027e-05	NaN	NaN	1	NaN	NaN	1	1.4	1.4	675
O95248	Myotubularin-related protein 5	SBF1	>sp|O95248|MTMR5_HUMAN Myotubularin-related protein 5 OS=Homo sapiens GN=SBF1 PE=1 SV=3	1	7	5	1.8263e-20	0.64754	44.718	3	0.79921	28.095	6	1.9	4	676
O95249	Golgi SNAP receptor complex member 1	GOSR1	>sp|O95249|GOSR1_HUMAN Golgi SNAP receptor complex member 1 OS=Homo sapiens GN=GOSR1 PE=1 SV=1	1	9	45.2	1.0259e-133	1.0179	12.562	8	1.0644	18.476	10	36.8	28.8	677
O95274	Ly6/PLAUR domain-containing protein 3	LYPD3	>sp|O95274|LYPD3_HUMAN Ly6/PLAUR domain-containing protein 3 OS=Homo sapiens GN=LYPD3 PE=1 SV=2	1	1	2.9	0.00077405	NaN	NaN	0	1.1203	0	2	0	2.9	678
O95292	Vesicle-associated membrane protein-associated protein B/C	VAPB	>sp|O95292|VAPB_HUMAN Vesicle-associated membrane protein-associated protein B/C OS=Homo sapiens GN=VAPB PE=1 SV=3	1	20	65.8	4.1769e-263	0.89762	39.073	71	0.92303	16.702	65	65.8	63	679
O95295	SNARE-associated protein Snapin	SNAPIN	>sp|O95295|SNAPN_HUMAN SNARE-associated protein Snapin OS=Homo sapiens GN=SNAPIN PE=1 SV=1	1	5	64	3.6295e-164	0.98655	81.69	7	1.1529	10.387	5	52.9	52.9	680
O95298;E9PQ53	NADH dehydrogenase [ubiquinone] 1 subunit C2	NDUFC2;NDUFC2-KCTD14	>sp|O95298|NDUC2_HUMAN NADH dehydrogenase [ubiquinone] 1 subunit C2 OS=Homo sapiens GN=NDUFC2 PE=1 SV=1;>sp|E9PQ53|NDUCR_HUMAN NADH dehydrogenase [ubiquinone] 1 subunit C2, isoform 2 OS=Homo sapiens GN=NDUFC2-KCTD14 PE=1 SV=1	2	8	51.3	1.2861e-42	0.99028	15.769	14	1.086	11.383	15	51.3	44.5	681
O95299	NADH dehydrogenase [ubiquinone] 1 alpha subcomplex subunit 10, mitochondrial	NDUFA10	>sp|O95299|NDUAA_HUMAN NADH dehydrogenase [ubiquinone] 1 alpha subcomplex subunit 10, mitochondrial OS=Homo sapiens GN=NDUFA10 PE=1 SV=1	1	14	46.2	8.2716e-131	0.97118	16.277	21	1.1692	17.164	22	35.8	46.2	682
O95302;Q75LS8	Peptidyl-prolyl cis-trans isomerase FKBP9	FKBP9	>sp|O95302|FKBP9_HUMAN Peptidyl-prolyl cis-trans isomerase FKBP9 OS=Homo sapiens GN=FKBP9 PE=1 SV=2	2	10	22.8	4.2477e-23	1.2031	13.588	11	1.2777	12.18	14	12.6	12.6	683
O95336	6-phosphogluconolactonase	PGLS	>sp|O95336|6PGL_HUMAN 6-phosphogluconolactonase OS=Homo sapiens GN=PGLS PE=1 SV=2	1	13	87.2	4.128e-283	1.136	15.617	17	1.096	11.976	19	68.6	74.8	684
O95340	Bifunctional 3-phosphoadenosine 5-phosphosulfate synthase 2;Sulfate adenylyltransferase;Adenylyl-sulfate kinase	PAPSS2	>sp|O95340|PAPS2_HUMAN Bifunctional 3-phosphoadenosine 5-phosphosulfate synthase 2 OS=Homo sapiens GN=PAPSS2 PE=1 SV=2	1	8	16	1.1727e-39	1.0512	16.969	7	1.0288	25.619	7	11.7	10.4	685
O95347	Structural maintenance of chromosomes protein 2	SMC2	>sp|O95347|SMC2_HUMAN Structural maintenance of chromosomes protein 2 OS=Homo sapiens GN=SMC2 PE=1 SV=2	1	45	44.7	0	1.312	20.902	58	1.1564	16.988	68	37.8	37.5	686
O95352	Ubiquitin-like modifier-activating enzyme ATG7	ATG7	>sp|O95352|ATG7_HUMAN Ubiquitin-like modifier-activating enzyme ATG7 OS=Homo sapiens GN=ATG7 PE=1 SV=1	1	11	19.2	1.9995e-62	1.0027	15.018	7	0.942	73.904	8	12.4	11.9	687
O95359	Transforming acidic coiled-coil-containing protein 2	TACC2	>sp|O95359|TACC2_HUMAN Transforming acidic coiled-coil-containing protein 2 OS=Homo sapiens GN=TACC2 PE=1 SV=3	1	2	1.2	7.7589e-24	NaN	NaN	1	1.0473	32.78	2	0.9	1.2	688
O95361;H0Y626;Q309B1	Tripartite motif-containing protein 16;Tripartite motif-containing protein 16-like protein	TRIM16;TRIM16L	>sp|O95361|TRI16_HUMAN Tripartite motif-containing protein 16 OS=Homo sapiens GN=TRIM16 PE=1 SV=3;>tr|H0Y626|H0Y626_HUMAN Uncharacterized protein OS=Homo sapiens PE=4 SV=2;>sp|Q309B1|TR16L_HUMAN Tripartite motif-containing protein 16-like protein OS=Homo s	3	10	25.7	1.869e-38	1.1336	18.721	5	1.3955	14.368	10	9.6	23.2	689
O95363	Phenylalanine--tRNA ligase, mitochondrial	FARS2	>sp|O95363|SYFM_HUMAN Phenylalanine--tRNA ligase, mitochondrial OS=Homo sapiens GN=FARS2 PE=1 SV=1	1	1	2.4	0.00035203	NaN	NaN	1	NaN	NaN	1	2.4	2.4	690
O95372	Acyl-protein thioesterase 2	LYPLA2	>sp|O95372|LYPA2_HUMAN Acyl-protein thioesterase 2 OS=Homo sapiens GN=LYPLA2 PE=1 SV=1	1	8	51.5	4.0017e-261	1.2203	17.969	16	1.1071	17.311	19	48.1	48.1	691
O95373	Importin-7	IPO7	>sp|O95373|IPO7_HUMAN Importin-7 OS=Homo sapiens GN=IPO7 PE=1 SV=1	1	22	25.8	2.2254e-288	0.98051	36.902	50	0.88554	44.96	56	21.8	21.7	692
O95379	Tumor necrosis factor alpha-induced protein 8	TNFAIP8	>sp|O95379|TFIP8_HUMAN Tumor necrosis factor alpha-induced protein 8 OS=Homo sapiens GN=TNFAIP8 PE=1 SV=1	1	1	10.1	3.732e-43	NaN	NaN	1	1.719	25.392	2	10.1	10.1	693
O95394	Phosphoacetylglucosamine mutase	PGM3	>sp|O95394|AGM1_HUMAN Phosphoacetylglucosamine mutase OS=Homo sapiens GN=PGM3 PE=1 SV=1	1	13	31.9	1.591e-60	1.18	8.9176	14	1.0801	13.402	16	15.1	26.6	694
O95396	Adenylyltransferase and sulfurtransferase MOCS3;Molybdopterin-synthase adenylyltransferase;Molybdopterin-synthase sulfurtransferase	MOCS3	>sp|O95396|MOCS3_HUMAN Adenylyltransferase and sulfurtransferase MOCS3 OS=Homo sapiens GN=MOCS3 PE=1 SV=1	1	6	18.9	7.5824e-78	0.88336	27.403	6	0.74781	50.346	6	16.1	12.2	695
O95400	CD2 antigen cytoplasmic tail-binding protein 2	CD2BP2	>sp|O95400|CD2B2_HUMAN CD2 antigen cytoplasmic tail-binding protein 2 OS=Homo sapiens GN=CD2BP2 PE=1 SV=1	1	6	23.2	4.5597e-24	1.033	120.89	8	1.1128	16.512	6	20.8	12.6	696
O95425	Supervillin	SVIL	>sp|O95425|SVIL_HUMAN Supervillin OS=Homo sapiens GN=SVIL PE=1 SV=2	1	2	1	2.3835e-05	NaN	NaN	0	0.90811	18.372	2	0	1	697
O95433	Activator of 90 kDa heat shock protein ATPase homolog 1	AHSA1	>sp|O95433|AHSA1_HUMAN Activator of 90 kDa heat shock protein ATPase homolog 1 OS=Homo sapiens GN=AHSA1 PE=1 SV=1	1	23	76.9	0	0.85663	16.29	39	0.81011	32.929	39	64.5	63	698
O95453	Poly(A)-specific ribonuclease PARN	PARN	>sp|O95453|PARN_HUMAN Poly(A)-specific ribonuclease PARN OS=Homo sapiens GN=PARN PE=1 SV=1	1	9	17.5	4.7573e-29	0.9492	14.166	9	0.97688	44.456	8	11	10.6	699
O95456	Proteasome assembly chaperone 1	PSMG1	>sp|O95456|PSMG1_HUMAN Proteasome assembly chaperone 1 OS=Homo sapiens GN=PSMG1 PE=1 SV=1	1	7	27.1	2.9682e-38	0.94208	15.259	11	0.93857	18.891	15	27.1	27.1	700
O95470	Sphingosine-1-phosphate lyase 1	SGPL1	>sp|O95470|SGPL1_HUMAN Sphingosine-1-phosphate lyase 1 OS=Homo sapiens GN=SGPL1 PE=1 SV=3	1	17	36.1	6.2287e-115	1.0905	21.981	23	1.1162	58.731	20	31.5	28.7	701
O95486	Protein transport protein Sec24A	SEC24A	>sp|O95486|SC24A_HUMAN Protein transport protein Sec24A OS=Homo sapiens GN=SEC24A PE=1 SV=2	1	24	26.1	1.0118e-145	1.0207	42.322	54	0.99799	27.515	46	18.8	21	702
O95487	Protein transport protein Sec24B	SEC24B	>sp|O95487|SC24B_HUMAN Protein transport protein Sec24B OS=Homo sapiens GN=SEC24B PE=1 SV=2	1	21	20.4	7.8222e-153	0.93443	24.437	41	0.91789	30.494	45	15.5	17.6	703
O95562	Vesicle transport protein SFT2B	SFT2D2	>sp|O95562|SFT2B_HUMAN Vesicle transport protein SFT2B OS=Homo sapiens GN=SFT2D2 PE=1 SV=1	1	1	6.2	0.0016914	0.98559	11.606	2	NaN	NaN	1	6.2	6.2	704
O95563	Mitochondrial pyruvate carrier 2	MPC2	>sp|O95563|MPC2_HUMAN Mitochondrial pyruvate carrier 2 OS=Homo sapiens GN=MPC2 PE=1 SV=1	1	3	26.8	1.3633e-11	0.89693	27.045	8	0.96564	20.482	9	26.8	26.8	705
O95571	Protein ETHE1, mitochondrial	ETHE1	>sp|O95571|ETHE1_HUMAN Persulfide dioxygenase ETHE1, mitochondrial OS=Homo sapiens GN=ETHE1 PE=1 SV=2	1	4	21.7	3.0427e-14	0.96462	24.224	2	1.0101	12.829	3	9.4	13	706
O95573;O60488	Long-chain-fatty-acid--CoA ligase 3	ACSL3	>sp|O95573|ACSL3_HUMAN Long-chain-fatty-acid--CoA ligase 3 OS=Homo sapiens GN=ACSL3 PE=1 SV=3	2	21	46.1	0	0.92224	41.051	40	0.8803	30.267	37	46.1	39.7	707
O95602	DNA-directed RNA polymerase I subunit RPA1	POLR1A	>sp|O95602|RPA1_HUMAN DNA-directed RNA polymerase I subunit RPA1 OS=Homo sapiens GN=POLR1A PE=1 SV=2	1	25	18.3	1.0392e-142	0.7825	23.519	25	0.87305	35.403	30	9.7	15.8	708
O95613	Pericentrin	PCNT	>sp|O95613|PCNT_HUMAN Pericentrin OS=Homo sapiens GN=PCNT PE=1 SV=4	1	3	1	5.6911e-08	NaN	NaN	1	0.84355	2.5487	2	0.3	0.7	709
O95630	STAM-binding protein	STAMBP	>sp|O95630|STABP_HUMAN STAM-binding protein OS=Homo sapiens GN=STAMBP PE=1 SV=1	1	7	19.3	1.7954e-19	1.1925	17.397	9	1.2497	32.091	4	16.7	11.1	710
O95671	N-acetylserotonin O-methyltransferase-like protein	ASMTL	>sp|O95671|ASML_HUMAN N-acetylserotonin O-methyltransferase-like protein OS=Homo sapiens GN=ASMTL PE=1 SV=3	1	19	36.6	1.3816e-155	0.9144	19.003	27	0.79749	23.704	21	25.3	28.8	711
O95674	Phosphatidate cytidylyltransferase 2	CDS2	>sp|O95674|CDS2_HUMAN Phosphatidate cytidylyltransferase 2 OS=Homo sapiens GN=CDS2 PE=1 SV=1	1	1	4.7	3.84e-10	0.95408	8.2356	5	0.94018	8.1887	3	4.7	4.7	712
O95684	FGFR1 oncogene partner	FGFR1OP	>sp|O95684|FR1OP_HUMAN FGFR1 oncogene partner OS=Homo sapiens GN=FGFR1OP PE=1 SV=1	1	1	7.8	2.7872e-188	NaN	NaN	0	0.93287	12.776	2	0	7.8	713
O95685	Protein phosphatase 1 regulatory subunit 3D	PPP1R3D	>sp|O95685|PPR3D_HUMAN Protein phosphatase 1 regulatory subunit 3D OS=Homo sapiens GN=PPP1R3D PE=1 SV=1	1	7	34.1	1.4471e-37	0.78119	26.957	3	1.1216	57.75	5	18.4	23.7	714
O95707	Ribonuclease P protein subunit p29	POP4	>sp|O95707|RPP29_HUMAN Ribonuclease P protein subunit p29 OS=Homo sapiens GN=POP4 PE=1 SV=2	1	3	14.1	1.213e-07	0.98872	7.9847	3	1.2354	74.43	4	14.1	14.1	715
O95714;Q9BVR0	E3 ubiquitin-protein ligase HERC2	HERC2	>sp|O95714|HERC2_HUMAN E3 ubiquitin-protein ligase HERC2 OS=Homo sapiens GN=HERC2 PE=1 SV=2	2	46	12.6	1.0957e-187	0.92525	26.207	43	0.9276	22.371	50	8.8	10.2	716
O95716;P20336	Ras-related protein Rab-3D	RAB3D	>sp|O95716|RAB3D_HUMAN Ras-related protein Rab-3D OS=Homo sapiens GN=RAB3D PE=1 SV=1	2	10	50.7	6.1343e-81	1.0756	16.229	6	1.0634	8.9384	11	35.6	40.6	717
O95721	Synaptosomal-associated protein 29	SNAP29	>sp|O95721|SNP29_HUMAN Synaptosomal-associated protein 29 OS=Homo sapiens GN=SNAP29 PE=1 SV=1	1	5	20.5	2.2895e-16	1.0691	16.437	5	0.7678	16.279	8	11.6	17.1	718
O95747	Serine/threonine-protein kinase OSR1	OXSR1	>sp|O95747|OXSR1_HUMAN Serine/threonine-protein kinase OSR1 OS=Homo sapiens GN=OXSR1 PE=1 SV=1	1	11	26.6	3.9922e-60	1.0171	14.077	12	1.0536	18.706	15	19.9	18.4	719
O95749	Geranylgeranyl pyrophosphate synthase	GGPS1	>sp|O95749|GGPPS_HUMAN Geranylgeranyl pyrophosphate synthase OS=Homo sapiens GN=GGPS1 PE=1 SV=1	1	4	12	3.0032e-09	2.8014	93.949	2	NaN	NaN	1	5.7	3.7	720
O95751	Protein LDOC1	LDOC1	>sp|O95751|LDOC1_HUMAN Protein LDOC1 OS=Homo sapiens GN=LDOC1 PE=1 SV=1	1	2	19.9	1.1354e-23	NaN	NaN	1	0.66313	15.972	3	9.6	19.9	721
O95757	Heat shock 70 kDa protein 4L	HSPA4L	>sp|O95757|HS74L_HUMAN Heat shock 70 kDa protein 4L OS=Homo sapiens GN=HSPA4L PE=1 SV=3	1	38	51.7	0	1.1904	19.636	50	1.1036	17.746	46	44.1	38.5	722
O95758	Polypyrimidine tract-binding protein 3	PTBP3	>sp|O95758|PTBP3_HUMAN Polypyrimidine tract-binding protein 3 OS=Homo sapiens GN=PTBP3 PE=1 SV=2	1	5	9.8	6.4266e-48	1.4363	3.7981	2	1.3338	7.9982	4	8.3	8.3	723
O95777	N-alpha-acetyltransferase 38, NatC auxiliary subunit	NAA38	>sp|O95777|LSM8_HUMAN U6 snRNA-associated Sm-like protein LSm8 OS=Homo sapiens GN=LSM8 PE=1 SV=3	1	7	99	5.5874e-168	1.0707	6.5368	12	1.1475	9.4723	8	64.6	74	724
O95782	AP-2 complex subunit alpha-1	AP2A1	>sp|O95782|AP2A1_HUMAN AP-2 complex subunit alpha-1 OS=Homo sapiens GN=AP2A1 PE=1 SV=3	1	33	39.8	2.2941e-265	1.0129	23.173	47	0.95433	23.521	51	30.9	31.8	725
O95785	Protein Wiz	WIZ	>sp|O95785|WIZ_HUMAN Protein Wiz OS=Homo sapiens GN=WIZ PE=1 SV=2	1	2	1.6	1.0303e-05	NaN	NaN	1	NaN	NaN	1	0.7	0.7	726
O95793	Double-stranded RNA-binding protein Staufen homolog 1	STAU1	>sp|O95793|STAU1_HUMAN Double-stranded RNA-binding protein Staufen homolog 1 OS=Homo sapiens GN=STAU1 PE=1 SV=2	1	20	34.8	2.1835e-189	0.85813	27.602	37	0.81187	37.293	33	32.9	29.1	727
O95801	Tetratricopeptide repeat protein 4	TTC4	>sp|O95801|TTC4_HUMAN Tetratricopeptide repeat protein 4 OS=Homo sapiens GN=TTC4 PE=1 SV=3	1	2	5.4	0.00012775	NaN	NaN	0	NaN	NaN	1	0	2.8	728
O95816	BAG family molecular chaperone regulator 2	BAG2	>sp|O95816|BAG2_HUMAN BAG family molecular chaperone regulator 2 OS=Homo sapiens GN=BAG2 PE=1 SV=1	1	6	20.9	1.7942e-23	0.76877	33.711	2	0.80686	39.554	4	12.8	17.5	729
O95817	BAG family molecular chaperone regulator 3	BAG3	>sp|O95817|BAG3_HUMAN BAG family molecular chaperone regulator 3 OS=Homo sapiens GN=BAG3 PE=1 SV=3	1	13	29.9	4.9489e-55	1.1729	44.642	34	1.2324	43.948	38	29.9	29.9	730
O95819;Q8N4C8;Q9UKE5	Mitogen-activated protein kinase kinase kinase kinase 4;Misshapen-like kinase 1;TRAF2 and NCK-interacting protein kinase	MAP4K4;MINK1;TNIK	>sp|O95819|M4K4_HUMAN Mitogen-activated protein kinase kinase kinase kinase 4 OS=Homo sapiens GN=MAP4K4 PE=1 SV=2;>sp|Q8N4C8|MINK1_HUMAN Misshapen-like kinase 1 OS=Homo sapiens GN=MINK1 PE=1 SV=2;>sp|Q9UKE5|TNIK_HUMAN TRAF2 and NCK-interacting protein kina	3	4	3.3	1.3484e-07	0.88021	12.744	6	1.0884	14.778	8	1.9	2.6	731
O95822	Malonyl-CoA decarboxylase, mitochondrial	MLYCD	>sp|O95822|DCMC_HUMAN Malonyl-CoA decarboxylase, mitochondrial OS=Homo sapiens GN=MLYCD PE=1 SV=3	1	4	10.5	2.3214e-09	0.77392	9.1464	2	0.91984	49.275	4	3.9	10.5	732
O95831	Apoptosis-inducing factor 1, mitochondrial	AIFM1	>sp|O95831|AIFM1_HUMAN Apoptosis-inducing factor 1, mitochondrial OS=Homo sapiens GN=AIFM1 PE=1 SV=1	1	26	46	1.2554e-152	0.80651	16.063	38	0.85527	32.084	35	40	38	733
O95833	Chloride intracellular channel protein 3	CLIC3	>sp|O95833|CLIC3_HUMAN Chloride intracellular channel protein 3 OS=Homo sapiens GN=CLIC3 PE=1 SV=2	1	17	80.9	6.0459e-158	2.1572	18.058	19	2.4022	21.802	30	70.3	67.8	734
O95834	Echinoderm microtubule-associated protein-like 2	EML2	>sp|O95834|EMAL2_HUMAN Echinoderm microtubule-associated protein-like 2 OS=Homo sapiens GN=EML2 PE=1 SV=1	1	2	3.7	4.963e-07	1.4456	7.7857	3	1.186	30.438	2	1.5	1.5	735
O95837	Guanine nucleotide-binding protein subunit alpha-14	GNA14	>sp|O95837|GNA14_HUMAN Guanine nucleotide-binding protein subunit alpha-14 OS=Homo sapiens GN=GNA14 PE=1 SV=1	1	7	21.1	1.2217e-71	NaN	NaN	0	NaN	NaN	1	10.4	16.3	737
O95857;Q12999	Tetraspanin-13	TSPAN13	>sp|O95857|TSN13_HUMAN Tetraspanin-13 OS=Homo sapiens GN=TSPAN13 PE=2 SV=1	2	3	17.6	2.7953e-07	NaN	NaN	1	1.2078	1.8399	2	10.3	3.9	738
O95861	3(2),5-bisphosphate nucleotidase 1	BPNT1	>sp|O95861|BPNT1_HUMAN 3(2),5-bisphosphate nucleotidase 1 OS=Homo sapiens GN=BPNT1 PE=1 SV=1	1	10	38.6	2.8879e-49	1.109	22.394	9	1.0224	20.283	8	27.3	34.7	739
O95864	Fatty acid desaturase 2	FADS2	>sp|O95864|FADS2_HUMAN Fatty acid desaturase 2 OS=Homo sapiens GN=FADS2 PE=1 SV=1	1	8	22.3	2.877e-41	3.0522	9.4848	11	3.6075	22.688	18	14.9	22.3	740
O95865	N(G),N(G)-dimethylarginine dimethylaminohydrolase 2	DDAH2	>sp|O95865|DDAH2_HUMAN N(G),N(G)-dimethylarginine dimethylaminohydrolase 2 OS=Homo sapiens GN=DDAH2 PE=1 SV=1	1	8	39.3	7.9786e-116	1.3154	18.872	4	1.3919	14.935	8	24.2	33	741
O95870	Abhydrolase domain-containing protein 16A	ABHD16A	>sp|O95870|ABHGA_HUMAN Protein ABHD16A OS=Homo sapiens GN=ABHD16A PE=1 SV=3	1	8	14.9	8.4074e-20	1.0175	38.234	4	1.1365	27.258	8	7	10.8	742
O95881	Thioredoxin domain-containing protein 12	TXNDC12	>sp|O95881|TXD12_HUMAN Thioredoxin domain-containing protein 12 OS=Homo sapiens GN=TXNDC12 PE=1 SV=1	1	8	67.4	2.6854e-96	1.1249	48.917	12	1.1065	27.175	15	44.8	63.4	743
O95905	Protein SGT1	ECD	>sp|O95905|ECD_HUMAN Protein ecdysoneless homolog OS=Homo sapiens GN=ECD PE=1 SV=1	1	4	8.1	1.4214e-22	1.0904	15.266	3	1.0796	28.29	4	5	6.5	744
O95983	Methyl-CpG-binding domain protein 3	MBD3	>sp|O95983|MBD3_HUMAN Methyl-CpG-binding domain protein 3 OS=Homo sapiens GN=MBD3 PE=1 SV=1	1	6	24.7	1.6298e-30	1.1173	14.112	6	1.1078	8.2183	6	21.3	14.4	745
O95994	Anterior gradient protein 2 homolog	AGR2	>sp|O95994|AGR2_HUMAN Anterior gradient protein 2 homolog OS=Homo sapiens GN=AGR2 PE=1 SV=1	1	13	65.7	0	1.233	17.924	74	1.121	41.02	78	65.7	65.7	746
O95999	B-cell lymphoma/leukemia 10	BCL10	>sp|O95999|BCL10_HUMAN B-cell lymphoma/leukemia 10 OS=Homo sapiens GN=BCL10 PE=1 SV=1	1	2	4.7	3.6659e-05	NaN	NaN	1	NaN	NaN	0	4.7	0	747
O96000	NADH dehydrogenase [ubiquinone] 1 beta subcomplex subunit 10	NDUFB10	>sp|O96000|NDUBA_HUMAN NADH dehydrogenase [ubiquinone] 1 beta subcomplex subunit 10 OS=Homo sapiens GN=NDUFB10 PE=1 SV=3	1	11	54.7	2.307e-79	0.91507	44.889	26	0.98407	46.029	25	46.5	51.7	748
O96005	Cleft lip and palate transmembrane protein 1	CLPTM1	>sp|O96005|CLPT1_HUMAN Cleft lip and palate transmembrane protein 1 OS=Homo sapiens GN=CLPTM1 PE=1 SV=1	1	13	23	2.1399e-150	1.0322	24.121	38	1.0249	24.003	42	19.7	18.2	749
O96007	Molybdopterin synthase catalytic subunit	MOCS2	>sp|O96007|MOC2B_HUMAN Molybdopterin synthase catalytic subunit OS=Homo sapiens GN=MOCS2 PE=1 SV=1	1	3	28.2	3.4246e-22	1.3707	24.441	3	1.2315	5.38	4	18.6	18.6	750
O96008	Mitochondrial import receptor subunit TOM40 homolog	TOMM40	>sp|O96008|TOM40_HUMAN Mitochondrial import receptor subunit TOM40 homolog OS=Homo sapiens GN=TOMM40 PE=1 SV=1	1	13	51.2	1.0533e-154	0.90677	20.318	30	0.97823	13.911	31	41.8	34.9	751
O96011	Peroxisomal membrane protein 11B	PEX11B	>sp|O96011|PX11B_HUMAN Peroxisomal membrane protein 11B OS=Homo sapiens GN=PEX11B PE=1 SV=1	1	9	27.8	7.0706e-38	0.84496	34.215	12	0.85102	34.008	12	27.8	27.8	752
O96013	Serine/threonine-protein kinase PAK 4	PAK4	>sp|O96013|PAK4_HUMAN Serine/threonine-protein kinase PAK 4 OS=Homo sapiens GN=PAK4 PE=1 SV=1	1	4	8.3	2.9419e-16	0.76166	22.212	3	0.64206	58.554	2	6.9	3.2	753
O96019;O94805	Actin-like protein 6A	ACTL6A	>sp|O96019|ACL6A_HUMAN Actin-like protein 6A OS=Homo sapiens GN=ACTL6A PE=1 SV=1	2	10	29.8	7.7493e-71	1.1418	40.88	14	1.1022	27.365	21	26.8	29.8	754
P00156	Cytochrome b	MT-CYB	>sp|P00156|CYB_HUMAN Cytochrome b OS=Homo sapiens GN=MT-CYB PE=1 SV=2	1	2	4.2	2.0252e-05	0.78305	18.855	4	0.9516	6.3587	7	4.2	4.2	755
P00167	Cytochrome b5	CYB5A	>sp|P00167|CYB5_HUMAN Cytochrome b5 OS=Homo sapiens GN=CYB5A PE=1 SV=2	1	7	56	7.6851e-214	0.87411	17.429	19	0.82744	13.821	15	56	56	756
P00338;Q6ZMR3;P07864;P07195	L-lactate dehydrogenase A chain	LDHA	>sp|P00338|LDHA_HUMAN L-lactate dehydrogenase A chain OS=Homo sapiens GN=LDHA PE=1 SV=2	4	33	88.6	0	0.99576	23.453	238	0.96871	22.944	258	82.5	79.5	757
P00367	Glutamate dehydrogenase 1, mitochondrial	GLUD1	>sp|P00367|DHE3_HUMAN Glutamate dehydrogenase 1, mitochondrial OS=Homo sapiens GN=GLUD1 PE=1 SV=2	1	32	67.7	0	0.8375	20.729	100	0.84537	26.374	99	60.9	56.3	758
P00374;Q86XF0	Dihydrofolate reductase	DHFR	>sp|P00374|DYR_HUMAN Dihydrofolate reductase OS=Homo sapiens GN=DHFR PE=1 SV=2	2	11	63.6	7.3675e-60	1.2184	18.46	15	1.0786	43.839	21	55.1	56.1	759
P00387	NADH-cytochrome b5 reductase 3;NADH-cytochrome b5 reductase 3 membrane-bound form;NADH-cytochrome b5 reductase 3 soluble form	CYB5R3	>sp|P00387|NB5R3_HUMAN NADH-cytochrome b5 reductase 3 OS=Homo sapiens GN=CYB5R3 PE=1 SV=3	1	15	60.8	2.0714e-245	1.0457	39.603	39	0.98542	52.651	45	54.8	55.1	760
P00390	Glutathione reductase, mitochondrial	GSR	>sp|P00390|GSHR_HUMAN Glutathione reductase, mitochondrial OS=Homo sapiens GN=GSR PE=1 SV=2	1	13	38.5	7.1785e-234	0.92671	27.651	24	0.90587	12.382	24	28.9	28.9	761
P00395	Cytochrome c oxidase subunit 1	MT-CO1	>sp|P00395|COX1_HUMAN Cytochrome c oxidase subunit 1 OS=Homo sapiens GN=MT-CO1 PE=1 SV=1	1	2	4.3	1.9165e-06	1.0589	26.583	3	0.82136	41.966	6	4.3	4.3	762
P00403	Cytochrome c oxidase subunit 2	MT-CO2	>sp|P00403|COX2_HUMAN Cytochrome c oxidase subunit 2 OS=Homo sapiens GN=MT-CO2 PE=1 SV=1	1	8	44.9	0	0.96375	24.683	31	1.0676	15.104	33	44.9	44.9	763
P00414	Cytochrome c oxidase subunit 3	MT-CO3	>sp|P00414|COX3_HUMAN Cytochrome c oxidase subunit 3 OS=Homo sapiens GN=MT-CO3 PE=1 SV=2	1	2	9.6	3.578e-14	0.88124	10.76	11	0.95267	8.9834	9	9.6	9.6	764
P00441	Superoxide dismutase [Cu-Zn]	SOD1	>sp|P00441|SODC_HUMAN Superoxide dismutase [Cu-Zn] OS=Homo sapiens GN=SOD1 PE=1 SV=2	1	10	77.9	0	1.0675	54.76	24	1.054	13.538	31	77.9	74	765
P00491	Purine nucleoside phosphorylase	PNP	>sp|P00491|PNPH_HUMAN Purine nucleoside phosphorylase OS=Homo sapiens GN=PNP PE=1 SV=2	1	25	85.8	0	0.98567	29.748	63	0.99702	20.378	73	78.2	85.8	766
P00492	Hypoxanthine-guanine phosphoribosyltransferase	HPRT1	>sp|P00492|HPRT_HUMAN Hypoxanthine-guanine phosphoribosyltransferase OS=Homo sapiens GN=HPRT1 PE=1 SV=2	1	10	56	2.5577e-220	1.2063	50.301	18	1.0414	15.815	20	50.5	56	767
P00505	Aspartate aminotransferase, mitochondrial	GOT2	>sp|P00505|AATM_HUMAN Aspartate aminotransferase, mitochondrial OS=Homo sapiens GN=GOT2 PE=1 SV=3	1	28	68.4	7.4036e-235	0.83337	35.192	71	0.86194	17.623	66	53.7	68.4	768
P00558;P07205	Phosphoglycerate kinase 1	PGK1	>sp|P00558|PGK1_HUMAN Phosphoglycerate kinase 1 OS=Homo sapiens GN=PGK1 PE=1 SV=3	2	37	88.7	0	1.1243	16.698	136	0.99501	22.045	150	82.7	88.7	769
P00568;Q9Y6K8	Adenylate kinase isoenzyme 1	AK1	>sp|P00568|KAD1_HUMAN Adenylate kinase isoenzyme 1 OS=Homo sapiens GN=AK1 PE=1 SV=3	2	6	35.6	5.6401e-22	0.91814	34.833	10	0.93456	32.919	8	25.3	30.9	770
P00846	ATP synthase subunit a	MT-ATP6	>sp|P00846|ATP6_HUMAN ATP synthase subunit a OS=Homo sapiens GN=MT-ATP6 PE=1 SV=1	1	2	8.4	2.5636e-14	0.95995	5.3383	8	1.0014	7.3732	9	8.4	8.4	771
P00918	Carbonic anhydrase 2	CA2	>sp|P00918|CAH2_HUMAN Carbonic anhydrase 2 OS=Homo sapiens GN=CA2 PE=1 SV=2	1	11	53.8	1.343e-85	3.563	18.296	9	2.7614	15.078	13	41.2	40.8	772
P00966	Argininosuccinate synthase	ASS1	>sp|P00966|ASSY_HUMAN Argininosuccinate synthase OS=Homo sapiens GN=ASS1 PE=1 SV=2	1	18	42.7	1.2486e-114	3.8694	40.593	10	4.0557	42.745	28	23.8	35.4	773
P01011	Alpha-1-antichymotrypsin;Alpha-1-antichymotrypsin His-Pro-less	SERPINA3	>sp|P01011|AACT_HUMAN Alpha-1-antichymotrypsin OS=Homo sapiens GN=SERPINA3 PE=1 SV=2	1	2	5	1.2946e-06	NaN	NaN	0	NaN	NaN	1	0	2.4	774
P01033	Metalloproteinase inhibitor 1	TIMP1	>sp|P01033|TIMP1_HUMAN Metalloproteinase inhibitor 1 OS=Homo sapiens GN=TIMP1 PE=1 SV=1	1	6	43.5	8.7641e-61	0.48335	27.742	10	0.49221	31.08	10	43.5	43.5	775
P01034	Cystatin-C	CST3	>sp|P01034|CYTC_HUMAN Cystatin-C OS=Homo sapiens GN=CST3 PE=1 SV=1	1	7	51.4	1.9977e-92	1.1809	18.563	13	1.3161	52.679	11	51.4	45.2	776
P01111	GTPase NRas	NRAS	>sp|P01111|RASN_HUMAN GTPase NRas OS=Homo sapiens GN=NRAS PE=1 SV=1	1	11	67.7	0	1.2429	18.098	28	1.3346	23.018	31	67.7	67.7	777
P01112	GTPase HRas;GTPase HRas, N-terminally processed	HRAS	>sp|P01112|RASH_HUMAN GTPase HRas OS=Homo sapiens GN=HRAS PE=1 SV=1	1	10	61.4	0	1.1119	7.4586	4	1.4432	19.408	7	61.4	61.4	778
P01116	GTPase KRas;GTPase KRas, N-terminally processed	KRAS	>sp|P01116|RASK_HUMAN GTPase KRas OS=Homo sapiens GN=KRAS PE=1 SV=1	1	7	52.4	0	NaN	NaN	1	1.305	2.4308	2	52.4	52.4	779
P01130	Low-density lipoprotein receptor	LDLR	>sp|P01130|LDLR_HUMAN Low-density lipoprotein receptor OS=Homo sapiens GN=LDLR PE=1 SV=1	1	16	25.9	1.2232e-148	1.1234	18.374	27	1.1262	28.778	24	21.3	20.6	780
P01891;P30511	HLA class I histocompatibility antigen, A-68 alpha chain	HLA-A	>sp|P01891|1A68_HUMAN HLA class I histocompatibility antigen, A-68 alpha chain OS=Homo sapiens GN=HLA-A PE=1 SV=4	2	6	20.3	1.5596e-36	0.93421	28.879	9	1.0867	10.958	10	17.8	8.8	781
P01893;P17693;P13747	Putative HLA class I histocompatibility antigen, alpha chain H;HLA class I histocompatibility antigen, alpha chain G;HLA class I histocompatibility antigen, alpha chain E	HLA-H;HLA-G;HLA-E	>sp|P01893|HLAH_HUMAN Putative HLA class I histocompatibility antigen, alpha chain H OS=Homo sapiens GN=HLA-H PE=5 SV=3;>sp|P17693|HLAG_HUMAN HLA class I histocompatibility antigen, alpha chain G OS=Homo sapiens GN=HLA-G PE=1 SV=1;>sp|P13747|HLAE_HUMAN HLA	3	2	6.6	1.7809e-06	NaN	NaN	0	NaN	NaN	1	3	3.6	782
P02144	Myoglobin	MB	>sp|P02144|MYG_HUMAN Myoglobin OS=Homo sapiens GN=MB PE=1 SV=2	1	5	40.3	1.6751e-40	1.5836	17.484	6	1.6107	24.538	10	29.9	39.6	783
P02545	Prelamin-A/C;Lamin-A/C	LMNA	>sp|P02545|LMNA_HUMAN Prelamin-A/C OS=Homo sapiens GN=LMNA PE=1 SV=1	1	51	62.7	0	1.1654	21.583	165	1.3313	27.794	149	58.6	57.5	784
P02656	Apolipoprotein C-III	APOC3	>sp|P02656|APOC3_HUMAN Apolipoprotein C-III OS=Homo sapiens GN=APOC3 PE=1 SV=1	1	1	16.2	1.4234e-48	0.13829	52.078	2	0.071731	150.26	2	16.2	16.2	785
P02751	Fibronectin;Anastellin;Ugl-Y1;Ugl-Y2;Ugl-Y3	FN1	>sp|P02751|FINC_HUMAN Fibronectin OS=Homo sapiens GN=FN1 PE=1 SV=4	1	5	2.8	1.9256e-41	0.76978	20.042	3	0.641	22.547	4	2.1	1.6	786
P02786;Q9UP52	Transferrin receptor protein 1;Transferrin receptor protein 1, serum form	TFRC	>sp|P02786|TFR1_HUMAN Transferrin receptor protein 1 OS=Homo sapiens GN=TFRC PE=1 SV=2	2	45	56.3	0	0.87156	26.928	190	0.89506	20.086	175	56.3	51.2	787
P02792	Ferritin light chain	FTL	>sp|P02792|FRIL_HUMAN Ferritin light chain OS=Homo sapiens GN=FTL PE=1 SV=2	1	4	27.4	5.071e-25	0.52434	14.008	8	0.56627	25.618	5	21.7	21.7	788
P02794	Ferritin heavy chain	FTH1	>sp|P02794|FRIH_HUMAN Ferritin heavy chain OS=Homo sapiens GN=FTH1 PE=1 SV=2	1	12	62.8	3.2548e-51	0.84355	18.249	52	0.93821	36.336	58	37.7	44.8	789
P02810;A0A087WZY1	Salivary acidic proline-rich phosphoprotein 1/2;Salivary acidic proline-rich phosphoprotein 1/2;Salivary acidic proline-rich phosphoprotein 3/4;Peptide P-C	PRH1	>sp|P02810|PRPC_HUMAN Salivary acidic proline-rich phosphoprotein 1/2 OS=Homo sapiens GN=PRH1 PE=1 SV=2;>tr|A0A087WZY1|A0A087WZY1_HUMAN Uncharacterized protein OS=Homo sapiens PE=4 SV=1	2	1	26.5	5.405e-25	NaN	NaN	0	NaN	NaN	0	0	26.5	2
P03372	Estrogen receptor	ESR1	>sp|P03372|ESR1_HUMAN Estrogen receptor OS=Homo sapiens GN=ESR1 PE=1 SV=2	1	4	8.4	2.3094e-16	1.5544	18.642	3	1.2979	16.716	7	3.5	8.4	790
P03886	NADH-ubiquinone oxidoreductase chain 1	MT-ND1	>sp|P03886|NU1M_HUMAN NADH-ubiquinone oxidoreductase chain 1 OS=Homo sapiens GN=MT-ND1 PE=1 SV=1	1	4	9.1	1.1999e-29	0.85863	21.35	13	0.9685	81.521	6	9.1	8.8	791
P03891	NADH-ubiquinone oxidoreductase chain 2	MT-ND2	>sp|P03891|NU2M_HUMAN NADH-ubiquinone oxidoreductase chain 2 OS=Homo sapiens GN=MT-ND2 PE=1 SV=2	1	2	10.4	5.5453e-34	0.88215	17.826	8	0.89958	15.195	10	10.4	10.4	792
P03897	NADH-ubiquinone oxidoreductase chain 3	MT-ND3	>sp|P03897|NU3M_HUMAN NADH-ubiquinone oxidoreductase chain 3 OS=Homo sapiens GN=MT-ND3 PE=1 SV=1	1	1	13	8.2481e-17	1.0491	0.28233	2	NaN	NaN	1	13	13	793
P03905	NADH-ubiquinone oxidoreductase chain 4	MT-ND4	>sp|P03905|NU4M_HUMAN NADH-ubiquinone oxidoreductase chain 4 OS=Homo sapiens GN=MT-ND4 PE=1 SV=1	1	7	20.5	6.9664e-66	0.92569	24.072	26	1.0111	18.38	28	20.5	16.3	794
P03915	NADH-ubiquinone oxidoreductase chain 5	MT-ND5	>sp|P03915|NU5M_HUMAN NADH-ubiquinone oxidoreductase chain 5 OS=Homo sapiens GN=MT-ND5 PE=1 SV=2	1	4	9.8	1.1055e-54	0.90228	30.4	7	1.1251	6.9208	7	5.1	9.8	795
P03928	ATP synthase protein 8	MT-ATP8	>sp|P03928|ATP8_HUMAN ATP synthase protein 8 OS=Homo sapiens GN=MT-ATP8 PE=1 SV=1	1	5	55.9	2.769e-90	0.96006	50.169	19	0.99999	9.62	15	55.9	55.9	796
P04035	3-hydroxy-3-methylglutaryl-coenzyme A reductase	HMGCR	>sp|P04035|HMDH_HUMAN 3-hydroxy-3-methylglutaryl-coenzyme A reductase OS=Homo sapiens GN=HMGCR PE=1 SV=1	1	3	3.9	5.9791e-16	1.579	14.401	8	1.7363	19.665	4	3.9	2.8	797
P04040	Catalase	CAT	>sp|P04040|CATA_HUMAN Catalase OS=Homo sapiens GN=CAT PE=1 SV=3	1	25	56.4	1.5393e-244	0.74397	20.627	30	0.8951	18.061	29	54.5	40.8	798
P04049	RAF proto-oncogene serine/threonine-protein kinase	RAF1	>sp|P04049|RAF1_HUMAN RAF proto-oncogene serine/threonine-protein kinase OS=Homo sapiens GN=RAF1 PE=1 SV=1	1	3	5.2	2.0409e-09	NaN	NaN	1	0.71943	18.052	2	1.4	3.2	799
P04062	Glucosylceramidase	GBA	>sp|P04062|GLCM_HUMAN Glucosylceramidase OS=Homo sapiens GN=GBA PE=1 SV=3	1	14	31.7	1.5442e-114	1.1272	11.579	30	1.0747	19.419	31	29.5	24.4	800
P04066	Tissue alpha-L-fucosidase	FUCA1	>sp|P04066|FUCO_HUMAN Tissue alpha-L-fucosidase OS=Homo sapiens GN=FUCA1 PE=1 SV=4	1	4	10.7	1.3469e-17	0.88252	41.563	5	1.1354	0.99697	2	8.4	6	801
P04075;P05062	Fructose-bisphosphate aldolase A	ALDOA	>sp|P04075|ALDOA_HUMAN Fructose-bisphosphate aldolase A OS=Homo sapiens GN=ALDOA PE=1 SV=2	2	37	91.5	0	0.96586	19.414	263	0.91078	32.066	273	91.5	91.5	802
P04080	Cystatin-B	CSTB	>sp|P04080|CYTB_HUMAN Cystatin-B OS=Homo sapiens GN=CSTB PE=1 SV=2	1	6	79.6	3.212e-247	0.82749	10.854	16	0.79755	9.6023	18	79.6	79.6	803
P04083	Annexin A1	ANXA1	>sp|P04083|ANXA1_HUMAN Annexin A1 OS=Homo sapiens GN=ANXA1 PE=1 SV=2	1	9	31.8	1.9448e-99	5.6549	88.507	4	8.4027	80.442	11	11	21.7	804
P04114	Apolipoprotein B-100;Apolipoprotein B-48	APOB	>sp|P04114|APOB_HUMAN Apolipoprotein B-100 OS=Homo sapiens GN=APOB PE=1 SV=2	1	7	1.6	8.7163e-23	0.25597	259.7	5	0.48578	73.531	4	1.6	1.4	805
P04155	Trefoil factor 1	TFF1	>sp|P04155|TFF1_HUMAN Trefoil factor 1 OS=Homo sapiens GN=TFF1 PE=1 SV=1	1	3	32.1	5.2928e-18	0.69881	30.366	2	NaN	NaN	1	10.7	10.7	806
P04179	Superoxide dismutase [Mn], mitochondrial	SOD2	>sp|P04179|SODM_HUMAN Superoxide dismutase [Mn], mitochondrial OS=Homo sapiens GN=SOD2 PE=1 SV=2	1	8	43.2	9.7361e-113	0.88141	48.556	13	1.051	75.144	20	24.3	40.1	807
P04181	Ornithine aminotransferase, mitochondrial;Ornithine aminotransferase, hepatic form;Ornithine aminotransferase, renal form	OAT	>sp|P04181|OAT_HUMAN Ornithine aminotransferase, mitochondrial OS=Homo sapiens GN=OAT PE=1 SV=1	1	29	73.6	0	0.78374	68.215	95	0.82337	15.69	81	73.1	73.6	808
P04183	Thymidine kinase, cytosolic	TK1	>sp|P04183|KITH_HUMAN Thymidine kinase, cytosolic OS=Homo sapiens GN=TK1 PE=1 SV=2	1	11	59.8	2.0305e-106	1.0697	10.07	9	0.97307	27.788	14	43.6	54.7	809
P04406	Glyceraldehyde-3-phosphate dehydrogenase	GAPDH	>sp|P04406|G3P_HUMAN Glyceraldehyde-3-phosphate dehydrogenase OS=Homo sapiens GN=GAPDH PE=1 SV=3	1	36	90.7	0	0.9246	21.007	372	0.89648	19.942	421	87.8	90.7	811
P04626	Receptor tyrosine-protein kinase erbB-2	ERBB2	>sp|P04626|ERBB2_HUMAN Receptor tyrosine-protein kinase erbB-2 OS=Homo sapiens GN=ERBB2 PE=1 SV=1	1	1	0.7	0.00066759	NaN	NaN	1	0.69723	5.0298	3	0.7	0.7	812
P04632;Q96L46	Calpain small subunit 1	CAPNS1	>sp|P04632|CPNS1_HUMAN Calpain small subunit 1 OS=Homo sapiens GN=CAPNS1 PE=1 SV=1	2	13	55.6	0	1.0682	24.054	33	0.94585	15.43	30	55.6	55.2	813
P04792	Heat shock protein beta-1	HSPB1	>sp|P04792|HSPB1_HUMAN Heat shock protein beta-1 OS=Homo sapiens GN=HSPB1 PE=1 SV=2	1	26	94.1	0	1.7641	32.637	258	1.6889	22.406	272	94.1	94.1	814
P04818	Thymidylate synthase	TYMS	>sp|P04818|TYSY_HUMAN Thymidylate synthase OS=Homo sapiens GN=TYMS PE=1 SV=3	1	3	12.5	5.0875e-14	NaN	NaN	1	1.1146	11.109	3	3.5	8	815
P04843	Dolichyl-diphosphooligosaccharide--protein glycosyltransferase subunit 1	RPN1	>sp|P04843|RPN1_HUMAN Dolichyl-diphosphooligosaccharide--protein glycosyltransferase subunit 1 OS=Homo sapiens GN=RPN1 PE=1 SV=1	1	41	68.5	0	0.99656	16.577	189	1.0231	21.995	179	67.4	64.4	816
P04844	Dolichyl-diphosphooligosaccharide--protein glycosyltransferase subunit 2	RPN2	>sp|P04844|RPN2_HUMAN Dolichyl-diphosphooligosaccharide--protein glycosyltransferase subunit 2 OS=Homo sapiens GN=RPN2 PE=1 SV=3	1	26	58	0	0.91789	19.266	130	0.97625	22.125	118	57.8	48.8	817
P04899	Guanine nucleotide-binding protein G(i) subunit alpha-2	GNAI2	>sp|P04899|GNAI2_HUMAN Guanine nucleotide-binding protein G(i) subunit alpha-2 OS=Homo sapiens GN=GNAI2 PE=1 SV=3	1	7	23.1	1.4802e-43	1.0754	17.706	5	1.0444	12.655	8	16.1	16.1	818
P04920	Anion exchange protein 2	SLC4A2	>sp|P04920|B3A2_HUMAN Anion exchange protein 2 OS=Homo sapiens GN=SLC4A2 PE=1 SV=4	1	9	10	9.5003e-43	0.87208	30.995	14	0.8888	11.71	7	9.3	6.5	820
P05023;P13637	Sodium/potassium-transporting ATPase subunit alpha-1	ATP1A1	>sp|P05023|AT1A1_HUMAN Sodium/potassium-transporting ATPase subunit alpha-1 OS=Homo sapiens GN=ATP1A1 PE=1 SV=1	2	52	48	0	0.91228	21.841	226	0.9563	25.83	189	41.6	42.2	821
P05026	Sodium/potassium-transporting ATPase subunit beta-1	ATP1B1	>sp|P05026|AT1B1_HUMAN Sodium/potassium-transporting ATPase subunit beta-1 OS=Homo sapiens GN=ATP1B1 PE=1 SV=1	1	7	29	2.6389e-37	1.3537	14.595	16	1.3209	29.662	15	24.8	24.8	822
P05067	Amyloid beta A4 protein;N-APP;Soluble APP-alpha;Soluble APP-beta;C99;Beta-amyloid protein 42;Beta-amyloid protein 40;C83;P3(42);P3(40);C80;Gamma-secretase C-terminal fragment 59;Gamma-secretase C-terminal fragment 57;Gamma-secretase C-terminal fragment 50;C31	APP	>sp|P05067|A4_HUMAN Amyloid beta A4 protein OS=Homo sapiens GN=APP PE=1 SV=3	1	11	17.3	1.1476e-47	1.4382	18.789	8	1.5677	33.552	12	11.6	13.9	823
P05091	Aldehyde dehydrogenase, mitochondrial	ALDH2	>sp|P05091|ALDH2_HUMAN Aldehyde dehydrogenase, mitochondrial OS=Homo sapiens GN=ALDH2 PE=1 SV=2	1	2	3.9	0.00016074	NaN	NaN	0	NaN	NaN	0	0	0	824
P05141;Q9H0C2	ADP/ATP translocase 2	SLC25A5	>sp|P05141|ADT2_HUMAN ADP/ATP translocase 2 OS=Homo sapiens GN=SLC25A5 PE=1 SV=7	2	27	58.1	3.1986e-274	0.99485	33.96	45	1.0508	21.295	41	58.1	49	825
P05161	Ubiquitin-like protein ISG15	ISG15	>sp|P05161|ISG15_HUMAN Ubiquitin-like protein ISG15 OS=Homo sapiens GN=ISG15 PE=1 SV=5	1	6	41.2	5.4524e-28	0.69717	17.19	6	0.72303	7.3976	9	41.2	41.2	826
P05165	Propionyl-CoA carboxylase alpha chain, mitochondrial	PCCA	>sp|P05165|PCCA_HUMAN Propionyl-CoA carboxylase alpha chain, mitochondrial OS=Homo sapiens GN=PCCA PE=1 SV=4	1	10	15.2	3.5478e-29	0.93168	27.253	8	0.70628	13.574	5	12.2	10.2	827
P05166	Propionyl-CoA carboxylase beta chain, mitochondrial	PCCB	>sp|P05166|PCCB_HUMAN Propionyl-CoA carboxylase beta chain, mitochondrial OS=Homo sapiens GN=PCCB PE=1 SV=3	1	8	16.3	5.3512e-21	0.77896	24.974	8	0.95915	18.57	4	12.6	7.2	828
P05198	Eukaryotic translation initiation factor 2 subunit 1	EIF2S1	>sp|P05198|IF2A_HUMAN Eukaryotic translation initiation factor 2 subunit 1 OS=Homo sapiens GN=EIF2S1 PE=1 SV=3	1	19	63.8	2.0261e-209	0.72486	24.465	39	0.72995	16.892	43	55.9	54.9	829
P05204;Q15651	Non-histone chromosomal protein HMG-17;High mobility group nucleosome-binding domain-containing protein 3	HMGN2;HMGN3	>sp|P05204|HMGN2_HUMAN Non-histone chromosomal protein HMG-17 OS=Homo sapiens GN=HMGN2 PE=1 SV=3;>sp|Q15651|HMGN3_HUMAN High mobility group nucleosome-binding domain-containing protein 3 OS=Homo sapiens GN=HMGN3 PE=1 SV=2	2	2	16.7	4.2114e-06	1	12.409	7	1.1079	13.955	8	16.7	16.7	830
P05386	60S acidic ribosomal protein P1	RPLP1	>sp|P05386|RLA1_HUMAN 60S acidic ribosomal protein P1 OS=Homo sapiens GN=RPLP1 PE=1 SV=1	1	5	94.7	0	1.0043	9.1691	26	0.98843	13.874	35	94.7	94.7	831
P05387	60S acidic ribosomal protein P2	RPLP2	>sp|P05387|RLA2_HUMAN 60S acidic ribosomal protein P2 OS=Homo sapiens GN=RPLP2 PE=1 SV=1	1	13	97.4	0	0.98228	31.564	30	0.9588	12.781	35	97.4	97.4	832
P05388;Q8NHW5	60S acidic ribosomal protein P0;60S acidic ribosomal protein P0-like	RPLP0;RPLP0P6	>sp|P05388|RLA0_HUMAN 60S acidic ribosomal protein P0 OS=Homo sapiens GN=RPLP0 PE=1 SV=1;>sp|Q8NHW5|RLA0L_HUMAN 60S acidic ribosomal protein P0-like OS=Homo sapiens GN=RPLP0P6 PE=5 SV=1	2	18	59	0	0.98001	15.555	79	0.96807	16.747	87	50.8	50.8	833
P05455	Lupus La protein	SSB	>sp|P05455|LA_HUMAN Lupus La protein OS=Homo sapiens GN=SSB PE=1 SV=2	1	23	56.4	5.3062e-229	1.0747	16.219	60	1.1059	20.536	60	48.5	54.7	834
P05556	Integrin beta-1	ITGB1	>sp|P05556|ITB1_HUMAN Integrin beta-1 OS=Homo sapiens GN=ITGB1 PE=1 SV=2	1	19	30.3	8.7804e-227	0.9578	24.072	53	1.0332	31.879	53	26.4	21.6	835
P05783;CON__H-INV:HIT000015463;CON__Q92764;Q92764;CON__Q497I4;Q14525;CON__Q14525;Q15323;CON__Q9UE12;CON__Q15323;CON__A2A5Y0;Q14532;CON__Q14532;O76014;CON__A2AB72;O76015;CON__O76015;O76013;CON__O76013;CON__O76014;CON__REFSEQ:XP_986630;Q2M2I5;CON__Q2M2I5	Keratin, type I cytoskeletal 18	KRT18	>sp|P05783|K1C18_HUMAN Keratin, type I cytoskeletal 18 OS=Homo sapiens GN=KRT18 PE=1 SV=2	23	49	87.2	0	1.5771	23.953	547	1.607	22.588	591	87.2	87.2	836
P05976;P08590	Myosin light chain 1/3, skeletal muscle isoform;Myosin light chain 3	MYL1;MYL3	>sp|P05976|MYL1_HUMAN Myosin light chain 1/3, skeletal muscle isoform OS=Homo sapiens GN=MYL1 PE=2 SV=3;>sp|P08590|MYL3_HUMAN Myosin light chain 3 OS=Homo sapiens GN=MYL3 PE=1 SV=3	2	1	8.2	4.3178e-36	1.0624	11.758	2	1.0578	12.211	3	8.2	8.2	837
P06132	Uroporphyrinogen decarboxylase	UROD	>sp|P06132|DCUP_HUMAN Uroporphyrinogen decarboxylase OS=Homo sapiens GN=UROD PE=1 SV=2	1	4	18.8	5.6906e-10	0.74435	18.78	2	0.88008	17.358	4	5.7	18.8	838
P06280	Alpha-galactosidase A	GLA	>sp|P06280|AGAL_HUMAN Alpha-galactosidase A OS=Homo sapiens GN=GLA PE=1 SV=1	1	3	8.9	2.3674e-07	1.0751	5.0508	3	1.2657	27.447	5	4.7	8.9	839
P06400	Retinoblastoma-associated protein	RB1	>sp|P06400|RB_HUMAN Retinoblastoma-associated protein OS=Homo sapiens GN=RB1 PE=1 SV=2	1	3	3	8.6915e-06	1.0196	6.5755	6	0.98016	27.973	7	1.6	3	841
P06454	Prothymosin alpha;Thymosin alpha-1	PTMA	>sp|P06454|PTMA_HUMAN Prothymosin alpha OS=Homo sapiens GN=PTMA PE=1 SV=2	1	7	36	1.3874e-230	1.0732	47.796	18	1.0244	12.895	16	36	36	842
P06493;Q96Q40;O94921;Q07002;Q00536	Cyclin-dependent kinase 1	CDK1	>sp|P06493|CDK1_HUMAN Cyclin-dependent kinase 1 OS=Homo sapiens GN=CDK1 PE=1 SV=3	5	21	77.4	0	1.0982	20.324	48	1.0846	20.151	47	66.3	77.1	843
P06576	ATP synthase subunit beta, mitochondrial	ATP5B	>sp|P06576|ATPB_HUMAN ATP synthase subunit beta, mitochondrial OS=Homo sapiens GN=ATP5B PE=1 SV=3	1	29	75.4	0	0.9268	28.622	236	1.004	27.369	239	75.4	75.4	844
P06702	Protein S100-A9	S100A9	>sp|P06702|S10A9_HUMAN Protein S100-A9 OS=Homo sapiens GN=S100A9 PE=1 SV=1	1	2	24.6	1.7467e-11	NaN	NaN	0	NaN	NaN	0	0	0	845
P06703	Protein S100-A6	S100A6	>sp|P06703|S10A6_HUMAN Protein S100-A6 OS=Homo sapiens GN=S100A6 PE=1 SV=1	1	4	44.4	1.2993e-61	0.3402	21.467	5	0.18998	26.198	7	44.4	44.4	846
P06730;A6NMX2	Eukaryotic translation initiation factor 4E	EIF4E	>sp|P06730|IF4E_HUMAN Eukaryotic translation initiation factor 4E OS=Homo sapiens GN=EIF4E PE=1 SV=2	2	8	31.3	2.2421e-45	1.0164	8.4599	14	1.0523	16.452	18	26.3	30	847
P06733;P13929	Alpha-enolase	ENO1	>sp|P06733|ENOA_HUMAN Alpha-enolase OS=Homo sapiens GN=ENO1 PE=1 SV=2	2	37	74.7	0	0.94168	23.243	282	0.87952	23.305	324	74.7	74.7	848
P06737	Glycogen phosphorylase, liver form	PYGL	>sp|P06737|PYGL_HUMAN Glycogen phosphorylase, liver form OS=Homo sapiens GN=PYGL PE=1 SV=4	1	14	20.4	1.0487e-139	0.6027	18.279	9	0.57604	13.715	9	17.8	17.1	849
P06744;K7ESF4;Q8N196	Glucose-6-phosphate isomerase	GPI	>sp|P06744|G6PI_HUMAN Glucose-6-phosphate isomerase OS=Homo sapiens GN=GPI PE=1 SV=4	3	34	65.9	0	0.9113	40.97	123	0.8821	36.198	121	62.2	63.1	850
P06748	Nucleophosmin	NPM1	>sp|P06748|NPM_HUMAN Nucleophosmin OS=Homo sapiens GN=NPM1 PE=1 SV=2	1	17	51	0	0.95135	20.432	175	0.99904	15.698	161	51	51	851
P06753	Tropomyosin alpha-3 chain	TPM3	>sp|P06753|TPM3_HUMAN Tropomyosin alpha-3 chain OS=Homo sapiens GN=TPM3 PE=1 SV=2	1	26	51.9	0	1.1358	10.179	22	1.0816	14.179	25	47.4	50.2	852
P06756	Integrin alpha-V;Integrin alpha-V heavy chain;Integrin alpha-V light chain	ITGAV	>sp|P06756|ITAV_HUMAN Integrin alpha-V OS=Homo sapiens GN=ITGAV PE=1 SV=2	1	17	20.9	2.0721e-89	1.1205	17.437	23	1.6917	11.16	26	17.4	17.7	853
P06865	Beta-hexosaminidase subunit alpha	HEXA	>sp|P06865|HEXA_HUMAN Beta-hexosaminidase subunit alpha OS=Homo sapiens GN=HEXA PE=1 SV=2	1	8	20	1.413e-44	1.1406	17.028	9	1.0498	11.088	8	14.9	14.9	854
P07099	Epoxide hydrolase 1	EPHX1	>sp|P07099|HYEP_HUMAN Epoxide hydrolase 1 OS=Homo sapiens GN=EPHX1 PE=1 SV=1	1	11	23.3	8.1336e-51	1.0608	24.883	9	1.2783	14.668	12	19.3	17.6	856
P07108	Acyl-CoA-binding protein	DBI	>sp|P07108|ACBP_HUMAN Acyl-CoA-binding protein OS=Homo sapiens GN=DBI PE=1 SV=2	1	13	90.8	0	0.98205	22.751	36	0.94168	22.955	33	90.8	90.8	857
P07197	Neurofilament medium polypeptide	NEFM	>sp|P07197|NFM_HUMAN Neurofilament medium polypeptide OS=Homo sapiens GN=NEFM PE=1 SV=3	1	1	1.1	8.1573e-05	1.5628	10.3	20	1.5155	21.079	28	1.1	1.1	858
P07237	Protein disulfide-isomerase	P4HB	>sp|P07237|PDIA1_HUMAN Protein disulfide-isomerase OS=Homo sapiens GN=P4HB PE=1 SV=3	1	44	70.5	0	0.89317	23.318	273	0.91068	21.236	240	70.5	69.5	859
P07305	Histone H1.0	H1F0	>sp|P07305|H10_HUMAN Histone H1.0 OS=Homo sapiens GN=H1F0 PE=1 SV=3	1	7	28.4	6.6145e-30	0.67828	17.127	22	0.77546	30.587	26	28.4	28.4	860
P07311	Acylphosphatase-1	ACYP1	>sp|P07311|ACYP1_HUMAN Acylphosphatase-1 OS=Homo sapiens GN=ACYP1 PE=1 SV=2	1	6	63.6	1.556e-22	0.83543	21.144	5	0.99374	21.374	5	51.5	51.5	861
P07339;H7C469	Cathepsin D;Cathepsin D light chain;Cathepsin D heavy chain	CTSD	>sp|P07339|CATD_HUMAN Cathepsin D OS=Homo sapiens GN=CTSD PE=1 SV=1	2	25	58.3	0	0.89605	19.576	274	0.99876	18.829	270	58.3	56.6	862
P07355	Annexin A2	ANXA2	>sp|P07355|ANXA2_HUMAN Annexin A2 OS=Homo sapiens GN=ANXA2 PE=1 SV=2	1	39	83.2	0	0.91272	32.046	163	1.0551	16.807	160	82.9	83.2	863
P07384	Calpain-1 catalytic subunit	CAPN1	>sp|P07384|CAN1_HUMAN Calpain-1 catalytic subunit OS=Homo sapiens GN=CAPN1 PE=1 SV=1	1	33	44.1	0	1.1121	17.61	60	1.052	29.78	71	43.7	43.7	864
P07437;A6NNZ2	Tubulin beta chain	TUBB	>sp|P07437|TBB5_HUMAN Tubulin beta chain OS=Homo sapiens GN=TUBB PE=1 SV=2	2	27	63.1	0	0.98089	39.795	79	0.83586	29.939	69	63.1	63.1	865
P07602	Proactivator polypeptide;Saposin-A;Saposin-B-Val;Saposin-B;Saposin-C;Saposin-D	PSAP	>sp|P07602|SAP_HUMAN Prosaposin OS=Homo sapiens GN=PSAP PE=1 SV=2	1	13	26.1	1.1211e-74	1.0199	20.223	30	1.2651	21.1	21	26.1	22.7	866
P07686	Beta-hexosaminidase subunit beta;Beta-hexosaminidase subunit beta chain B;Beta-hexosaminidase subunit beta chain A	HEXB	>sp|P07686|HEXB_HUMAN Beta-hexosaminidase subunit beta OS=Homo sapiens GN=HEXB PE=1 SV=3	1	21	42.8	0	1.0183	31.84	29	1.0897	28.955	28	38.8	39.7	867
P07711	Cathepsin L1;Cathepsin L1 heavy chain;Cathepsin L1 light chain	CTSL1	>sp|P07711|CATL1_HUMAN Cathepsin L1 OS=Homo sapiens GN=CTSL PE=1 SV=2	1	4	13.5	6.5967e-17	NaN	NaN	1	NaN	NaN	1	7.8	7.2	868
P07737;CON__P02584	Profilin-1	PFN1	>sp|P07737|PROF1_HUMAN Profilin-1 OS=Homo sapiens GN=PFN1 PE=1 SV=2	2	15	92.1	0	1.0478	12.468	83	0.99488	9.785	93	92.1	92.1	869
P07741	Adenine phosphoribosyltransferase	APRT	>sp|P07741|APT_HUMAN Adenine phosphoribosyltransferase OS=Homo sapiens GN=APRT PE=1 SV=2	1	18	91.7	0	1.119	47.971	51	1.0895	23.19	56	81.1	91.1	870
P07814	Bifunctional glutamate/proline--tRNA ligase;Glutamate--tRNA ligase;Proline--tRNA ligase	EPRS	>sp|P07814|SYEP_HUMAN Bifunctional glutamate/proline--tRNA ligase OS=Homo sapiens GN=EPRS PE=1 SV=5	1	104	71.2	0	1.0004	23.538	324	1.0167	26.447	353	68.7	64.7	871
P07858	Cathepsin B;Cathepsin B light chain;Cathepsin B heavy chain	CTSB	>sp|P07858|CATB_HUMAN Cathepsin B OS=Homo sapiens GN=CTSB PE=1 SV=3	1	7	22.1	1.3458e-25	0.67235	15.004	7	0.8354	28.923	6	21.2	19.2	872
P07900;Q58FG0;Q14568;Q58FG1	Heat shock protein HSP 90-alpha	HSP90AA1	>sp|P07900|HS90A_HUMAN Heat shock protein HSP 90-alpha OS=Homo sapiens GN=HSP90AA1 PE=1 SV=5	4	73	67.1	0	0.79621	23.889	698	0.78832	24.408	679	61.6	65.7	873
P07910;P0DMR1;B7ZW38;B2RXH8;Q86SE5	Heterogeneous nuclear ribonucleoproteins C1/C2	HNRNPC	>sp|P07910|HNRPC_HUMAN Heterogeneous nuclear ribonucleoproteins C1/C2 OS=Homo sapiens GN=HNRNPC PE=1 SV=4	5	10	34	7.3233e-43	0.85777	9.8363	8	0.92307	29.148	12	26.5	28.8	874
P07919;A0A096LP55	Cytochrome b-c1 complex subunit 6, mitochondrial	UQCRH	>sp|P07919|QCR6_HUMAN Cytochrome b-c1 complex subunit 6, mitochondrial OS=Homo sapiens GN=UQCRH PE=1 SV=2	2	4	38.5	1.0895e-120	0.95639	11.015	14	1.0355	16.872	14	38.5	38.5	875
P07947;P06241;P08631;P06239	Tyrosine-protein kinase Yes	YES1	>sp|P07947|YES_HUMAN Tyrosine-protein kinase Yes OS=Homo sapiens GN=YES1 PE=1 SV=3	4	12	30	2.2246e-63	0.90707	17.528	15	1.0071	20.279	12	28	22.5	876
P07949	Proto-oncogene tyrosine-protein kinase receptor Ret;Soluble RET kinase fragment;Extracellular cell-membrane anchored RET cadherin 120 kDa fragment	RET	>sp|P07949|RET_HUMAN Proto-oncogene tyrosine-protein kinase receptor Ret OS=Homo sapiens GN=RET PE=1 SV=3	1	6	6.9	3.4391e-16	1.3643	16.555	5	NaN	NaN	1	6.9	1.6	877
P07954	Fumarate hydratase, mitochondrial	FH	>sp|P07954|FUMH_HUMAN Fumarate hydratase, mitochondrial OS=Homo sapiens GN=FH PE=1 SV=3	1	22	63.5	7.4895e-277	0.99938	18.437	52	1.0367	14.892	47	56.3	54.7	879
P08048;P17010	Zinc finger Y-chromosomal protein;Zinc finger X-chromosomal protein	ZFY;ZFX	>sp|P08048|ZFY_HUMAN Zinc finger Y-chromosomal protein OS=Homo sapiens GN=ZFY PE=1 SV=3;>sp|P17010|ZFX_HUMAN Zinc finger X-chromosomal protein OS=Homo sapiens GN=ZFX PE=2 SV=2	2	4	5	1.1308e-06	NaN	NaN	1	NaN	NaN	0	1.4	0	881
P08069;P14616;P06213	Insulin-like growth factor 1 receptor;Insulin-like growth factor 1 receptor alpha chain;Insulin-like growth factor 1 receptor beta chain	IGF1R	>sp|P08069|IGF1R_HUMAN Insulin-like growth factor 1 receptor OS=Homo sapiens GN=IGF1R PE=1 SV=1	3	25	25.4	4.0712e-137	1.0126	18.776	34	1.1275	19.868	31	18.1	15.3	882
P08133	Annexin A6	ANXA6	>sp|P08133|ANXA6_HUMAN Annexin A6 OS=Homo sapiens GN=ANXA6 PE=1 SV=3	1	45	67.2	0	1.8296	42.644	75	1.2788	34.409	92	54.1	59.6	883
P08134	Rho-related GTP-binding protein RhoC	RHOC	>sp|P08134|RHOC_HUMAN Rho-related GTP-binding protein RhoC OS=Homo sapiens GN=RHOC PE=1 SV=1	1	12	63.7	9.3662e-170	1.3	8.0804	7	1.3835	43.316	10	48.2	48.2	884
P08195	4F2 cell-surface antigen heavy chain	SLC3A2	>sp|P08195|4F2_HUMAN 4F2 cell-surface antigen heavy chain OS=Homo sapiens GN=SLC3A2 PE=1 SV=3	1	33	50.2	0	0.70019	31.09	296	0.65782	20.882	261	50.2	50.2	885
P08236	Beta-glucuronidase	GUSB	>sp|P08236|BGLR_HUMAN Beta-glucuronidase OS=Homo sapiens GN=GUSB PE=1 SV=2	1	4	8	2.2334e-10	1.5321	22.583	4	1.1792	23.037	3	8	2.6	886
P08237	6-phosphofructokinase, muscle type	PFKM	>sp|P08237|PFKAM_HUMAN ATP-dependent 6-phosphofructokinase, muscle type OS=Homo sapiens GN=PFKM PE=1 SV=2	1	18	26.2	8.5722e-111	0.95039	13.368	26	0.88043	13.663	23	22.8	18.5	887
P08238;Q58FF6	Heat shock protein HSP 90-beta	HSP90AB1	>sp|P08238|HS90B_HUMAN Heat shock protein HSP 90-beta OS=Homo sapiens GN=HSP90AB1 PE=1 SV=4	2	72	78	0	1.0624	20.673	505	0.99722	24.65	488	71.5	77.8	888
P08240	Signal recognition particle receptor subunit alpha	SRPR	>sp|P08240|SRPRA_HUMAN Signal recognition particle receptor subunit alpha OS=Homo sapiens GN=SRPRA PE=1 SV=2	1	20	42.9	2.1272e-207	1.112	18.833	33	1.0954	16.273	33	41.7	37.6	889
P08243	Asparagine synthetase [glutamine-hydrolyzing]	ASNS	>sp|P08243|ASNS_HUMAN Asparagine synthetase [glutamine-hydrolyzing] OS=Homo sapiens GN=ASNS PE=1 SV=4	1	17	36.4	2.0805e-120	1.145	12.216	22	1.0445	15.143	27	21.6	29.1	890
P08397	Porphobilinogen deaminase	HMBS	>sp|P08397|HEM3_HUMAN Porphobilinogen deaminase OS=Homo sapiens GN=HMBS PE=1 SV=2	1	8	32.1	4.6006e-177	1.096	12.761	7	0.99595	16.972	9	25.2	32.1	891
P08559;P29803	Pyruvate dehydrogenase E1 component subunit alpha, somatic form, mitochondrial	PDHA1	>sp|P08559|ODPA_HUMAN Pyruvate dehydrogenase E1 component subunit alpha, somatic form, mitochondrial OS=Homo sapiens GN=PDHA1 PE=1 SV=3	2	19	49	9.2951e-93	0.79288	19.416	21	0.88639	17.529	26	40.3	49	892
P08574	Cytochrome c1, heme protein, mitochondrial	CYC1	>sp|P08574|CY1_HUMAN Cytochrome c1, heme protein, mitochondrial OS=Homo sapiens GN=CYC1 PE=1 SV=3	1	15	48	0	0.947	16.002	46	1.0248	31.916	43	48	48	893
P08579	U2 small nuclear ribonucleoprotein B	SNRPB2	>sp|P08579|RU2B_HUMAN U2 small nuclear ribonucleoprotein B OS=Homo sapiens GN=SNRPB2 PE=1 SV=1	1	9	48.9	2.025e-93	0.97934	73.264	16	1.1622	17.525	17	45.8	48.9	894
P08621	U1 small nuclear ribonucleoprotein 70 kDa	SNRNP70	>sp|P08621|RU17_HUMAN U1 small nuclear ribonucleoprotein 70 kDa OS=Homo sapiens GN=SNRNP70 PE=1 SV=2	1	15	29.7	2.5631e-49	0.98173	15.198	24	1.1442	23.617	22	22.2	22.4	895
P08648	Integrin alpha-5;Integrin alpha-5 heavy chain;Integrin alpha-5 light chain	ITGA5	>sp|P08648|ITA5_HUMAN Integrin alpha-5 OS=Homo sapiens GN=ITGA5 PE=1 SV=2	1	11	14.6	2.6518e-83	0.78045	22.191	12	0.73875	24.759	11	12.8	11.7	896
P08651	Nuclear factor 1 C-type	NFIC	>sp|P08651|NFIC_HUMAN Nuclear factor 1 C-type OS=Homo sapiens GN=NFIC PE=1 SV=2	1	2	8.5	7.2176e-61	NaN	NaN	0	NaN	NaN	0	0	6.3	897
P08708;H3BNC9	40S ribosomal protein S17	RPS17	>sp|P08708|RS17_HUMAN 40S ribosomal protein S17 OS=Homo sapiens GN=RPS17 PE=1 SV=2	2	14	65.9	1.4459e-300	1.0051	9.7761	58	0.99703	11.899	53	65.9	65.9	898
P08754;P63096;P11488;P09471;P19087;A8MTJ3;P38405	Guanine nucleotide-binding protein G(k) subunit alpha	GNAI3	>sp|P08754|GNAI3_HUMAN Guanine nucleotide-binding protein G(k) subunit alpha OS=Homo sapiens GN=GNAI3 PE=1 SV=3	7	12	39.8	4.7312e-119	1.0846	20.739	10	1.2048	14.891	12	26.8	32.5	899
P08758	Annexin A5	ANXA5	>sp|P08758|ANXA5_HUMAN Annexin A5 OS=Homo sapiens GN=ANXA5 PE=1 SV=2	1	28	71.9	0	1.3231	24.953	94	1.213	44.555	104	67.2	70.3	900
P08865	40S ribosomal protein SA	RPSA	>sp|P08865|RSSA_HUMAN 40S ribosomal protein SA OS=Homo sapiens GN=RPSA PE=1 SV=4	1	18	64.1	0	0.99432	37.772	107	0.95513	15.084	107	64.1	64.1	901
P08962	CD63 antigen	CD63	>sp|P08962|CD63_HUMAN CD63 antigen OS=Homo sapiens GN=CD63 PE=1 SV=2	1	4	11.3	3.6199e-36	0.88343	13.098	19	0.84719	11.421	15	11.3	11.3	902
P09001	39S ribosomal protein L3, mitochondrial	MRPL3	>sp|P09001|RM03_HUMAN 39S ribosomal protein L3, mitochondrial OS=Homo sapiens GN=MRPL3 PE=1 SV=1	1	9	38.8	9.7106e-37	0.93187	27.941	9	0.97113	18.2	9	31	34.8	903
P09012	U1 small nuclear ribonucleoprotein A	SNRPA	>sp|P09012|SNRPA_HUMAN U1 small nuclear ribonucleoprotein A OS=Homo sapiens GN=SNRPA PE=1 SV=3	1	6	30.5	9.902e-63	1.0868	17.438	10	1.3324	22.087	6	28	20.2	904
P09104	Gamma-enolase	ENO2	>sp|P09104|ENOG_HUMAN Gamma-enolase OS=Homo sapiens GN=ENO2 PE=1 SV=3	1	5	18.2	7.9991e-71	0.85713	16.822	5	0.46024	22.974	3	14.3	15.2	905
P09110	3-ketoacyl-CoA thiolase, peroxisomal	ACAA1	>sp|P09110|THIK_HUMAN 3-ketoacyl-CoA thiolase, peroxisomal OS=Homo sapiens GN=ACAA1 PE=1 SV=2	1	13	43.2	9.2372e-170	0.62952	11.316	16	0.58448	38.746	22	30	37	906
P09132;D6RBG4	Signal recognition particle 19 kDa protein	SRP19	>sp|P09132|SRP19_HUMAN Signal recognition particle 19 kDa protein OS=Homo sapiens GN=SRP19 PE=1 SV=3	2	10	63.9	8.0709e-98	0.82866	52.853	22	0.81055	20.609	20	46.5	43.8	907
P09234	U1 small nuclear ribonucleoprotein C	SNRPC	>sp|P09234|RU1C_HUMAN U1 small nuclear ribonucleoprotein C OS=Homo sapiens GN=SNRPC PE=1 SV=1	1	4	24.5	2.8723e-55	1.0455	13.41	6	1.2128	18.122	7	24.5	24.5	908
P09382	Galectin-1	LGALS1	>sp|P09382|LEG1_HUMAN Galectin-1 OS=Homo sapiens GN=LGALS1 PE=1 SV=2	1	13	95.6	0	1.0427	16.082	39	1.1006	24.443	38	76.3	74.8	909
P09417	Dihydropteridine reductase	QDPR	>sp|P09417|DHPR_HUMAN Dihydropteridine reductase OS=Homo sapiens GN=QDPR PE=1 SV=2	1	6	32.8	5.8164e-36	0.37915	40.93	6	0.44919	18.201	3	32.8	15.2	910
P09429;B2RPK0;P23497	High mobility group protein B1;Putative high mobility group protein B1-like 1	HMGB1;HMGB1P1	>sp|P09429|HMGB1_HUMAN High mobility group protein B1 OS=Homo sapiens GN=HMGB1 PE=1 SV=3;>sp|B2RPK0|HGB1A_HUMAN Putative high mobility group protein B1-like 1 OS=Homo sapiens GN=HMGB1P1 PE=5 SV=1	3	20	54	0	1.0046	12.513	65	0.95644	43.774	67	54	54	911
P09467	Fructose-1,6-bisphosphatase 1	FBP1	>sp|P09467|F16P1_HUMAN Fructose-1,6-bisphosphatase 1 OS=Homo sapiens GN=FBP1 PE=1 SV=5	1	18	54.4	0	1.5797	20.195	47	1.1667	28.961	64	47	54.4	912
P09493	Tropomyosin alpha-1 chain	TPM1	>sp|P09493|TPM1_HUMAN Tropomyosin alpha-1 chain OS=Homo sapiens GN=TPM1 PE=1 SV=2	1	16	38.4	1.5052e-188	0.80431	45.741	8	0.74302	41.394	3	38.4	34.2	913
P09496	Clathrin light chain A	CLTA	>sp|P09496|CLCA_HUMAN Clathrin light chain A OS=Homo sapiens GN=CLTA PE=1 SV=1	1	7	21	1.2727e-24	1.1267	27.654	10	1.0448	27.609	11	21	18.1	914
P09497	Clathrin light chain B	CLTB	>sp|P09497|CLCB_HUMAN Clathrin light chain B OS=Homo sapiens GN=CLTB PE=1 SV=1	1	10	28.4	2.6163e-48	1.0467	56.59	11	1.0643	13.528	14	24	28.4	915
P09525	Annexin A4	ANXA4	>sp|P09525|ANXA4_HUMAN Annexin A4 OS=Homo sapiens GN=ANXA4 PE=1 SV=4	1	22	72.1	0	1.0721	27.906	38	1.0252	18.538	41	53.9	68.7	916
P09543	2,3-cyclic-nucleotide 3-phosphodiesterase	CNP	>sp|P09543|CN37_HUMAN 2,3-cyclic-nucleotide 3-phosphodiesterase OS=Homo sapiens GN=CNP PE=1 SV=2	1	7	22.1	1.4585e-19	0.76433	45.679	4	0.7541	20.254	3	10	5.7	917
P09622	Dihydrolipoyl dehydrogenase, mitochondrial	DLD	>sp|P09622|DLDH_HUMAN Dihydrolipoyl dehydrogenase, mitochondrial OS=Homo sapiens GN=DLD PE=1 SV=2	1	21	49.7	1.4984e-297	0.78048	34.545	49	0.80348	14.431	47	43	47.9	918
P09651;Q32P51	Heterogeneous nuclear ribonucleoprotein A1;Heterogeneous nuclear ribonucleoprotein A1-like 2	HNRNPA1;HNRNPA1L2	>sp|P09651|ROA1_HUMAN Heterogeneous nuclear ribonucleoprotein A1 OS=Homo sapiens GN=HNRNPA1 PE=1 SV=5;>sp|Q32P51|RA1L2_HUMAN Heterogeneous nuclear ribonucleoprotein A1-like 2 OS=Homo sapiens GN=HNRNPA1L2 PE=2 SV=2	2	19	48.9	0	0.99437	15.658	119	1.1169	17.103	106	40.6	44.6	919
P09661	U2 small nuclear ribonucleoprotein A	SNRPA1	>sp|P09661|RU2A_HUMAN U2 small nuclear ribonucleoprotein A OS=Homo sapiens GN=SNRPA1 PE=1 SV=2	1	18	67.1	4.5613e-248	0.99866	30.889	25	1.1402	16.017	20	43.1	42	920
P09669	Cytochrome c oxidase subunit 6C	COX6C	>sp|P09669|COX6C_HUMAN Cytochrome c oxidase subunit 6C OS=Homo sapiens GN=COX6C PE=1 SV=2	1	9	52	5.9025e-69	0.9514	14.024	37	1.0413	30.998	35	52	52	921
P09758	Tumor-associated calcium signal transducer 2	TACSTD2	>sp|P09758|TACD2_HUMAN Tumor-associated calcium signal transducer 2 OS=Homo sapiens GN=TACSTD2 PE=1 SV=3	1	5	18	3.0888e-20	1.4321	36.588	9	1.7862	21.05	9	18	10.8	922
P09874	Poly [ADP-ribose] polymerase 1	PARP1	>sp|P09874|PARP1_HUMAN Poly [ADP-ribose] polymerase 1 OS=Homo sapiens GN=PARP1 PE=1 SV=4	1	47	52.1	0	1.1033	20.133	165	1.112	30.455	153	47.3	52.1	923
P09884	DNA polymerase alpha catalytic subunit	POLA1	>sp|P09884|DPOLA_HUMAN DNA polymerase alpha catalytic subunit OS=Homo sapiens GN=POLA1 PE=1 SV=2	1	20	17.5	2.9978e-78	0.43157	74.893	20	0.48079	60.568	19	9.9	13.5	924
P09960	Leukotriene A-4 hydrolase	LTA4H	>sp|P09960|LKHA4_HUMAN Leukotriene A-4 hydrolase OS=Homo sapiens GN=LTA4H PE=1 SV=2	1	26	57.3	0	1.0311	31.645	63	0.93211	15.753	57	50.2	48.8	925
P09972	Fructose-bisphosphate aldolase C	ALDOC	>sp|P09972|ALDOC_HUMAN Fructose-bisphosphate aldolase C OS=Homo sapiens GN=ALDOC PE=1 SV=2	1	17	50	0	0.87746	42.875	21	0.79981	22.433	23	46.4	42.9	926
P0C0L5;P0C0L4	Complement C4-B;Complement C4 beta chain;Complement C4-B alpha chain;C4a anaphylatoxin;C4b-B;C4d-B;Complement C4 gamma chain;Complement C4-A;Complement C4 beta chain;Complement C4-A alpha chain;C4a anaphylatoxin;C4b-A;C4d-A;Complement C4 gamma chain	C4B;C4A	>sp|P0C0L5|CO4B_HUMAN Complement C4-B OS=Homo sapiens GN=C4B PE=1 SV=2;>sp|P0C0L4|CO4A_HUMAN Complement C4-A OS=Homo sapiens GN=C4A PE=1 SV=2	2	1	0.7	0.00017202	NaN	NaN	0	NaN	NaN	1	0.7	0.7	928
P0C7P0	CDGSH iron-sulfur domain-containing protein 3, mitochondrial	CISD3	>sp|P0C7P0|CISD3_HUMAN CDGSH iron-sulfur domain-containing protein 3, mitochondrial OS=Homo sapiens GN=CISD3 PE=1 SV=1	1	2	15	1.7867e-07	1.136	1.0187	2	1.1739	11.502	2	8.7	8.7	930
P0CG08;B7ZAQ6	Golgi pH regulator B;Golgi pH regulator A	GPR89B;GPR89A	>sp|P0CG08|GPHRB_HUMAN Golgi pH regulator B OS=Homo sapiens GN=GPR89B PE=1 SV=1;>sp|B7ZAQ6|GPHRA_HUMAN Golgi pH regulator A OS=Homo sapiens GN=GPR89A PE=1 SV=2	2	7	16.5	4.649e-47	0.77554	11.24	13	0.79926	31.44	17	13	16.5	62
P0CG30;P0CG29	Glutathione S-transferase theta-2B;Glutathione S-transferase theta-2	GSTT2B;GSTT2	>sp|P0CG30|GSTT2_HUMAN Glutathione S-transferase theta-2B OS=Homo sapiens GN=GSTT2B PE=1 SV=1;>sp|P0CG29|GST2_HUMAN Glutathione S-transferase theta-2 OS=Homo sapiens GN=GSTT2 PE=1 SV=1	2	1	4.1	0.0002392	NaN	NaN	1	1.1852	29.438	2	4.1	4.1	931
P0CG38;P0CG39	POTE ankyrin domain family member I;POTE ankyrin domain family member J	POTEI;POTEJ	>sp|P0CG38|POTEI_HUMAN POTE ankyrin domain family member I OS=Homo sapiens GN=POTEI PE=3 SV=1;>sp|P0CG39|POTEJ_HUMAN POTE ankyrin domain family member J OS=Homo sapiens GN=POTEJ PE=3 SV=1	2	10	9.6	8.3635e-162	0.9768	93.851	4	0.53807	71.274	4	9.6	9.6	932
P0DI82;P0DI81	Trafficking protein particle complex subunit 2 protein TRAPPC2P1;Trafficking protein particle complex subunit 2	TRAPPC2P1;TRAPPC2	>sp|P0DI82|TPC2B_HUMAN Trafficking protein particle complex subunit 2B OS=Homo sapiens GN=TRAPPC2B PE=1 SV=1;>sp|P0DI81|TPC2A_HUMAN Trafficking protein particle complex subunit 2 OS=Homo sapiens GN=TRAPPC2 PE=1 SV=1	2	2	15.7	3.9014e-20	3.3244	3.795	2	1.0368	1.7061	2	10	15.7	934
P0DJ07	Protein PET100 homolog, mitochondrial	PET100	>sp|P0DJ07|PT100_HUMAN Protein PET100 homolog, mitochondrial OS=Homo sapiens GN=PET100 PE=1 SV=1	1	1	13.7	1.9417e-05	1.0847	4.8501	2	1.3973	2.7779	2	13.7	13.7	935
P0DMN0;P0DMM9			>sp|P0DMN0|ST1A4_HUMAN Sulfotransferase 1A4 OS=Homo sapiens GN=SULT1A4 PE=1 SV=1;>sp|P0DMM9|ST1A3_HUMAN Sulfotransferase 1A3 OS=Homo sapiens GN=SULT1A3 PE=1 SV=1	2	6	31.2	1.0475e-38	0.77402	77.707	6	0.64601	10.53	8	19.7	31.2	936
P0DMV9;P0DMV8			>sp|P0DMV9|HS71B_HUMAN Heat shock 70 kDa protein 1B OS=Homo sapiens GN=HSPA1B PE=1 SV=1;>sp|P0DMV8|HS71A_HUMAN Heat shock 70 kDa protein 1A OS=Homo sapiens GN=HSPA1A PE=1 SV=1	2	50	71.3	0	1.1958	26.891	301	1.1383	19.719	293	67.7	63.7	937
P10109	Adrenodoxin, mitochondrial	FDX1	>sp|P10109|ADX_HUMAN Adrenodoxin, mitochondrial OS=Homo sapiens GN=FDX1 PE=1 SV=1	1	5	26.1	2.4514e-24	1.0407	24.61	9	1.0289	51.68	10	21.7	21.7	940
P10155	60 kDa SS-A/Ro ribonucleoprotein	TROVE2	>sp|P10155|RO60_HUMAN 60 kDa SS-A/Ro ribonucleoprotein OS=Homo sapiens GN=TROVE2 PE=1 SV=2	1	21	45.2	7.533e-134	1.0423	21.518	29	1.1162	31.73	22	38.3	31.6	941
P10176;U3KQK5	Cytochrome c oxidase subunit 8A, mitochondrial	COX8A	>sp|P10176|COX8A_HUMAN Cytochrome c oxidase subunit 8A, mitochondrial OS=Homo sapiens GN=COX8A PE=1 SV=2;>tr|U3KQK5|U3KQK5_HUMAN Uncharacterized protein OS=Homo sapiens PE=4 SV=1	2	2	26.1	2.8159e-06	0.96609	6.651	2	NaN	NaN	1	26.1	26.1	942
P10253	Lysosomal alpha-glucosidase;76 kDa lysosomal alpha-glucosidase;70 kDa lysosomal alpha-glucosidase	GAA	>sp|P10253|LYAG_HUMAN Lysosomal alpha-glucosidase OS=Homo sapiens GN=GAA PE=1 SV=4	1	13	19.7	2.7333e-93	0.8022	52.738	34	0.92782	34.019	22	19.7	17.3	943
P10301	Ras-related protein R-Ras	RRAS	>sp|P10301|RRAS_HUMAN Ras-related protein R-Ras OS=Homo sapiens GN=RRAS PE=1 SV=1	1	5	23.4	9.7652e-83	1.6893	20.373	2	1.4215	3.4041	2	23.4	21.1	944
P10398	Serine/threonine-protein kinase A-Raf	ARAF	>sp|P10398|ARAF_HUMAN Serine/threonine-protein kinase A-Raf OS=Homo sapiens GN=ARAF PE=1 SV=2	1	2	4.3	7.4746e-05	0.64861	28.907	2	NaN	NaN	1	4.3	2.5	945
P10515	Dihydrolipoyllysine-residue acetyltransferase component of pyruvate dehydrogenase complex, mitochondrial	DLAT	>sp|P10515|ODP2_HUMAN Dihydrolipoyllysine-residue acetyltransferase component of pyruvate dehydrogenase complex, mitochondrial OS=Homo sapiens GN=DLAT PE=1 SV=3	1	15	30.6	1.1905e-116	1.0823	18.273	27	1.1234	14.3	28	27.2	25	946
P10586	Receptor-type tyrosine-protein phosphatase F	PTPRF	>sp|P10586|PTPRF_HUMAN Receptor-type tyrosine-protein phosphatase F OS=Homo sapiens GN=PTPRF PE=1 SV=2	1	29	21.3	2.5223e-204	0.96439	25.794	30	1.0816	22.895	20	17.5	10.3	947
P10588	Nuclear receptor subfamily 2 group F member 6	NR2F6	>sp|P10588|NR2F6_HUMAN Nuclear receptor subfamily 2 group F member 6 OS=Homo sapiens GN=NR2F6 PE=1 SV=2	1	2	6.4	9.502e-06	NaN	NaN	0	1.0547	0	2	2	6.4	948
P10599	Thioredoxin	TXN	>sp|P10599|THIO_HUMAN Thioredoxin OS=Homo sapiens GN=TXN PE=1 SV=3	1	12	89.5	9.8668e-252	1.5995	20.838	32	1.4692	20.332	39	66.7	66.7	949
P10606	Cytochrome c oxidase subunit 5B, mitochondrial	COX5B	>sp|P10606|COX5B_HUMAN Cytochrome c oxidase subunit 5B, mitochondrial OS=Homo sapiens GN=COX5B PE=1 SV=2	1	9	66.7	3.1775e-74	0.98575	15.838	22	1.0771	11.352	24	51.2	51.2	950
P10619	Lysosomal protective protein;Lysosomal protective protein 32 kDa chain;Lysosomal protective protein 20 kDa chain	CTSA	>sp|P10619|PPGB_HUMAN Lysosomal protective protein OS=Homo sapiens GN=CTSA PE=1 SV=2	1	7	16.7	9.0647e-70	0.88373	22.425	11	0.95783	32.418	10	12.3	15	951
P10620	Microsomal glutathione S-transferase 1	MGST1	>sp|P10620|MGST1_HUMAN Microsomal glutathione S-transferase 1 OS=Homo sapiens GN=MGST1 PE=1 SV=1	1	9	47.7	1.2542e-215	0.78493	29.137	52	0.87747	23.068	44	31	30.3	952
P10644	cAMP-dependent protein kinase type I-alpha regulatory subunit;cAMP-dependent protein kinase type I-alpha regulatory subunit, N-terminally processed	PRKAR1A	>sp|P10644|KAP0_HUMAN cAMP-dependent protein kinase type I-alpha regulatory subunit OS=Homo sapiens GN=PRKAR1A PE=1 SV=1	1	12	33.3	1.7085e-116	1.0073	57.08	16	0.93662	24.581	13	26	28.1	953
P10768	S-formylglutathione hydrolase	ESD	>sp|P10768|ESTD_HUMAN S-formylglutathione hydrolase OS=Homo sapiens GN=ESD PE=1 SV=2	1	12	55.7	1.4485e-206	1.0873	33.508	31	1.0146	22.02	34	50.4	55.7	954
P10809	60 kDa heat shock protein, mitochondrial	HSPD1	>sp|P10809|CH60_HUMAN 60 kDa heat shock protein, mitochondrial OS=Homo sapiens GN=HSPD1 PE=1 SV=2	1	63	83.9	0	0.92138	20.467	605	0.9634	24.149	580	83.9	83.4	955
P10909	Clusterin;Clusterin beta chain;Clusterin alpha chain	CLU	>sp|P10909|CLUS_HUMAN Clusterin OS=Homo sapiens GN=CLU PE=1 SV=1	1	4	10.5	2.1663e-22	2.4073	48.652	2	1.3139	33.629	2	6.2	3.8	956
P11021	78 kDa glucose-regulated protein	HSPA5	>sp|P11021|GRP78_HUMAN 78 kDa glucose-regulated protein OS=Homo sapiens GN=HSPA5 PE=1 SV=2	1	53	62.8	0	1.1584	24.821	332	1.1559	25.62	308	62.8	60.1	957
P11047	Laminin subunit gamma-1	LAMC1	>sp|P11047|LAMC1_HUMAN Laminin subunit gamma-1 OS=Homo sapiens GN=LAMC1 PE=1 SV=3	1	21	18	1.032e-209	1.0244	51.865	25	1.064	19.364	23	12.4	12.2	958
P11117	Lysosomal acid phosphatase	ACP2	>sp|P11117|PPAL_HUMAN Lysosomal acid phosphatase OS=Homo sapiens GN=ACP2 PE=1 SV=3	1	6	14.2	5.289e-14	0.81996	93.101	7	0.87076	22.595	5	10.9	10.4	959
P11142	Heat shock cognate 71 kDa protein	HSPA8	>sp|P11142|HSP7C_HUMAN Heat shock cognate 71 kDa protein OS=Homo sapiens GN=HSPA8 PE=1 SV=1	1	55	79.4	0	1.0148	24.087	550	1.0098	24.134	545	77.7	68.7	960
P11166	Solute carrier family 2, facilitated glucose transporter member 1	SLC2A1	>sp|P11166|GTR1_HUMAN Solute carrier family 2, facilitated glucose transporter member 1 OS=Homo sapiens GN=SLC2A1 PE=1 SV=2	1	5	12.2	5.9628e-65	0.94873	11.237	29	0.91958	11.708	27	12.2	12.2	961
P11171	Protein 4.1	EPB41	>sp|P11171|41_HUMAN Protein 4.1 OS=Homo sapiens GN=EPB41 PE=1 SV=4	1	3	3.8	1.4307e-07	0.73129	15.877	6	0.79471	17.177	4	3.8	2.4	962
P11172	Uridine 5-monophosphate synthase;Orotate phosphoribosyltransferase;Orotidine 5-phosphate decarboxylase	UMPS	>sp|P11172|UMPS_HUMAN Uridine 5-monophosphate synthase OS=Homo sapiens GN=UMPS PE=1 SV=1	1	18	50.2	2.3885e-248	1.0664	26.306	28	0.98954	22.339	25	38.5	40.8	963
P11177	Pyruvate dehydrogenase E1 component subunit beta, mitochondrial	PDHB	>sp|P11177|ODPB_HUMAN Pyruvate dehydrogenase E1 component subunit beta, mitochondrial OS=Homo sapiens GN=PDHB PE=1 SV=3	1	12	39.3	3.1912e-121	0.81558	28.005	30	0.94786	20.149	27	39.3	34.8	964
P11182	Lipoamide acyltransferase component of branched-chain alpha-keto acid dehydrogenase complex, mitochondrial	DBT	>sp|P11182|ODB2_HUMAN Lipoamide acyltransferase component of branched-chain alpha-keto acid dehydrogenase complex, mitochondrial OS=Homo sapiens GN=DBT PE=1 SV=3	1	5	14.3	8.3826e-20	0.89113	21.713	10	0.85105	22.814	6	11.4	11.4	965
P11216	Glycogen phosphorylase, brain form	PYGB	>sp|P11216|PYGB_HUMAN Glycogen phosphorylase, brain form OS=Homo sapiens GN=PYGB PE=1 SV=5	1	61	67.1	0	0.97091	17.655	133	0.95501	24.141	139	57.4	60.5	966
P11217	Glycogen phosphorylase, muscle form	PYGM	>sp|P11217|PYGM_HUMAN Glycogen phosphorylase, muscle form OS=Homo sapiens GN=PYGM PE=1 SV=6	1	10	15.2	2.1865e-104	NaN	NaN	1	0.83591	6.426	2	10.7	14.1	967
P11233	Ras-related protein Ral-A	RALA	>sp|P11233|RALA_HUMAN Ras-related protein Ral-A OS=Homo sapiens GN=RALA PE=1 SV=1	1	9	48.5	2.6025e-84	0.85607	11.843	7	1.0241	13.216	6	44.2	46.1	968
P11234	Ras-related protein Ral-B	RALB	>sp|P11234|RALB_HUMAN Ras-related protein Ral-B OS=Homo sapiens GN=RALB PE=1 SV=1	1	10	47.1	7.8856e-65	0.73499	17.833	23	0.88322	66.188	21	46.6	44.7	969
P11274	Breakpoint cluster region protein	BCR	>sp|P11274|BCR_HUMAN Breakpoint cluster region protein OS=Homo sapiens GN=BCR PE=1 SV=2	1	4	3.7	3.3149e-10	0.7155	27.358	3	1.1038	7.5241	3	2.9	3.7	970
P11279	Lysosome-associated membrane glycoprotein 1	LAMP1	>sp|P11279|LAMP1_HUMAN Lysosome-associated membrane glycoprotein 1 OS=Homo sapiens GN=LAMP1 PE=1 SV=3	1	5	11.8	2.3571e-77	0.84361	24.043	16	1.0224	37.67	22	11.8	11.8	971
P11310	Medium-chain specific acyl-CoA dehydrogenase, mitochondrial	ACADM	>sp|P11310|ACADM_HUMAN Medium-chain specific acyl-CoA dehydrogenase, mitochondrial OS=Homo sapiens GN=ACADM PE=1 SV=1	1	13	37.5	6.8879e-74	0.9914	45.65	10	0.88187	11.104	11	22.6	27.6	972
P11387;Q969P6	DNA topoisomerase 1	TOP1	>sp|P11387|TOP1_HUMAN DNA topoisomerase 1 OS=Homo sapiens GN=TOP1 PE=1 SV=2	2	46	52.3	0	0.96064	33.756	136	1.0562	20.25	147	49.7	47.6	973
P11413	Glucose-6-phosphate 1-dehydrogenase	G6PD	>sp|P11413|G6PD_HUMAN Glucose-6-phosphate 1-dehydrogenase OS=Homo sapiens GN=G6PD PE=1 SV=4	1	53	88.3	0	1.1184	21.104	321	1.1883	20.959	389	81.6	81.6	974
P11441	Ubiquitin-like protein 4A	UBL4A	>sp|P11441|UBL4A_HUMAN Ubiquitin-like protein 4A OS=Homo sapiens GN=UBL4A PE=1 SV=1	1	9	62.4	2.0322e-54	0.99106	15.191	16	0.93414	19.639	16	62.4	62.4	975
P11474;O95718	Steroid hormone receptor ERR1;Steroid hormone receptor ERR2	ESRRA;ESRRB	>sp|P11474|ERR1_HUMAN Steroid hormone receptor ERR1 OS=Homo sapiens GN=ESRRA PE=1 SV=3;>sp|O95718|ERR2_HUMAN Steroid hormone receptor ERR2 OS=Homo sapiens GN=ESRRB PE=1 SV=2	2	2	4.7	4.1652e-06	1.1313	4.5579	3	1.469	19.559	3	2.1	4.7	977
P11498	Pyruvate carboxylase, mitochondrial	PC	>sp|P11498|PYC_HUMAN Pyruvate carboxylase, mitochondrial OS=Homo sapiens GN=PC PE=1 SV=2	1	39	44.7	1.3988e-287	0.99487	22.637	48	1.0756	20.986	40	32.3	31.7	978
P11586	C-1-tetrahydrofolate synthase, cytoplasmic;Methylenetetrahydrofolate dehydrogenase;Methenyltetrahydrofolate cyclohydrolase;Formyltetrahydrofolate synthetase	MTHFD1	>sp|P11586|C1TC_HUMAN C-1-tetrahydrofolate synthase, cytoplasmic OS=Homo sapiens GN=MTHFD1 PE=1 SV=3	1	69	76.6	0	0.77221	22.761	214	0.71187	21.957	215	69.9	68.9	979
P11717	Cation-independent mannose-6-phosphate receptor	IGF2R	>sp|P11717|MPRI_HUMAN Cation-independent mannose-6-phosphate receptor OS=Homo sapiens GN=IGF2R PE=1 SV=3	1	58	27.4	0	1.015	25.821	80	1.1678	13.703	94	21	22	980
P11766	Alcohol dehydrogenase class-3	ADH5	>sp|P11766|ADHX_HUMAN Alcohol dehydrogenase class-3 OS=Homo sapiens GN=ADH5 PE=1 SV=4	1	9	26.7	2.2152e-54	1.0571	20.185	8	1.0625	42.924	11	21.9	26.7	981
P11802	Cyclin-dependent kinase 4	CDK4	>sp|P11802|CDK4_HUMAN Cyclin-dependent kinase 4 OS=Homo sapiens GN=CDK4 PE=1 SV=2	1	13	62.4	6.2874e-116	1.1045	14.571	13	1.1144	20.379	14	51.5	52.8	982
P11908	Ribose-phosphate pyrophosphokinase 2	PRPS2	>sp|P11908|PRPS2_HUMAN Ribose-phosphate pyrophosphokinase 2 OS=Homo sapiens GN=PRPS2 PE=1 SV=2	1	14	54.1	1.3366e-166	0.59795	24.892	18	0.60283	23.135	17	34.3	47.2	983
P11940;Q9H361;Q4VXU2	Polyadenylate-binding protein 1;Polyadenylate-binding protein 3	PABPC1;PABPC3	>sp|P11940|PABP1_HUMAN Polyadenylate-binding protein 1 OS=Homo sapiens GN=PABPC1 PE=1 SV=2;>sp|Q9H361|PABP3_HUMAN Polyadenylate-binding protein 3 OS=Homo sapiens GN=PABPC3 PE=1 SV=2	3	42	63.7	0	0.93724	26.914	202	0.89986	18.674	182	63.5	53.3	984
P12004	Proliferating cell nuclear antigen	PCNA	>sp|P12004|PCNA_HUMAN Proliferating cell nuclear antigen OS=Homo sapiens GN=PCNA PE=1 SV=1	1	14	70.5	0	1.1237	19.058	30	1.1417	16.675	46	70.5	70.5	985
P12074	Cytochrome c oxidase subunit 6A1, mitochondrial	COX6A1	>sp|P12074|CX6A1_HUMAN Cytochrome c oxidase subunit 6A1, mitochondrial OS=Homo sapiens GN=COX6A1 PE=1 SV=4	1	3	62.4	6.9319e-143	0.99817	5.6048	6	1.0751	8.3391	7	43.1	62.4	986
P12081	Histidine--tRNA ligase, cytoplasmic	HARS	>sp|P12081|SYHC_HUMAN Histidine--tRNA ligase, cytoplasmic OS=Homo sapiens GN=HARS PE=1 SV=2	1	27	56.2	5.8108e-195	1.0224	26.021	35	1.0138	21.869	30	48.5	42	987
P12235	ADP/ATP translocase 1	SLC25A4	>sp|P12235|ADT1_HUMAN ADP/ATP translocase 1 OS=Homo sapiens GN=SLC25A4 PE=1 SV=4	1	21	53.7	0	0.84166	34.963	26	0.85717	28.732	17	53.7	53.7	988
P12236	ADP/ATP translocase 3	SLC25A6	>sp|P12236|ADT3_HUMAN ADP/ATP translocase 3 OS=Homo sapiens GN=SLC25A6 PE=1 SV=4	1	34	69.8	0	0.59339	23.115	339	0.64111	26.006	309	69.8	68.5	989
P12268	Inosine-5-monophosphate dehydrogenase 2	IMPDH2	>sp|P12268|IMDH2_HUMAN Inosine-5-monophosphate dehydrogenase 2 OS=Homo sapiens GN=IMPDH2 PE=1 SV=2	1	29	63.8	0	0.94413	23.686	74	0.93341	25.724	86	58.4	60.5	990
P12270	Nucleoprotein TPR	TPR	>sp|P12270|TPR_HUMAN Nucleoprotein TPR OS=Homo sapiens GN=TPR PE=1 SV=3	1	113	49.6	0	1.1112	29.977	255	1.2047	32.136	247	46.9	46.3	991
P12429	Annexin A3	ANXA3	>sp|P12429|ANXA3_HUMAN Annexin A3 OS=Homo sapiens GN=ANXA3 PE=1 SV=3	1	8	26.3	3.8595e-29	1.0264	42.015	6	0.8447	25.096	9	13.6	23.5	992
P12532;P17540	Creatine kinase U-type, mitochondrial	CKMT1A	>sp|P12532|KCRU_HUMAN Creatine kinase U-type, mitochondrial OS=Homo sapiens GN=CKMT1A PE=1 SV=1	2	20	55.6	0	1.2621	16.229	31	1.0711	18.784	28	53.2	52.5	993
P12694;F5H5P2	2-oxoisovalerate dehydrogenase subunit alpha, mitochondrial	BCKDHA	>sp|P12694|ODBA_HUMAN 2-oxoisovalerate dehydrogenase subunit alpha, mitochondrial OS=Homo sapiens GN=BCKDHA PE=1 SV=2;>tr|F5H5P2|F5H5P2_HUMAN Uncharacterized protein OS=Homo sapiens PE=4 SV=1	2	6	19.8	1.268e-63	1.1394	3.8618	3	1.1981	29.858	6	12.1	17.5	122
P12814	Alpha-actinin-1	ACTN1	>sp|P12814|ACTN1_HUMAN Alpha-actinin-1 OS=Homo sapiens GN=ACTN1 PE=1 SV=2	1	67	75.6	0	0.82327	21.486	217	0.82354	17.543	214	71.5	75.6	994
P12830	Cadherin-1;E-Cad/CTF1;E-Cad/CTF2;E-Cad/CTF3	CDH1	>sp|P12830|CADH1_HUMAN Cadherin-1 OS=Homo sapiens GN=CDH1 PE=1 SV=3	1	18	22.1	0	1.1405	13.524	53	1.2267	25.921	57	22.1	21.7	995
P12931	Proto-oncogene tyrosine-protein kinase Src	SRC	>sp|P12931|SRC_HUMAN Proto-oncogene tyrosine-protein kinase Src OS=Homo sapiens GN=SRC PE=1 SV=3	1	8	16.4	1.8166e-22	NaN	NaN	0	NaN	NaN	1	10.6	13.2	996
P12955	Xaa-Pro dipeptidase	PEPD	>sp|P12955|PEPD_HUMAN Xaa-Pro dipeptidase OS=Homo sapiens GN=PEPD PE=1 SV=3	1	3	11.2	2.7806e-09	0.65913	6.9826	2	0.76422	19.251	4	2	5.5	997
P12956	X-ray repair cross-complementing protein 6	XRCC6	>sp|P12956|XRCC6_HUMAN X-ray repair cross-complementing protein 6 OS=Homo sapiens GN=XRCC6 PE=1 SV=2	1	45	61.4	0	1.0863	25.469	175	1.0541	24.4	183	60.3	57.1	998
P13010	X-ray repair cross-complementing protein 5	XRCC5	>sp|P13010|XRCC5_HUMAN X-ray repair cross-complementing protein 5 OS=Homo sapiens GN=XRCC5 PE=1 SV=3	1	54	80.6	0	1.0939	31.94	206	1.0926	15.149	199	78.4	72.7	999
P13051	Uracil-DNA glycosylase	UNG	>sp|P13051|UNG_HUMAN Uracil-DNA glycosylase OS=Homo sapiens GN=UNG PE=1 SV=2	1	3	13.4	8.6283e-19	1.1302	14.491	4	1.1254	2.3115	4	9.3	13.4	1000
P13073	Cytochrome c oxidase subunit 4 isoform 1, mitochondrial	COX4I1	>sp|P13073|COX41_HUMAN Cytochrome c oxidase subunit 4 isoform 1, mitochondrial OS=Homo sapiens GN=COX4I1 PE=1 SV=1	1	12	52.1	1.7428e-111	0.85931	10.937	40	0.91439	13.2	42	52.1	52.1	1001
P13164;Q01629;Q01628	Interferon-induced transmembrane protein 1;Interferon-induced transmembrane protein 2;Interferon-induced transmembrane protein 3	IFITM1;IFITM2;IFITM3	>sp|P13164|IFM1_HUMAN Interferon-induced transmembrane protein 1 OS=Homo sapiens GN=IFITM1 PE=1 SV=3;>sp|Q01629|IFM2_HUMAN Interferon-induced transmembrane protein 2 OS=Homo sapiens GN=IFITM2 PE=1 SV=2;>sp|Q01628|IFM3_HUMAN Interferon-induced transmembrane	3	1	12.8	1.8107e-17	NaN	NaN	1	1.512	15.076	2	12.8	12.8	1002
P13284	Gamma-interferon-inducible lysosomal thiol reductase	IFI30	>sp|P13284|GILT_HUMAN Gamma-interferon-inducible lysosomal thiol reductase OS=Homo sapiens GN=IFI30 PE=1 SV=3	1	1	4.4	1.3704e-08	NaN	NaN	1	0.87224	53.937	2	4.4	4.4	1003
P13473	Lysosome-associated membrane glycoprotein 2	LAMP2	>sp|P13473|LAMP2_HUMAN Lysosome-associated membrane glycoprotein 2 OS=Homo sapiens GN=LAMP2 PE=1 SV=2	1	3	7.1	1.8876e-12	0.91825	16.554	11	1.0578	21.526	15	4.9	4.9	1004
P13489	Ribonuclease inhibitor	RNH1	>sp|P13489|RINI_HUMAN Ribonuclease inhibitor OS=Homo sapiens GN=RNH1 PE=1 SV=2	1	16	58.8	8.4395e-273	1.0923	19.469	25	0.99915	13.453	37	43.4	58.8	1005
P13591	Neural cell adhesion molecule 1	NCAM1	>sp|P13591|NCAM1_HUMAN Neural cell adhesion molecule 1 OS=Homo sapiens GN=NCAM1 PE=1 SV=3	1	1	1.4	0.00041604	NaN	NaN	1	NaN	NaN	1	1.4	1.4	1006
P13639	Elongation factor 2	EEF2	>sp|P13639|EF2_HUMAN Elongation factor 2 OS=Homo sapiens GN=EEF2 PE=1 SV=4	1	80	83.1	0	0.93171	20.097	683	0.85331	27.662	675	82.6	78.6	1007
P13667	Protein disulfide-isomerase A4	PDIA4	>sp|P13667|PDIA4_HUMAN Protein disulfide-isomerase A4 OS=Homo sapiens GN=PDIA4 PE=1 SV=2	1	49	58.1	0	1.0622	26.916	183	1.0818	24.794	182	53.8	54.1	1009
P13674	Prolyl 4-hydroxylase subunit alpha-1	P4HA1	>sp|P13674|P4HA1_HUMAN Prolyl 4-hydroxylase subunit alpha-1 OS=Homo sapiens GN=P4HA1 PE=1 SV=2	1	21	39.5	2.5254e-151	1.03	25.114	33	0.99221	30.545	35	37.6	35	1010
P13693;Q56UQ5;Q9HAU6	Translationally-controlled tumor protein	TPT1	>sp|P13693|TCTP_HUMAN Translationally-controlled tumor protein OS=Homo sapiens GN=TPT1 PE=1 SV=1	3	13	50	1.567e-123	0.95124	20.261	55	0.86979	10.69	62	50	50	1011
P13716	Delta-aminolevulinic acid dehydratase	ALAD	>sp|P13716|HEM2_HUMAN Delta-aminolevulinic acid dehydratase OS=Homo sapiens GN=ALAD PE=1 SV=1	1	4	20	2.7747e-10	NaN	NaN	1	1.3685	0.65657	2	5.8	10.9	1012
P13796	Plastin-2	LCP1	>sp|P13796|PLSL_HUMAN Plastin-2 OS=Homo sapiens GN=LCP1 PE=1 SV=6	1	10	20.3	4.4503e-41	0.39186	44.625	6	0.40241	30.512	3	14.4	13.2	1013
P13798	Acylamino-acid-releasing enzyme	APEH	>sp|P13798|ACPH_HUMAN Acylamino-acid-releasing enzyme OS=Homo sapiens GN=APEH PE=1 SV=4	1	14	22.4	5.033e-73	1.0719	29.206	22	0.87519	52.135	26	21.2	14.5	1014
P13804	Electron transfer flavoprotein subunit alpha, mitochondrial	ETFA	>sp|P13804|ETFA_HUMAN Electron transfer flavoprotein subunit alpha, mitochondrial OS=Homo sapiens GN=ETFA PE=1 SV=1	1	24	76	0	1.0376	19.211	79	1.1105	14.537	63	76	70.3	1015
P13807	Glycogen [starch] synthase, muscle	GYS1	>sp|P13807|GYS1_HUMAN Glycogen [starch] synthase, muscle OS=Homo sapiens GN=GYS1 PE=1 SV=2	1	6	11.1	5.2482e-54	0.74381	15.874	5	0.78518	11.692	4	8.1	8.1	1016
P13861	cAMP-dependent protein kinase type II-alpha regulatory subunit	PRKAR2A	>sp|P13861|KAP2_HUMAN cAMP-dependent protein kinase type II-alpha regulatory subunit OS=Homo sapiens GN=PRKAR2A PE=1 SV=2	1	14	40.8	1.5144e-169	1.0467	18.59	18	1.1128	22.647	18	31.4	38.1	1017
P13984	General transcription factor IIF subunit 2	GTF2F2	>sp|P13984|T2FB_HUMAN General transcription factor IIF subunit 2 OS=Homo sapiens GN=GTF2F2 PE=1 SV=2	1	9	47.4	9.6669e-68	1.0023	13.073	9	1.1296	14.324	10	44.2	42.6	1018
P13987	CD59 glycoprotein	CD59	>sp|P13987|CD59_HUMAN CD59 glycoprotein OS=Homo sapiens GN=CD59 PE=1 SV=1	1	4	25.8	4.4557e-34	1.1765	12.201	14	1.3309	38.654	15	25.8	25.8	1019
P13995	Bifunctional methylenetetrahydrofolate dehydrogenase/cyclohydrolase, mitochondrial;NAD-dependent methylenetetrahydrofolate dehydrogenase;Methenyltetrahydrofolate cyclohydrolase	MTHFD2	>sp|P13995|MTDC_HUMAN Bifunctional methylenetetrahydrofolate dehydrogenase/cyclohydrolase, mitochondrial OS=Homo sapiens GN=MTHFD2 PE=1 SV=2	1	8	32.9	2.8977e-120	1.1773	9.6852	7	1.2883	9.9639	10	20.6	26.9	1020
P14174	Macrophage migration inhibitory factor	MIF	>sp|P14174|MIF_HUMAN Macrophage migration inhibitory factor OS=Homo sapiens GN=MIF PE=1 SV=4	1	5	38.3	6.6218e-134	1.0708	14.557	41	1.0813	17.923	39	36.5	38.3	1021
P14209	CD99 antigen	CD99	>sp|P14209|CD99_HUMAN CD99 antigen OS=Homo sapiens GN=CD99 PE=1 SV=1	1	2	13	2.9684e-22	0.57555	0.83529	2	0.6465	15.114	6	13	13	1022
P14314	Glucosidase 2 subunit beta	PRKCSH	>sp|P14314|GLU2B_HUMAN Glucosidase 2 subunit beta OS=Homo sapiens GN=PRKCSH PE=1 SV=2	1	25	41.9	0	0.91799	12.227	139	0.90632	19.367	129	41.9	36.7	1023
P14324	Farnesyl pyrophosphate synthase	FDPS	>sp|P14324|FPPS_HUMAN Farnesyl pyrophosphate synthase OS=Homo sapiens GN=FDPS PE=1 SV=4	1	7	19.1	4.363e-162	1.1736	17.554	16	0.93928	24.394	15	16.9	19.1	1024
P14406	Cytochrome c oxidase subunit 7A2, mitochondrial	COX7A2	>sp|P14406|CX7A2_HUMAN Cytochrome c oxidase subunit 7A2, mitochondrial OS=Homo sapiens GN=COX7A2 PE=1 SV=1	1	4	59	7.2981e-153	0.9518	7.3713	5	1.0412	43.375	6	30.1	59	1025
P14550	Alcohol dehydrogenase [NADP(+)]	AKR1A1	>sp|P14550|AK1A1_HUMAN Alcohol dehydrogenase [NADP(+)] OS=Homo sapiens GN=AKR1A1 PE=1 SV=3	1	11	40.6	9.264e-49	1.1569	17.037	10	1.0744	22.54	15	40.6	37.2	1026
P14618;P30613	Pyruvate kinase isozymes M1/M2	PKM	>sp|P14618|KPYM_HUMAN Pyruvate kinase PKM OS=Homo sapiens GN=PKM PE=1 SV=4	2	60	84.4	0	0.89543	26.877	588	0.84031	20.028	631	84.4	84.4	1027
P14621	Acylphosphatase-2	ACYP2	>sp|P14621|ACYP2_HUMAN Acylphosphatase-2 OS=Homo sapiens GN=ACYP2 PE=1 SV=2	1	7	60.6	4.4922e-81	1.0071	15.838	4	1.1616	21.291	4	33.3	33.3	1028
P14625;Q58FF3	Endoplasmin	HSP90B1	>sp|P14625|ENPL_HUMAN Endoplasmin OS=Homo sapiens GN=HSP90B1 PE=1 SV=1	2	72	67.9	0	1.0519	21.327	395	1.0593	28.073	343	65.6	67.9	1029
P14635	G2/mitotic-specific cyclin-B1	CCNB1	>sp|P14635|CCNB1_HUMAN G2/mitotic-specific cyclin-B1 OS=Homo sapiens GN=CCNB1 PE=1 SV=1	1	8	21.2	4.5778e-44	0.99042	17.722	9	1.006	66.004	5	18.7	10.6	1030
P14678;P63162	Small nuclear ribonucleoprotein-associated proteins B and B;Small nuclear ribonucleoprotein-associated protein N	SNRPB;SNRPN	>sp|P14678|RSMB_HUMAN Small nuclear ribonucleoprotein-associated proteins B and B OS=Homo sapiens GN=SNRPB PE=1 SV=2;>sp|P63162|RSMN_HUMAN Small nuclear ribonucleoprotein-associated protein N OS=Homo sapiens GN=SNRPN PE=1 SV=1	2	9	33.3	2.1592e-84	1.0331	13.71	22	1.107	19.185	23	27.5	33.3	1031
P14735	Insulin-degrading enzyme	IDE	>sp|P14735|IDE_HUMAN Insulin-degrading enzyme OS=Homo sapiens GN=IDE PE=1 SV=4	1	43	44.9	1.8174e-288	0.7967	21.533	89	0.81102	20.934	98	40.9	42.4	1032
P14854	Cytochrome c oxidase subunit 6B1	COX6B1	>sp|P14854|CX6B1_HUMAN Cytochrome c oxidase subunit 6B1 OS=Homo sapiens GN=COX6B1 PE=1 SV=2	1	9	75.6	1.4372e-287	0.87948	5.4475	21	0.95925	16.173	17	75.6	75.6	1033
P14866	Heterogeneous nuclear ribonucleoprotein L	HNRNPL	>sp|P14866|HNRPL_HUMAN Heterogeneous nuclear ribonucleoprotein L OS=Homo sapiens GN=HNRNPL PE=1 SV=2	1	19	46.2	0	0.98409	18.072	61	1.107	19.212	47	38.7	38.7	1034
P14868	Aspartate--tRNA ligase, cytoplasmic	DARS	>sp|P14868|SYDC_HUMAN Aspartate--tRNA ligase, cytoplasmic OS=Homo sapiens GN=DARS PE=1 SV=2	1	28	61.7	1.1795e-158	0.91321	25.179	68	0.87613	22.381	81	51.3	55.1	1035
P14923	Junction plakoglobin	JUP	>sp|P14923|PLAK_HUMAN Junction plakoglobin OS=Homo sapiens GN=JUP PE=1 SV=3	1	34	63	0	1.1786	27.842	101	1.2078	13.381	87	60.7	55.7	1036
P14927	Cytochrome b-c1 complex subunit 7	UQCRB	>sp|P14927|QCR7_HUMAN Cytochrome b-c1 complex subunit 7 OS=Homo sapiens GN=UQCRB PE=1 SV=2	1	14	77.5	3.6798e-261	0.91232	9.5134	27	1.0632	8.3627	32	77.5	65.8	1037
P15104	Glutamine synthetase	GLUL	>sp|P15104|GLNA_HUMAN Glutamine synthetase OS=Homo sapiens GN=GLUL PE=1 SV=4	1	5	15.8	3.9993e-15	1.1219	4.4592	3	0.99701	5.1301	3	9.4	11.5	1038
P15151	Poliovirus receptor	PVR	>sp|P15151|PVR_HUMAN Poliovirus receptor OS=Homo sapiens GN=PVR PE=1 SV=2	1	4	9.8	4.9506e-09	0.75054	33.011	3	1.0071	49.459	2	7	5	1039
P15170	Eukaryotic peptide chain release factor GTP-binding subunit ERF3A	GSPT1	>sp|P15170|ERF3A_HUMAN Eukaryotic peptide chain release factor GTP-binding subunit ERF3A OS=Homo sapiens GN=GSPT1 PE=1 SV=1	1	26	56.9	1.6544e-222	0.93156	35.558	81	0.91951	34.161	72	44.9	51.5	1040
P15291	Beta-1,4-galactosyltransferase 1;Lactose synthase A protein;N-acetyllactosamine synthase;Beta-N-acetylglucosaminylglycopeptide beta-1,4-galactosyltransferase;Beta-N-acetylglucosaminyl-glycolipid beta-1,4-galactosyltransferase;Processed beta-1,4-galactosyltransferase 1	B4GALT1	>sp|P15291|B4GT1_HUMAN Beta-1,4-galactosyltransferase 1 OS=Homo sapiens GN=B4GALT1 PE=1 SV=5	1	2	5	7.0216e-10	1.3111	13.892	2	1.0584	15.534	4	3	5	1041
P15311	Ezrin	EZR	>sp|P15311|EZRI_HUMAN Ezrin OS=Homo sapiens GN=EZR PE=1 SV=4	1	47	63.7	0	1.012	25.396	76	0.96268	35.095	87	60.1	59.6	1042
P15374	Ubiquitin carboxyl-terminal hydrolase isozyme L3	UCHL3	>sp|P15374|UCHL3_HUMAN Ubiquitin carboxyl-terminal hydrolase isozyme L3 OS=Homo sapiens GN=UCHL3 PE=1 SV=1	1	9	44.3	5.1795e-84	0.94796	27.172	7	0.96809	23.712	10	35.7	40.4	1043
P15514	Amphiregulin	AREG	>sp|P15514|AREG_HUMAN Amphiregulin OS=Homo sapiens GN=AREG PE=1 SV=2	1	3	12.7	5.7785e-11	1.2485	53.059	3	1.3984	36.173	2	7.9	4.4	1044
P15531	Nucleoside diphosphate kinase A	NME1	>sp|P15531|NDKA_HUMAN Nucleoside diphosphate kinase A OS=Homo sapiens GN=NME1 PE=1 SV=1	1	17	86.2	0	1.0183	30.365	95	0.9975	23.41	106	86.2	86.2	1045
P15559	NAD(P)H dehydrogenase [quinone] 1	NQO1	>sp|P15559|NQO1_HUMAN NAD(P)H dehydrogenase [quinone] 1 OS=Homo sapiens GN=NQO1 PE=1 SV=1	1	13	55.8	5.5921e-162	1.0534	19.679	31	1.1123	29.753	37	52.6	55.5	1046
P15586	N-acetylglucosamine-6-sulfatase	GNS	>sp|P15586|GNS_HUMAN N-acetylglucosamine-6-sulfatase OS=Homo sapiens GN=GNS PE=1 SV=3	1	13	32.8	8.991e-51	0.94273	24.006	23	1.0062	30.945	24	26.8	21.9	1047
P15735	Phosphorylase b kinase gamma catalytic chain, liver/testis isoform	PHKG2	>sp|P15735|PHKG2_HUMAN Phosphorylase b kinase gamma catalytic chain, liver/testis isoform OS=Homo sapiens GN=PHKG2 PE=1 SV=1	1	2	6.2	5.495e-07	NaN	NaN	1	0.7333	1.6715	3	3.4	6.2	1048
P15848	Arylsulfatase B	ARSB	>sp|P15848|ARSB_HUMAN Arylsulfatase B OS=Homo sapiens GN=ARSB PE=1 SV=1	1	2	5.1	2.6445e-05	NaN	NaN	0	NaN	NaN	0	0	0	1049
P15880	40S ribosomal protein S2	RPS2	>sp|P15880|RS2_HUMAN 40S ribosomal protein S2 OS=Homo sapiens GN=RPS2 PE=1 SV=2	1	18	55.3	6.6685e-223	0.98289	18.715	97	0.95333	20.145	93	55.3	53.2	1050
P15924	Desmoplakin	DSP	>sp|P15924|DESP_HUMAN Desmoplakin OS=Homo sapiens GN=DSP PE=1 SV=3	1	165	58.2	0	1.1353	20.085	315	1.1395	21.494	312	50.9	53.5	1051
P15927	Replication protein A 32 kDa subunit	RPA2	>sp|P15927|RFA2_HUMAN Replication protein A 32 kDa subunit OS=Homo sapiens GN=RPA2 PE=1 SV=1	1	3	17	2.4325e-21	1.058	20.303	3	0.99357	4.2179	2	17	14.1	1052
P15941	Mucin-1;Mucin-1 subunit alpha;Mucin-1 subunit beta	MUC1	>sp|P15941|MUC1_HUMAN Mucin-1 OS=Homo sapiens GN=MUC1 PE=1 SV=3	1	7	6.5	9.6301e-80	0.7978	15.113	25	0.52621	30.026	22	6.5	6.5	1053
P15954	Cytochrome c oxidase subunit 7C, mitochondrial	COX7C	>sp|P15954|COX7C_HUMAN Cytochrome c oxidase subunit 7C, mitochondrial OS=Homo sapiens GN=COX7C PE=1 SV=1	1	3	38.1	1.4035e-13	0.9375	12.418	4	1.0634	15.513	3	38.1	38.1	1054
P16070	CD44 antigen	CD44	>sp|P16070|CD44_HUMAN CD44 antigen OS=Homo sapiens GN=CD44 PE=1 SV=3	1	7	10.5	1.0363e-47	1.1517	26.894	18	1.515	33.316	22	10.5	9.4	1055
P16104;Q96QV6	Histone H2A.x;Histone H2A type 1-A	H2AFX;HIST1H2AA	>sp|P16104|H2AX_HUMAN Histone H2AX OS=Homo sapiens GN=H2AFX PE=1 SV=2;>sp|Q96QV6|H2A1A_HUMAN Histone H2A type 1-A OS=Homo sapiens GN=HIST1H2AA PE=1 SV=3	2	7	52.4	1.165e-215	1.0196	37.191	3	1.0847	3.3718	2	32.2	32.2	1056
P16144	Integrin beta-4	ITGB4	>sp|P16144|ITB4_HUMAN Integrin beta-4 OS=Homo sapiens GN=ITGB4 PE=1 SV=5	1	32	24.4	5.7265e-173	1.2529	21.549	53	1.5269	22.315	58	20.9	21.8	1057
P16152	Carbonyl reductase [NADPH] 1	CBR1	>sp|P16152|CBR1_HUMAN Carbonyl reductase [NADPH] 1 OS=Homo sapiens GN=CBR1 PE=1 SV=3	1	20	77.3	0	1.0288	39.915	41	0.97441	27.971	39	72.9	74.7	1058
P16219	Short-chain specific acyl-CoA dehydrogenase, mitochondrial	ACADS	>sp|P16219|ACADS_HUMAN Short-chain specific acyl-CoA dehydrogenase, mitochondrial OS=Homo sapiens GN=ACADS PE=1 SV=1	1	7	22.6	1.3352e-35	0.59488	76.864	6	0.53664	31.347	5	20.4	18	1059
P16278;Q6UWU2	Beta-galactosidase	GLB1	>sp|P16278|BGAL_HUMAN Beta-galactosidase OS=Homo sapiens GN=GLB1 PE=1 SV=2	2	13	26	1.5608e-90	0.94186	17.859	25	0.98623	10.8	28	21.7	16.4	1060
P16298;P48454	Serine/threonine-protein phosphatase 2B catalytic subunit beta isoform;Serine/threonine-protein phosphatase 2B catalytic subunit gamma isoform	PPP3CB;PPP3CC	>sp|P16298|PP2BB_HUMAN Serine/threonine-protein phosphatase 2B catalytic subunit beta isoform OS=Homo sapiens GN=PPP3CB PE=1 SV=2;>sp|P48454|PP2BC_HUMAN Serine/threonine-protein phosphatase 2B catalytic subunit gamma isoform OS=Homo sapiens GN=PPP3CC PE=1	2	6	12.8	2.3112e-23	NaN	NaN	1	NaN	NaN	1	10.9	10.9	1061
P16383	GC-rich sequence DNA-binding factor 2	GCFC2	>sp|P16383|GCFC2_HUMAN GC-rich sequence DNA-binding factor 2 OS=Homo sapiens GN=GCFC2 PE=1 SV=2	1	2	2.3	3.1166e-05	0.96654	9.6669	2	1.0031	12.488	3	0.9	0.9	1062
P16401	Histone H1.5	HIST1H1B	>sp|P16401|H15_HUMAN Histone H1.5 OS=Homo sapiens GN=HIST1H1B PE=1 SV=3	1	12	33.2	2.6541e-76	0.92946	19.733	36	1.0947	29.368	36	26.1	31.9	1063
P16402;P10412;Q02539;P22492	Histone H1.3;Histone H1.4;Histone H1.1	HIST1H1D;HIST1H1E;HIST1H1A	>sp|P16402|H13_HUMAN Histone H1.3 OS=Homo sapiens GN=HIST1H1D PE=1 SV=2;>sp|P10412|H14_HUMAN Histone H1.4 OS=Homo sapiens GN=HIST1H1E PE=1 SV=2;>sp|Q02539|H11_HUMAN Histone H1.1 OS=Homo sapiens GN=HIST1H1A PE=1 SV=3	4	14	38	3.4812e-80	1.0447	9.2967	4	1.1058	6.8189	3	38	35.7	1064
P16403	Histone H1.2	HIST1H1C	>sp|P16403|H12_HUMAN Histone H1.2 OS=Homo sapiens GN=HIST1H1C PE=1 SV=2	1	15	41.8	1.5442e-93	0.93777	40.888	58	1.058	19.089	60	41.8	39.4	1065
P16422	Epithelial cell adhesion molecule	EPCAM	>sp|P16422|EPCAM_HUMAN Epithelial cell adhesion molecule OS=Homo sapiens GN=EPCAM PE=1 SV=2	1	13	47.5	1.8269e-129	1.0991	21.932	24	1.0827	13.771	24	47.5	39.2	1066
P16435	NADPH--cytochrome P450 reductase	POR	>sp|P16435|NCPR_HUMAN NADPH--cytochrome P450 reductase OS=Homo sapiens GN=POR PE=1 SV=2	1	34	55.5	0	0.89529	18.097	78	0.98069	15.438	61	53.9	44.2	1067
P16444	Dipeptidase 1	DPEP1	>sp|P16444|DPEP1_HUMAN Dipeptidase 1 OS=Homo sapiens GN=DPEP1 PE=1 SV=3	1	2	4.6	1.8221e-05	NaN	NaN	0	NaN	NaN	1	0	2.4	1068
P16455	Methylated-DNA--protein-cysteine methyltransferase	MGMT	>sp|P16455|MGMT_HUMAN Methylated-DNA--protein-cysteine methyltransferase OS=Homo sapiens GN=MGMT PE=1 SV=1	1	6	43.5	6.3432e-57	0.89702	23.054	13	0.89573	12.815	13	38.6	38.6	1069
P16615;O14983	Sarcoplasmic/endoplasmic reticulum calcium ATPase 2	ATP2A2	>sp|P16615|AT2A2_HUMAN Sarcoplasmic/endoplasmic reticulum calcium ATPase 2 OS=Homo sapiens GN=ATP2A2 PE=1 SV=1	2	42	42.3	0	0.94627	19.222	189	0.98271	17.13	167	40.7	36.8	1070
P16870	Carboxypeptidase E	CPE	>sp|P16870|CBPE_HUMAN Carboxypeptidase E OS=Homo sapiens GN=CPE PE=1 SV=1	1	4	11.3	1.5141e-07	0.46817	45.55	3	NaN	NaN	1	9.9	2.1	1071
P16885	1-phosphatidylinositol 4,5-bisphosphate phosphodiesterase gamma-2	PLCG2	>sp|P16885|PLCG2_HUMAN 1-phosphatidylinositol 4,5-bisphosphate phosphodiesterase gamma-2 OS=Homo sapiens GN=PLCG2 PE=1 SV=4	1	3	3	2.5718e-07	1.5395	17.426	2	NaN	NaN	1	1.9	0.7	1072
P16930	Fumarylacetoacetase	FAH	>sp|P16930|FAAA_HUMAN Fumarylacetoacetase OS=Homo sapiens GN=FAH PE=1 SV=2	1	13	45.1	5.9129e-210	1.1117	36.574	13	0.81281	15.553	17	30.5	39.1	1073
P16949	Stathmin	STMN1	>sp|P16949|STMN1_HUMAN Stathmin OS=Homo sapiens GN=STMN1 PE=1 SV=3	1	14	63.8	1.4648e-73	1.297	31.998	18	1.0809	19.012	17	51.7	42.3	1074
P16989	Y-box-binding protein 3	YBX3	>sp|P16989|YBOX3_HUMAN Y-box-binding protein 3 OS=Homo sapiens GN=YBX3 PE=1 SV=4	1	18	46.5	0	0.95844	26.48	45	0.94827	17.19	45	39.2	34.1	1075
P17050	Alpha-N-acetylgalactosaminidase	NAGA	>sp|P17050|NAGAB_HUMAN Alpha-N-acetylgalactosaminidase OS=Homo sapiens GN=NAGA PE=1 SV=2	1	4	16.5	9.2017e-46	NaN	NaN	1	1.1146	25.311	3	4.1	13.4	1076
P17066;P48741	Heat shock 70 kDa protein 6	HSPA6	>sp|P17066|HSP76_HUMAN Heat shock 70 kDa protein 6 OS=Homo sapiens GN=HSPA6 PE=1 SV=2	2	14	21.2	4.071e-215	1.0364	52.677	13	1.0397	9.6717	14	21.2	17.6	1077
P17096	High mobility group protein HMG-I/HMG-Y	HMGA1	>sp|P17096|HMGA1_HUMAN High mobility group protein HMG-I/HMG-Y OS=Homo sapiens GN=HMGA1 PE=1 SV=3	1	2	32.7	3.5293e-14	NaN	NaN	1	NaN	NaN	1	15	15	1078
P17152	Transmembrane protein 11, mitochondrial	TMEM11	>sp|P17152|TMM11_HUMAN Transmembrane protein 11, mitochondrial OS=Homo sapiens GN=TMEM11 PE=1 SV=1	1	2	13	4.9771e-13	1.0771	4.5226	4	1.1308	18.248	4	8.3	13	1079
P17174	Aspartate aminotransferase, cytoplasmic	GOT1	>sp|P17174|AATC_HUMAN Aspartate aminotransferase, cytoplasmic OS=Homo sapiens GN=GOT1 PE=1 SV=3	1	22	64.2	0	0.98218	17.975	28	0.89362	17.824	34	54.5	54.7	1080
P17252;P05129	Protein kinase C alpha type	PRKCA	>sp|P17252|KPCA_HUMAN Protein kinase C alpha type OS=Homo sapiens GN=PRKCA PE=1 SV=4	2	3	6.1	5.3692e-18	0.47706	66.95	3	NaN	NaN	0	6.1	0	1081
P17301	Integrin alpha-2	ITGA2	>sp|P17301|ITA2_HUMAN Integrin alpha-2 OS=Homo sapiens GN=ITGA2 PE=1 SV=1	1	17	18.4	2.7489e-118	1.3064	47.687	19	1.5897	44.272	20	14.2	10.3	1082
P17568	NADH dehydrogenase [ubiquinone] 1 beta subcomplex subunit 7	NDUFB7	>sp|P17568|NDUB7_HUMAN NADH dehydrogenase [ubiquinone] 1 beta subcomplex subunit 7 OS=Homo sapiens GN=NDUFB7 PE=1 SV=4	1	7	62	2.3542e-100	0.99845	18.293	8	1.1881	19.661	9	62	42.3	1083
P17612;P22694	cAMP-dependent protein kinase catalytic subunit alpha;cAMP-dependent protein kinase catalytic subunit beta	PRKACA;PRKACB	>sp|P17612|KAPCA_HUMAN cAMP-dependent protein kinase catalytic subunit alpha OS=Homo sapiens GN=PRKACA PE=1 SV=2;>sp|P22694|KAPCB_HUMAN cAMP-dependent protein kinase catalytic subunit beta OS=Homo sapiens GN=PRKACB PE=1 SV=2	2	12	33	7.9574e-50	0.90262	22.093	21	0.9872	12.149	18	29.3	32.5	1084
P17655	Calpain-2 catalytic subunit	CAPN2	>sp|P17655|CAN2_HUMAN Calpain-2 catalytic subunit OS=Homo sapiens GN=CAPN2 PE=1 SV=6	1	10	20	6.7964e-57	0.71441	26.223	9	0.64919	18.009	11	13.3	14.1	1085
P17706	Tyrosine-protein phosphatase non-receptor type 2	PTPN2	>sp|P17706|PTN2_HUMAN Tyrosine-protein phosphatase non-receptor type 2 OS=Homo sapiens GN=PTPN2 PE=1 SV=2	1	3	7.7	1.6005e-06	NaN	NaN	0	0.80093	26.73	2	2.7	5.3	1086
P17707	S-adenosylmethionine decarboxylase proenzyme;S-adenosylmethionine decarboxylase alpha chain;S-adenosylmethionine decarboxylase beta chain	AMD1	>sp|P17707|DCAM_HUMAN S-adenosylmethionine decarboxylase proenzyme OS=Homo sapiens GN=AMD1 PE=1 SV=2	1	4	12.3	6.8538e-12	1.0622	17.059	2	0.93624	2.6518	2	7.5	6	1087
P17812	CTP synthase 1	CTPS1	>sp|P17812|PYRG1_HUMAN CTP synthase 1 OS=Homo sapiens GN=CTPS1 PE=1 SV=2	1	21	39.8	6.9186e-263	0.94393	42.12	36	0.84797	20.217	38	33.3	35.4	1088
P17844	Probable ATP-dependent RNA helicase DDX5	DDX5	>sp|P17844|DDX5_HUMAN Probable ATP-dependent RNA helicase DDX5 OS=Homo sapiens GN=DDX5 PE=1 SV=1	1	42	53.1	0	0.99508	29.643	198	1.0743	26.281	183	50.7	50.7	1089
P17858	6-phosphofructokinase, liver type	PFKL	>sp|P17858|PFKAL_HUMAN ATP-dependent 6-phosphofructokinase, liver type OS=Homo sapiens GN=PFKL PE=1 SV=6	1	33	51.3	0	0.87302	29.185	62	0.77256	31.023	86	46.4	48.8	1090
P17900	Ganglioside GM2 activator;Ganglioside GM2 activator isoform short	GM2A	>sp|P17900|SAP3_HUMAN Ganglioside GM2 activator OS=Homo sapiens GN=GM2A PE=1 SV=4	1	3	20.2	4.8792e-15	1.0393	16.706	3	1.1524	7.0475	3	9.8	9.8	1091
P17931	Galectin-3	LGALS3	>sp|P17931|LEG3_HUMAN Galectin-3 OS=Homo sapiens GN=LGALS3 PE=1 SV=5	1	8	35.6	1.1588e-76	0.67352	23.457	59	0.6681	21.393	60	32.4	32.4	1092
P17980	26S protease regulatory subunit 6A	PSMC3	>sp|P17980|PRS6A_HUMAN 26S protease regulatory subunit 6A OS=Homo sapiens GN=PSMC3 PE=1 SV=3	1	25	53.1	0	0.8675	24.28	57	0.8012	17.615	53	48.7	46	1093
P17987	T-complex protein 1 subunit alpha	TCP1	>sp|P17987|TCPA_HUMAN T-complex protein 1 subunit alpha OS=Homo sapiens GN=TCP1 PE=1 SV=1	1	36	81.7	0	1.0331	25.692	141	0.99752	36.171	154	62.6	79.3	1094
P18031	Tyrosine-protein phosphatase non-receptor type 1	PTPN1	>sp|P18031|PTN1_HUMAN Tyrosine-protein phosphatase non-receptor type 1 OS=Homo sapiens GN=PTPN1 PE=1 SV=1	1	23	63	0	1.0135	20.309	48	1.0461	32.432	42	63	56.6	1095
P18065	Insulin-like growth factor-binding protein 2	IGFBP2	>sp|P18065|IBP2_HUMAN Insulin-like growth factor-binding protein 2 OS=Homo sapiens GN=IGFBP2 PE=1 SV=2	1	7	24.3	1.9903e-56	1.2309	27.513	11	1.5715	29.178	10	20.6	24.3	1096
P18077	60S ribosomal protein L35a	RPL35A	>sp|P18077|RL35A_HUMAN 60S ribosomal protein L35a OS=Homo sapiens GN=RPL35A PE=1 SV=2	1	13	51.8	7.3575e-55	0.99331	24.851	32	0.98236	10.151	27	51.8	51.8	1097
P18084	Integrin beta-5	ITGB5	>sp|P18084|ITB5_HUMAN Integrin beta-5 OS=Homo sapiens GN=ITGB5 PE=1 SV=1	1	4	7.8	1.8535e-20	1.2132	15.099	7	1.1763	10.945	6	6	6.3	1098
P18085	ADP-ribosylation factor 4	ARF4	>sp|P18085|ARF4_HUMAN ADP-ribosylation factor 4 OS=Homo sapiens GN=ARF4 PE=1 SV=3	1	13	65.6	1.2223e-259	1.2342	26.529	14	1.1494	16.399	22	65.6	65.6	1099
P18124	60S ribosomal protein L7	RPL7	>sp|P18124|RL7_HUMAN 60S ribosomal protein L7 OS=Homo sapiens GN=RPL7 PE=1 SV=1	1	23	60.9	2.2108e-279	0.99659	22.497	130	0.98852	18.28	140	60.9	60.9	1100
P18206	Vinculin	VCL	>sp|P18206|VINC_HUMAN Vinculin OS=Homo sapiens GN=VCL PE=1 SV=4	1	60	54.4	0	1.0602	22.913	134	1.0099	27.091	128	53.5	52.3	1101
P18405	3-oxo-5-alpha-steroid 4-dehydrogenase 1	SRD5A1	>sp|P18405|S5A1_HUMAN 3-oxo-5-alpha-steroid 4-dehydrogenase 1 OS=Homo sapiens GN=SRD5A1 PE=1 SV=1	1	1	3.9	0.00042627	NaN	NaN	1	NaN	NaN	1	3.9	3.9	1102
P18433	Receptor-type tyrosine-protein phosphatase alpha	PTPRA	>sp|P18433|PTPRA_HUMAN Receptor-type tyrosine-protein phosphatase alpha OS=Homo sapiens GN=PTPRA PE=1 SV=2	1	1	1.4	9.8249e-05	0.70101	2.7271	3	NaN	NaN	1	1.4	1.4	1103
P18440	Arylamine N-acetyltransferase 1	NAT1	>sp|P18440|ARY1_HUMAN Arylamine N-acetyltransferase 1 OS=Homo sapiens GN=NAT1 PE=1 SV=2	1	1	5.9	1.3236e-06	NaN	NaN	0	NaN	NaN	1	0	5.9	1104
P18564	Integrin beta-6	ITGB6	>sp|P18564|ITB6_HUMAN Integrin beta-6 OS=Homo sapiens GN=ITGB6 PE=1 SV=2	1	4	5.3	6.6203e-23	1.0154	25.954	7	1.2331	67.372	11	2.7	5.3	1105
P18583	Protein SON	SON	>sp|P18583|SON_HUMAN Protein SON OS=Homo sapiens GN=SON PE=1 SV=4	1	13	9.1	1.6573e-32	0.92952	20.809	13	1.0169	11.436	9	5.9	4.4	1106
P18615	Negative elongation factor E	NELFE	>sp|P18615|NELFE_HUMAN Negative elongation factor E OS=Homo sapiens GN=NELFE PE=1 SV=3	1	2	6.6	2.091e-06	NaN	NaN	0	1.3759	31.793	2	0	6.6	1107
P18621;A0A0A6YYL6	60S ribosomal protein L17	RPL17	>sp|P18621|RL17_HUMAN 60S ribosomal protein L17 OS=Homo sapiens GN=RPL17 PE=1 SV=3;>tr|A0A0A6YYL6|A0A0A6YYL6_HUMAN Protein RPL17-C18orf32 OS=Homo sapiens GN=RPL17-C18orf32 PE=3 SV=1	2	17	66.8	7.0646e-257	1.0016	40.164	68	0.96269	26.88	71	66.8	58.7	9
P18669;P15259;Q8N0Y7	Phosphoglycerate mutase 1	PGAM1	>sp|P18669|PGAM1_HUMAN Phosphoglycerate mutase 1 OS=Homo sapiens GN=PGAM1 PE=1 SV=2	3	20	80.7	0	0.97674	13.928	96	0.92969	28.256	105	80.7	80.7	1108
P18754	Regulator of chromosome condensation	RCC1	>sp|P18754|RCC1_HUMAN Regulator of chromosome condensation OS=Homo sapiens GN=RCC1 PE=1 SV=1	1	8	27.1	9.1935e-31	1.0132	13.633	13	1.0645	38.317	13	20.2	17.8	1109
P18827	Syndecan-1	SDC1	>sp|P18827|SDC1_HUMAN Syndecan-1 OS=Homo sapiens GN=SDC1 PE=1 SV=3	1	6	16.1	1.0366e-123	0.88547	16.76	9	1.0125	11.238	17	10.6	16.1	1110
P18858	DNA ligase 1	LIG1	>sp|P18858|DNLI1_HUMAN DNA ligase 1 OS=Homo sapiens GN=LIG1 PE=1 SV=1	1	11	15.6	2.6891e-50	1.0808	20.453	13	0.91155	18.666	14	14.7	12.4	1111
P18859	ATP synthase-coupling factor 6, mitochondrial	ATP5J	>sp|P18859|ATP5J_HUMAN ATP synthase-coupling factor 6, mitochondrial OS=Homo sapiens GN=ATP5J PE=1 SV=1	1	9	62	8.1453e-241	0.98611	9.4738	11	1.1045	7.2228	11	62	61.1	1112
P18887	DNA repair protein XRCC1	XRCC1	>sp|P18887|XRCC1_HUMAN DNA repair protein XRCC1 OS=Homo sapiens GN=XRCC1 PE=1 SV=2	1	3	6.6	7.1339e-09	1.1598	9.4897	2	1.1154	5.5206	2	3.6	6.6	1113
P19105;O14950;P24844	Myosin regulatory light chain 12A;Myosin regulatory light chain 12B;Myosin regulatory light polypeptide 9	MYL12A;MYL12B;MYL9	>sp|P19105|ML12A_HUMAN Myosin regulatory light chain 12A OS=Homo sapiens GN=MYL12A PE=1 SV=2;>sp|O14950|ML12B_HUMAN Myosin regulatory light chain 12B OS=Homo sapiens GN=MYL12B PE=1 SV=2;>sp|P24844|MYL9_HUMAN Myosin regulatory light polypeptide 9 OS=Homo sa	3	10	51.5	1.9524e-158	1.0855	22.899	16	1.1011	14.721	20	51.5	44.4	265
P19174	1-phosphatidylinositol 4,5-bisphosphate phosphodiesterase gamma-1	PLCG1	>sp|P19174|PLCG1_HUMAN 1-phosphatidylinositol 4,5-bisphosphate phosphodiesterase gamma-1 OS=Homo sapiens GN=PLCG1 PE=1 SV=1	1	18	21.8	3.5886e-206	1.0137	24.82	18	0.99502	29.161	28	11.5	15.9	1114
P19338	Nucleolin	NCL	>sp|P19338|NUCL_HUMAN Nucleolin OS=Homo sapiens GN=NCL PE=1 SV=3	1	52	44.1	0	0.95673	35.122	275	0.99354	24.048	229	44.1	43.8	1115
P19367	Hexokinase-1	HK1	>sp|P19367|HXK1_HUMAN Hexokinase-1 OS=Homo sapiens GN=HK1 PE=1 SV=3	1	59	56.1	0	0.80636	23.838	291	0.90709	27.349	277	56.1	55.2	1116
P19387	DNA-directed RNA polymerase II subunit RPB3	POLR2C	>sp|P19387|RPB3_HUMAN DNA-directed RNA polymerase II subunit RPB3 OS=Homo sapiens GN=POLR2C PE=1 SV=2	1	2	13.5	6.9085e-15	NaN	NaN	1	NaN	NaN	1	6.9	6.9	1117
P19388	DNA-directed RNA polymerases I, II, and III subunit RPABC1	POLR2E	>sp|P19388|RPAB1_HUMAN DNA-directed RNA polymerases I, II, and III subunit RPABC1 OS=Homo sapiens GN=POLR2E PE=1 SV=4	1	3	24.3	1.938e-12	0.73889	41.653	2	1.0995	7.1833	3	11.4	11.4	1118
P19404	NADH dehydrogenase [ubiquinone] flavoprotein 2, mitochondrial	NDUFV2	>sp|P19404|NDUV2_HUMAN NADH dehydrogenase [ubiquinone] flavoprotein 2, mitochondrial OS=Homo sapiens GN=NDUFV2 PE=1 SV=2	1	10	53	3.1066e-152	1.0003	52.091	18	0.90916	59.706	23	53	53	1119
P19525	Interferon-induced, double-stranded RNA-activated protein kinase	EIF2AK2	>sp|P19525|E2AK2_HUMAN Interferon-induced, double-stranded RNA-activated protein kinase OS=Homo sapiens GN=EIF2AK2 PE=1 SV=2	1	10	22.5	5.566e-39	1.1015	5.6496	12	1.0288	16.732	14	12.3	19.8	1120
P19623	Spermidine synthase	SRM	>sp|P19623|SPEE_HUMAN Spermidine synthase OS=Homo sapiens GN=SRM PE=1 SV=1	1	10	37.4	1.0614e-54	0.96847	11.937	16	0.92739	12.567	19	27.5	37.4	1121
P19634	Sodium/hydrogen exchanger 1	SLC9A1	>sp|P19634|SL9A1_HUMAN Sodium/hydrogen exchanger 1 OS=Homo sapiens GN=SLC9A1 PE=1 SV=2	1	4	10.1	9.6453e-20	0.83682	29.388	5	0.86464	11.259	4	7.9	3.8	1122
P19784	Casein kinase II subunit alpha	CSNK2A2	>sp|P19784|CSK22_HUMAN Casein kinase II subunit alpha OS=Homo sapiens GN=CSNK2A2 PE=1 SV=1	1	10	30.3	2.3902e-74	0.93951	21.049	10	0.92421	10.55	11	27.7	26	1123
P19793;P48443	Retinoic acid receptor RXR-alpha;Retinoic acid receptor RXR-gamma	RXRA;RXRG	>sp|P19793|RXRA_HUMAN Retinoic acid receptor RXR-alpha OS=Homo sapiens GN=RXRA PE=1 SV=1;>sp|P48443|RXRG_HUMAN Retinoic acid receptor RXR-gamma OS=Homo sapiens GN=RXRG PE=1 SV=1	2	4	13.6	2.7847e-61	1.258	30.329	2	1.3138	11.792	2	10	2.2	1124
P19838	Nuclear factor NF-kappa-B p105 subunit;Nuclear factor NF-kappa-B p50 subunit	NFKB1	>sp|P19838|NFKB1_HUMAN Nuclear factor NF-kappa-B p105 subunit OS=Homo sapiens GN=NFKB1 PE=1 SV=2	1	5	7.7	7.9001e-18	1.0062	16.835	4	1.2495	15.18	3	4.2	2.8	1125
P20020;Q01814	Plasma membrane calcium-transporting ATPase 1	ATP2B1	>sp|P20020|AT2B1_HUMAN Plasma membrane calcium-transporting ATPase 1 OS=Homo sapiens GN=ATP2B1 PE=1 SV=3	2	32	27.5	0	0.63413	23.779	99	0.75569	14.84	78	25.7	27.5	1126
P20042	Eukaryotic translation initiation factor 2 subunit 2	EIF2S2	>sp|P20042|IF2B_HUMAN Eukaryotic translation initiation factor 2 subunit 2 OS=Homo sapiens GN=EIF2S2 PE=1 SV=2	1	15	36	8.9736e-69	0.78544	41.319	10	0.88093	26.989	15	26.7	32.1	1127
P20073	Annexin A7	ANXA7	>sp|P20073|ANXA7_HUMAN Annexin A7 OS=Homo sapiens GN=ANXA7 PE=1 SV=3	1	14	31.6	2.3874e-144	1.1407	28.731	18	1.0257	20.503	22	27.9	26.2	1128
P20248	Cyclin-A2	CCNA2	>sp|P20248|CCNA2_HUMAN Cyclin-A2 OS=Homo sapiens GN=CCNA2 PE=1 SV=2	1	2	5.8	6.5513e-07	NaN	NaN	0	NaN	NaN	0	3.5	0	1129
P20290	Transcription factor BTF3	BTF3	>sp|P20290|BTF3_HUMAN Transcription factor BTF3 OS=Homo sapiens GN=BTF3 PE=1 SV=1	1	15	70.4	0	1.0492	25.291	59	1.0308	29.145	51	70.4	70.4	1130
P20338;P61018	Ras-related protein Rab-4A	RAB4A	>sp|P20338|RAB4A_HUMAN Ras-related protein Rab-4A OS=Homo sapiens GN=RAB4A PE=1 SV=3	2	6	34.4	1.1476e-25	0.67074	17.012	2	1.1879	52.725	3	18.8	11	1131
P20339	Ras-related protein Rab-5A	RAB5A	>sp|P20339|RAB5A_HUMAN Ras-related protein Rab-5A OS=Homo sapiens GN=RAB5A PE=1 SV=2	1	8	53.5	7.3069e-84	1.0102	18.795	11	1.1	20.648	7	53.5	53.5	1132
P20340	Ras-related protein Rab-6A	RAB6A	>sp|P20340|RAB6A_HUMAN Ras-related protein Rab-6A OS=Homo sapiens GN=RAB6A PE=1 SV=3	1	14	58.7	7.5608e-87	1.018	44.237	39	1.0857	18.771	40	58.7	58.7	1133
P20585	DNA mismatch repair protein Msh3	MSH3	>sp|P20585|MSH3_HUMAN DNA mismatch repair protein Msh3 OS=Homo sapiens GN=MSH3 PE=1 SV=4	1	6	8.3	3.479e-48	1.0897	36.427	5	0.74819	20.674	4	4.7	4.6	1134
P20618	Proteasome subunit beta type-1	PSMB1	>sp|P20618|PSB1_HUMAN Proteasome subunit beta type-1 OS=Homo sapiens GN=PSMB1 PE=1 SV=2	1	18	68.9	0	1.0867	23.762	57	1.0679	16.811	64	62.2	65.6	1135
P20645	Cation-dependent mannose-6-phosphate receptor	M6PR	>sp|P20645|MPRD_HUMAN Cation-dependent mannose-6-phosphate receptor OS=Homo sapiens GN=M6PR PE=1 SV=1	1	5	20.6	4.3226e-48	1.012	18.124	5	1.1046	22.482	7	15.9	20.6	1136
P20674	Cytochrome c oxidase subunit 5A, mitochondrial	COX5A	>sp|P20674|COX5A_HUMAN Cytochrome c oxidase subunit 5A, mitochondrial OS=Homo sapiens GN=COX5A PE=1 SV=2	1	10	61.3	1.4317e-265	0.86108	32.97	32	0.9397	14.758	20	58	58	1137
P20700	Lamin-B1	LMNB1	>sp|P20700|LMNB1_HUMAN Lamin-B1 OS=Homo sapiens GN=LMNB1 PE=1 SV=2	1	31	49.8	0	1.187	22.393	46	1.2581	61.91	49	48.3	42.5	1138
P20810	Calpastatin	CAST	>sp|P20810|ICAL_HUMAN Calpastatin OS=Homo sapiens GN=CAST PE=1 SV=4	1	10	20.5	3.9004e-63	0.94755	13.237	19	0.83321	17.029	18	16.2	20.5	1139
P20839	Inosine-5-monophosphate dehydrogenase 1	IMPDH1	>sp|P20839|IMDH1_HUMAN Inosine-5-monophosphate dehydrogenase 1 OS=Homo sapiens GN=IMPDH1 PE=1 SV=2	1	15	32.7	3.0856e-65	0.76009	39.3	13	0.78302	10.195	12	26.8	19.1	1140
P20933	N(4)-(beta-N-acetylglucosaminyl)-L-asparaginase;Glycosylasparaginase alpha chain;Glycosylasparaginase beta chain	AGA	>sp|P20933|ASPG_HUMAN N(4)-(beta-N-acetylglucosaminyl)-L-asparaginase OS=Homo sapiens GN=AGA PE=1 SV=2	1	3	16.5	5.2572e-27	1.0983	10.438	8	1.1991	10.602	5	7.5	7.5	1141
P20936	Ras GTPase-activating protein 1	RASA1	>sp|P20936|RASA1_HUMAN Ras GTPase-activating protein 1 OS=Homo sapiens GN=RASA1 PE=1 SV=1	1	9	11.4	9.655e-31	1.1475	17.861	3	1.1296	31.349	9	1.9	8.9	1142
P20962	Parathymosin	PTMS	>sp|P20962|PTMS_HUMAN Parathymosin OS=Homo sapiens GN=PTMS PE=1 SV=2	1	3	23.5	1.0593e-10	1.0122	5.9433	5	1	8.8902	2	23.5	22.5	1143
P21127;Q9UQ88	Cyclin-dependent kinase 11B;Cyclin-dependent kinase 11A	CDK11B;CDK11A	>sp|P21127|CD11B_HUMAN Cyclin-dependent kinase 11B OS=Homo sapiens GN=CDK11B PE=1 SV=3;>sp|Q9UQ88|CD11A_HUMAN Cyclin-dependent kinase 11A OS=Homo sapiens GN=CDK11A PE=1 SV=4	2	17	22.1	3.249e-69	1.0053	11.127	16	1.1243	34.265	25	15.2	17.5	1144
P21266;Q03013;P09488;P28161	Glutathione S-transferase Mu 3	GSTM3	>sp|P21266|GSTM3_HUMAN Glutathione S-transferase Mu 3 OS=Homo sapiens GN=GSTM3 PE=1 SV=3	4	24	81.8	0	0.70548	49.741	35	0.61558	24.085	42	73.3	81.8	1145
P21281;P15313	V-type proton ATPase subunit B, brain isoform	ATP6V1B2	>sp|P21281|VATB2_HUMAN V-type proton ATPase subunit B, brain isoform OS=Homo sapiens GN=ATP6V1B2 PE=1 SV=3	2	13	37.4	1.9304e-125	0.92024	41.97	12	0.90242	32.874	12	28.8	31.1	1146
P21283	V-type proton ATPase subunit C 1	ATP6V1C1	>sp|P21283|VATC1_HUMAN V-type proton ATPase subunit C 1 OS=Homo sapiens GN=ATP6V1C1 PE=1 SV=4	1	18	44.8	1.3752e-141	0.9683	87.989	15	1.0581	95.854	17	30.6	34.6	1147
P21291	Cysteine and glycine-rich protein 1	CSRP1	>sp|P21291|CSRP1_HUMAN Cysteine and glycine-rich protein 1 OS=Homo sapiens GN=CSRP1 PE=1 SV=3	1	11	64.8	0	0.86978	21.192	31	0.6981	17.695	26	64.8	64.8	1148
P21333	Filamin-A	FLNA	>sp|P21333|FLNA_HUMAN Filamin-A OS=Homo sapiens GN=FLNA PE=1 SV=4	1	179	74.2	0	0.86676	18.265	1175	0.78222	17.715	1130	72.6	73.3	1149
P21359	Neurofibromin;Neurofibromin truncated	NF1	>sp|P21359|NF1_HUMAN Neurofibromin OS=Homo sapiens GN=NF1 PE=1 SV=2	1	11	4.5	1.7547e-26	1.0922	31.624	7	1.33	40.832	8	2.7	3.4	1150
P21397	Amine oxidase [flavin-containing] A	MAOA	>sp|P21397|AOFA_HUMAN Amine oxidase [flavin-containing] A OS=Homo sapiens GN=MAOA PE=1 SV=1	1	1	1.9	0.0027642	NaN	NaN	1	NaN	NaN	1	1.9	1.9	1151
P21399	Cytoplasmic aconitate hydratase	ACO1	>sp|P21399|ACOC_HUMAN Cytoplasmic aconitate hydratase OS=Homo sapiens GN=ACO1 PE=1 SV=3	1	28	41.1	0	1.1328	21.944	46	1.1047	38.964	51	36.4	35.2	1152
P21675;Q8IZX4	Transcription initiation factor TFIID subunit 1;Transcription initiation factor TFIID subunit 1-like	TAF1;TAF1L	>sp|P21675|TAF1_HUMAN Transcription initiation factor TFIID subunit 1 OS=Homo sapiens GN=TAF1 PE=1 SV=2;>sp|Q8IZX4|TAF1L_HUMAN Transcription initiation factor TFIID subunit 1-like OS=Homo sapiens GN=TAF1L PE=1 SV=1	2	2	1.5	1.495e-06	1.0311	2.6013	2	NaN	NaN	1	1.5	0.9	1153
P21709	Ephrin type-A receptor 1	EPHA1	>sp|P21709|EPHA1_HUMAN Ephrin type-A receptor 1 OS=Homo sapiens GN=EPHA1 PE=1 SV=4	1	4	5.9	9.2384e-18	0.93536	19.257	4	1.259	8.9039	2	4.3	1.5	1154
P21796	Voltage-dependent anion-selective channel protein 1	VDAC1	>sp|P21796|VDAC1_HUMAN Voltage-dependent anion-selective channel protein 1 OS=Homo sapiens GN=VDAC1 PE=1 SV=2	1	23	89	0	0.84017	16.327	98	0.97337	15.568	96	89	89	1155
P21860	Receptor tyrosine-protein kinase erbB-3	ERBB3	>sp|P21860|ERBB3_HUMAN Receptor tyrosine-protein kinase erbB-3 OS=Homo sapiens GN=ERBB3 PE=1 SV=1	1	8	7.6	1.5005e-17	1.0912	16.803	9	1.1116	18.196	12	4.9	5.1	1156
P21912	Succinate dehydrogenase [ubiquinone] iron-sulfur subunit, mitochondrial	SDHB	>sp|P21912|SDHB_HUMAN Succinate dehydrogenase [ubiquinone] iron-sulfur subunit, mitochondrial OS=Homo sapiens GN=SDHB PE=1 SV=3	1	15	49.3	2.1576e-90	0.92666	62.999	20	0.97511	10.649	23	43.6	49.3	1157
P21926	CD9 antigen	CD9	>sp|P21926|CD9_HUMAN CD9 antigen OS=Homo sapiens GN=CD9 PE=1 SV=4	1	6	25.4	1.0449e-141	0.9352	13.019	16	0.82191	59.431	16	25.4	25.4	1158
P21953	2-oxoisovalerate dehydrogenase subunit beta, mitochondrial	BCKDHB	>sp|P21953|ODBB_HUMAN 2-oxoisovalerate dehydrogenase subunit beta, mitochondrial OS=Homo sapiens GN=BCKDHB PE=1 SV=2	1	3	11.7	1.4734e-12	NaN	NaN	1	1.3143	3.1275	3	6.1	8.9	1159
P21964	Catechol O-methyltransferase	COMT	>sp|P21964|COMT_HUMAN Catechol O-methyltransferase OS=Homo sapiens GN=COMT PE=1 SV=2	1	17	60.9	8.2919e-275	1.0426	22.386	48	0.87761	42.489	51	56.5	60.9	1160
P22033	Methylmalonyl-CoA mutase, mitochondrial	MUT	>sp|P22033|MUTA_HUMAN Methylmalonyl-CoA mutase, mitochondrial OS=Homo sapiens GN=MUT PE=1 SV=4	1	8	13.7	6.6346e-23	0.96149	33.117	6	0.98662	28.906	8	10	10	1161
P22059;Q969R2	Oxysterol-binding protein 1	OSBP	>sp|P22059|OSBP1_HUMAN Oxysterol-binding protein 1 OS=Homo sapiens GN=OSBP PE=1 SV=1	2	17	30.4	1.704e-226	1.2372	34.179	29	1.0878	19.046	22	27.1	22.2	1162
P22061	Protein-L-isoaspartate(D-aspartate) O-methyltransferase	PCMT1	>sp|P22061|PIMT_HUMAN Protein-L-isoaspartate(D-aspartate) O-methyltransferase OS=Homo sapiens GN=PCMT1 PE=1 SV=4	1	14	83.3	0	1.2003	36.523	42	1.0744	21.017	44	75.8	83.3	1163
P22087	rRNA 2-O-methyltransferase fibrillarin	FBL	>sp|P22087|FBRL_HUMAN rRNA 2-O-methyltransferase fibrillarin OS=Homo sapiens GN=FBL PE=1 SV=2	1	8	34.3	5.3398e-32	1.0042	19.501	6	0.95026	13.78	8	19.9	24	1164
P22102	Trifunctional purine biosynthetic protein adenosine-3;Phosphoribosylamine--glycine ligase;Phosphoribosylformylglycinamidine cyclo-ligase;Phosphoribosylglycinamide formyltransferase	GART	>sp|P22102|PUR2_HUMAN Trifunctional purine biosynthetic protein adenosine-3 OS=Homo sapiens GN=GART PE=1 SV=1	1	35	48.3	7.7967e-226	0.92752	28.53	76	0.86733	26.463	93	38.8	40.6	1165
P22223	Cadherin-3	CDH3	>sp|P22223|CADH3_HUMAN Cadherin-3 OS=Homo sapiens GN=CDH3 PE=1 SV=2	1	5	7.2	6.6958e-42	1.2688	27.879	6	1.3973	18.629	8	5.4	7.2	1166
P22234	Multifunctional protein ADE2;Phosphoribosylaminoimidazole-succinocarboxamide synthase;Phosphoribosylaminoimidazole carboxylase	PAICS	>sp|P22234|PUR6_HUMAN Multifunctional protein ADE2 OS=Homo sapiens GN=PAICS PE=1 SV=3	1	31	68.2	0	0.99379	32.849	73	0.95474	32.186	87	52.7	64.7	1167
P22307	Non-specific lipid-transfer protein	SCP2	>sp|P22307|NLTP_HUMAN Non-specific lipid-transfer protein OS=Homo sapiens GN=SCP2 PE=1 SV=2	1	13	19.2	8.0487e-112	0.67521	52.272	26	0.61283	15.391	25	17.4	17.4	1168
P22314	Ubiquitin-like modifier-activating enzyme 1	UBA1	>sp|P22314|UBA1_HUMAN Ubiquitin-like modifier-activating enzyme 1 OS=Homo sapiens GN=UBA1 PE=1 SV=3	1	57	66.3	0	0.60748	25.745	294	0.61549	18.731	261	66.3	64.7	1169
P22392;O60361	Nucleoside diphosphate kinase B;Putative nucleoside diphosphate kinase	NME2;NME2P1	>sp|P22392|NDKB_HUMAN Nucleoside diphosphate kinase B OS=Homo sapiens GN=NME2 PE=1 SV=1;>sp|O60361|NDK8_HUMAN Putative nucleoside diphosphate kinase OS=Homo sapiens GN=NME2P1 PE=5 SV=1	2	16	84.2	0	0.99273	36.567	72	0.99829	27.949	84	84.2	84.2	1170
P22413	Ectonucleotide pyrophosphatase/phosphodiesterase family member 1;Alkaline phosphodiesterase I;Nucleotide pyrophosphatase	ENPP1	>sp|P22413|ENPP1_HUMAN Ectonucleotide pyrophosphatase/phosphodiesterase family member 1 OS=Homo sapiens GN=ENPP1 PE=1 SV=2	1	11	17	5.0308e-51	1.4059	6.4192	8	1.6103	45.263	9	8.8	10.2	1171
P22466	Galanin peptides;Galanin;Galanin message-associated peptide	GAL	>sp|P22466|GALA_HUMAN Galanin peptides OS=Homo sapiens GN=GAL PE=1 SV=3	1	2	26	1.3876e-11	NaN	NaN	0	1.0599	40.023	3	9.8	26	1172
P22570	NADPH:adrenodoxin oxidoreductase, mitochondrial	FDXR	>sp|P22570|ADRO_HUMAN NADPH:adrenodoxin oxidoreductase, mitochondrial OS=Homo sapiens GN=FDXR PE=1 SV=3	1	14	37.7	5.0234e-45	0.83451	25.746	26	0.85203	21.696	17	34.4	24.8	1173
P22626	Heterogeneous nuclear ribonucleoproteins A2/B1	HNRNPA2B1	>sp|P22626|ROA2_HUMAN Heterogeneous nuclear ribonucleoproteins A2/B1 OS=Homo sapiens GN=HNRNPA2B1 PE=1 SV=2	1	24	62.6	0	1.0209	30.656	92	1.0468	16.995	106	59.8	61.2	1174
P22670;P48378;P48380	MHC class II regulatory factor RFX1	RFX1	>sp|P22670|RFX1_HUMAN MHC class II regulatory factor RFX1 OS=Homo sapiens GN=RFX1 PE=1 SV=2	3	6	6.2	7.4151e-12	1.0518	8.8116	4	NaN	NaN	1	4	0.8	1175
P22681	E3 ubiquitin-protein ligase CBL	CBL	>sp|P22681|CBL_HUMAN E3 ubiquitin-protein ligase CBL OS=Homo sapiens GN=CBL PE=1 SV=2	1	2	3	8.1222e-05	NaN	NaN	1	NaN	NaN	0	1.4	0	1176
P22695	Cytochrome b-c1 complex subunit 2, mitochondrial	UQCRC2	>sp|P22695|QCR2_HUMAN Cytochrome b-c1 complex subunit 2, mitochondrial OS=Homo sapiens GN=UQCRC2 PE=1 SV=3	1	21	62.5	0	0.93973	17.748	72	1.0093	13.615	81	60.7	62.5	1177
P22830	Ferrochelatase, mitochondrial	FECH	>sp|P22830|HEMH_HUMAN Ferrochelatase, mitochondrial OS=Homo sapiens GN=FECH PE=1 SV=2	1	12	34.8	2.8758e-100	0.99741	26.931	8	1.1224	19.283	8	18	25.8	1178
P23193;Q15560	Transcription elongation factor A protein 1	TCEA1	>sp|P23193|TCEA1_HUMAN Transcription elongation factor A protein 1 OS=Homo sapiens GN=TCEA1 PE=1 SV=2	2	13	41.2	1.7951e-49	1.0897	23.395	9	0.91894	34.862	19	25.9	35.2	1179
P23229	Integrin alpha-6;Integrin alpha-6 heavy chain;Integrin alpha-6 light chain	ITGA6	>sp|P23229|ITA6_HUMAN Integrin alpha-6 OS=Homo sapiens GN=ITGA6 PE=1 SV=5	1	4	3.5	1.273e-11	NaN	NaN	0	1.5487	40.809	4	0	2.7	1180
P23246	Splicing factor, proline- and glutamine-rich	SFPQ	>sp|P23246|SFPQ_HUMAN Splicing factor, proline- and glutamine-rich OS=Homo sapiens GN=SFPQ PE=1 SV=2	1	40	56.7	0	0.95379	17.347	226	1.0697	18.961	237	50.2	49.8	1181
P23284	Peptidyl-prolyl cis-trans isomerase B	PPIB	>sp|P23284|PPIB_HUMAN Peptidyl-prolyl cis-trans isomerase B OS=Homo sapiens GN=PPIB PE=1 SV=2	1	22	65.3	0	1.0152	25.701	115	1.0284	18.292	110	65.3	62	1183
P23297	Protein S100-A1	S100A1	>sp|P23297|S10A1_HUMAN Protein S100-A1 OS=Homo sapiens GN=S100A1 PE=1 SV=2	1	2	38.3	4.6608e-52	NaN	NaN	1	1.4474	6.2112	2	22.3	22.3	1184
P23368	NAD-dependent malic enzyme, mitochondrial	ME2	>sp|P23368|MAOM_HUMAN NAD-dependent malic enzyme, mitochondrial OS=Homo sapiens GN=ME2 PE=1 SV=1	1	15	34.4	1.3959e-122	0.84059	18.094	19	0.87419	16.716	13	27.1	25	1185
P23381	Tryptophan--tRNA ligase, cytoplasmic;T1-TrpRS;T2-TrpRS	WARS	>sp|P23381|SYWC_HUMAN Tryptophan--tRNA ligase, cytoplasmic OS=Homo sapiens GN=WARS PE=1 SV=2	1	23	62.4	0	0.75211	20.545	37	0.80601	20.381	43	49	53.7	1186
P23396	40S ribosomal protein S3	RPS3	>sp|P23396|RS3_HUMAN 40S ribosomal protein S3 OS=Homo sapiens GN=RPS3 PE=1 SV=2	1	30	88.9	0	0.98066	17.866	133	0.9756	13.651	127	88.9	84.4	1187
P23434	Glycine cleavage system H protein, mitochondrial	GCSH	>sp|P23434|GCSH_HUMAN Glycine cleavage system H protein, mitochondrial OS=Homo sapiens GN=GCSH PE=1 SV=2	1	2	17.3	1.0671e-148	0.81613	6.543	5	0.89726	9.7186	6	17.3	17.3	1188
P23443	Ribosomal protein S6 kinase beta-1	RPS6KB1	>sp|P23443|KS6B1_HUMAN Ribosomal protein S6 kinase beta-1 OS=Homo sapiens GN=RPS6KB1 PE=1 SV=2	1	8	17.7	3.9878e-77	0.90049	11.967	26	0.93267	24.6	25	15.8	17.7	1189
P23458	Tyrosine-protein kinase JAK1	JAK1	>sp|P23458|JAK1_HUMAN Tyrosine-protein kinase JAK1 OS=Homo sapiens GN=JAK1 PE=1 SV=2	1	11	11.4	1.8295e-53	1.2064	10.998	5	1.3861	16.167	12	7	10	1190
P23511	Nuclear transcription factor Y subunit alpha	NFYA	>sp|P23511|NFYA_HUMAN Nuclear transcription factor Y subunit alpha OS=Homo sapiens GN=NFYA PE=1 SV=2	1	1	5.5	1.8826e-73	NaN	NaN	1	1.1765	11.199	2	5.5	5.5	1191
P23526	Adenosylhomocysteinase	AHCY	>sp|P23526|SAHH_HUMAN Adenosylhomocysteinase OS=Homo sapiens GN=AHCY PE=1 SV=4	1	24	53.5	1.1811e-294	0.9943	20.036	79	0.99753	19.657	82	49.3	51.9	1192
P23528	Cofilin-1	CFL1	>sp|P23528|COF1_HUMAN Cofilin-1 OS=Homo sapiens GN=CFL1 PE=1 SV=3	1	29	93.4	0	1.1085	16.977	139	1.0792	24.36	149	93.4	93.4	1193
P23588	Eukaryotic translation initiation factor 4B	EIF4B	>sp|P23588|IF4B_HUMAN Eukaryotic translation initiation factor 4B OS=Homo sapiens GN=EIF4B PE=1 SV=2	1	28	54	0	0.95603	21.038	89	0.90209	14.024	102	47	46.8	1194
P23610	Factor VIII intron 22 protein	F8A1	>sp|P23610|F8I2_HUMAN Factor VIII intron 22 protein OS=Homo sapiens GN=F8A1 PE=1 SV=2	1	4	19.1	1.8426e-15	1.2224	41.67	3	1.3469	1.4824	3	9.2	9.2	1195
P23634	Plasma membrane calcium-transporting ATPase 4	ATP2B4	>sp|P23634|AT2B4_HUMAN Plasma membrane calcium-transporting ATPase 4 OS=Homo sapiens GN=ATP2B4 PE=1 SV=2	1	15	11.6	9.5824e-154	0.54175	71.759	4	0.42793	20.02	2	11.6	11.6	1196
P23743	Diacylglycerol kinase alpha	DGKA	>sp|P23743|DGKA_HUMAN Diacylglycerol kinase alpha OS=Homo sapiens GN=DGKA PE=1 SV=3	1	3	7.2	1.2504e-12	NaN	NaN	0	NaN	NaN	1	0	2.3	1197
P23771	Trans-acting T-cell-specific transcription factor GATA-3	GATA3	>sp|P23771|GATA3_HUMAN Trans-acting T-cell-specific transcription factor GATA-3 OS=Homo sapiens GN=GATA3 PE=1 SV=1	1	1	4.1	5.483e-06	NaN	NaN	0	NaN	NaN	1	0	4.1	1198
P23786	Carnitine O-palmitoyltransferase 2, mitochondrial	CPT2	>sp|P23786|CPT2_HUMAN Carnitine O-palmitoyltransferase 2, mitochondrial OS=Homo sapiens GN=CPT2 PE=1 SV=2	1	15	28.3	4.0284e-81	1.0195	32.689	16	1.1315	11.68	11	23.6	17.8	1199
P23919	Thymidylate kinase	DTYMK	>sp|P23919|KTHY_HUMAN Thymidylate kinase OS=Homo sapiens GN=DTYMK PE=1 SV=4	1	11	51.9	8.7498e-31	1.1077	26.872	16	1.1078	46.826	24	32.5	51.9	1200
P23921	Ribonucleoside-diphosphate reductase large subunit	RRM1	>sp|P23921|RIR1_HUMAN Ribonucleoside-diphosphate reductase large subunit OS=Homo sapiens GN=RRM1 PE=1 SV=1	1	26	38	3.4246e-210	0.96863	52.129	41	0.93379	58.402	52	27.5	35.5	1201
P24311	Cytochrome c oxidase subunit 7B, mitochondrial	COX7B	>sp|P24311|COX7B_HUMAN Cytochrome c oxidase subunit 7B, mitochondrial OS=Homo sapiens GN=COX7B PE=1 SV=2	1	3	20	7.984e-07	NaN	NaN	1	0.96825	1.7509	2	18.8	10	1202
P24386	Rab proteins geranylgeranyltransferase component A 1	CHM	>sp|P24386|RAE1_HUMAN Rab proteins geranylgeranyltransferase component A 1 OS=Homo sapiens GN=CHM PE=1 SV=3	1	1	1.4	0.0021579	NaN	NaN	1	0.7668	27.159	2	1.4	1.4	1203
P24390	ER lumen protein retaining receptor 1	KDELR1	>sp|P24390|ERD21_HUMAN ER lumen protein-retaining receptor 1 OS=Homo sapiens GN=KDELR1 PE=1 SV=1	1	2	13.7	4.2143e-18	NaN	NaN	0	NaN	NaN	1	0	4.7	1204
P24468;P10589	COUP transcription factor 2;COUP transcription factor 1	NR2F2;NR2F1	>sp|P24468|COT2_HUMAN COUP transcription factor 2 OS=Homo sapiens GN=NR2F2 PE=1 SV=1;>sp|P10589|COT1_HUMAN COUP transcription factor 1 OS=Homo sapiens GN=NR2F1 PE=1 SV=1	2	7	16.4	4.6623e-42	1.509	34.986	6	1.5894	31.293	5	9.9	9.7	1205
P24534	Elongation factor 1-beta	EEF1B2	>sp|P24534|EF1B_HUMAN Elongation factor 1-beta OS=Homo sapiens GN=EEF1B2 PE=1 SV=3	1	14	72.9	0	1.0239	8.0638	23	1.0397	11.826	31	55.1	72.9	1206
P24539	ATP synthase subunit b, mitochondrial	ATP5F1	>sp|P24539|AT5F1_HUMAN ATP synthase F(0) complex subunit B1, mitochondrial OS=Homo sapiens GN=ATP5F1 PE=1 SV=2	1	18	49.6	0	0.98277	41.605	66	1.0546	20.154	67	49.6	49.6	1207
P24593	Insulin-like growth factor-binding protein 5	IGFBP5	>sp|P24593|IBP5_HUMAN Insulin-like growth factor-binding protein 5 OS=Homo sapiens GN=IGFBP5 PE=1 SV=1	1	4	16.9	3.9962e-39	1.2088	53.319	11	1.1038	45.292	9	14	16.9	1208
P24666	Low molecular weight phosphotyrosine protein phosphatase	ACP1	>sp|P24666|PPAC_HUMAN Low molecular weight phosphotyrosine protein phosphatase OS=Homo sapiens GN=ACP1 PE=1 SV=3	1	10	54.4	3.0031e-205	1.0414	20.577	17	0.87988	14.076	16	54.4	53.2	1209
P24752	Acetyl-CoA acetyltransferase, mitochondrial	ACAT1	>sp|P24752|THIL_HUMAN Acetyl-CoA acetyltransferase, mitochondrial OS=Homo sapiens GN=ACAT1 PE=1 SV=1	1	19	54.6	0	0.84523	17.524	36	0.88298	9.5351	32	54.6	50.6	1210
P24928	DNA-directed RNA polymerase II subunit RPB1	POLR2A	>sp|P24928|RPB1_HUMAN DNA-directed RNA polymerase II subunit RPB1 OS=Homo sapiens GN=POLR2A PE=1 SV=2	1	29	19.6	1.5629e-139	0.80683	58.483	27	0.96722	29.316	19	14	12.4	1211
P24941;Q00526	Cyclin-dependent kinase 2	CDK2	>sp|P24941|CDK2_HUMAN Cyclin-dependent kinase 2 OS=Homo sapiens GN=CDK2 PE=1 SV=2	2	19	68.5	6.7795e-143	1.1303	13.978	19	1.1308	18.71	32	59.4	65.4	1212
P25098;P35626	Beta-adrenergic receptor kinase 1	ADRBK1	>sp|P25098|ARBK1_HUMAN Beta-adrenergic receptor kinase 1 OS=Homo sapiens GN=ADRBK1 PE=1 SV=2	2	9	14.8	2.249e-58	1.1074	25.965	8	0.97303	25.936	9	9.7	10.4	1213
P25106	C-X-C chemokine receptor type 7	CXCR7	>sp|P25106|ACKR3_HUMAN Atypical chemokine receptor 3 OS=Homo sapiens GN=ACKR3 PE=1 SV=3	1	2	7.5	3.9752e-37	0.75769	15.379	4	0.94743	11.746	5	7.5	7.5	1214
P25205	DNA replication licensing factor MCM3	MCM3	>sp|P25205|MCM3_HUMAN DNA replication licensing factor MCM3 OS=Homo sapiens GN=MCM3 PE=1 SV=3	1	53	59.8	0	1.1121	20.572	182	1.1053	25.647	176	55.3	51.2	1215
P25208	Nuclear transcription factor Y subunit beta	NFYB	>sp|P25208|NFYB_HUMAN Nuclear transcription factor Y subunit beta OS=Homo sapiens GN=NFYB PE=1 SV=2	1	2	8.2	1.3028e-05	NaN	NaN	1	NaN	NaN	0	8.2	0	1216
P25325	3-mercaptopyruvate sulfurtransferase	MPST	>sp|P25325|THTM_HUMAN 3-mercaptopyruvate sulfurtransferase OS=Homo sapiens GN=MPST PE=1 SV=3	1	7	36	1.0567e-58	1.1336	28.732	10	1.1569	37.769	8	23.2	21.9	1217
P25398	40S ribosomal protein S12	RPS12	>sp|P25398|RS12_HUMAN 40S ribosomal protein S12 OS=Homo sapiens GN=RPS12 PE=1 SV=3	1	11	78	0	1.0281	13.938	64	1.0186	13.264	66	78	78	1218
P25440	Bromodomain-containing protein 2	BRD2	>sp|P25440|BRD2_HUMAN Bromodomain-containing protein 2 OS=Homo sapiens GN=BRD2 PE=1 SV=2	1	2	3.9	0.00012214	NaN	NaN	1	NaN	NaN	1	3.9	2.2	1219
P25490;O15391;Q96MM3	Transcriptional repressor protein YY1;Transcription factor YY2	YY1;YY2	>sp|P25490|TYY1_HUMAN Transcriptional repressor protein YY1 OS=Homo sapiens GN=YY1 PE=1 SV=2;>sp|O15391|TYY2_HUMAN Transcription factor YY2 OS=Homo sapiens GN=YY2 PE=2 SV=1	3	3	6	1.9596e-06	1.759	101.45	3	1.1509	9.6502	4	3.9	1.9	1220
P25685	DnaJ homolog subfamily B member 1	DNAJB1	>sp|P25685|DNJB1_HUMAN DnaJ homolog subfamily B member 1 OS=Homo sapiens GN=DNAJB1 PE=1 SV=4	1	22	56.5	2.3718e-116	1.2078	24.342	26	1.1582	36.341	37	46.2	52.9	1221
P25705	ATP synthase subunit alpha, mitochondrial	ATP5A1	>sp|P25705|ATPA_HUMAN ATP synthase subunit alpha, mitochondrial OS=Homo sapiens GN=ATP5A1 PE=1 SV=1	1	39	64	0	0.91656	18.513	218	0.98313	17.548	225	62.6	61.8	1222
P25786;B4DEV8	Proteasome subunit alpha type-1;Proteasome subunit alpha type	PSMA1	>sp|P25786|PSA1_HUMAN Proteasome subunit alpha type-1 OS=Homo sapiens GN=PSMA1 PE=1 SV=1;>tr|B4DEV8|B4DEV8_HUMAN Proteasome subunit alpha type OS=Homo sapiens PE=2 SV=1	2	25	89.7	0	1.0829	8.7746	53	1.0635	17.855	52	89.7	89.7	1223
P25787	Proteasome subunit alpha type-2	PSMA2	>sp|P25787|PSA2_HUMAN Proteasome subunit alpha type-2 OS=Homo sapiens GN=PSMA2 PE=1 SV=2	1	14	67.5	0	1.0562	22.15	50	1.0818	14.103	46	67.5	67.5	1224
P25788	Proteasome subunit alpha type-3	PSMA3	>sp|P25788|PSA3_HUMAN Proteasome subunit alpha type-3 OS=Homo sapiens GN=PSMA3 PE=1 SV=2	1	17	62	5.2174e-105	1.0387	24.834	37	1.0393	57.17	26	53.3	58.4	1225
P25789	Proteasome subunit alpha type-4	PSMA4	>sp|P25789|PSA4_HUMAN Proteasome subunit alpha type-4 OS=Homo sapiens GN=PSMA4 PE=1 SV=1	1	14	67.8	0	1.0662	14.54	24	1.0927	11.648	29	41.8	54	1226
P25815	Protein S100-P	S100P	>sp|P25815|S100P_HUMAN Protein S100-P OS=Homo sapiens GN=S100P PE=1 SV=2	1	9	62.1	0	1.2942	22.651	32	1.036	21.944	35	62.1	62.1	1227
P26006	Integrin alpha-3;Integrin alpha-3 heavy chain;Integrin alpha-3 light chain	ITGA3	>sp|P26006|ITA3_HUMAN Integrin alpha-3 OS=Homo sapiens GN=ITGA3 PE=1 SV=5	1	3	3.5	2.2011e-10	1.1949	24.285	7	1.1883	76.216	6	3.5	3.5	1228
P26196	Probable ATP-dependent RNA helicase DDX6	DDX6	>sp|P26196|DDX6_HUMAN Probable ATP-dependent RNA helicase DDX6 OS=Homo sapiens GN=DDX6 PE=1 SV=2	1	23	67.3	0	0.91725	23.465	74	0.95751	25.205	66	60.5	57.8	1229
P26232;REV__Q9P2T0	Catenin alpha-2	CTNNA2	>sp|P26232|CTNA2_HUMAN Catenin alpha-2 OS=Homo sapiens GN=CTNNA2 PE=1 SV=5	2	11	12.3	6.1824e-144	1.1646	8.8956	13	1.2719	12.593	11	11.4	12.3	1230
P26358	DNA (cytosine-5)-methyltransferase 1	DNMT1	>sp|P26358|DNMT1_HUMAN DNA (cytosine-5)-methyltransferase 1 OS=Homo sapiens GN=DNMT1 PE=1 SV=2	1	63	40.8	0	0.95527	17.888	117	0.94566	22.399	115	34.2	40.2	1231
P26368	Splicing factor U2AF 65 kDa subunit	U2AF2	>sp|P26368|U2AF2_HUMAN Splicing factor U2AF 65 kDa subunit OS=Homo sapiens GN=U2AF2 PE=1 SV=4	1	15	46.5	1.1371e-238	0.94982	12.861	21	1.1337	13.839	27	33.7	41.9	1232
P26373	60S ribosomal protein L13	RPL13	>sp|P26373|RL13_HUMAN 60S ribosomal protein L13 OS=Homo sapiens GN=RPL13 PE=1 SV=4	1	22	63.5	2.1586e-282	0.98053	12.339	108	0.94797	19.377	112	59.2	55.9	1233
P26440	Isovaleryl-CoA dehydrogenase, mitochondrial	IVD	>sp|P26440|IVD_HUMAN Isovaleryl-CoA dehydrogenase, mitochondrial OS=Homo sapiens GN=IVD PE=1 SV=1	1	14	44.2	1.6802e-231	1.2192	26.191	14	1.1693	37.164	18	19.1	42.6	1234
P26572	Alpha-1,3-mannosyl-glycoprotein 2-beta-N-acetylglucosaminyltransferase	MGAT1	>sp|P26572|MGAT1_HUMAN Alpha-1,3-mannosyl-glycoprotein 2-beta-N-acetylglucosaminyltransferase OS=Homo sapiens GN=MGAT1 PE=1 SV=2	1	6	13	7.9513e-19	0.96325	29.11	3	1.1003	10.657	7	7.4	13	1235
P26583	High mobility group protein B2	HMGB2	>sp|P26583|HMGB2_HUMAN High mobility group protein B2 OS=Homo sapiens GN=HMGB2 PE=1 SV=2	1	16	45.5	3.411e-176	1.3847	15.868	25	1.2597	41.494	32	45.5	41.6	1236
P26599	Polypyrimidine tract-binding protein 1	PTBP1	>sp|P26599|PTBP1_HUMAN Polypyrimidine tract-binding protein 1 OS=Homo sapiens GN=PTBP1 PE=1 SV=1	1	25	68.2	0	1.0281	16.466	111	1.0645	19.583	112	66.9	67	1237
P26639	Threonine--tRNA ligase, cytoplasmic	TARS	>sp|P26639|SYTC_HUMAN Threonine--tRNA ligase, cytoplasmic OS=Homo sapiens GN=TARS PE=1 SV=3	1	33	50.6	0	1.0196	33.139	86	0.94042	25.994	89	46.9	46.1	1238
P26640	Valine--tRNA ligase	VARS	>sp|P26640|SYVC_HUMAN Valine--tRNA ligase OS=Homo sapiens GN=VARS PE=1 SV=4	1	67	63.5	0	0.97158	33.95	160	0.94567	15.875	182	60.5	56.7	1239
P26641	Elongation factor 1-gamma	EEF1G	>sp|P26641|EF1G_HUMAN Elongation factor 1-gamma OS=Homo sapiens GN=EEF1G PE=1 SV=3	1	28	60.4	0	0.9548	20.798	174	0.93074	18.761	197	55.6	60.4	1240
P26885	Peptidyl-prolyl cis-trans isomerase FKBP2	FKBP2	>sp|P26885|FKBP2_HUMAN Peptidyl-prolyl cis-trans isomerase FKBP2 OS=Homo sapiens GN=FKBP2 PE=1 SV=2	1	11	73.2	1.1368e-98	1.0867	25.015	23	1.093	18	25	73.2	73.2	1241
P27105	Erythrocyte band 7 integral membrane protein	STOM	>sp|P27105|STOM_HUMAN Erythrocyte band 7 integral membrane protein OS=Homo sapiens GN=STOM PE=1 SV=3	1	14	62.8	4.9936e-180	1.0027	23.582	37	1.0106	33.413	44	61.8	56.2	1242
P27144	GTP:AMP phosphotransferase AK4, mitochondrial	AK4	>sp|P27144|KAD4_HUMAN Adenylate kinase 4, mitochondrial OS=Homo sapiens GN=AK4 PE=1 SV=1	1	14	63.2	1.7924e-182	0.59347	21.062	19	0.55997	12.954	16	63.2	42.6	1243
P27348	14-3-3 protein theta	YWHAQ	>sp|P27348|1433T_HUMAN 14-3-3 protein theta OS=Homo sapiens GN=YWHAQ PE=1 SV=1	1	26	73.5	0	1.1846	26.871	36	1.1454	18.25	37	72.7	64.1	1244
P27361	Mitogen-activated protein kinase 3	MAPK3	>sp|P27361|MK03_HUMAN Mitogen-activated protein kinase 3 OS=Homo sapiens GN=MAPK3 PE=1 SV=4	1	15	49.9	2.4954e-69	1.034	58.464	11	0.93343	22.699	20	30.9	35.6	1245
P27448	MAP/microtubule affinity-regulating kinase 3	MARK3	>sp|P27448|MARK3_HUMAN MAP/microtubule affinity-regulating kinase 3 OS=Homo sapiens GN=MARK3 PE=1 SV=4	1	4	6.5	2.724e-10	NaN	NaN	1	0.78378	4.9781	2	2.3	6.5	1246
P27449	V-type proton ATPase 16 kDa proteolipid subunit	ATP6V0C	>sp|P27449|VATL_HUMAN V-type proton ATPase 16 kDa proteolipid subunit OS=Homo sapiens GN=ATP6V0C PE=1 SV=1	1	1	11.6	4.3604e-42	0.95476	8.8033	6	1.022	19.178	6	11.6	11.6	1247
P27544	Ceramide synthase 1	CERS1	>sp|P27544|CERS1_HUMAN Ceramide synthase 1 OS=Homo sapiens GN=CERS1 PE=1 SV=1	1	2	9.7	2.588e-05	NaN	NaN	0	NaN	NaN	1	0	2.9	1248
P27635;Q96L21	60S ribosomal protein L10	RPL10	>sp|P27635|RL10_HUMAN 60S ribosomal protein L10 OS=Homo sapiens GN=RPL10 PE=1 SV=4	2	23	68.2	0	0.99133	12.055	88	0.96889	19.681	77	68.2	57	1249
P27694	Replication protein A 70 kDa DNA-binding subunit	RPA1	>sp|P27694|RFA1_HUMAN Replication protein A 70 kDa DNA-binding subunit OS=Homo sapiens GN=RPA1 PE=1 SV=2	1	12	29.2	2.6057e-63	1.1327	26.796	7	1.0768	33.006	8	18.2	20.5	1250
P27695	DNA-(apurinic or apyrimidinic site) lyase;DNA-(apurinic or apyrimidinic site) lyase, mitochondrial	APEX1	>sp|P27695|APEX1_HUMAN DNA-(apurinic or apyrimidinic site) lyase OS=Homo sapiens GN=APEX1 PE=1 SV=2	1	18	71.7	0	1.0461	31.095	36	1.0717	19.347	41	70.1	65.1	1251
P27707	Deoxycytidine kinase	DCK	>sp|P27707|DCK_HUMAN Deoxycytidine kinase OS=Homo sapiens GN=DCK PE=1 SV=1	1	5	23.1	7.7457e-12	0.99854	2.727	3	0.87447	20.651	4	12.3	17.3	1252
P27708	CAD protein;Glutamine-dependent carbamoyl-phosphate synthase;Aspartate carbamoyltransferase;Dihydroorotase	CAD	>sp|P27708|PYR1_HUMAN CAD protein OS=Homo sapiens GN=CAD PE=1 SV=3	1	97	56.9	0	0.9113	27.784	245	0.8674	20.398	246	48.3	53.6	1253
P27797	Calreticulin	CALR	>sp|P27797|CALR_HUMAN Calreticulin OS=Homo sapiens GN=CALR PE=1 SV=1	1	29	74.1	0	1.1001	25.723	124	1.0682	19.13	118	74.1	73.4	1254
P27816	Microtubule-associated protein 4	MAP4	>sp|P27816|MAP4_HUMAN Microtubule-associated protein 4 OS=Homo sapiens GN=MAP4 PE=1 SV=3	1	45	48	0	0.98767	24.087	128	0.98068	25.192	154	44.9	45.2	1255
P27824;O14967	Calnexin	CANX	>sp|P27824|CALX_HUMAN Calnexin OS=Homo sapiens GN=CANX PE=1 SV=2	2	40	56.6	0	0.96504	19.29	263	0.95571	23.689	226	56.6	54.9	1256
P27986	Phosphatidylinositol 3-kinase regulatory subunit alpha	PIK3R1	>sp|P27986|P85A_HUMAN Phosphatidylinositol 3-kinase regulatory subunit alpha OS=Homo sapiens GN=PIK3R1 PE=1 SV=2	1	1	1.7	2.0795e-05	NaN	NaN	1	NaN	NaN	1	1.7	1.7	1257
P28065	Proteasome subunit beta type-9	PSMB9	>sp|P28065|PSB9_HUMAN Proteasome subunit beta type-9 OS=Homo sapiens GN=PSMB9 PE=1 SV=2	1	3	14.2	1.1335e-08	1.1654	10.866	3	1.6133	15.618	3	14.2	14.2	1258
P28066	Proteasome subunit alpha type-5	PSMA5	>sp|P28066|PSA5_HUMAN Proteasome subunit alpha type-5 OS=Homo sapiens GN=PSMA5 PE=1 SV=3	1	13	69.3	0	1.0484	16.725	30	1.0093	22.089	36	61	69.3	1259
P28070	Proteasome subunit beta type-4	PSMB4	>sp|P28070|PSB4_HUMAN Proteasome subunit beta type-4 OS=Homo sapiens GN=PSMB4 PE=1 SV=4	1	12	65.5	0	1.0709	24.82	42	1.0469	16.538	41	65.5	63.6	1260
P28072	Proteasome subunit beta type-6	PSMB6	>sp|P28072|PSB6_HUMAN Proteasome subunit beta type-6 OS=Homo sapiens GN=PSMB6 PE=1 SV=4	1	9	50.6	1.8452e-38	0.97347	27.45	18	1.0014	28.866	23	21.3	34.3	1261
P28074	Proteasome subunit beta type-5	PSMB5	>sp|P28074|PSB5_HUMAN Proteasome subunit beta type-5 OS=Homo sapiens GN=PSMB5 PE=1 SV=3	1	20	73	0	1.0721	31.296	50	1.0711	15.301	52	73	72.2	1262
P28288	ATP-binding cassette sub-family D member 3	ABCD3	>sp|P28288|ABCD3_HUMAN ATP-binding cassette sub-family D member 3 OS=Homo sapiens GN=ABCD3 PE=1 SV=1	1	8	14.4	8.1247e-81	0.97404	24.649	18	0.90767	13.522	11	12	9	1263
P28290	Sperm-specific antigen 2	SSFA2	>sp|P28290|SSFA2_HUMAN Sperm-specific antigen 2 OS=Homo sapiens GN=SSFA2 PE=1 SV=3	1	6	5.9	1.8571e-53	1.342	15.983	4	1.2084	10.87	4	4.2	4.2	1264
P28331	NADH-ubiquinone oxidoreductase 75 kDa subunit, mitochondrial	NDUFS1	>sp|P28331|NDUS1_HUMAN NADH-ubiquinone oxidoreductase 75 kDa subunit, mitochondrial OS=Homo sapiens GN=NDUFS1 PE=1 SV=3	1	34	60	0	1.0805	12.591	62	1.1668	20.253	70	47.6	48.7	1265
P28340;M0R3H8	DNA polymerase delta catalytic subunit	POLD1	>sp|P28340|DPOD1_HUMAN DNA polymerase delta catalytic subunit OS=Homo sapiens GN=POLD1 PE=1 SV=2	2	27	31.7	5.4341e-113	1.0385	39.103	31	0.98985	39.089	26	28.5	24.7	1266
P28482;P31152;Q16659	Mitogen-activated protein kinase 1	MAPK1	>sp|P28482|MK01_HUMAN Mitogen-activated protein kinase 1 OS=Homo sapiens GN=MAPK1 PE=1 SV=3	3	14	46.7	2.7146e-58	1.0759	20.772	7	0.79942	25.75	11	37.8	32.5	1267
P28676	Grancalcin	GCA	>sp|P28676|GRAN_HUMAN Grancalcin OS=Homo sapiens GN=GCA PE=1 SV=2	1	5	21.7	2.1948e-14	1.4052	10.434	4	1.1193	2.8913	3	18.4	12.4	1268
P28702	Retinoic acid receptor RXR-beta	RXRB	>sp|P28702|RXRB_HUMAN Retinoic acid receptor RXR-beta OS=Homo sapiens GN=RXRB PE=1 SV=2	1	4	11.8	2.6957e-12	NaN	NaN	1	NaN	NaN	0	7.7	1.9	1269
P28749	Retinoblastoma-like protein 1	RBL1	>sp|P28749|RBL1_HUMAN Retinoblastoma-like protein 1 OS=Homo sapiens GN=RBL1 PE=1 SV=3	1	1	0.8	0.00044484	1.1162	14.609	2	0.88682	1.8901	2	0.8	0.8	1270
P28799	Granulins;Acrogranin;Paragranulin;Granulin-1;Granulin-2;Granulin-3;Granulin-4;Granulin-5;Granulin-6;Granulin-7	GRN	>sp|P28799|GRN_HUMAN Granulins OS=Homo sapiens GN=GRN PE=1 SV=2	1	5	10.5	2.6502e-19	0.91837	10.605	3	1.0719	10.545	4	6.4	6.4	1271
P28838	Cytosol aminopeptidase	LAP3	>sp|P28838|AMPL_HUMAN Cytosol aminopeptidase OS=Homo sapiens GN=LAP3 PE=1 SV=3	1	28	66.1	0	0.99609	25.647	60	0.95494	28.258	65	58	58	1272
P29083	General transcription factor IIE subunit 1	GTF2E1	>sp|P29083|T2EA_HUMAN General transcription factor IIE subunit 1 OS=Homo sapiens GN=GTF2E1 PE=1 SV=2	1	5	14.4	2.9543e-26	1.205	24.753	4	1.048	14.324	6	12.1	14.4	1273
P29084	Transcription initiation factor IIE subunit beta	GTF2E2	>sp|P29084|T2EB_HUMAN Transcription initiation factor IIE subunit beta OS=Homo sapiens GN=GTF2E2 PE=1 SV=1	1	4	23	8.725e-17	0.86404	56.976	2	0.98156	39.5	3	8.6	16.5	1274
P29144	Tripeptidyl-peptidase 2	TPP2	>sp|P29144|TPP2_HUMAN Tripeptidyl-peptidase 2 OS=Homo sapiens GN=TPP2 PE=1 SV=4	1	36	36.8	2.6964e-274	0.75498	28.846	54	0.76386	26.845	41	29.1	29.1	1275
P29218	Inositol monophosphatase 1	IMPA1	>sp|P29218|IMPA1_HUMAN Inositol monophosphatase 1 OS=Homo sapiens GN=IMPA1 PE=1 SV=1	1	3	15.9	1.9108e-20	NaN	NaN	1	0.90797	4.0843	3	3.6	11.9	1276
P29350	Tyrosine-protein phosphatase non-receptor type 6	PTPN6	>sp|P29350|PTN6_HUMAN Tyrosine-protein phosphatase non-receptor type 6 OS=Homo sapiens GN=PTPN6 PE=1 SV=1	1	6	14.6	5.5452e-39	1.1329	12.742	3	1.0664	29.232	6	5	10.3	1277
P29353;P98077	SHC-transforming protein 1	SHC1	>sp|P29353|SHC1_HUMAN SHC-transforming protein 1 OS=Homo sapiens GN=SHC1 PE=1 SV=4	2	4	10.5	1.3674e-13	1.2736	27.57	3	1.1361	12.452	4	4.3	8.7	1278
P29372	DNA-3-methyladenine glycosylase	MPG	>sp|P29372|3MG_HUMAN DNA-3-methyladenine glycosylase OS=Homo sapiens GN=MPG PE=1 SV=3	1	7	35.2	7.3196e-57	1.0367	181.7	12	1.0335	30.636	9	30.2	24.8	1279
P29373	Cellular retinoic acid-binding protein 2	CRABP2	>sp|P29373|RABP2_HUMAN Cellular retinoic acid-binding protein 2 OS=Homo sapiens GN=CRABP2 PE=1 SV=2	1	12	65.9	2.866e-164	0.63712	27.883	23	0.56297	21.851	21	65.2	58.7	1280
P29401	Transketolase	TKT	>sp|P29401|TKT_HUMAN Transketolase OS=Homo sapiens GN=TKT PE=1 SV=3	1	41	76.9	0	1.0788	16.544	330	1.1214	20.666	329	75.6	76.9	1281
P29597	Non-receptor tyrosine-protein kinase TYK2	TYK2	>sp|P29597|TYK2_HUMAN Non-receptor tyrosine-protein kinase TYK2 OS=Homo sapiens GN=TYK2 PE=1 SV=3	1	5	4.2	1.6752e-08	NaN	NaN	1	NaN	NaN	1	1.9	1.5	1282
P29692	Elongation factor 1-delta	EEF1D	>sp|P29692|EF1D_HUMAN Elongation factor 1-delta OS=Homo sapiens GN=EEF1D PE=1 SV=5	1	23	78.6	0	1.0607	29.053	93	1.0259	16.283	103	76.2	78.6	1283
P29762	Cellular retinoic acid-binding protein 1	CRABP1	>sp|P29762|RABP1_HUMAN Cellular retinoic acid-binding protein 1 OS=Homo sapiens GN=CRABP1 PE=1 SV=2	1	8	56.2	3.9178e-52	1.1866	40.536	10	1.1339	29.097	10	48.9	55.5	1284
P29992	Guanine nucleotide-binding protein subunit alpha-11	GNA11	>sp|P29992|GNA11_HUMAN Guanine nucleotide-binding protein subunit alpha-11 OS=Homo sapiens GN=GNA11 PE=1 SV=2	1	9	30.1	6.9083e-81	0.9891	21.758	3	0.95576	13.582	5	19.5	20.3	1285
P30038	Delta-1-pyrroline-5-carboxylate dehydrogenase, mitochondrial	ALDH4A1	>sp|P30038|AL4A1_HUMAN Delta-1-pyrroline-5-carboxylate dehydrogenase, mitochondrial OS=Homo sapiens GN=ALDH4A1 PE=1 SV=3	1	14	28.6	4.1255e-68	1.0836	15.231	13	1.2096	26.772	12	22.6	17.4	1286
P30040	Endoplasmic reticulum resident protein 29	ERP29	>sp|P30040|ERP29_HUMAN Endoplasmic reticulum resident protein 29 OS=Homo sapiens GN=ERP29 PE=1 SV=4	1	18	69.7	7.7899e-293	1.1599	52.623	44	1.1286	55.899	41	69.7	69.7	1287
P30041	Peroxiredoxin-6	PRDX6	>sp|P30041|PRDX6_HUMAN Peroxiredoxin-6 OS=Homo sapiens GN=PRDX6 PE=1 SV=3	1	30	83	0	0.97471	16.07	133	0.93792	17.253	134	83	82.6	1288
P30042;A0A096LPI6	ES1 protein homolog, mitochondrial	C21orf33	>sp|P30042|ES1_HUMAN ES1 protein homolog, mitochondrial OS=Homo sapiens GN=C21orf33 PE=1 SV=3;>tr|A0A096LPI6|A0A096LPI6_HUMAN Uncharacterized protein (Fragment) OS=Homo sapiens PE=4 SV=2	2	15	60.8	0	0.73297	16.137	40	0.75366	15.747	36	60.8	60.8	6
P30043	Flavin reductase (NADPH)	BLVRB	>sp|P30043|BLVRB_HUMAN Flavin reductase (NADPH) OS=Homo sapiens GN=BLVRB PE=1 SV=3	1	10	63.6	8.7714e-128	0.9794	16.648	30	0.78039	26.514	36	54.4	59.7	1289
P30044	Peroxiredoxin-5, mitochondrial	PRDX5	>sp|P30044|PRDX5_HUMAN Peroxiredoxin-5, mitochondrial OS=Homo sapiens GN=PRDX5 PE=1 SV=4	1	14	56.5	0	0.88724	23.941	36	0.94881	25.665	37	56.5	56.5	1290
P30046;A6NHG4	D-dopachrome decarboxylase;D-dopachrome decarboxylase-like protein	DDT;DDTL	>sp|P30046|DOPD_HUMAN D-dopachrome decarboxylase OS=Homo sapiens GN=DDT PE=1 SV=3;>sp|A6NHG4|DDTL_HUMAN D-dopachrome decarboxylase-like protein OS=Homo sapiens GN=DDTL PE=2 SV=1	2	15	96.6	0	1.0927	12.1	33	1.0808	26.172	27	64.4	64.4	1291
P30048	Thioredoxin-dependent peroxide reductase, mitochondrial	PRDX3	>sp|P30048|PRDX3_HUMAN Thioredoxin-dependent peroxide reductase, mitochondrial OS=Homo sapiens GN=PRDX3 PE=1 SV=3	1	13	55.9	2.6038e-274	0.96401	47.839	51	0.97451	31.827	53	44.1	55.9	1292
P30049	ATP synthase subunit delta, mitochondrial	ATP5D	>sp|P30049|ATPD_HUMAN ATP synthase subunit delta, mitochondrial OS=Homo sapiens GN=ATP5D PE=1 SV=2	1	4	37.5	8.1105e-68	0.9324	50.674	9	0.97219	29.198	14	37.5	37.5	1293
P30050	60S ribosomal protein L12	RPL12	>sp|P30050|RL12_HUMAN 60S ribosomal protein L12 OS=Homo sapiens GN=RPL12 PE=1 SV=1	1	12	69.1	0	1.0021	48.115	45	0.98039	45.544	47	69.1	69.1	1294
P30084	Enoyl-CoA hydratase, mitochondrial	ECHS1	>sp|P30084|ECHM_HUMAN Enoyl-CoA hydratase, mitochondrial OS=Homo sapiens GN=ECHS1 PE=1 SV=4	1	19	70.3	0	0.92863	25.866	54	0.99087	16.31	52	70.3	69.3	1295
P30085	UMP-CMP kinase	CMPK1	>sp|P30085|KCY_HUMAN UMP-CMP kinase OS=Homo sapiens GN=CMPK1 PE=1 SV=3	1	11	63.3	3.2263e-122	1.0023	14.802	22	0.93016	13.28	26	56.6	62.2	1296
P30086	Phosphatidylethanolamine-binding protein 1;Hippocampal cholinergic neurostimulating peptide	PEBP1	>sp|P30086|PEBP1_HUMAN Phosphatidylethanolamine-binding protein 1 OS=Homo sapiens GN=PEBP1 PE=1 SV=3	1	16	80.7	0	1.1733	11.236	58	1.1763	16.037	72	80.7	80.7	1297
P30101	Protein disulfide-isomerase A3	PDIA3	>sp|P30101|PDIA3_HUMAN Protein disulfide-isomerase A3 OS=Homo sapiens GN=PDIA3 PE=1 SV=4	1	40	72.5	0	0.98728	25.191	175	0.99212	31.95	169	66.3	66.1	1298
P30153	Serine/threonine-protein phosphatase 2A 65 kDa regulatory subunit A alpha isoform	PPP2R1A	>sp|P30153|2AAA_HUMAN Serine/threonine-protein phosphatase 2A 65 kDa regulatory subunit A alpha isoform OS=Homo sapiens GN=PPP2R1A PE=1 SV=4	1	33	62	0	1.0018	31.288	88	0.93919	37.905	89	58.2	59.1	1299
P30154	Serine/threonine-protein phosphatase 2A 65 kDa regulatory subunit A beta isoform	PPP2R1B	>sp|P30154|2AAB_HUMAN Serine/threonine-protein phosphatase 2A 65 kDa regulatory subunit A beta isoform OS=Homo sapiens GN=PPP2R1B PE=1 SV=3	1	14	29.6	3.0932e-247	1.049	9.385	5	0.9947	9.3966	5	25.3	23.1	1300
P30260	Cell division cycle protein 27 homolog	CDC27	>sp|P30260|CDC27_HUMAN Cell division cycle protein 27 homolog OS=Homo sapiens GN=CDC27 PE=1 SV=2	1	8	10.8	9.9044e-40	1.0437	17.588	5	0.91691	55.859	5	7.4	7	1301
P30281	G1/S-specific cyclin-D3	CCND3	>sp|P30281|CCND3_HUMAN G1/S-specific cyclin-D3 OS=Homo sapiens GN=CCND3 PE=1 SV=2	1	3	13	1.6866e-44	1.1928	13.936	3	1.1972	7.5833	2	5.8	13	1302
P30405;Q9UNP9	Peptidyl-prolyl cis-trans isomerase F, mitochondrial	PPIF	>sp|P30405|PPIF_HUMAN Peptidyl-prolyl cis-trans isomerase F, mitochondrial OS=Homo sapiens GN=PPIF PE=1 SV=1	2	11	60.9	0	0.8976	20.772	28	1.0238	10.013	25	60.9	58	1303
P30419;O60551	Glycylpeptide N-tetradecanoyltransferase 1	NMT1	>sp|P30419|NMT1_HUMAN Glycylpeptide N-tetradecanoyltransferase 1 OS=Homo sapiens GN=NMT1 PE=1 SV=2	2	12	33.3	2.7954e-140	0.99614	27.289	15	0.95304	20.713	24	23	19	1304
P30519	Heme oxygenase 2	HMOX2	>sp|P30519|HMOX2_HUMAN Heme oxygenase 2 OS=Homo sapiens GN=HMOX2 PE=1 SV=2	1	14	60.8	9.5093e-207	0.86275	18.975	23	0.90402	18.885	22	51.6	60.8	1305
P30520	Adenylosuccinate synthetase isozyme 2	ADSS	>sp|P30520|PURA2_HUMAN Adenylosuccinate synthetase isozyme 2 OS=Homo sapiens GN=ADSS PE=1 SV=3	1	7	21.1	1.5544e-81	0.95576	27.719	12	0.97082	21.055	10	17.5	17.5	1306
P30533	Alpha-2-macroglobulin receptor-associated protein	LRPAP1	>sp|P30533|AMRP_HUMAN Alpha-2-macroglobulin receptor-associated protein OS=Homo sapiens GN=LRPAP1 PE=1 SV=1	1	19	47.9	1.2337e-105	1.2448	25.757	28	1.3599	17.276	27	41.5	41.5	1307
P30536	Translocator protein	TSPO	>sp|P30536|TSPOA_HUMAN Translocator protein OS=Homo sapiens GN=TSPO PE=1 SV=3	1	3	23.1	3.1462e-69	0.8263	37.045	5	0.74425	11.764	2	23.1	18.3	1308
P30566;V9GY96	Adenylosuccinate lyase	ADSL	>sp|P30566|PUR8_HUMAN Adenylosuccinate lyase OS=Homo sapiens GN=ADSL PE=1 SV=2	2	13	39.5	1.3212e-197	0.96181	22.23	10	0.87204	28.246	11	22.3	28.5	1309
P30622;Q9UDT6	CAP-Gly domain-containing linker protein 1	CLIP1	>sp|P30622|CLIP1_HUMAN CAP-Gly domain-containing linker protein 1 OS=Homo sapiens GN=CLIP1 PE=1 SV=2	2	36	30.5	1.3861e-184	0.95142	29.918	27	0.87885	38.274	43	15.5	19.3	1310
P30626	Sorcin	SRI	>sp|P30626|SORCN_HUMAN Sorcin OS=Homo sapiens GN=SRI PE=1 SV=1	1	7	38.9	2.3503e-24	1.1374	34.535	9	1.1319	13.317	9	35.4	35.4	1311
P30740	Leukocyte elastase inhibitor	SERPINB1	>sp|P30740|ILEU_HUMAN Leukocyte elastase inhibitor OS=Homo sapiens GN=SERPINB1 PE=1 SV=1	1	3	9	1.0125e-09	1.3253	38.861	2	1.148	34.358	2	6.1	6.6	1312
P30825	High affinity cationic amino acid transporter 1	SLC7A1	>sp|P30825|CTR1_HUMAN High affinity cationic amino acid transporter 1 OS=Homo sapiens GN=SLC7A1 PE=1 SV=1	1	5	9.7	1.0074e-27	0.81001	12.617	12	1.1434	11.383	13	9.7	6.8	1313
P30837	Aldehyde dehydrogenase X, mitochondrial	ALDH1B1	>sp|P30837|AL1B1_HUMAN Aldehyde dehydrogenase X, mitochondrial OS=Homo sapiens GN=ALDH1B1 PE=1 SV=3	1	18	40.4	1.5795e-141	0.78548	37.75	20	0.81514	55.987	20	27.7	25.3	1314
P30876	DNA-directed RNA polymerase II subunit RPB2	POLR2B	>sp|P30876|RPB2_HUMAN DNA-directed RNA polymerase II subunit RPB2 OS=Homo sapiens GN=POLR2B PE=1 SV=1	1	28	32.3	2.2493e-178	0.99195	29.96	30	1.0111	17.75	25	25.5	19.2	1315
P31040	Succinate dehydrogenase [ubiquinone] flavoprotein subunit, mitochondrial	SDHA	>sp|P31040|SDHA_HUMAN Succinate dehydrogenase [ubiquinone] flavoprotein subunit, mitochondrial OS=Homo sapiens GN=SDHA PE=1 SV=2	1	25	49.7	0	1.032	31.056	65	1.0385	15.4	61	49.4	43.2	1316
P31146	Coronin-1A	CORO1A	>sp|P31146|COR1A_HUMAN Coronin-1A OS=Homo sapiens GN=CORO1A PE=1 SV=4	1	2	3.9	1.7643e-06	NaN	NaN	1	NaN	NaN	0	2.4	1.5	1317
P31150	Rab GDP dissociation inhibitor alpha	GDI1	>sp|P31150|GDIA_HUMAN Rab GDP dissociation inhibitor alpha OS=Homo sapiens GN=GDI1 PE=1 SV=2	1	26	70.7	0	1.1592	28.426	13	1.094	13.194	20	62.6	60.2	1318
P31153;Q00266	S-adenosylmethionine synthase isoform type-2	MAT2A	>sp|P31153|METK2_HUMAN S-adenosylmethionine synthase isoform type-2 OS=Homo sapiens GN=MAT2A PE=1 SV=1	2	14	34.4	2.0594e-61	1.1437	27.297	27	0.95937	18.423	33	32.4	34.4	1320
P31321	cAMP-dependent protein kinase type I-beta regulatory subunit	PRKAR1B	>sp|P31321|KAP1_HUMAN cAMP-dependent protein kinase type I-beta regulatory subunit OS=Homo sapiens GN=PRKAR1B PE=1 SV=4	1	5	12.3	3.3899e-15	0.89655	19.55	2	0.72443	0.2813	2	7.1	6.8	1321
P31323	cAMP-dependent protein kinase type II-beta regulatory subunit	PRKAR2B	>sp|P31323|KAP3_HUMAN cAMP-dependent protein kinase type II-beta regulatory subunit OS=Homo sapiens GN=PRKAR2B PE=1 SV=3	1	3	12	1.6469e-15	NaN	NaN	0	NaN	NaN	1	6.9	12	1322
P31327	Carbamoyl-phosphate synthase [ammonia], mitochondrial	CPS1	>sp|P31327|CPSM_HUMAN Carbamoyl-phosphate synthase [ammonia], mitochondrial OS=Homo sapiens GN=CPS1 PE=1 SV=2	1	25	22.7	4.5994e-106	0.15323	97.723	25	0.24893	70.375	7	16.7	10	1323
P31350	Ribonucleoside-diphosphate reductase subunit M2	RRM2	>sp|P31350|RIR2_HUMAN Ribonucleoside-diphosphate reductase subunit M2 OS=Homo sapiens GN=RRM2 PE=1 SV=1	1	21	58.6	1.7284e-180	0.95732	13.627	21	0.90749	17.192	29	47.6	55.3	1324
P31431	Syndecan-4	SDC4	>sp|P31431|SDC4_HUMAN Syndecan-4 OS=Homo sapiens GN=SDC4 PE=1 SV=2	1	5	25.3	2.4227e-24	0.76013	29.582	14	0.82452	29.815	11	25.3	19.2	1325
P31483	Nucleolysin TIA-1 isoform p40	TIA1	>sp|P31483|TIA1_HUMAN Nucleolysin TIA-1 isoform p40 OS=Homo sapiens GN=TIA1 PE=1 SV=3	1	8	21.2	7.7776e-47	NaN	NaN	1	NaN	NaN	1	13.2	11.9	1326
P31641	Sodium- and chloride-dependent taurine transporter	SLC6A6	>sp|P31641|SC6A6_HUMAN Sodium- and chloride-dependent taurine transporter OS=Homo sapiens GN=SLC6A6 PE=1 SV=2	1	2	4.2	3.7931e-08	0.55316	17.419	6	0.74284	19.403	6	4.2	4.2	1327
P31689	DnaJ homolog subfamily A member 1	DNAJA1	>sp|P31689|DNJA1_HUMAN DnaJ homolog subfamily A member 1 OS=Homo sapiens GN=DNAJA1 PE=1 SV=2	1	20	56.9	0	1.1003	41.266	68	1.0484	21.394	66	50.1	50.4	1328
P31749	RAC-alpha serine/threonine-protein kinase	AKT1	>sp|P31749|AKT1_HUMAN RAC-alpha serine/threonine-protein kinase OS=Homo sapiens GN=AKT1 PE=1 SV=2	1	8	19.8	8.7764e-25	0.84923	36.467	7	0.91913	24.1	5	15.2	14.8	1329
P31751	RAC-beta serine/threonine-protein kinase	AKT2	>sp|P31751|AKT2_HUMAN RAC-beta serine/threonine-protein kinase OS=Homo sapiens GN=AKT2 PE=1 SV=2	1	5	10.8	3.3664e-12	1.0669	6.7987	2	NaN	NaN	1	6.7	6.7	1330
P31930	Cytochrome b-c1 complex subunit 1, mitochondrial	UQCRC1	>sp|P31930|QCR1_HUMAN Cytochrome b-c1 complex subunit 1, mitochondrial OS=Homo sapiens GN=UQCRC1 PE=1 SV=3	1	24	57.9	0	0.96541	27.484	68	1.0411	24.344	70	57.9	53.1	1331
P31937	3-hydroxyisobutyrate dehydrogenase, mitochondrial	HIBADH	>sp|P31937|3HIDH_HUMAN 3-hydroxyisobutyrate dehydrogenase, mitochondrial OS=Homo sapiens GN=HIBADH PE=1 SV=2	1	12	47.9	6.1599e-249	1.0187	47.533	16	1.0688	12.927	19	37.2	32.4	1332
P31939	Bifunctional purine biosynthesis protein PURH;Phosphoribosylaminoimidazolecarboxamide formyltransferase;IMP cyclohydrolase	ATIC	>sp|P31939|PUR9_HUMAN Bifunctional purine biosynthesis protein PURH OS=Homo sapiens GN=ATIC PE=1 SV=3	1	47	79.4	0	1.1815	27.557	134	1.1444	31.291	155	75.8	75.8	1333
P31942	Heterogeneous nuclear ribonucleoprotein H3	HNRNPH3	>sp|P31942|HNRH3_HUMAN Heterogeneous nuclear ribonucleoprotein H3 OS=Homo sapiens GN=HNRNPH3 PE=1 SV=2	1	6	21.7	1.2491e-68	0.89174	3.15	4	0.83689	25.19	8	4.9	15.3	1334
P31943	Heterogeneous nuclear ribonucleoprotein H;Heterogeneous nuclear ribonucleoprotein H, N-terminally processed	HNRNPH1	>sp|P31943|HNRH1_HUMAN Heterogeneous nuclear ribonucleoprotein H OS=Homo sapiens GN=HNRNPH1 PE=1 SV=4	1	14	37.2	0	0.93642	13.98	72	1.0359	19.092	71	37	35.4	1335
P31946	14-3-3 protein beta/alpha;14-3-3 protein beta/alpha, N-terminally processed	YWHAB	>sp|P31946|1433B_HUMAN 14-3-3 protein beta/alpha OS=Homo sapiens GN=YWHAB PE=1 SV=3	1	24	71.5	0	1.1409	33.444	50	1.1199	24.565	54	69.9	68.3	1336
P31947	14-3-3 protein sigma	SFN	>sp|P31947|1433S_HUMAN 14-3-3 protein sigma OS=Homo sapiens GN=SFN PE=1 SV=1	1	19	63.7	0	1.0534	28.753	30	1.0399	29.146	32	59.3	63.7	1337
P31948	Stress-induced-phosphoprotein 1	STIP1	>sp|P31948|STIP1_HUMAN Stress-induced-phosphoprotein 1 OS=Homo sapiens GN=STIP1 PE=1 SV=1	1	66	74.8	0	1.1396	33.207	221	1.0652	20.762	224	73.1	73.1	1338
P31949	Protein S100-A11	S100A11	>sp|P31949|S10AB_HUMAN Protein S100-A11 OS=Homo sapiens GN=S100A11 PE=1 SV=2	1	11	86.7	0	1.235	30.254	78	1.3284	23.31	62	86.7	86.7	1339
P32004	Neural cell adhesion molecule L1	L1CAM	>sp|P32004|L1CAM_HUMAN Neural cell adhesion molecule L1 OS=Homo sapiens GN=L1CAM PE=1 SV=2	1	1	1.2	0.00047424	NaN	NaN	1	NaN	NaN	1	1.2	1.2	1340
P32119	Peroxiredoxin-2	PRDX2	>sp|P32119|PRDX2_HUMAN Peroxiredoxin-2 OS=Homo sapiens GN=PRDX2 PE=1 SV=5	1	18	76.8	0	0.78901	19.302	72	0.83444	16.955	73	76.8	76.8	1341
P32321	Deoxycytidylate deaminase	DCTD	>sp|P32321|DCTD_HUMAN Deoxycytidylate deaminase OS=Homo sapiens GN=DCTD PE=1 SV=2	1	4	29.2	7.0836e-24	1.1548	27.909	5	1.2195	40.612	6	29.2	29.2	1342
P32322	Pyrroline-5-carboxylate reductase 1, mitochondrial	PYCR1	>sp|P32322|P5CR1_HUMAN Pyrroline-5-carboxylate reductase 1, mitochondrial OS=Homo sapiens GN=PYCR1 PE=1 SV=2	1	15	56.7	6.261e-237	0.97391	19.604	42	0.92547	20.058	40	56.7	56.1	1343
P32456;P32455	Interferon-induced guanylate-binding protein 2;Interferon-induced guanylate-binding protein 1	GBP2;GBP1	>sp|P32456|GBP2_HUMAN Guanylate-binding protein 2 OS=Homo sapiens GN=GBP2 PE=1 SV=3;>sp|P32455|GBP1_HUMAN Guanylate-binding protein 1 OS=Homo sapiens GN=GBP1 PE=1 SV=2	2	2	4.7	3.0064e-09	NaN	NaN	0	1.194	33.576	2	0	4.7	1344
P32519	ETS-related transcription factor Elf-1	ELF1	>sp|P32519|ELF1_HUMAN ETS-related transcription factor Elf-1 OS=Homo sapiens GN=ELF1 PE=1 SV=2	1	3	7.4	3.5958e-18	1.4977	63.648	5	NaN	NaN	1	7.4	2.6	1345
P32969	60S ribosomal protein L9	RPL9	>sp|P32969|RL9_HUMAN 60S ribosomal protein L9 OS=Homo sapiens GN=RPL9 PE=1 SV=1	1	16	80.2	0	0.99983	27.344	59	0.97315	13.812	66	80.2	77.1	1346
P33121;Q9ULC5;Q9UKU0	Long-chain-fatty-acid--CoA ligase 1	ACSL1	>sp|P33121|ACSL1_HUMAN Long-chain-fatty-acid--CoA ligase 1 OS=Homo sapiens GN=ACSL1 PE=1 SV=1	3	24	37.8	5.4557e-202	1.375	24.142	40	1.4489	22.455	46	32.4	31.9	1347
P33176	Kinesin-1 heavy chain	KIF5B	>sp|P33176|KINH_HUMAN Kinesin-1 heavy chain OS=Homo sapiens GN=KIF5B PE=1 SV=1	1	61	64.2	0	1.0544	20.506	144	0.97675	22.017	154	57.5	60.6	1348
P33240	Cleavage stimulation factor subunit 2	CSTF2	>sp|P33240|CSTF2_HUMAN Cleavage stimulation factor subunit 2 OS=Homo sapiens GN=CSTF2 PE=1 SV=1	1	7	17	8.1113e-26	1.0274	16.554	8	0.92031	13.223	7	14.6	15.1	1349
P33316	Deoxyuridine 5-triphosphate nucleotidohydrolase, mitochondrial	DUT	>sp|P33316|DUT_HUMAN Deoxyuridine 5-triphosphate nucleotidohydrolase, mitochondrial OS=Homo sapiens GN=DUT PE=1 SV=4	1	8	42.5	5.5547e-144	1.0794	53.938	22	1	11.749	24	42.5	36.5	1350
P33527	Multidrug resistance-associated protein 1	ABCC1	>sp|P33527|MRP1_HUMAN Multidrug resistance-associated protein 1 OS=Homo sapiens GN=ABCC1 PE=1 SV=3	1	31	24.7	3.5185e-166	0.86696	20.548	45	1.0069	25.591	42	17.4	16.5	1351
P33552	Cyclin-dependent kinases regulatory subunit 2	CKS2	>sp|P33552|CKS2_HUMAN Cyclin-dependent kinases regulatory subunit 2 OS=Homo sapiens GN=CKS2 PE=1 SV=1	1	5	65.8	4.0355e-58	1.1716	21.045	13	1.3054	14.505	14	65.8	65.8	1352
P33897	ATP-binding cassette sub-family D member 1	ABCD1	>sp|P33897|ABCD1_HUMAN ATP-binding cassette sub-family D member 1 OS=Homo sapiens GN=ABCD1 PE=1 SV=2	1	5	11.8	6.3012e-19	0.64486	26.537	5	1.3957	30.102	4	9.5	9.7	1353
P33947	ER lumen protein retaining receptor 2	KDELR2	>sp|P33947|ERD22_HUMAN ER lumen protein-retaining receptor 2 OS=Homo sapiens GN=KDELR2 PE=1 SV=1	1	2	9.4	1.6009e-84	1.0402	11.637	18	1.0663	35.059	11	9.4	9.4	1354
P33991;Q9UJA3	DNA replication licensing factor MCM4	MCM4	>sp|P33991|MCM4_HUMAN DNA replication licensing factor MCM4 OS=Homo sapiens GN=MCM4 PE=1 SV=5	2	49	52.6	0	1.0992	20.11	191	1.0747	19.031	178	49.9	49.2	1355
P33992	DNA replication licensing factor MCM5	MCM5	>sp|P33992|MCM5_HUMAN DNA replication licensing factor MCM5 OS=Homo sapiens GN=MCM5 PE=1 SV=5	1	33	47.4	2.7638e-243	1.1129	23.253	132	1.0712	26.361	127	46.5	46.5	1356
P33993	DNA replication licensing factor MCM7	MCM7	>sp|P33993|MCM7_HUMAN DNA replication licensing factor MCM7 OS=Homo sapiens GN=MCM7 PE=1 SV=4	1	39	61.6	0	1.0675	23.838	147	1.0514	19.49	130	54	52.9	1357
P34059	N-acetylgalactosamine-6-sulfatase	GALNS	>sp|P34059|GALNS_HUMAN N-acetylgalactosamine-6-sulfatase OS=Homo sapiens GN=GALNS PE=1 SV=1	1	2	3.6	3.9325e-05	1.5681	70.127	2	1.8192	42.89	2	3.6	1.9	1358
P34741	Syndecan-2	SDC2	>sp|P34741|SDC2_HUMAN Syndecan-2 OS=Homo sapiens GN=SDC2 PE=1 SV=2	1	2	11.4	9.3522e-07	0.72992	3.9046	2	NaN	NaN	0	11.4	0	1359
P34896	Serine hydroxymethyltransferase, cytosolic	SHMT1	>sp|P34896|GLYC_HUMAN Serine hydroxymethyltransferase, cytosolic OS=Homo sapiens GN=SHMT1 PE=1 SV=1	1	16	41.2	8.6462e-113	1.1611	16.738	11	1.1083	21.937	10	22.4	24	1360
P34897	Serine hydroxymethyltransferase, mitochondrial	SHMT2	>sp|P34897|GLYM_HUMAN Serine hydroxymethyltransferase, mitochondrial OS=Homo sapiens GN=SHMT2 PE=1 SV=3	1	33	73.4	0	1.0232	18.108	128	1.0221	18.221	118	73.4	73.2	1361
P34932	Heat shock 70 kDa protein 4	HSPA4	>sp|P34932|HSP74_HUMAN Heat shock 70 kDa protein 4 OS=Homo sapiens GN=HSPA4 PE=1 SV=4	1	59	72.9	0	0.92825	26.261	192	0.83808	30.323	207	72.9	70.8	1362
P34949	Mannose-6-phosphate isomerase	MPI	>sp|P34949|MPI_HUMAN Mannose-6-phosphate isomerase OS=Homo sapiens GN=MPI PE=1 SV=2	1	2	9.9	3.9937e-18	NaN	NaN	1	NaN	NaN	1	6.4	3.5	1363
P35052	Glypican-1;Secreted glypican-1	GPC1	>sp|P35052|GPC1_HUMAN Glypican-1 OS=Homo sapiens GN=GPC1 PE=1 SV=2	1	1	2	0.00010538	NaN	NaN	1	NaN	NaN	1	2	2	1364
P35080	Profilin-2	PFN2	>sp|P35080|PROF2_HUMAN Profilin-2 OS=Homo sapiens GN=PFN2 PE=1 SV=3	1	7	55.7	1.0678e-105	0.93196	17.282	13	0.92965	10.078	11	55.7	37.9	1365
P35219	Carbonic anhydrase-related protein	CA8	>sp|P35219|CAH8_HUMAN Carbonic anhydrase-related protein OS=Homo sapiens GN=CA8 PE=1 SV=3	1	2	7.2	3.7409e-09	NaN	NaN	0	0.63615	36.366	2	0	7.2	1366
P35221;Q9UI47	Catenin alpha-1	CTNNA1	>sp|P35221|CTNA1_HUMAN Catenin alpha-1 OS=Homo sapiens GN=CTNNA1 PE=1 SV=1	2	53	71.3	0	1.1617	21.907	110	1.2038	27.564	106	66.9	65.6	1367
P35222	Catenin beta-1	CTNNB1	>sp|P35222|CTNB1_HUMAN Catenin beta-1 OS=Homo sapiens GN=CTNNB1 PE=1 SV=1	1	27	50.6	0	1.0354	22.575	64	1.0889	17.691	48	48.7	44.7	1368
P35232	Prohibitin	PHB	>sp|P35232|PHB_HUMAN Prohibitin OS=Homo sapiens GN=PHB PE=1 SV=1	1	29	89	0	0.86553	25.427	96	0.86023	18.164	90	89	88.2	1369
P35237	Serpin B6	SERPINB6	>sp|P35237|SPB6_HUMAN Serpin B6 OS=Homo sapiens GN=SERPINB6 PE=1 SV=3	1	12	38.6	1.3301e-105	1.0789	31.058	13	0.85765	26.344	12	30.6	34.6	1370
P35241;P26038	Radixin	RDX	>sp|P35241|RADI_HUMAN Radixin OS=Homo sapiens GN=RDX PE=1 SV=1	2	57	73.9	0	0.95049	26.694	230	0.97275	28.627	222	67.6	72.6	1371
P35244	Replication protein A 14 kDa subunit	RPA3	>sp|P35244|RFA3_HUMAN Replication protein A 14 kDa subunit OS=Homo sapiens GN=RPA3 PE=1 SV=1	1	9	81.8	0	1.0138	23.9	17	0.9612	37.006	14	64.5	80.2	1372
P35249	Replication factor C subunit 4	RFC4	>sp|P35249|RFC4_HUMAN Replication factor C subunit 4 OS=Homo sapiens GN=RFC4 PE=1 SV=2	1	8	27.5	1.1066e-51	1.1652	30.473	8	1.0685	18.052	11	25.1	25.1	1373
P35250	Replication factor C subunit 2	RFC2	>sp|P35250|RFC2_HUMAN Replication factor C subunit 2 OS=Homo sapiens GN=RFC2 PE=1 SV=3	1	10	32.8	2.4724e-84	1.1404	8.7884	5	0.99861	18.814	10	17.2	30.2	1374
P35251	Replication factor C subunit 1	RFC1	>sp|P35251|RFC1_HUMAN Replication factor C subunit 1 OS=Homo sapiens GN=RFC1 PE=1 SV=4	1	10	11.5	6.6538e-70	1.1081	26.755	21	1.1103	22.858	14	11.5	6.3	1375
P35268	60S ribosomal protein L22	RPL22	>sp|P35268|RL22_HUMAN 60S ribosomal protein L22 OS=Homo sapiens GN=RPL22 PE=1 SV=2	1	9	57.8	2.0004e-218	1.0397	12.997	27	1.0252	30.859	28	57.8	57.8	1376
P35269	General transcription factor IIF subunit 1	GTF2F1	>sp|P35269|T2FA_HUMAN General transcription factor IIF subunit 1 OS=Homo sapiens GN=GTF2F1 PE=1 SV=2	1	2	4.4	8.3882e-12	1.0368	11.253	5	1.2882	7.7604	2	4.4	4.4	1377
P35270	Sepiapterin reductase	SPR	>sp|P35270|SPRE_HUMAN Sepiapterin reductase OS=Homo sapiens GN=SPR PE=1 SV=1	1	14	68.6	0	1.0542	24.02	23	1.1181	19.374	30	61.3	68.6	1378
P35520;P0DN79	Cystathionine beta-synthase	CBS	>sp|P35520|CBS_HUMAN Cystathionine beta-synthase OS=Homo sapiens GN=CBS PE=1 SV=2;>sp|P0DN79|CBSL_HUMAN Cystathionine beta-synthase-like protein OS=Homo sapiens GN=CBSL PE=3 SV=1	2	7	18.9	9.4412e-62	0.78478	1.4555	3	0.90287	27.617	7	13.8	12.7	939
P35573	Glycogen debranching enzyme;4-alpha-glucanotransferase;Amylo-alpha-1,6-glucosidase	AGL	>sp|P35573|GDE_HUMAN Glycogen debranching enzyme OS=Homo sapiens GN=AGL PE=1 SV=3	1	17	15	5.2351e-74	0.88651	17.556	11	0.9548	21.689	13	8.4	9.9	1379
P35579;REV__Q9UKV3;P13535;Q9UKX3;Q9Y623;P11055;A7E2Y1	Myosin-9	MYH9	>sp|P35579|MYH9_HUMAN Myosin-9 OS=Homo sapiens GN=MYH9 PE=1 SV=4	7	183	70.8	0	1.0259	23.876	742	0.9816	26.353	730	67.9	68.4	1380
P35580	Myosin-10	MYH10	>sp|P35580|MYH10_HUMAN Myosin-10 OS=Homo sapiens GN=MYH10 PE=1 SV=3	1	72	41.9	0	0.79757	24.595	54	0.75361	35.113	55	33.7	34.5	1381
P35606	Coatomer subunit beta	COPB2	>sp|P35606|COPB2_HUMAN Coatomer subunit beta OS=Homo sapiens GN=COPB2 PE=1 SV=2	1	44	58.2	0	1.2044	18.608	160	1.1413	26.262	145	57.3	51.3	1382
P35610	Sterol O-acyltransferase 1	SOAT1	>sp|P35610|SOAT1_HUMAN Sterol O-acyltransferase 1 OS=Homo sapiens GN=SOAT1 PE=1 SV=3	1	8	16	8.8614e-126	0.772	30.068	23	0.82893	20.873	25	12.4	15.6	1384
P35613	Basigin	BSG	>sp|P35613|BASI_HUMAN Basigin OS=Homo sapiens GN=BSG PE=1 SV=2	1	5	18.4	2.0415e-33	0.64069	19.342	17	0.69315	20.009	10	14.3	14.3	1385
P35637	RNA-binding protein FUS	FUS	>sp|P35637|FUS_HUMAN RNA-binding protein FUS OS=Homo sapiens GN=FUS PE=1 SV=1	1	9	16.7	9.2799e-237	0.98454	11.86	65	1.0619	13.187	69	16.7	16.5	1386
P35658	Nuclear pore complex protein Nup214	NUP214	>sp|P35658|NU214_HUMAN Nuclear pore complex protein Nup214 OS=Homo sapiens GN=NUP214 PE=1 SV=2	1	29	21.8	1.2523e-297	1.0287	28.442	50	1.0415	28.909	50	14.4	18.1	1387
P35659	Protein DEK	DEK	>sp|P35659|DEK_HUMAN Protein DEK OS=Homo sapiens GN=DEK PE=1 SV=1	1	9	23.7	3.428e-39	1.0272	10.875	12	1.0917	18.506	16	20	23.7	1388
P35754	Glutaredoxin-1	GLRX	>sp|P35754|GLRX1_HUMAN Glutaredoxin-1 OS=Homo sapiens GN=GLRX PE=1 SV=2	1	6	66	2.3151e-72	0.85233	8.6266	6	0.76704	14.618	8	38.7	66	1390
P35790	Choline kinase alpha	CHKA	>sp|P35790|CHKA_HUMAN Choline kinase alpha OS=Homo sapiens GN=CHKA PE=1 SV=3	1	3	6.6	3.1064e-07	0.77378	13.71	2	NaN	NaN	0	4.8	0	1391
P35813	Protein phosphatase 1A	PPM1A	>sp|P35813|PPM1A_HUMAN Protein phosphatase 1A OS=Homo sapiens GN=PPM1A PE=1 SV=1	1	6	17.5	4.5191e-43	0.83811	20.031	3	1.1278	105.6	7	8.1	17.5	1392
P35914;Q8TB92	Hydroxymethylglutaryl-CoA lyase, mitochondrial	HMGCL	>sp|P35914|HMGCL_HUMAN Hydroxymethylglutaryl-CoA lyase, mitochondrial OS=Homo sapiens GN=HMGCL PE=1 SV=2	2	6	21.2	1.1607e-45	0.89472	8.1935	5	1.1675	25.967	6	18.2	19.1	1393
P35998	26S protease regulatory subunit 7	PSMC2	>sp|P35998|PRS7_HUMAN 26S protease regulatory subunit 7 OS=Homo sapiens GN=PSMC2 PE=1 SV=3	1	33	69.7	0	0.91653	22.447	83	0.86956	15.129	83	69.7	69.7	1394
P36404;V9GYD0	ADP-ribosylation factor-like protein 2	ARL2	>sp|P36404|ARL2_HUMAN ADP-ribosylation factor-like protein 2 OS=Homo sapiens GN=ARL2 PE=1 SV=4;>tr|V9GYD0|V9GYD0_HUMAN Protein ARL2-SNX15 OS=Homo sapiens GN=ARL2-SNX15 PE=4 SV=1	2	9	45.1	4.4965e-86	0.88379	11.105	8	0.84919	12.417	10	39.1	44.6	1395
P36405	ADP-ribosylation factor-like protein 3	ARL3	>sp|P36405|ARL3_HUMAN ADP-ribosylation factor-like protein 3 OS=Homo sapiens GN=ARL3 PE=1 SV=2	1	11	62.1	0	1.09	15.561	20	0.98965	19.887	26	53.8	61.5	1396
P36406	E3 ubiquitin-protein ligase TRIM23	TRIM23	>sp|P36406|TRI23_HUMAN E3 ubiquitin-protein ligase TRIM23 OS=Homo sapiens GN=TRIM23 PE=1 SV=1	1	1	1.7	7.0544e-05	0.8376	3.2169	3	0.81349	5.2845	3	1.7	1.7	1397
P36507	Dual specificity mitogen-activated protein kinase kinase 2	MAP2K2	>sp|P36507|MP2K2_HUMAN Dual specificity mitogen-activated protein kinase kinase 2 OS=Homo sapiens GN=MAP2K2 PE=1 SV=1	1	9	24	1.7015e-30	1.0929	5.5345	8	0.97914	19.381	15	20.8	21.8	1398
P36542	ATP synthase subunit gamma, mitochondrial	ATP5C1	>sp|P36542|ATPG_HUMAN ATP synthase subunit gamma, mitochondrial OS=Homo sapiens GN=ATP5C1 PE=1 SV=1	1	13	47.7	2.5934e-279	0.95018	28.226	42	0.99371	19.341	46	47.7	45.6	1399
P36543	V-type proton ATPase subunit E 1	ATP6V1E1	>sp|P36543|VATE1_HUMAN V-type proton ATPase subunit E 1 OS=Homo sapiens GN=ATP6V1E1 PE=1 SV=1	1	6	34.5	8.5104e-75	1.1629	98.601	7	0.94358	22.269	10	29.6	22.1	1400
P36551	Coproporphyrinogen-III oxidase, mitochondrial	CPOX	>sp|P36551|HEM6_HUMAN Oxygen-dependent coproporphyrinogen-III oxidase, mitochondrial OS=Homo sapiens GN=CPOX PE=1 SV=3	1	16	44.9	2.2034e-83	0.96889	32.397	14	0.97046	19.172	19	28.4	35.9	1401
P36578	60S ribosomal protein L4	RPL4	>sp|P36578|RL4_HUMAN 60S ribosomal protein L4 OS=Homo sapiens GN=RPL4 PE=1 SV=5	1	33	55.7	0	1.0108	18.124	173	0.95354	23.013	197	55.7	55.7	1402
P36639	7,8-dihydro-8-oxoguanine triphosphatase	NUDT1	>sp|P36639|8ODP_HUMAN 7,8-dihydro-8-oxoguanine triphosphatase OS=Homo sapiens GN=NUDT1 PE=1 SV=3	1	7	35	8.6943e-53	1.4123	10.9	7	1.1953	39.604	8	27.4	26.9	1403
P36776	Lon protease homolog, mitochondrial	LONP1	>sp|P36776|LONM_HUMAN Lon protease homolog, mitochondrial OS=Homo sapiens GN=LONP1 PE=1 SV=2	1	42	52.5	0	0.95516	17.172	56	1.0272	14.281	59	44.9	36.7	1404
P36871	Phosphoglucomutase-1	PGM1	>sp|P36871|PGM1_HUMAN Phosphoglucomutase-1 OS=Homo sapiens GN=PGM1 PE=1 SV=3	1	5	10.3	1.0064e-17	0.85687	26.776	3	0.74378	12.574	3	3.9	5.5	1405
P36873	Serine/threonine-protein phosphatase PP1-gamma catalytic subunit	PPP1CC	>sp|P36873|PP1G_HUMAN Serine/threonine-protein phosphatase PP1-gamma catalytic subunit OS=Homo sapiens GN=PPP1CC PE=1 SV=1	1	16	47.1	6.32e-220	0.8604	6.3127	4	0.81334	16.153	2	44	43.7	1406
P36915	Guanine nucleotide-binding protein-like 1	GNL1	>sp|P36915|GNL1_HUMAN Guanine nucleotide-binding protein-like 1 OS=Homo sapiens GN=GNL1 PE=1 SV=2	1	8	13.5	6.2118e-26	1.058	16.133	6	0.84472	33.386	7	10.4	11.4	1407
P36957	Dihydrolipoyllysine-residue succinyltransferase component of 2-oxoglutarate dehydrogenase complex, mitochondrial	DLST	>sp|P36957|ODO2_HUMAN Dihydrolipoyllysine-residue succinyltransferase component of 2-oxoglutarate dehydrogenase complex, mitochondrial OS=Homo sapiens GN=DLST PE=1 SV=4	1	13	24.3	3.4037e-67	0.64432	26.404	31	0.68657	31.415	23	22.5	22.5	1408
P36969	Phospholipid hydroperoxide glutathione peroxidase, mitochondrial	GPX4	>sp|P36969|GPX4_HUMAN Phospholipid hydroperoxide glutathione peroxidase, mitochondrial OS=Homo sapiens GN=GPX4 PE=1 SV=3	1	6	32.5	8.1422e-24	1.1028	8.8289	5	1.2134	15.031	6	29.4	32.5	1409
P37108	Signal recognition particle 14 kDa protein	SRP14	>sp|P37108|SRP14_HUMAN Signal recognition particle 14 kDa protein OS=Homo sapiens GN=SRP14 PE=1 SV=2	1	10	50	3.5195e-151	1.0321	33.7	23	1.0379	14.199	20	50	50	1410
P37198	Nuclear pore glycoprotein p62	NUP62	>sp|P37198|NUP62_HUMAN Nuclear pore glycoprotein p62 OS=Homo sapiens GN=NUP62 PE=1 SV=3	1	4	11.5	2.7523e-79	1.119	19.933	4	1.0919	11.17	5	2.1	6.1	1411
P37235;P84074;P61601	Hippocalcin-like protein 1;Neuron-specific calcium-binding protein hippocalcin	HPCAL1;HPCA	>sp|P37235|HPCL1_HUMAN Hippocalcin-like protein 1 OS=Homo sapiens GN=HPCAL1 PE=1 SV=3;>sp|P84074|HPCA_HUMAN Neuron-specific calcium-binding protein hippocalcin OS=Homo sapiens GN=HPCA PE=1 SV=2	3	6	37.3	6.3298e-38	1.5256	35.428	8	1.1099	8.0215	7	29	29	1412
P37268	Squalene synthase	FDFT1	>sp|P37268|FDFT_HUMAN Squalene synthase OS=Homo sapiens GN=FDFT1 PE=1 SV=1	1	17	50.6	1.6414e-153	0.98359	19.336	15	1.0916	13.639	17	26.4	35	1413
P37275	Zinc finger E-box-binding homeobox 1	ZEB1	>sp|P37275|ZEB1_HUMAN Zinc finger E-box-binding homeobox 1 OS=Homo sapiens GN=ZEB1 PE=1 SV=2	1	2	1.5	1.5246e-05	0.58073	83.277	2	NaN	NaN	1	1.5	0.8	1414
P37802;Q9UI15	Transgelin-2	TAGLN2	>sp|P37802|TAGL2_HUMAN Transgelin-2 OS=Homo sapiens GN=TAGLN2 PE=1 SV=3	2	21	89.4	0	1.7946	29.987	91	1.9645	21.336	103	89.4	89.4	1415
P37837	Transaldolase	TALDO1	>sp|P37837|TALDO_HUMAN Transaldolase OS=Homo sapiens GN=TALDO1 PE=1 SV=2	1	25	52.2	0	1.0596	14.18	52	1.1277	18.031	56	52.2	49.3	1416
P38117	Electron transfer flavoprotein subunit beta	ETFB	>sp|P38117|ETFB_HUMAN Electron transfer flavoprotein subunit beta OS=Homo sapiens GN=ETFB PE=1 SV=3	1	22	83.1	3.8918e-225	1.0226	12.302	51	1.1444	15.293	52	65.1	68.6	1417
P38159;Q96E39;O75526;Q8N7X1	RNA-binding motif protein, X chromosome;RNA-binding motif protein, X chromosome, N-terminally processed	RBMX	>sp|P38159|RBMX_HUMAN RNA-binding motif protein, X chromosome OS=Homo sapiens GN=RBMX PE=1 SV=3	4	5	14.3	4.8014e-12	0.99961	13.907	6	0.80666	23.416	7	12.3	5.6	1418
P38432	Coilin	COIL	>sp|P38432|COIL_HUMAN Coilin OS=Homo sapiens GN=COIL PE=1 SV=1	1	1	1.7	6.9783e-05	NaN	NaN	1	NaN	NaN	1	1.7	1.7	1419
P38435	Vitamin K-dependent gamma-carboxylase	GGCX	>sp|P38435|VKGC_HUMAN Vitamin K-dependent gamma-carboxylase OS=Homo sapiens GN=GGCX PE=1 SV=2	1	7	10.7	4.9274e-22	1.126	23.069	13	1.0541	19.681	5	9.4	4.5	1420
P38571	Lysosomal acid lipase/cholesteryl ester hydrolase	LIPA	>sp|P38571|LICH_HUMAN Lysosomal acid lipase/cholesteryl ester hydrolase OS=Homo sapiens GN=LIPA PE=1 SV=2	1	2	6.8	1.6057e-05	0.29923	12.788	2	0.82597	0.71012	2	2.8	4	1421
P38606	V-type proton ATPase catalytic subunit A	ATP6V1A	>sp|P38606|VATA_HUMAN V-type proton ATPase catalytic subunit A OS=Homo sapiens GN=ATP6V1A PE=1 SV=2	1	25	56.7	0	1.0616	14.35	56	0.97911	21.28	56	52.4	56.4	1422
P38646	Stress-70 protein, mitochondrial	HSPA9	>sp|P38646|GRP75_HUMAN Stress-70 protein, mitochondrial OS=Homo sapiens GN=HSPA9 PE=1 SV=2	1	57	71	0	0.91541	19.15	332	0.96966	19.438	295	67.9	66.7	1423
P38919	Eukaryotic initiation factor 4A-III	EIF4A3	>sp|P38919|IF4A3_HUMAN Eukaryotic initiation factor 4A-III OS=Homo sapiens GN=EIF4A3 PE=1 SV=4	1	22	52.6	1.2268e-184	1.056	19.054	19	1.074	20.619	24	41.4	43.1	1424
P38935	DNA-binding protein SMUBP-2	IGHMBP2	>sp|P38935|SMBP2_HUMAN DNA-binding protein SMUBP-2 OS=Homo sapiens GN=IGHMBP2 PE=1 SV=3	1	2	2.2	0.00011011	NaN	NaN	0	0.76131	41.227	2	0	2.2	1425
P38936	Cyclin-dependent kinase inhibitor 1	CDKN1A	>sp|P38936|CDN1A_HUMAN Cyclin-dependent kinase inhibitor 1 OS=Homo sapiens GN=CDKN1A PE=1 SV=3	1	3	29.9	2.0236e-07	NaN	NaN	1	1.4235	4.2006	3	4.9	29.9	1426
P39019	40S ribosomal protein S19	RPS19	>sp|P39019|RS19_HUMAN 40S ribosomal protein S19 OS=Homo sapiens GN=RPS19 PE=1 SV=2	1	17	71	2.1831e-128	0.98856	31.433	58	0.95797	9.2564	54	71	71	1427
P39023;Q92901	60S ribosomal protein L3	RPL3	>sp|P39023|RL3_HUMAN 60S ribosomal protein L3 OS=Homo sapiens GN=RPL3 PE=1 SV=2	2	29	53.3	7.0257e-291	0.97668	19.444	193	0.9328	24.079	189	47.4	53.1	1428
P39060	Collagen alpha-1(XVIII) chain;Endostatin	COL18A1	>sp|P39060|COIA1_HUMAN Collagen alpha-1(XVIII) chain OS=Homo sapiens GN=COL18A1 PE=1 SV=5	1	5	4.6	1.2598e-20	1.398	17.662	5	1.4363	13.813	4	4.6	2.3	1429
P39210	Protein Mpv17	MPV17	>sp|P39210|MPV17_HUMAN Protein Mpv17 OS=Homo sapiens GN=MPV17 PE=1 SV=1	1	3	18.2	2.6247e-93	0.68863	59.916	2	0.87475	10.485	2	17.6	17.6	1430
P39656	Dolichyl-diphosphooligosaccharide--protein glycosyltransferase 48 kDa subunit	DDOST	>sp|P39656|OST48_HUMAN Dolichyl-diphosphooligosaccharide--protein glycosyltransferase 48 kDa subunit OS=Homo sapiens GN=DDOST PE=1 SV=4	1	14	46.7	3.7761e-284	0.9638	30.114	47	1.0317	21.91	44	46.7	35.7	1431
P39687;O95626;O43423	Acidic leucine-rich nuclear phosphoprotein 32 family member A	ANP32A	>sp|P39687|AN32A_HUMAN Acidic leucine-rich nuclear phosphoprotein 32 family member A OS=Homo sapiens GN=ANP32A PE=1 SV=1	3	13	53.4	0	0.91044	52.195	20	0.99789	19.719	19	45	50.2	1432
P39748	Flap endonuclease 1	FEN1	>sp|P39748|FEN1_HUMAN Flap endonuclease 1 OS=Homo sapiens GN=FEN1 PE=1 SV=1	1	17	55.8	0	1.0499	19.441	44	0.97312	21.6	34	48.9	53.9	1433
P39880	Homeobox protein cut-like 1	CUX1	>sp|P39880|CUX1_HUMAN Homeobox protein cut-like 1 OS=Homo sapiens GN=CUX1 PE=1 SV=3	1	11	9	1.1643e-24	1.0573	47.224	4	1.0441	83.917	5	3.8	5	1434
P40123	Adenylyl cyclase-associated protein 2	CAP2	>sp|P40123|CAP2_HUMAN Adenylyl cyclase-associated protein 2 OS=Homo sapiens GN=CAP2 PE=1 SV=1	1	3	6.9	1.6258e-07	NaN	NaN	0	NaN	NaN	0	1.7	1.7	1435
P40222	Alpha-taxilin	TXLNA	>sp|P40222|TXLNA_HUMAN Alpha-taxilin OS=Homo sapiens GN=TXLNA PE=1 SV=3	1	9	20.1	4.8727e-71	1.0878	37.279	10	1.0365	13.545	12	13.2	16.7	1436
P40227	T-complex protein 1 subunit zeta	CCT6A	>sp|P40227|TCPZ_HUMAN T-complex protein 1 subunit zeta OS=Homo sapiens GN=CCT6A PE=1 SV=3	1	36	60.5	0	1.0244	20.925	109	0.99481	24.232	116	55.4	55.4	1437
P40429;Q6NVV1	60S ribosomal protein L13a	RPL13A	>sp|P40429|RL13A_HUMAN 60S ribosomal protein L13a OS=Homo sapiens GN=RPL13A PE=1 SV=2	2	19	55.2	3.1976e-87	1.0002	13.089	65	0.93926	15.309	67	55.2	49.3	1438
P40616	ADP-ribosylation factor-like protein 1	ARL1	>sp|P40616|ARL1_HUMAN ADP-ribosylation factor-like protein 1 OS=Homo sapiens GN=ARL1 PE=1 SV=1	1	8	61.9	7.7932e-279	1.0995	19.64	24	1.1279	23.966	29	49.2	49.2	1439
P40692	DNA mismatch repair protein Mlh1	MLH1	>sp|P40692|MLH1_HUMAN DNA mismatch repair protein Mlh1 OS=Homo sapiens GN=MLH1 PE=1 SV=1	1	4	6.2	2.5025e-12	1.132	25.141	7	1.1475	98.679	6	4.6	4.6	1440
P40763	Signal transducer and activator of transcription 3	STAT3	>sp|P40763|STAT3_HUMAN Signal transducer and activator of transcription 3 OS=Homo sapiens GN=STAT3 PE=1 SV=2	1	14	27	1.451e-197	1.0528	16.761	18	0.97328	15.724	20	20.3	24.7	1441
P40818	Ubiquitin carboxyl-terminal hydrolase 8	USP8	>sp|P40818|UBP8_HUMAN Ubiquitin carboxyl-terminal hydrolase 8 OS=Homo sapiens GN=USP8 PE=1 SV=1	1	23	22.5	1.9873e-145	1.1601	26.721	27	1.1237	16.825	31	18.3	20.5	1442
P40855	Peroxisomal biogenesis factor 19	PEX19	>sp|P40855|PEX19_HUMAN Peroxisomal biogenesis factor 19 OS=Homo sapiens GN=PEX19 PE=1 SV=1	1	1	10	1.7326e-38	NaN	NaN	0	NaN	NaN	0	0	0	1443
P40925	Malate dehydrogenase, cytoplasmic	MDH1	>sp|P40925|MDHC_HUMAN Malate dehydrogenase, cytoplasmic OS=Homo sapiens GN=MDH1 PE=1 SV=4	1	15	53	1.7766e-193	1.0228	34.229	25	0.99478	30.799	35	36.5	42.8	1444
P40926	Malate dehydrogenase, mitochondrial	MDH2	>sp|P40926|MDHM_HUMAN Malate dehydrogenase, mitochondrial OS=Homo sapiens GN=MDH2 PE=1 SV=3	1	23	68	0	0.98312	21.331	143	1.0724	12.303	133	68	68	1445
P40937	Replication factor C subunit 5	RFC5	>sp|P40937|RFC5_HUMAN Replication factor C subunit 5 OS=Homo sapiens GN=RFC5 PE=1 SV=1	1	11	47.4	1.3687e-149	1.0713	9.6176	12	1.0843	17.558	11	37.6	31.8	1446
P40938	Replication factor C subunit 3	RFC3	>sp|P40938|RFC3_HUMAN Replication factor C subunit 3 OS=Homo sapiens GN=RFC3 PE=1 SV=2	1	10	35.4	1.836e-82	1.1119	30.286	6	1.1495	35.736	11	26.1	35.4	1447
P40939	Trifunctional enzyme subunit alpha, mitochondrial;Long-chain enoyl-CoA hydratase;Long chain 3-hydroxyacyl-CoA dehydrogenase	HADHA	>sp|P40939|ECHA_HUMAN Trifunctional enzyme subunit alpha, mitochondrial OS=Homo sapiens GN=HADHA PE=1 SV=2	1	45	70.5	0	0.88767	14.492	142	0.94883	18.297	128	66.6	60.4	1448
P41091;Q2VIR3;F8W810	Eukaryotic translation initiation factor 2 subunit 3;Putative eukaryotic translation initiation factor 2 subunit 3-like protein	EIF2S3;EIF2S3L	>sp|P41091|IF2G_HUMAN Eukaryotic translation initiation factor 2 subunit 3 OS=Homo sapiens GN=EIF2S3 PE=1 SV=3;>sp|Q2VIR3|IF2GL_HUMAN Putative eukaryotic translation initiation factor 2 subunit 3-like protein OS=Homo sapiens GN=EIF2S3L PE=5 SV=2;>tr|F8W810	3	21	50.2	0	0.6212	30.79	55	0.62071	21.506	54	49.6	47.9	1449
P41134	DNA-binding protein inhibitor ID-1	ID1	>sp|P41134|ID1_HUMAN DNA-binding protein inhibitor ID-1 OS=Homo sapiens GN=ID1 PE=1 SV=3	1	1	7.7	0.00041951	NaN	NaN	0	NaN	NaN	0	0	0	1450
P41208;Q12798	Centrin-2	CETN2	>sp|P41208|CETN2_HUMAN Centrin-2 OS=Homo sapiens GN=CETN2 PE=1 SV=1	2	7	67.4	6.5031e-62	1.1577	18.28	7	1.0731	16.043	8	48.3	38.4	1451
P41214	Eukaryotic translation initiation factor 2D	EIF2D	>sp|P41214|EIF2D_HUMAN Eukaryotic translation initiation factor 2D OS=Homo sapiens GN=EIF2D PE=1 SV=3	1	12	31.2	2.3035e-55	0.89028	21.196	9	0.69078	17.856	9	20.9	25.7	1452
P41223	Protein BUD31 homolog	BUD31	>sp|P41223|BUD31_HUMAN Protein BUD31 homolog OS=Homo sapiens GN=BUD31 PE=1 SV=2	1	8	41.7	2.6369e-70	1.1981	16.665	10	1.3298	21.399	17	33.3	41.7	1453
P41227;Q9BSU3	N-alpha-acetyltransferase 10	NAA10	>sp|P41227|NAA10_HUMAN N-alpha-acetyltransferase 10 OS=Homo sapiens GN=NAA10 PE=1 SV=1	2	15	77.4	1.5113e-104	1.0485	21.053	21	0.98057	41.368	19	62.1	65.1	1454
P41229;Q9BY66	Lysine-specific demethylase 5C	KDM5C	>sp|P41229|KDM5C_HUMAN Lysine-specific demethylase 5C OS=Homo sapiens GN=KDM5C PE=1 SV=2	2	4	3.8	3.4975e-14	NaN	NaN	0	0.79945	5.8368	3	0.9	2.9	1455
P41240;P42679	Tyrosine-protein kinase CSK	CSK	>sp|P41240|CSK_HUMAN Tyrosine-protein kinase CSK OS=Homo sapiens GN=CSK PE=1 SV=1	2	10	23.6	9.6737e-32	0.86917	11.043	11	0.94705	35.324	14	15.3	22	1457
P41247	Patatin-like phospholipase domain-containing protein 4	PNPLA4	>sp|P41247|PLPL4_HUMAN Patatin-like phospholipase domain-containing protein 4 OS=Homo sapiens GN=PNPLA4 PE=2 SV=3	1	2	12.6	6.555e-07	0.90967	19.017	2	NaN	NaN	1	12.6	5.9	1458
P41250	Glycine--tRNA ligase	GARS	>sp|P41250|SYG_HUMAN Glycine--tRNA ligase OS=Homo sapiens GN=GARS PE=1 SV=3	1	38	57.2	0	1.0449	30.345	88	0.98749	29.284	97	55.9	49	1459
P41252	Isoleucine--tRNA ligase, cytoplasmic	IARS	>sp|P41252|SYIC_HUMAN Isoleucine--tRNA ligase, cytoplasmic OS=Homo sapiens GN=IARS PE=1 SV=2	1	68	56.6	0	1.1408	30.661	181	1.1323	25.718	207	52.5	54.6	1460
P41440	Folate transporter 1	SLC19A1	>sp|P41440|S19A1_HUMAN Folate transporter 1 OS=Homo sapiens GN=SLC19A1 PE=1 SV=3	1	5	14.9	2.593e-29	0.97788	18.547	3	0.8441	12.212	4	8.1	13.7	1461
P41567	Eukaryotic translation initiation factor 1	EIF1	>sp|P41567|EIF1_HUMAN Eukaryotic translation initiation factor 1 OS=Homo sapiens GN=EIF1 PE=1 SV=1	1	10	82.3	0	0.99311	25.725	22	0.90968	14.885	25	81.4	81.4	1462
P41743	Protein kinase C iota type	PRKCI	>sp|P41743|KPCI_HUMAN Protein kinase C iota type OS=Homo sapiens GN=PRKCI PE=1 SV=2	1	6	16.8	1.1785e-40	1.0159	25.305	8	1.0649	53.839	8	14.1	11.4	1463
P42025	Beta-centractin	ACTR1B	>sp|P42025|ACTY_HUMAN Beta-centractin OS=Homo sapiens GN=ACTR1B PE=1 SV=1	1	9	32.7	2.1957e-56	0.71351	25.594	2	0.63794	28.689	5	26.6	32.7	1464
P42126	Enoyl-CoA delta isomerase 1, mitochondrial	ECI1	>sp|P42126|ECI1_HUMAN Enoyl-CoA delta isomerase 1, mitochondrial OS=Homo sapiens GN=ECI1 PE=1 SV=1	1	9	35.4	1.0675e-240	0.89978	12.566	15	0.94636	17.927	20	29.1	35.4	1465
P42166	Lamina-associated polypeptide 2, isoform alpha;Thymopoietin;Thymopentin	TMPO	>sp|P42166|LAP2A_HUMAN Lamina-associated polypeptide 2, isoform alpha OS=Homo sapiens GN=TMPO PE=1 SV=2	1	27	48.8	3.8011e-294	1.125	52.944	57	1.1263	34.837	52	40.5	43.9	1466
P42224	Signal transducer and activator of transcription 1-alpha/beta	STAT1	>sp|P42224|STAT1_HUMAN Signal transducer and activator of transcription 1-alpha/beta OS=Homo sapiens GN=STAT1 PE=1 SV=2	1	31	47.3	5.2409e-284	1.1091	16.62	56	1.0633	18.103	60	37.7	40	1467
P42285	Superkiller viralicidic activity 2-like 2	SKIV2L2	>sp|P42285|SK2L2_HUMAN Superkiller viralicidic activity 2-like 2 OS=Homo sapiens GN=SKIV2L2 PE=1 SV=3	1	30	35.4	5.7734e-167	1.0906	37.82	39	1.1654	16.453	38	23	27.6	1468
P42336	Phosphatidylinositol 4,5-bisphosphate 3-kinase catalytic subunit alpha isoform	PIK3CA	>sp|P42336|PK3CA_HUMAN Phosphatidylinositol 4,5-bisphosphate 3-kinase catalytic subunit alpha isoform OS=Homo sapiens GN=PIK3CA PE=1 SV=2	1	1	0.8	0.00084935	NaN	NaN	1	NaN	NaN	1	0.8	0.8	1469
P42338	Phosphatidylinositol 4,5-bisphosphate 3-kinase catalytic subunit beta isoform	PIK3CB	>sp|P42338|PK3CB_HUMAN Phosphatidylinositol 4,5-bisphosphate 3-kinase catalytic subunit beta isoform OS=Homo sapiens GN=PIK3CB PE=1 SV=1	1	2	1.6	2.2599e-05	1.22	18.778	2	1.3848	19.871	2	1.6	0.9	1470
P42345	Serine/threonine-protein kinase mTOR	MTOR	>sp|P42345|MTOR_HUMAN Serine/threonine-protein kinase mTOR OS=Homo sapiens GN=MTOR PE=1 SV=1	1	53	27.7	0	0.94966	20.625	55	0.95971	35.978	55	22.8	19.4	1471
P42356;A4QPH2;Q8N8J0	Phosphatidylinositol 4-kinase alpha	PI4KA	>sp|P42356|PI4KA_HUMAN Phosphatidylinositol 4-kinase alpha OS=Homo sapiens GN=PI4KA PE=1 SV=4	3	23	14	1.1133e-101	1.0786	46.042	18	1.011	27.132	11	10.3	5.9	1472
P42566	Epidermal growth factor receptor substrate 15	EPS15	>sp|P42566|EPS15_HUMAN Epidermal growth factor receptor substrate 15 OS=Homo sapiens GN=EPS15 PE=1 SV=2	1	9	11.2	5.161e-26	1.0619	5.7742	3	1.0519	58.65	10	7.1	7.4	1473
P42677	40S ribosomal protein S27	RPS27	>sp|P42677|RS27_HUMAN 40S ribosomal protein S27 OS=Homo sapiens GN=RPS27 PE=1 SV=3	1	9	47.6	3.3048e-82	0.96808	19.909	58	0.92483	18.844	58	42.9	42.9	1474
P42685;Q9H3Y6;P08581;Q04912	Tyrosine-protein kinase FRK	FRK	>sp|P42685|FRK_HUMAN Tyrosine-protein kinase FRK OS=Homo sapiens GN=FRK PE=1 SV=1	4	10	23.8	9.252e-76	1.5548	24.77	12	1.2981	10.942	8	22.2	15.8	1475
P42694	Probable helicase with zinc finger domain	HELZ	>sp|P42694|HELZ_HUMAN Probable helicase with zinc finger domain OS=Homo sapiens GN=HELZ PE=1 SV=2	1	19	14.5	9.1352e-123	0.88738	14.695	21	0.96732	17.495	16	11.3	10.4	1476
P42695	Condensin-2 complex subunit D3	NCAPD3	>sp|P42695|CNDD3_HUMAN Condensin-2 complex subunit D3 OS=Homo sapiens GN=NCAPD3 PE=1 SV=2	1	11	10.9	4.9224e-93	1.4482	25.909	10	1.3336	21.576	10	6.2	5.9	1477
P42696	RNA-binding protein 34	RBM34	>sp|P42696|RBM34_HUMAN RNA-binding protein 34 OS=Homo sapiens GN=RBM34 PE=1 SV=2	1	3	7.4	4.8713e-10	0.87387	23.536	3	1.0814	12.853	3	4.4	2.1	1478
P42704	Leucine-rich PPR motif-containing protein, mitochondrial	LRPPRC	>sp|P42704|LPPRC_HUMAN Leucine-rich PPR motif-containing protein, mitochondrial OS=Homo sapiens GN=LRPPRC PE=1 SV=3	1	123	80.3	0	0.93819	18.675	434	0.95977	22.542	412	73.7	72.9	1479
P42765	3-ketoacyl-CoA thiolase, mitochondrial	ACAA2	>sp|P42765|THIM_HUMAN 3-ketoacyl-CoA thiolase, mitochondrial OS=Homo sapiens GN=ACAA2 PE=1 SV=2	1	15	47.9	5.8422e-78	0.93994	13.552	13	0.83298	19.197	11	29	38.5	1480
P42766	60S ribosomal protein L35	RPL35	>sp|P42766|RL35_HUMAN 60S ribosomal protein L35 OS=Homo sapiens GN=RPL35 PE=1 SV=2	1	10	44.7	1.0315e-230	1.0208	43.585	61	0.98674	15.826	56	44.7	44.7	1481
P42785	Lysosomal Pro-X carboxypeptidase	PRCP	>sp|P42785|PCP_HUMAN Lysosomal Pro-X carboxypeptidase OS=Homo sapiens GN=PRCP PE=1 SV=1	1	7	17.7	2.9118e-79	1.7192	32.275	10	1.5543	22.491	9	14.7	14.7	1482
P42858	Huntingtin	HTT	>sp|P42858|HD_HUMAN Huntingtin OS=Homo sapiens GN=HTT PE=1 SV=2	1	61	24.9	0	1.2528	33.663	87	1.2051	40.418	82	18.7	19.4	1483
P42892	Endothelin-converting enzyme 1	ECE1	>sp|P42892|ECE1_HUMAN Endothelin-converting enzyme 1 OS=Homo sapiens GN=ECE1 PE=1 SV=2	1	21	36.6	0	0.89567	20.769	40	0.89821	22.421	34	31.7	36.6	1484
P43034	Platelet-activating factor acetylhydrolase IB subunit alpha	PAFAH1B1	>sp|P43034|LIS1_HUMAN Platelet-activating factor acetylhydrolase IB subunit alpha OS=Homo sapiens GN=PAFAH1B1 PE=1 SV=2	1	2	6.3	2.0307e-08	NaN	NaN	1	NaN	NaN	1	6.3	3.7	1485
P43155	Carnitine O-acetyltransferase	CRAT	>sp|P43155|CACP_HUMAN Carnitine O-acetyltransferase OS=Homo sapiens GN=CRAT PE=1 SV=5	1	2	4.8	1.0235e-05	1.3548	17.238	3	NaN	NaN	0	2.2	0	1486
P43243	Matrin-3	MATR3	>sp|P43243|MATR3_HUMAN Matrin-3 OS=Homo sapiens GN=MATR3 PE=1 SV=2	1	32	45.2	0	0.96191	23.603	107	0.94915	18.067	84	44	41.2	1487
P43246	DNA mismatch repair protein Msh2	MSH2	>sp|P43246|MSH2_HUMAN DNA mismatch repair protein Msh2 OS=Homo sapiens GN=MSH2 PE=1 SV=1	1	33	39.9	0	1.1277	15.736	35	1.0862	22.296	37	30.3	32.9	1488
P43304	Glycerol-3-phosphate dehydrogenase, mitochondrial	GPD2	>sp|P43304|GPDM_HUMAN Glycerol-3-phosphate dehydrogenase, mitochondrial OS=Homo sapiens GN=GPD2 PE=1 SV=3	1	38	57.2	0	1.0064	47.362	75	1.0207	16.684	75	50.5	50.3	1489
P43307	Translocon-associated protein subunit alpha	SSR1	>sp|P43307|SSRA_HUMAN Translocon-associated protein subunit alpha OS=Homo sapiens GN=SSR1 PE=1 SV=3	1	3	11.9	3.6288e-35	1.0224	52.339	9	0.91941	14.826	9	11.9	11.9	1490
P43378	Tyrosine-protein phosphatase non-receptor type 9	PTPN9	>sp|P43378|PTN9_HUMAN Tyrosine-protein phosphatase non-receptor type 9 OS=Homo sapiens GN=PTPN9 PE=1 SV=1	1	3	6.4	1.4586e-06	NaN	NaN	1	NaN	NaN	0	3.7	0	1491
P43487	Ran-specific GTPase-activating protein	RANBP1	>sp|P43487|RANG_HUMAN Ran-specific GTPase-activating protein OS=Homo sapiens GN=RANBP1 PE=1 SV=1	1	10	50.2	3.4267e-222	0.98717	24.365	23	0.93463	10.507	18	50.2	49.3	1492
P43490	Nicotinamide phosphoribosyltransferase	NAMPT	>sp|P43490|NAMPT_HUMAN Nicotinamide phosphoribosyltransferase OS=Homo sapiens GN=NAMPT PE=1 SV=1	1	18	47	0	0.87896	20.287	19	0.84273	17.361	21	38.3	45.6	1493
P43686	26S protease regulatory subunit 6B	PSMC4	>sp|P43686|PRS6B_HUMAN 26S protease regulatory subunit 6B OS=Homo sapiens GN=PSMC4 PE=1 SV=2	1	22	72.2	1.6166e-250	0.92454	14.33	52	0.89914	34.641	56	67.7	66.7	1494
P43897	Elongation factor Ts, mitochondrial	TSFM	>sp|P43897|EFTS_HUMAN Elongation factor Ts, mitochondrial OS=Homo sapiens GN=TSFM PE=1 SV=2	1	16	59.1	0	0.93577	24.194	28	0.94811	17.475	23	56	52.6	1495
P45877	Peptidyl-prolyl cis-trans isomerase C	PPIC	>sp|P45877|PPIC_HUMAN Peptidyl-prolyl cis-trans isomerase C OS=Homo sapiens GN=PPIC PE=1 SV=1	1	3	14.6	4.2852e-15	1.5168	21.749	8	1.4847	17.687	7	14.6	14.6	1496
P45880	Voltage-dependent anion-selective channel protein 2	VDAC2	>sp|P45880|VDAC2_HUMAN Voltage-dependent anion-selective channel protein 2 OS=Homo sapiens GN=VDAC2 PE=1 SV=2	1	18	65.6	0	0.89038	17.266	52	0.96364	13.259	55	53.7	59.2	1497
P45954	Short/branched chain specific acyl-CoA dehydrogenase, mitochondrial	ACADSB	>sp|P45954|ACDSB_HUMAN Short/branched chain specific acyl-CoA dehydrogenase, mitochondrial OS=Homo sapiens GN=ACADSB PE=1 SV=1	1	12	37.7	6.9218e-168	0.69541	16.729	12	0.76503	18.475	14	29.9	34.3	1498
P45973	Chromobox protein homolog 5	CBX5	>sp|P45973|CBX5_HUMAN Chromobox protein homolog 5 OS=Homo sapiens GN=CBX5 PE=1 SV=1	1	3	20.4	1.2537e-32	1.0064	31.89	2	1.3496	23.591	3	14.7	14.1	1499
P45974	Ubiquitin carboxyl-terminal hydrolase 5	USP5	>sp|P45974|UBP5_HUMAN Ubiquitin carboxyl-terminal hydrolase 5 OS=Homo sapiens GN=USP5 PE=1 SV=2	1	37	54.1	0	1.0292	20.814	104	1.0068	23.396	123	42.9	48	1500
P45983;P53779	Mitogen-activated protein kinase 8;Mitogen-activated protein kinase 10	MAPK8;MAPK10	>sp|P45983|MK08_HUMAN Mitogen-activated protein kinase 8 OS=Homo sapiens GN=MAPK8 PE=1 SV=2;>sp|P53779|MK10_HUMAN Mitogen-activated protein kinase 10 OS=Homo sapiens GN=MAPK10 PE=1 SV=2	2	4	12.2	3.4218e-13	1.0485	17.098	3	0.96867	12.611	3	5.4	8.9	1501
P45984	Mitogen-activated protein kinase 9	MAPK9	>sp|P45984|MK09_HUMAN Mitogen-activated protein kinase 9 OS=Homo sapiens GN=MAPK9 PE=1 SV=2	1	2	5.7	3.5776e-07	NaN	NaN	0	NaN	NaN	1	2.4	5.7	1502
P45985;REV__Q8IXJ9	Dual specificity mitogen-activated protein kinase kinase 4	MAP2K4	>sp|P45985|MP2K4_HUMAN Dual specificity mitogen-activated protein kinase kinase 4 OS=Homo sapiens GN=MAP2K4 PE=1 SV=1	2	7	21.3	3.0787e-18	0.78284	18.115	6	1.0118	29.13	5	19.5	13.8	1503
P46013	Antigen KI-67	MKI67	>sp|P46013|KI67_HUMAN Antigen KI-67 OS=Homo sapiens GN=MKI67 PE=1 SV=2	1	36	18.5	6.9045e-115	1.1394	23.559	38	0.77411	19.379	40	13.1	13.6	1504
P46019	Phosphorylase b kinase regulatory subunit alpha, liver isoform	PHKA2	>sp|P46019|KPB2_HUMAN Phosphorylase b kinase regulatory subunit alpha, liver isoform OS=Homo sapiens GN=PHKA2 PE=1 SV=1	1	9	9.4	1.9986e-30	0.55165	16.835	2	0.55878	60.465	7	2.9	7.9	1505
P46020	Phosphorylase b kinase regulatory subunit alpha, skeletal muscle isoform	PHKA1	>sp|P46020|KPB1_HUMAN Phosphorylase b kinase regulatory subunit alpha, skeletal muscle isoform OS=Homo sapiens GN=PHKA1 PE=1 SV=2	1	5	5.3	3.848e-21	1.3394	18.543	3	NaN	NaN	1	3.1	2	1506
P46060	Ran GTPase-activating protein 1	RANGAP1	>sp|P46060|RAGP1_HUMAN Ran GTPase-activating protein 1 OS=Homo sapiens GN=RANGAP1 PE=1 SV=1	1	30	58.8	0	0.95704	25.234	72	0.92324	20.807	62	56.7	51.8	1507
P46063	ATP-dependent DNA helicase Q1	RECQL	>sp|P46063|RECQ1_HUMAN ATP-dependent DNA helicase Q1 OS=Homo sapiens GN=RECQL PE=1 SV=3	1	16	27.4	3.2381e-281	1.201	15.048	16	1.2431	32.97	16	23.4	22.8	1508
P46087	Putative ribosomal RNA methyltransferase NOP2	NOP2	>sp|P46087|NOP2_HUMAN Probable 28S rRNA (cytosine(4447)-C(5))-methyltransferase OS=Homo sapiens GN=NOP2 PE=1 SV=2	1	21	31.4	1.3011e-123	0.82539	36.725	48	0.84454	37.321	49	31.4	27.7	1509
P46108	Adapter molecule crk	CRK	>sp|P46108|CRK_HUMAN Adapter molecule crk OS=Homo sapiens GN=CRK PE=1 SV=2	1	6	23.4	7.3169e-21	0.9554	6.9555	5	0.96671	13.449	6	10.9	14.1	1510
P46109	Crk-like protein	CRKL	>sp|P46109|CRKL_HUMAN Crk-like protein OS=Homo sapiens GN=CRKL PE=1 SV=1	1	7	30	2.7628e-50	1.2083	13.829	3	1.2262	15.534	5	16.2	17.5	1511
P46199	Translation initiation factor IF-2, mitochondrial	MTIF2	>sp|P46199|IF2M_HUMAN Translation initiation factor IF-2, mitochondrial OS=Homo sapiens GN=MTIF2 PE=1 SV=2	1	6	12.1	5.5779e-22	0.94474	33.424	6	0.86847	43.647	3	5.5	5.6	1512
P46379	Large proline-rich protein BAG6	BAG6	>sp|P46379|BAG6_HUMAN Large proline-rich protein BAG6 OS=Homo sapiens GN=BAG6 PE=1 SV=2	1	30	33.2	0	1.0509	27.434	87	0.99396	43.269	87	32.1	31.4	1513
P46459	Vesicle-fusing ATPase	NSF	>sp|P46459|NSF_HUMAN Vesicle-fusing ATPase OS=Homo sapiens GN=NSF PE=1 SV=3	1	29	42.2	4.1456e-237	0.99368	29.897	57	0.97637	25.133	51	39	29.4	1514
P46734	Dual specificity mitogen-activated protein kinase kinase 3	MAP2K3	>sp|P46734|MP2K3_HUMAN Dual specificity mitogen-activated protein kinase kinase 3 OS=Homo sapiens GN=MAP2K3 PE=1 SV=2	1	5	21.3	1.0553e-21	1.1643	19.776	4	0.82757	35.024	4	12.1	12.7	1515
P46736	Lys-63-specific deubiquitinase BRCC36	BRCC3	>sp|P46736|BRCC3_HUMAN Lys-63-specific deubiquitinase BRCC36 OS=Homo sapiens GN=BRCC3 PE=1 SV=2	1	5	18.7	9.3547e-16	1.043	31.306	7	1.0604	42.584	6	12.3	18.7	1516
P46776	60S ribosomal protein L27a	RPL27A	>sp|P46776|RL27A_HUMAN 60S ribosomal protein L27a OS=Homo sapiens GN=RPL27A PE=1 SV=2	1	10	44.6	3.5816e-251	0.97856	17.803	33	0.99703	29.476	35	44.6	38.5	1517
P46777	60S ribosomal protein L5	RPL5	>sp|P46777|RL5_HUMAN 60S ribosomal protein L5 OS=Homo sapiens GN=RPL5 PE=1 SV=3	1	25	56.9	3.2421e-265	0.9872	30.696	203	0.96568	17.143	183	53.9	56.6	1518
P46778	60S ribosomal protein L21	RPL21	>sp|P46778|RL21_HUMAN 60S ribosomal protein L21 OS=Homo sapiens GN=RPL21 PE=1 SV=2	1	14	54.4	1.0012e-136	1.0113	14.16	56	0.99835	24.361	47	54.4	48.8	1519
P46779	60S ribosomal protein L28	RPL28	>sp|P46779|RL28_HUMAN 60S ribosomal protein L28 OS=Homo sapiens GN=RPL28 PE=1 SV=3	1	12	59.1	9.6792e-65	0.98649	29.032	39	0.95137	14.406	43	59.1	59.1	1520
P46781	40S ribosomal protein S9	RPS9	>sp|P46781|RS9_HUMAN 40S ribosomal protein S9 OS=Homo sapiens GN=RPS9 PE=1 SV=3	1	29	69.1	5.6042e-140	0.98017	11.868	105	0.95556	16.297	89	65.5	66.5	1521
P46782	40S ribosomal protein S5;40S ribosomal protein S5, N-terminally processed	RPS5	>sp|P46782|RS5_HUMAN 40S ribosomal protein S5 OS=Homo sapiens GN=RPS5 PE=1 SV=4	1	20	74	0	0.99222	14.785	100	0.96076	29.055	100	73.5	69.6	1522
P46783;Q9NQ39	40S ribosomal protein S10	RPS10	>sp|P46783|RS10_HUMAN 40S ribosomal protein S10 OS=Homo sapiens GN=RPS10 PE=1 SV=1	2	15	75.8	0	0.97979	11.039	10	0.97228	14.774	10	75.8	75.8	1523
P46821	Microtubule-associated protein 1B;MAP1B heavy chain;MAP1 light chain LC1	MAP1B	>sp|P46821|MAP1B_HUMAN Microtubule-associated protein 1B OS=Homo sapiens GN=MAP1B PE=1 SV=2	1	4	2.8	6.5849e-20	NaN	NaN	1	0.34054	42.082	3	1.1	1.7	1524
P46926;Q8TDQ7	Glucosamine-6-phosphate isomerase 1	GNPDA1	>sp|P46926|GNPI1_HUMAN Glucosamine-6-phosphate isomerase 1 OS=Homo sapiens GN=GNPDA1 PE=1 SV=1	2	10	46.4	8.5495e-95	0.79853	32.035	9	0.96229	49.173	11	33.9	39.1	1525
P46934	E3 ubiquitin-protein ligase NEDD4	NEDD4	>sp|P46934|NEDD4_HUMAN E3 ubiquitin-protein ligase NEDD4 OS=Homo sapiens GN=NEDD4 PE=1 SV=4	1	3	2.7	3.1456e-09	3.3269	122.51	2	1.4526	13.972	5	1.7	1.9	1526
P46937	Yorkie homolog	YAP1	>sp|P46937|YAP1_HUMAN Transcriptional coactivator YAP1 OS=Homo sapiens GN=YAP1 PE=1 SV=2	1	3	5.8	6.6578e-07	0.91153	23.495	2	1.0345	30.941	3	3.6	4.2	1527
P46939;P11532	Utrophin	UTRN	>sp|P46939|UTRO_HUMAN Utrophin OS=Homo sapiens GN=UTRN PE=1 SV=2	2	38	13.7	8.5484e-159	1.1198	24.403	40	1.2256	21.914	30	11	6.9	1528
P46940	Ras GTPase-activating-like protein IQGAP1	IQGAP1	>sp|P46940|IQGA1_HUMAN Ras GTPase-activating-like protein IQGAP1 OS=Homo sapiens GN=IQGAP1 PE=1 SV=1	1	102	60	0	1.0832	21.145	322	1.0754	27.37	307	55.3	57.8	1529
P46976	Glycogenin-1	GYG1	>sp|P46976|GLYG_HUMAN Glycogenin-1 OS=Homo sapiens GN=GYG1 PE=1 SV=4	1	3	11.4	4.6093e-11	0.61388	23.625	2	0.67222	29.188	2	6.9	6.9	1530
P46977	Dolichyl-diphosphooligosaccharide--protein glycosyltransferase subunit STT3A	STT3A	>sp|P46977|STT3A_HUMAN Dolichyl-diphosphooligosaccharide--protein glycosyltransferase subunit STT3A OS=Homo sapiens GN=STT3A PE=1 SV=2	1	12	13.6	3.6349e-44	0.60977	28.119	58	0.60955	30.74	46	13.6	13.6	1531
P47224	Guanine nucleotide exchange factor MSS4	RABIF	>sp|P47224|MSS4_HUMAN Guanine nucleotide exchange factor MSS4 OS=Homo sapiens GN=RABIF PE=1 SV=2	1	4	29.3	1.1907e-15	0.95819	19.797	5	0.77251	23.307	4	29.3	16.3	1532
P47755	F-actin-capping protein subunit alpha-2	CAPZA2	>sp|P47755|CAZA2_HUMAN F-actin-capping protein subunit alpha-2 OS=Homo sapiens GN=CAPZA2 PE=1 SV=3	1	7	29.7	9.1433e-71	0.99503	8.216	6	1.0506	13.693	8	25.2	29.7	1533
P47756	F-actin-capping protein subunit beta	CAPZB	>sp|P47756|CAPZB_HUMAN F-actin-capping protein subunit beta OS=Homo sapiens GN=CAPZB PE=1 SV=4	1	17	62.1	0	1.0508	46.955	36	0.99815	18.218	37	62.1	62.1	1534
P47813;O14602	Eukaryotic translation initiation factor 1A, X-chromosomal;Eukaryotic translation initiation factor 1A, Y-chromosomal	EIF1AX;EIF1AY	>sp|P47813|IF1AX_HUMAN Eukaryotic translation initiation factor 1A, X-chromosomal OS=Homo sapiens GN=EIF1AX PE=1 SV=2;>sp|O14602|IF1AY_HUMAN Eukaryotic translation initiation factor 1A, Y-chromosomal OS=Homo sapiens GN=EIF1AY PE=1 SV=4	2	10	49.3	9.9298e-186	0.92065	37.311	37	0.87261	17.139	32	49.3	49.3	1535
P47897	Glutamine--tRNA ligase	QARS	>sp|P47897|SYQ_HUMAN Glutamine--tRNA ligase OS=Homo sapiens GN=QARS PE=1 SV=1	1	42	60.5	0	0.88737	19.706	102	0.90569	19.017	90	55.7	51.7	1536
P47914	60S ribosomal protein L29	RPL29	>sp|P47914|RL29_HUMAN 60S ribosomal protein L29 OS=Homo sapiens GN=RPL29 PE=1 SV=2	1	4	20.1	1.2879e-16	0.98151	17.56	15	1.0008	16.405	14	20.1	20.1	1537
P47985;P0C7P4	Cytochrome b-c1 complex subunit Rieske, mitochondrial;Cytochrome b-c1 complex subunit 11;Putative cytochrome b-c1 complex subunit Rieske-like protein 1	UQCRFS1;UQCRFS1P1	>sp|P47985|UCRI_HUMAN Cytochrome b-c1 complex subunit Rieske, mitochondrial OS=Homo sapiens GN=UQCRFS1 PE=1 SV=2;>sp|P0C7P4|UCRIL_HUMAN Putative cytochrome b-c1 complex subunit Rieske-like protein 1 OS=Homo sapiens GN=UQCRFS1P1 PE=5 SV=1	2	14	55.5	1.3045e-237	0.95339	15.302	27	1.0394	19.436	27	36.9	53.3	1538
P48047;H7C0C1	ATP synthase subunit O, mitochondrial	ATP5O	>sp|P48047|ATPO_HUMAN ATP synthase subunit O, mitochondrial OS=Homo sapiens GN=ATP5O PE=1 SV=1;>tr|H7C0C1|H7C0C1_HUMAN Uncharacterized protein (Fragment) OS=Homo sapiens PE=4 SV=2	2	15	72.8	0	0.94476	19.688	58	1.0483	26.316	54	72.8	67.1	1539
P48059;A0A0A6YYD2;Q7Z4I7	LIM and senescent cell antigen-like-containing domain protein 1;LIM and senescent cell antigen-like-containing domain protein 2	LIMS1;LIMS2	>sp|P48059|LIMS1_HUMAN LIM and senescent cell antigen-like-containing domain protein 1 OS=Homo sapiens GN=LIMS1 PE=1 SV=4;>tr|A0A0A6YYD2|A0A0A6YYD2_HUMAN Uncharacterized protein OS=Homo sapiens PE=4 SV=1;>sp|Q7Z4I7|LIMS2_HUMAN LIM and senescent cell antige	3	4	14.5	1.4455e-10	NaN	NaN	1	0.9674	19.787	4	4.9	14.5	1540
P48147	Prolyl endopeptidase	PREP	>sp|P48147|PPCE_HUMAN Prolyl endopeptidase OS=Homo sapiens GN=PREP PE=1 SV=2	1	14	24.1	1.7544e-122	0.87341	29.958	11	1.0102	41.503	18	16.6	16.2	1541
P48163	NADP-dependent malic enzyme	ME1	>sp|P48163|MAOX_HUMAN NADP-dependent malic enzyme OS=Homo sapiens GN=ME1 PE=1 SV=1	1	18	44.4	1.8788e-295	1.0597	38.37	27	1.0547	19.148	35	30.6	32.2	1542
P48426;P78356	Phosphatidylinositol 5-phosphate 4-kinase type-2 alpha	PIP4K2A	>sp|P48426|PI42A_HUMAN Phosphatidylinositol 5-phosphate 4-kinase type-2 alpha OS=Homo sapiens GN=PIP4K2A PE=1 SV=2	2	3	8.1	3.6484e-14	0.97692	24.957	2	1.307	5.2459	2	8.1	8.1	1543
P48444	Coatomer subunit delta	ARCN1	>sp|P48444|COPD_HUMAN Coatomer subunit delta OS=Homo sapiens GN=ARCN1 PE=1 SV=1	1	34	57.3	7.2907e-240	1.2521	41.035	87	1.1608	28.088	90	51.1	53.2	1544
P48449	Lanosterol synthase	LSS	>sp|P48449|ERG7_HUMAN Lanosterol synthase OS=Homo sapiens GN=LSS PE=1 SV=1	1	25	37.4	7.5216e-125	0.79149	21.711	34	0.8237	29.555	36	33.3	30.7	1545
P48506	Glutamate--cysteine ligase catalytic subunit	GCLC	>sp|P48506|GSH1_HUMAN Glutamate--cysteine ligase catalytic subunit OS=Homo sapiens GN=GCLC PE=1 SV=2	1	5	7.1	1.2019e-10	1.0787	8.3489	3	0.97661	6.7685	3	3.1	2.8	1546
P48507	Glutamate--cysteine ligase regulatory subunit	GCLM	>sp|P48507|GSH0_HUMAN Glutamate--cysteine ligase regulatory subunit OS=Homo sapiens GN=GCLM PE=1 SV=1	1	6	30.3	1.6719e-98	1.0685	2.5531	6	1.0411	14.47	8	21.9	30.3	1547
P48509	CD151 antigen	CD151	>sp|P48509|CD151_HUMAN CD151 antigen OS=Homo sapiens GN=CD151 PE=1 SV=3	1	3	10.7	1.6106e-08	1.2053	40.006	3	0.81398	34.088	3	3.2	7.5	1548
P48553	Trafficking protein particle complex subunit 10	TRAPPC10	>sp|P48553|TPC10_HUMAN Trafficking protein particle complex subunit 10 OS=Homo sapiens GN=TRAPPC10 PE=1 SV=2	1	5	4.4	1.1983e-12	0.79644	1.578	3	0.83442	46.225	5	1.6	4.4	1549
P48556	26S proteasome non-ATPase regulatory subunit 8	PSMD8	>sp|P48556|PSMD8_HUMAN 26S proteasome non-ATPase regulatory subunit 8 OS=Homo sapiens GN=PSMD8 PE=1 SV=2	1	14	37.4	1.0262e-207	1.001	21.532	18	0.96788	95.141	16	37.4	36.9	1550
P48634	Protein PRRC2A	PRRC2A	>sp|P48634|PRC2A_HUMAN Protein PRRC2A OS=Homo sapiens GN=PRRC2A PE=1 SV=3	1	34	23.2	1.1207e-177	0.82963	38.115	41	0.88328	16.879	41	18.2	16.1	1551
P48637	Glutathione synthetase	GSS	>sp|P48637|GSHB_HUMAN Glutathione synthetase OS=Homo sapiens GN=GSS PE=1 SV=1	1	17	40.7	9.574e-168	0.95963	15.136	20	0.92932	26.425	23	27.4	29.7	1552
P48643	T-complex protein 1 subunit epsilon	CCT5	>sp|P48643|TCPE_HUMAN T-complex protein 1 subunit epsilon OS=Homo sapiens GN=CCT5 PE=1 SV=1	1	45	87.4	0	1.0013	19.105	177	0.97458	34.193	194	87.2	85.6	1553
P48651	Phosphatidylserine synthase 1	PTDSS1	>sp|P48651|PTSS1_HUMAN Phosphatidylserine synthase 1 OS=Homo sapiens GN=PTDSS1 PE=1 SV=1	1	4	10.1	2.4691e-26	0.99135	17.814	15	0.91566	17.825	21	10.1	10.1	1554
P48723	Heat shock 70 kDa protein 13	HSPA13	>sp|P48723|HSP13_HUMAN Heat shock 70 kDa protein 13 OS=Homo sapiens GN=HSPA13 PE=1 SV=1	1	5	11.3	5.9056e-15	1.61	143.24	5	1.433	1.9288	2	11.3	2.1	1555
P48729;Q8N752	Casein kinase I isoform alpha	CSNK1A1	>sp|P48729|KC1A_HUMAN Casein kinase I isoform alpha OS=Homo sapiens GN=CSNK1A1 PE=1 SV=2	2	10	32.3	4.9426e-50	1.0196	40.612	12	0.98645	24.903	13	28.5	27	1556
P48730	Casein kinase I isoform delta	CSNK1D	>sp|P48730|KC1D_HUMAN Casein kinase I isoform delta OS=Homo sapiens GN=CSNK1D PE=1 SV=2	1	4	8.7	2.6701e-07	1.1061	37.382	2	2.0031	163.22	2	6	5.1	1557
P48735	Isocitrate dehydrogenase [NADP], mitochondrial	IDH2	>sp|P48735|IDHP_HUMAN Isocitrate dehydrogenase [NADP], mitochondrial OS=Homo sapiens GN=IDH2 PE=1 SV=2	1	30	57.7	0	1.1378	22.172	108	1.4452	34.167	131	55.8	55.8	1558
P48739	Phosphatidylinositol transfer protein beta isoform	PITPNB	>sp|P48739|PIPNB_HUMAN Phosphatidylinositol transfer protein beta isoform OS=Homo sapiens GN=PITPNB PE=1 SV=2	1	4	19.9	7.1062e-10	0.98845	6.3386	2	1.1265	4.3143	3	4.8	17	1559
P48960	CD97 antigen;CD97 antigen subunit alpha;CD97 antigen subunit beta	CD97	>sp|P48960|CD97_HUMAN CD97 antigen OS=Homo sapiens GN=CD97 PE=1 SV=4	1	3	5.5	2.2947e-11	NaN	NaN	1	1.1714	5.893	3	3.1	4.4	1560
P49005	DNA polymerase delta subunit 2	POLD2	>sp|P49005|DPOD2_HUMAN DNA polymerase delta subunit 2 OS=Homo sapiens GN=POLD2 PE=1 SV=1	1	5	16.2	1.0463e-40	1.3457	40.371	4	0.91891	8.2834	4	9.2	8.1	1561
P49006	MARCKS-related protein	MARCKSL1	>sp|P49006|MRP_HUMAN MARCKS-related protein OS=Homo sapiens GN=MARCKSL1 PE=1 SV=2	1	3	17.9	6.6194e-17	0.98309	22.656	6	1.32	34.734	2	17.9	14.4	1562
P49023	Paxillin	PXN	>sp|P49023|PAXI_HUMAN Paxillin OS=Homo sapiens GN=PXN PE=1 SV=3	1	9	22.5	1.6604e-98	0.94262	18.012	14	1.0151	68.966	17	13.7	21.2	1563
P49137;Q96PN8;O43930;P51817	MAP kinase-activated protein kinase 2	MAPKAPK2	>sp|P49137|MAPK2_HUMAN MAP kinase-activated protein kinase 2 OS=Homo sapiens GN=MAPKAPK2 PE=1 SV=1	4	5	15	3.3834e-34	1.0988	39.082	4	1.035	54.378	8	10.5	15	1564
P49189	4-trimethylaminobutyraldehyde dehydrogenase	ALDH9A1	>sp|P49189|AL9A1_HUMAN 4-trimethylaminobutyraldehyde dehydrogenase OS=Homo sapiens GN=ALDH9A1 PE=1 SV=3	1	15	36.8	7.0413e-120	0.99733	65.866	27	0.9579	25.04	21	34.6	34.6	1565
P49207	60S ribosomal protein L34	RPL34	>sp|P49207|RL34_HUMAN 60S ribosomal protein L34 OS=Homo sapiens GN=RPL34 PE=1 SV=3	1	8	38.5	4.6335e-25	0.98028	9.1519	28	0.94842	8.8841	23	38.5	38.5	1566
P49247	Ribose-5-phosphate isomerase	RPIA	>sp|P49247|RPIA_HUMAN Ribose-5-phosphate isomerase OS=Homo sapiens GN=RPIA PE=1 SV=3	1	7	27	5.0769e-22	0.81606	18.692	5	0.85302	16.779	4	19.3	13.2	1567
P49257	Protein ERGIC-53	LMAN1	>sp|P49257|LMAN1_HUMAN Protein ERGIC-53 OS=Homo sapiens GN=LMAN1 PE=1 SV=2	1	12	28	6.1766e-115	1.1801	16.77	16	1.166	26.828	15	22.5	26.5	1568
P49281	Natural resistance-associated macrophage protein 2	SLC11A2	>sp|P49281|NRAM2_HUMAN Natural resistance-associated macrophage protein 2 OS=Homo sapiens GN=SLC11A2 PE=1 SV=2	1	2	6.9	6.2873e-05	0.81638	13.101	3	NaN	NaN	1	6.9	1.9	1569
P49321	Nuclear autoantigenic sperm protein	NASP	>sp|P49321|NASP_HUMAN Nuclear autoantigenic sperm protein OS=Homo sapiens GN=NASP PE=1 SV=2	1	17	25.1	2.2551e-163	1.0261	32.938	24	1.0304	19.742	31	16.9	21.1	1570
P49327	Fatty acid synthase;[Acyl-carrier-protein] S-acetyltransferase;[Acyl-carrier-protein] S-malonyltransferase;3-oxoacyl-[acyl-carrier-protein] synthase;3-oxoacyl-[acyl-carrier-protein] reductase;3-hydroxyacyl-[acyl-carrier-protein] dehydratase;Enoyl-[acyl-carrier-protein] reductase;Oleoyl-[acyl-carrier-protein] hydrolase	FASN	>sp|P49327|FAS_HUMAN Fatty acid synthase OS=Homo sapiens GN=FASN PE=1 SV=3	1	170	75.7	0	1.0595	17.813	1439	0.97313	17.87	1412	75.3	74.3	1571
P49354	Protein farnesyltransferase/geranylgeranyltransferase type-1 subunit alpha	FNTA	>sp|P49354|FNTA_HUMAN Protein farnesyltransferase/geranylgeranyltransferase type-1 subunit alpha OS=Homo sapiens GN=FNTA PE=1 SV=1	1	4	9.5	3.6899e-08	0.98678	3.2142	2	1.0924	6.9169	3	6.1	6.1	1572
P49356;B4DL54	Protein farnesyltransferase subunit beta	FNTB;CHURC1-FNTB	>sp|P49356|FNTB_HUMAN Protein farnesyltransferase subunit beta OS=Homo sapiens GN=FNTB PE=1 SV=1;>tr|B4DL54|B4DL54_HUMAN Protein CHURC1-FNTB OS=Homo sapiens GN=CHURC1-FNTB PE=2 SV=1	2	3	6.6	1.0146e-07	NaN	NaN	1	NaN	NaN	1	2.1	4.6	61
P49366	Deoxyhypusine synthase	DHPS	>sp|P49366|DHYS_HUMAN Deoxyhypusine synthase OS=Homo sapiens GN=DHPS PE=1 SV=1	1	10	39.6	1.1184e-110	0.75167	17.997	12	0.71763	93.301	11	32.8	27.9	1573
P49368	T-complex protein 1 subunit gamma	CCT3	>sp|P49368|TCPG_HUMAN T-complex protein 1 subunit gamma OS=Homo sapiens GN=CCT3 PE=1 SV=4	1	40	64.4	0	1.0224	46.408	163	0.97318	27.371	165	64.4	64.4	1574
P49406	39S ribosomal protein L19, mitochondrial	MRPL19	>sp|P49406|RM19_HUMAN 39S ribosomal protein L19, mitochondrial OS=Homo sapiens GN=MRPL19 PE=1 SV=2	1	13	38.4	2.445e-47	0.9499	34.46	15	1.0021	22.65	15	26.7	32.9	1575
P49407	Beta-arrestin-1	ARRB1	>sp|P49407|ARRB1_HUMAN Beta-arrestin-1 OS=Homo sapiens GN=ARRB1 PE=1 SV=2	1	1	2.9	2.0337e-05	0.73805	3.3977	2	NaN	NaN	1	2.9	2.9	1576
P49411	Elongation factor Tu, mitochondrial	TUFM	>sp|P49411|EFTU_HUMAN Elongation factor Tu, mitochondrial OS=Homo sapiens GN=TUFM PE=1 SV=2	1	39	81.6	0	0.97559	36.768	164	0.9948	48.97	177	72.8	75.2	1577
P49418	Amphiphysin	AMPH	>sp|P49418|AMPH_HUMAN Amphiphysin OS=Homo sapiens GN=AMPH PE=1 SV=1	1	4	7.1	4.8813e-12	0.20062	82.242	2	NaN	NaN	1	4.9	3.6	1578
P49419	Alpha-aminoadipic semialdehyde dehydrogenase	ALDH7A1	>sp|P49419|AL7A1_HUMAN Alpha-aminoadipic semialdehyde dehydrogenase OS=Homo sapiens GN=ALDH7A1 PE=1 SV=5	1	21	53.6	4.7872e-185	0.99876	28.499	23	0.99137	14.919	21	42.1	41	1579
P49447	Cytochrome b561	CYB561	>sp|P49447|CY561_HUMAN Cytochrome b561 OS=Homo sapiens GN=CYB561 PE=1 SV=2	1	3	14.3	2.1115e-23	0.79002	8.4983	5	0.98577	69.976	6	10.4	10.4	1580
P49448	Glutamate dehydrogenase 2, mitochondrial	GLUD2	>sp|P49448|DHE4_HUMAN Glutamate dehydrogenase 2, mitochondrial OS=Homo sapiens GN=GLUD2 PE=1 SV=2	1	30	61.3	0	0.50747	52.723	9	0.37265	31.037	10	59.9	52.5	1581
P49458	Signal recognition particle 9 kDa protein	SRP9	>sp|P49458|SRP09_HUMAN Signal recognition particle 9 kDa protein OS=Homo sapiens GN=SRP9 PE=1 SV=2	1	8	57	1.5417e-73	1.0451	19.844	12	1.0213	5.1029	10	51.2	46.5	1582
P49459	Ubiquitin-conjugating enzyme E2 A	UBE2A	>sp|P49459|UBE2A_HUMAN Ubiquitin-conjugating enzyme E2 A OS=Homo sapiens GN=UBE2A PE=1 SV=2	1	4	57.2	2.7779e-123	NaN	NaN	1	1.137	21.696	5	11.2	57.2	1583
P49585;Q9Y5K3	Choline-phosphate cytidylyltransferase A	PCYT1A	>sp|P49585|PCY1A_HUMAN Choline-phosphate cytidylyltransferase A OS=Homo sapiens GN=PCYT1A PE=1 SV=2	2	15	47.4	1.5077e-100	1.226	18.181	11	1.1005	21.386	12	33.2	39.5	1584
P49588	Alanine--tRNA ligase, cytoplasmic	AARS	>sp|P49588|SYAC_HUMAN Alanine--tRNA ligase, cytoplasmic OS=Homo sapiens GN=AARS PE=1 SV=2	1	66	73.6	0	1.1407	22.079	224	1.0204	21.179	232	68.2	68.8	1585
P49589	Cysteine--tRNA ligase, cytoplasmic	CARS	>sp|P49589|SYCC_HUMAN Cysteine--tRNA ligase, cytoplasmic OS=Homo sapiens GN=CARS PE=1 SV=3	1	19	26.5	3.926e-77	0.85311	29.454	22	0.82588	24.994	31	17.4	23.4	1586
P49590	Probable histidine--tRNA ligase, mitochondrial	HARS2	>sp|P49590|SYHM_HUMAN Probable histidine--tRNA ligase, mitochondrial OS=Homo sapiens GN=HARS2 PE=1 SV=1	1	11	21.7	4.9696e-37	0.97471	42.475	6	0.96574	4.3306	3	19.4	12.1	1587
P49591	Serine--tRNA ligase, cytoplasmic	SARS	>sp|P49591|SYSC_HUMAN Serine--tRNA ligase, cytoplasmic OS=Homo sapiens GN=SARS PE=1 SV=3	1	24	49.6	2.0224e-271	1.0262	33.863	52	0.94959	21.682	51	44.9	48.1	1588
P49593	Protein phosphatase 1F	PPM1F	>sp|P49593|PPM1F_HUMAN Protein phosphatase 1F OS=Homo sapiens GN=PPM1F PE=1 SV=3	1	1	4.2	0.00034185	NaN	NaN	0	NaN	NaN	0	0	0	1589
P49641	Alpha-mannosidase 2x	MAN2A2	>sp|P49641|MA2A2_HUMAN Alpha-mannosidase 2x OS=Homo sapiens GN=MAN2A2 PE=2 SV=3	1	4	5.5	4.974e-12	0.95349	65.542	5	0.89036	15.73	3	5.5	3.7	1590
P49642	DNA primase small subunit	PRIM1	>sp|P49642|PRI1_HUMAN DNA primase small subunit OS=Homo sapiens GN=PRIM1 PE=1 SV=1	1	6	18.1	7.6398e-24	0.93407	33.467	5	0.73409	9.0221	2	16.2	7.1	1591
P49643	DNA primase large subunit	PRIM2	>sp|P49643|PRI2_HUMAN DNA primase large subunit OS=Homo sapiens GN=PRIM2 PE=1 SV=2	1	6	13.9	9.8775e-26	0.61153	6.6249	4	0.61665	21.448	3	10.2	6.5	1592
P49711	Transcriptional repressor CTCF	CTCF	>sp|P49711|CTCF_HUMAN Transcriptional repressor CTCF OS=Homo sapiens GN=CTCF PE=1 SV=1	1	10	18.2	1.6912e-78	0.96178	17.161	18	1.1767	13.898	16	16	10.9	1594
P49720	Proteasome subunit beta type-3	PSMB3	>sp|P49720|PSB3_HUMAN Proteasome subunit beta type-3 OS=Homo sapiens GN=PSMB3 PE=1 SV=2	1	15	61.5	0	1.0795	28.322	46	1.043	18.392	53	61.5	58	1595
P49721	Proteasome subunit beta type-2	PSMB2	>sp|P49721|PSB2_HUMAN Proteasome subunit beta type-2 OS=Homo sapiens GN=PSMB2 PE=1 SV=1	1	19	88.1	0	1.0473	14.726	52	1.0494	22.06	74	77.1	77.6	1596
P49736	DNA replication licensing factor MCM2	MCM2	>sp|P49736|MCM2_HUMAN DNA replication licensing factor MCM2 OS=Homo sapiens GN=MCM2 PE=1 SV=4	1	45	52.3	0	1.0623	19.255	174	1.0389	19.987	164	45.9	48	1597
P49748	Very long-chain specific acyl-CoA dehydrogenase, mitochondrial	ACADVL	>sp|P49748|ACADV_HUMAN Very long-chain specific acyl-CoA dehydrogenase, mitochondrial OS=Homo sapiens GN=ACADVL PE=1 SV=1	1	30	54.5	0	1.0695	40.447	62	0.94401	26.578	62	50.7	51.6	1598
P49750	YLP motif-containing protein 1	YLPM1	>sp|P49750|YLPM1_HUMAN YLP motif-containing protein 1 OS=Homo sapiens GN=YLPM1 PE=1 SV=3	1	24	16.1	1.8628e-164	0.75181	19.566	32	0.77751	20.424	22	13.7	8.4	1599
P49754	Vacuolar protein sorting-associated protein 41 homolog	VPS41	>sp|P49754|VPS41_HUMAN Vacuolar protein sorting-associated protein 41 homolog OS=Homo sapiens GN=VPS41 PE=1 SV=3	1	4	5.7	1.0213e-14	1.1413	19.479	3	0.75412	44.243	3	4.3	4.3	1601
P49755	Transmembrane emp24 domain-containing protein 10	TMED10	>sp|P49755|TMEDA_HUMAN Transmembrane emp24 domain-containing protein 10 OS=Homo sapiens GN=TMED10 PE=1 SV=2	1	13	42.9	0	0.85147	20.631	62	0.91354	21.764	57	42.9	41.6	1602
P49756	RNA-binding protein 25	RBM25	>sp|P49756|RBM25_HUMAN RNA-binding protein 25 OS=Homo sapiens GN=RBM25 PE=1 SV=3	1	21	28.1	3.4923e-199	0.82927	19.731	51	0.96717	11.882	45	26.7	24.8	1603
P49757	Protein numb homolog	NUMB	>sp|P49757|NUMB_HUMAN Protein numb homolog OS=Homo sapiens GN=NUMB PE=1 SV=2	1	4	4.9	1.0398e-07	0.79489	18.774	4	0.82863	36.712	2	4.8	3.2	1604
P49761	Dual specificity protein kinase CLK3	CLK3	>sp|P49761|CLK3_HUMAN Dual specificity protein kinase CLK3 OS=Homo sapiens GN=CLK3 PE=1 SV=3	1	3	7.1	4.3142e-22	1.5687	42.443	3	1.1081	28.568	3	6	7.1	1605
P49770	Translation initiation factor eIF-2B subunit beta	EIF2B2	>sp|P49770|EI2BB_HUMAN Translation initiation factor eIF-2B subunit beta OS=Homo sapiens GN=EIF2B2 PE=1 SV=3	1	11	42.5	1.5188e-90	0.91779	19.275	11	0.8393	30.216	14	34.5	33	1607
P49773	Histidine triad nucleotide-binding protein 1	HINT1	>sp|P49773|HINT1_HUMAN Histidine triad nucleotide-binding protein 1 OS=Homo sapiens GN=HINT1 PE=1 SV=2	1	11	77.8	2.0499e-293	1.1021	13.357	35	1.0213	13.141	37	77.8	77.8	1608
P49790	Nuclear pore complex protein Nup153	NUP153	>sp|P49790|NU153_HUMAN Nuclear pore complex protein Nup153 OS=Homo sapiens GN=NUP153 PE=1 SV=2	1	23	20.7	4.4848e-98	0.93158	20.861	26	1.0286	34.169	25	15.6	15.7	1609
P49792	E3 SUMO-protein ligase RanBP2;Putative peptidyl-prolyl cis-trans isomerase	RANBP2	>sp|P49792|RBP2_HUMAN E3 SUMO-protein ligase RanBP2 OS=Homo sapiens GN=RANBP2 PE=1 SV=2	1	96	40.6	0	0.92937	23.931	199	0.99459	18.786	158	37.5	33.2	1610
P49795	Regulator of G-protein signaling 19	RGS19	>sp|P49795|RGS19_HUMAN Regulator of G-protein signaling 19 OS=Homo sapiens GN=RGS19 PE=1 SV=1	1	1	6	0.0020066	NaN	NaN	0	NaN	NaN	0	6	0	1611
P49810;P49768	Presenilin-2;Presenilin-2 NTF subunit;Presenilin-2 CTF subunit;Presenilin-1;Presenilin-1 NTF subunit;Presenilin-1 CTF subunit;Presenilin-1 CTF12	PSEN2;PSEN1	>sp|P49810|PSN2_HUMAN Presenilin-2 OS=Homo sapiens GN=PSEN2 PE=1 SV=1;>sp|P49768|PSN1_HUMAN Presenilin-1 OS=Homo sapiens GN=PSEN1 PE=1 SV=1	2	1	3.3	1.4462e-09	0.96441	0	2	NaN	NaN	1	3.3	3.3	1606
P49815	Tuberin	TSC2	>sp|P49815|TSC2_HUMAN Tuberin OS=Homo sapiens GN=TSC2 PE=1 SV=2	1	2	1	4.4779e-05	NaN	NaN	1	NaN	NaN	0	0.6	0	1612
P49821	NADH dehydrogenase [ubiquinone] flavoprotein 1, mitochondrial	NDUFV1	>sp|P49821|NDUV1_HUMAN NADH dehydrogenase [ubiquinone] flavoprotein 1, mitochondrial OS=Homo sapiens GN=NDUFV1 PE=1 SV=4	1	17	48.5	9.7823e-78	1.1371	53.084	26	1.1397	21.421	31	39.2	43.1	1613
P49840;M0QYV0	Glycogen synthase kinase-3 alpha	GSK3A	>sp|P49840|GSK3A_HUMAN Glycogen synthase kinase-3 alpha OS=Homo sapiens GN=GSK3A PE=1 SV=2	2	3	8.7	1.0508e-12	1.0496	20.147	4	1.0841	23.362	6	8.7	5.2	1614
P49841	Glycogen synthase kinase-3 beta	GSK3B	>sp|P49841|GSK3B_HUMAN Glycogen synthase kinase-3 beta OS=Homo sapiens GN=GSK3B PE=1 SV=2	1	3	8.3	2.1632e-07	NaN	NaN	1	0.96728	2.0845	2	6.2	8.3	1615
P49848	Transcription initiation factor TFIID subunit 6	TAF6	>sp|P49848|TAF6_HUMAN Transcription initiation factor TFIID subunit 6 OS=Homo sapiens GN=TAF6 PE=1 SV=1	1	4	8.4	6.9996e-12	0.96025	21.167	2	0.9742	10.173	5	3.5	6.1	1616
P49902	Cytosolic purine 5-nucleotidase	NT5C2	>sp|P49902|5NTC_HUMAN Cytosolic purine 5-nucleotidase OS=Homo sapiens GN=NT5C2 PE=1 SV=1	1	25	49.7	8.1174e-286	1.0491	30.278	51	1.0074	24.895	62	44.2	49.7	1617
P49903	Selenide, water dikinase 1	SEPHS1	>sp|P49903|SPS1_HUMAN Selenide, water dikinase 1 OS=Homo sapiens GN=SEPHS1 PE=1 SV=2	1	9	42.6	5.9223e-126	1.0375	8.756	6	1.0239	13.743	11	26.8	36.7	1618
P49915	GMP synthase [glutamine-hydrolyzing]	GMPS	>sp|P49915|GUAA_HUMAN GMP synthase [glutamine-hydrolyzing] OS=Homo sapiens GN=GMPS PE=1 SV=1	1	38	67.5	0	1.0315	29.514	73	0.99706	27.954	70	64.6	65.9	1619
P49916	DNA ligase 3	LIG3	>sp|P49916|DNLI3_HUMAN DNA ligase 3 OS=Homo sapiens GN=LIG3 PE=1 SV=2	1	10	11	4.9229e-45	1.1261	19.036	15	1.0905	18.478	15	10.1	11	1620
P49959	Double-strand break repair protein MRE11A	MRE11A	>sp|P49959|MRE11_HUMAN Double-strand break repair protein MRE11A OS=Homo sapiens GN=MRE11A PE=1 SV=3	1	13	23.2	8.5374e-42	0.92795	54.479	12	1.0368	44.652	12	14.7	11.3	1621
P50148	Guanine nucleotide-binding protein G(q) subunit alpha	GNAQ	>sp|P50148|GNAQ_HUMAN Guanine nucleotide-binding protein G(q) subunit alpha OS=Homo sapiens GN=GNAQ PE=1 SV=4	1	11	35.7	3.1968e-101	1.3932	41.47	9	1.2426	16.7	11	18.1	25.9	1622
P50150	Guanine nucleotide-binding protein G(I)/G(S)/G(O) subunit gamma-4	GNG4	>sp|P50150|GBG4_HUMAN Guanine nucleotide-binding protein G(I)/G(S)/G(O) subunit gamma-4 OS=Homo sapiens GN=GNG4 PE=1 SV=1	1	1	21.3	9.2718e-05	0.52144	3.8713	2	NaN	NaN	1	21.3	21.3	1623
P50151;A0A024R161	Guanine nucleotide-binding protein G(I)/G(S)/G(O) subunit gamma-10	GNG10	>sp|P50151|GBG10_HUMAN Guanine nucleotide-binding protein G(I)/G(S)/G(O) subunit gamma-10 OS=Homo sapiens GN=GNG10 PE=1 SV=1;>tr|A0A024R161|A0A024R161_HUMAN Guanine nucleotide-binding protein subunit gamma OS=Homo sapiens GN=DNAJC25-GNG10 PE=3 SV=1	2	6	88.2	7.9484e-80	1.0883	6.0823	11	1.1321	7.7874	7	88.2	61.8	1624
P50213	Isocitrate dehydrogenase [NAD] subunit alpha, mitochondrial	IDH3A	>sp|P50213|IDH3A_HUMAN Isocitrate dehydrogenase [NAD] subunit alpha, mitochondrial OS=Homo sapiens GN=IDH3A PE=1 SV=1	1	17	47	8.0446e-170	0.89842	17.371	43	0.97246	42.417	40	44.8	46.2	1625
P50225;P50226	Sulfotransferase 1A1;Sulfotransferase 1A2	SULT1A1;SULT1A2	>sp|P50225|ST1A1_HUMAN Sulfotransferase 1A1 OS=Homo sapiens GN=SULT1A1 PE=1 SV=3;>sp|P50226|ST1A2_HUMAN Sulfotransferase 1A2 OS=Homo sapiens GN=SULT1A2 PE=1 SV=2	2	6	27.8	2.313e-25	1.3651	75.165	3	0.88813	28.858	3	22	19	1626
P50336	Protoporphyrinogen oxidase	PPOX	>sp|P50336|PPOX_HUMAN Protoporphyrinogen oxidase OS=Homo sapiens GN=PPOX PE=1 SV=1	1	3	9.4	1.526e-18	1.0411	11.203	5	0.86177	28.787	4	9.4	9.4	1627
P50395	Rab GDP dissociation inhibitor beta	GDI2	>sp|P50395|GDIB_HUMAN Rab GDP dissociation inhibitor beta OS=Homo sapiens GN=GDI2 PE=1 SV=2	1	40	86.3	0	1.0437	24.214	119	1.0089	21.007	140	81.1	82	1628
P50402	Emerin	EMD	>sp|P50402|EMD_HUMAN Emerin OS=Homo sapiens GN=EMD PE=1 SV=1	1	10	40.9	1.9914e-60	1.0245	14.758	26	1.1331	14.965	15	40.9	40.6	1629
P50416	Carnitine O-palmitoyltransferase 1, liver isoform	CPT1A	>sp|P50416|CPT1A_HUMAN Carnitine O-palmitoyltransferase 1, liver isoform OS=Homo sapiens GN=CPT1A PE=1 SV=2	1	33	46.1	1.3117e-234	0.88989	25.714	157	0.82425	28.452	138	41	39.7	1630
P50452;P50453	Serpin B8;Serpin B9	SERPINB8;SERPINB9	>sp|P50452|SPB8_HUMAN Serpin B8 OS=Homo sapiens GN=SERPINB8 PE=1 SV=2;>sp|P50453|SPB9_HUMAN Serpin B9 OS=Homo sapiens GN=SERPINB9 PE=1 SV=1	2	2	5.3	1.4414e-07	NaN	NaN	1	NaN	NaN	1	5.3	5.3	1631
P50454	Serpin H1	SERPINH1	>sp|P50454|SERPH_HUMAN Serpin H1 OS=Homo sapiens GN=SERPINH1 PE=1 SV=2	1	21	60.3	0	1.1013	21.791	117	1.0724	16.144	119	60.3	59.3	1632
P50502;Q8NFI4;Q8IZP2	Hsc70-interacting protein;Putative protein FAM10A5;Putative protein FAM10A4	ST13;ST13P5;ST13P4	>sp|P50502|F10A1_HUMAN Hsc70-interacting protein OS=Homo sapiens GN=ST13 PE=1 SV=2;>sp|Q8NFI4|F10A5_HUMAN Putative protein FAM10A5 OS=Homo sapiens GN=ST13P5 PE=5 SV=1;>sp|Q8IZP2|ST134_HUMAN Putative protein FAM10A4 OS=Homo sapiens GN=ST13P4 PE=5 SV=1	3	12	31.7	1.5888e-87	1.1816	11.135	24	1.158	37.383	26	31.7	30.6	1633
P50542	Peroxisomal targeting signal 1 receptor	PEX5	>sp|P50542|PEX5_HUMAN Peroxisomal targeting signal 1 receptor OS=Homo sapiens GN=PEX5 PE=1 SV=3	1	2	4.2	1.0797e-19	NaN	NaN	1	NaN	NaN	0	4.2	2	1634
P50552	Vasodilator-stimulated phosphoprotein	VASP	>sp|P50552|VASP_HUMAN Vasodilator-stimulated phosphoprotein OS=Homo sapiens GN=VASP PE=1 SV=3	1	13	37.9	9.9815e-69	1.0915	10.899	22	1.1753	12.664	18	30	21.8	1635
P50570;Q9UQ16	Dynamin-2	DNM2	>sp|P50570|DYN2_HUMAN Dynamin-2 OS=Homo sapiens GN=DNM2 PE=1 SV=2	2	35	45.3	0	1.0905	26.772	65	1.0406	19.702	83	35.7	35.6	1636
P50579	Methionine aminopeptidase 2	METAP2	>sp|P50579|MAP2_HUMAN Methionine aminopeptidase 2 OS=Homo sapiens GN=METAP2 PE=1 SV=1	1	13	32	1.5442e-97	1.071	8.8784	18	0.98899	35.029	21	24.9	25.7	1637
P50583	Bis(5-nucleosyl)-tetraphosphatase [asymmetrical]	NUDT2	>sp|P50583|AP4A_HUMAN Bis(5-nucleosyl)-tetraphosphatase [asymmetrical] OS=Homo sapiens GN=NUDT2 PE=1 SV=3	1	5	49	2.1055e-48	1.409	9.9182	3	1.3147	18.451	4	42.2	42.2	1638
P50613	Cyclin-dependent kinase 7	CDK7	>sp|P50613|CDK7_HUMAN Cyclin-dependent kinase 7 OS=Homo sapiens GN=CDK7 PE=1 SV=1	1	3	14.7	4.2912e-20	1.0779	49.648	3	1.0812	6.8223	4	14.7	14.7	1639
P50748	Kinetochore-associated protein 1	KNTC1	>sp|P50748|KNTC1_HUMAN Kinetochore-associated protein 1 OS=Homo sapiens GN=KNTC1 PE=1 SV=1	1	22	12.4	3.8744e-75	1.1016	44.564	23	0.99963	24.678	16	9.9	6.9	1640
P50750	Cyclin-dependent kinase 9	CDK9	>sp|P50750|CDK9_HUMAN Cyclin-dependent kinase 9 OS=Homo sapiens GN=CDK9 PE=1 SV=3	1	7	23.7	1.3602e-33	1.0406	15.109	4	1.1072	12.12	5	15.3	19.9	1641
P50851	Lipopolysaccharide-responsive and beige-like anchor protein	LRBA	>sp|P50851|LRBA_HUMAN Lipopolysaccharide-responsive and beige-like anchor protein OS=Homo sapiens GN=LRBA PE=1 SV=4	1	56	23.8	0	1.1171	25.926	113	1.0767	21.63	103	19.1	20.3	1642
P50895	Basal cell adhesion molecule	BCAM	>sp|P50895|BCAM_HUMAN Basal cell adhesion molecule OS=Homo sapiens GN=BCAM PE=1 SV=2	1	12	29.6	8.0203e-67	1.0216	23.447	25	0.91659	20.973	14	22.3	14.8	1643
P50897	Palmitoyl-protein thioesterase 1	PPT1	>sp|P50897|PPT1_HUMAN Palmitoyl-protein thioesterase 1 OS=Homo sapiens GN=PPT1 PE=1 SV=1	1	8	33	2.6066e-146	0.71129	15.537	18	0.61325	12.275	13	30.1	25.5	1644
P50914	60S ribosomal protein L14	RPL14	>sp|P50914|RL14_HUMAN 60S ribosomal protein L14 OS=Homo sapiens GN=RPL14 PE=1 SV=4	1	9	34.9	6.718e-66	1.0069	20.765	53	0.94422	13.197	55	34.9	34.9	1645
P50990	T-complex protein 1 subunit theta	CCT8	>sp|P50990|TCPQ_HUMAN T-complex protein 1 subunit theta OS=Homo sapiens GN=CCT8 PE=1 SV=4	1	43	73.4	0	1.0276	26.385	128	0.9941	20.225	118	70.3	65.7	1646
P50991	T-complex protein 1 subunit delta	CCT4	>sp|P50991|TCPD_HUMAN T-complex protein 1 subunit delta OS=Homo sapiens GN=CCT4 PE=1 SV=4	1	38	74.2	0	1.0224	26.144	157	1.0176	27.252	168	72.9	71.4	1647
P50995;P27216	Annexin A11	ANXA11	>sp|P50995|ANX11_HUMAN Annexin A11 OS=Homo sapiens GN=ANXA11 PE=1 SV=1	2	16	33.1	4.0192e-80	1.1659	18.08	13	0.82975	58.052	20	22.6	28.7	1649
P51003;Q9BWT3	Poly(A) polymerase alpha	PAPOLA	>sp|P51003|PAPOA_HUMAN Poly(A) polymerase alpha OS=Homo sapiens GN=PAPOLA PE=1 SV=4	2	14	24.7	3.0419e-85	0.81679	53.352	18	0.93801	36.283	15	23	16.6	1650
P51114;Q06787	Fragile X mental retardation syndrome-related protein 1	FXR1	>sp|P51114|FXR1_HUMAN Fragile X mental retardation syndrome-related protein 1 OS=Homo sapiens GN=FXR1 PE=1 SV=3	2	16	26.9	5.0357e-125	1.0866	35.265	31	1.0092	32.831	29	24.5	26.7	1651
P51116	Fragile X mental retardation syndrome-related protein 2	FXR2	>sp|P51116|FXR2_HUMAN Fragile X mental retardation syndrome-related protein 2 OS=Homo sapiens GN=FXR2 PE=1 SV=2	1	8	13.7	1.6666e-36	1.0405	14.81	11	0.80353	27.829	5	13.7	8.2	1652
P51148;K7ERQ8	Ras-related protein Rab-5C	RAB5C	>sp|P51148|RAB5C_HUMAN Ras-related protein Rab-5C OS=Homo sapiens GN=RAB5C PE=1 SV=2;>tr|K7ERQ8|K7ERQ8_HUMAN Uncharacterized protein (Fragment) OS=Homo sapiens PE=3 SV=1	2	8	47.7	4.0658e-100	1.0689	19.082	37	1.0612	13.522	35	47.7	47.7	1653
P51149	Ras-related protein Rab-7a	RAB7A	>sp|P51149|RAB7A_HUMAN Ras-related protein Rab-7a OS=Homo sapiens GN=RAB7A PE=1 SV=1	1	22	85	0	0.90197	21.759	87	0.92565	17.83	84	83.6	85	1654
P51151;Q9NP90	Ras-related protein Rab-9A	RAB9A	>sp|P51151|RAB9A_HUMAN Ras-related protein Rab-9A OS=Homo sapiens GN=RAB9A PE=1 SV=1	2	7	42.3	7.8564e-95	0.84519	40.521	11	0.9194	8.31	12	38.8	38.8	1655
P51153	Ras-related protein Rab-13	RAB13	>sp|P51153|RAB13_HUMAN Ras-related protein Rab-13 OS=Homo sapiens GN=RAB13 PE=1 SV=1	1	7	36	5.7794e-49	1.0838	16.543	15	1.2631	19.032	14	31	36	1656
P51159	Ras-related protein Rab-27A	RAB27A	>sp|P51159|RB27A_HUMAN Ras-related protein Rab-27A OS=Homo sapiens GN=RAB27A PE=1 SV=3	1	3	13.6	3.788e-09	NaN	NaN	0	NaN	NaN	1	3.6	4.1	1657
P51168	Amiloride-sensitive sodium channel subunit beta	SCNN1B	>sp|P51168|SCNNB_HUMAN Amiloride-sensitive sodium channel subunit beta OS=Homo sapiens GN=SCNN1B PE=1 SV=2	1	1	2.5	2.2956e-05	NaN	NaN	1	1.2397	9.5747	2	2.5	2.5	1658
P51398	28S ribosomal protein S29, mitochondrial	DAP3	>sp|P51398|RT29_HUMAN 28S ribosomal protein S29, mitochondrial OS=Homo sapiens GN=DAP3 PE=1 SV=1	1	13	37.2	4.5156e-159	1.0708	28.617	15	1.0016	25.482	16	28.6	30.2	1659
P51452	Dual specificity protein phosphatase 3	DUSP3	>sp|P51452|DUS3_HUMAN Dual specificity protein phosphatase 3 OS=Homo sapiens GN=DUSP3 PE=1 SV=1	1	7	49.7	4.6084e-39	0.7831	51.757	2	0.78907	28.826	4	14.6	30.8	1660
P51511	Matrix metalloproteinase-15	MMP15	>sp|P51511|MMP15_HUMAN Matrix metalloproteinase-15 OS=Homo sapiens GN=MMP15 PE=1 SV=1	1	2	4.9	3.187e-07	NaN	NaN	1	NaN	NaN	1	2.8	2.8	1661
P51531	Probable global transcription activator SNF2L2	SMARCA2	>sp|P51531|SMCA2_HUMAN Probable global transcription activator SNF2L2 OS=Homo sapiens GN=SMARCA2 PE=1 SV=2	1	16	12.2	1.1217e-98	1.124	15.603	2	NaN	NaN	1	9	8.8	1662
P51532	Transcription activator BRG1	SMARCA4	>sp|P51532|SMCA4_HUMAN Transcription activator BRG1 OS=Homo sapiens GN=SMARCA4 PE=1 SV=2	1	34	24	3.5425e-211	1.0111	34.737	57	1.0353	22.516	51	18.6	18.9	1663
P51553	Isocitrate dehydrogenase [NAD] subunit gamma, mitochondrial	IDH3G	>sp|P51553|IDH3G_HUMAN Isocitrate dehydrogenase [NAD] subunit gamma, mitochondrial OS=Homo sapiens GN=IDH3G PE=1 SV=1	1	11	35.6	3.2288e-99	0.97629	13.991	10	0.96095	22.301	12	28	35.6	1664
P51570	Galactokinase	GALK1	>sp|P51570|GALK1_HUMAN Galactokinase OS=Homo sapiens GN=GALK1 PE=1 SV=1	1	18	52	1.0985e-159	0.95369	31.434	19	0.93877	27.264	25	45.2	50	1665
P51571	Translocon-associated protein subunit delta	SSR4	>sp|P51571|SSRD_HUMAN Translocon-associated protein subunit delta OS=Homo sapiens GN=SSR4 PE=1 SV=1	1	6	37	1.7637e-96	1.0563	29.046	25	1.055	35.028	24	37	37	1666
P51572	B-cell receptor-associated protein 31	BCAP31	>sp|P51572|BAP31_HUMAN B-cell receptor-associated protein 31 OS=Homo sapiens GN=BCAP31 PE=1 SV=3	1	22	58.1	0	1.0326	17.311	83	1.1154	25.643	82	54.1	53.7	1667
P51580	Thiopurine S-methyltransferase	TPMT	>sp|P51580|TPMT_HUMAN Thiopurine S-methyltransferase OS=Homo sapiens GN=TPMT PE=1 SV=1	1	3	12.2	5.0531e-06	1.1132	15.333	2	0.95668	9.0826	2	9.4	6.9	1668
P51610;Q9Y5Z7	Host cell factor 1;HCF N-terminal chain 1;HCF N-terminal chain 2;HCF N-terminal chain 3;HCF N-terminal chain 4;HCF N-terminal chain 5;HCF N-terminal chain 6;HCF C-terminal chain 1;HCF C-terminal chain 2;HCF C-terminal chain 3;HCF C-terminal chain 4;HCF C-terminal chain 5;HCF C-terminal chain 6	HCFC1	>sp|P51610|HCFC1_HUMAN Host cell factor 1 OS=Homo sapiens GN=HCFC1 PE=1 SV=2	2	36	25.8	5.7497e-301	1.0495	32.472	112	1.0626	20.901	101	23.9	21.6	1669
P51617;P51955	Interleukin-1 receptor-associated kinase 1	IRAK1	>sp|P51617|IRAK1_HUMAN Interleukin-1 receptor-associated kinase 1 OS=Homo sapiens GN=IRAK1 PE=1 SV=2	2	7	12.2	5.2758e-31	1.0598	19.332	5	1.334	54.653	4	8.6	8.1	1670
P51648;P48448;P30838;P43353	Fatty aldehyde dehydrogenase	ALDH3A2	>sp|P51648|AL3A2_HUMAN Fatty aldehyde dehydrogenase OS=Homo sapiens GN=ALDH3A2 PE=1 SV=1	4	14	31.3	4.4177e-71	1.0807	20.647	23	1.0218	41.666	23	28.5	29.7	1671
P51649	Succinate-semialdehyde dehydrogenase, mitochondrial	ALDH5A1	>sp|P51649|SSDH_HUMAN Succinate-semialdehyde dehydrogenase, mitochondrial OS=Homo sapiens GN=ALDH5A1 PE=1 SV=2	1	12	25	5.5172e-96	0.93022	17.702	21	1.1503	8.8792	13	21.1	15.7	1672
P51659	Peroxisomal multifunctional enzyme type 2;(3R)-hydroxyacyl-CoA dehydrogenase;Enoyl-CoA hydratase 2	HSD17B4	>sp|P51659|DHB4_HUMAN Peroxisomal multifunctional enzyme type 2 OS=Homo sapiens GN=HSD17B4 PE=1 SV=3	1	29	46.5	1.6821e-300	0.82232	39.723	78	0.88	44.067	67	43.5	33.8	1673
P51665	26S proteasome non-ATPase regulatory subunit 7	PSMD7	>sp|P51665|PSMD7_HUMAN 26S proteasome non-ATPase regulatory subunit 7 OS=Homo sapiens GN=PSMD7 PE=1 SV=2	1	14	61.1	1.3523e-225	1.0521	16.386	39	1.0237	31.064	39	45.1	61.1	1674
P51687	Sulfite oxidase, mitochondrial	SUOX	>sp|P51687|SUOX_HUMAN Sulfite oxidase, mitochondrial OS=Homo sapiens GN=SUOX PE=1 SV=2	1	3	7.5	1.1513e-07	NaN	NaN	1	NaN	NaN	0	1.7	0	1676
P51688	N-sulphoglucosamine sulphohydrolase	SGSH	>sp|P51688|SPHM_HUMAN N-sulphoglucosamine sulphohydrolase OS=Homo sapiens GN=SGSH PE=1 SV=1	1	4	7.8	5.3162e-15	0.82306	32.646	4	0.98428	19.426	3	7.8	5.2	1677
P51689	Arylsulfatase D	ARSD	>sp|P51689|ARSD_HUMAN Arylsulfatase D OS=Homo sapiens GN=ARSD PE=1 SV=2	1	5	11	4.7343e-16	0.79177	24.953	8	0.75799	19.922	6	9.4	4.9	1678
P51784	Ubiquitin carboxyl-terminal hydrolase 11	USP11	>sp|P51784|UBP11_HUMAN Ubiquitin carboxyl-terminal hydrolase 11 OS=Homo sapiens GN=USP11 PE=1 SV=3	1	5	5.9	1.9787e-15	0.58156	21.415	5	1.4705	201.28	4	3.2	3.4	1679
P51793;P51795;P51790	H(+)/Cl(-) exchange transporter 4;H(+)/Cl(-) exchange transporter 5;H(+)/Cl(-) exchange transporter 3	CLCN4;CLCN5;CLCN3	>sp|P51793|CLCN4_HUMAN H(+)/Cl(-) exchange transporter 4 OS=Homo sapiens GN=CLCN4 PE=1 SV=2;>sp|P51795|CLCN5_HUMAN H(+)/Cl(-) exchange transporter 5 OS=Homo sapiens GN=CLCN5 PE=1 SV=1;>sp|P51790|CLCN3_HUMAN H(+)/Cl(-) exchange transporter 3 OS=Homo sapiens	3	2	2.2	9.0296e-05	NaN	NaN	0	NaN	NaN	1	0	1.1	1680
P51798	H(+)/Cl(-) exchange transporter 7	CLCN7	>sp|P51798|CLCN7_HUMAN H(+)/Cl(-) exchange transporter 7 OS=Homo sapiens GN=CLCN7 PE=1 SV=2	1	5	5.6	6.5969e-13	0.95645	88.087	5	1.112	23.9	2	4.2	3.6	1681
P51809	Vesicle-associated membrane protein 7	VAMP7	>sp|P51809|VAMP7_HUMAN Vesicle-associated membrane protein 7 OS=Homo sapiens GN=VAMP7 PE=1 SV=3	1	7	39.1	2.5753e-38	1.082	11.225	7	1.2824	22.941	10	31.8	25.5	1682
P51812;Q9UK32	Ribosomal protein S6 kinase alpha-3	RPS6KA3	>sp|P51812|KS6A3_HUMAN Ribosomal protein S6 kinase alpha-3 OS=Homo sapiens GN=RPS6KA3 PE=1 SV=1	2	12	19.9	6.5691e-43	0.44925	45.003	6	0.59197	26.381	2	13.5	5.4	1683
P51858;Q9Y3E1	Hepatoma-derived growth factor	HDGF	>sp|P51858|HDGF_HUMAN Hepatoma-derived growth factor OS=Homo sapiens GN=HDGF PE=1 SV=1	2	16	72.5	0	1.1655	42.346	26	1.1156	22.878	31	60	69.2	1684
P51946	Cyclin-H	CCNH	>sp|P51946|CCNH_HUMAN Cyclin-H OS=Homo sapiens GN=CCNH PE=1 SV=1	1	2	11.5	2.2651e-15	NaN	NaN	1	1.0216	3.8673	4	3.4	11.5	1685
P51965	Ubiquitin-conjugating enzyme E2 E1	UBE2E1	>sp|P51965|UB2E1_HUMAN Ubiquitin-conjugating enzyme E2 E1 OS=Homo sapiens GN=UBE2E1 PE=1 SV=1	1	3	19.2	1.262e-23	NaN	NaN	1	0.9331	0.85689	2	19.2	19.2	1686
P51970	NADH dehydrogenase [ubiquinone] 1 alpha subcomplex subunit 8	NDUFA8	>sp|P51970|NDUA8_HUMAN NADH dehydrogenase [ubiquinone] 1 alpha subcomplex subunit 8 OS=Homo sapiens GN=NDUFA8 PE=1 SV=3	1	12	73.3	2.6255e-161	1.0446	14.157	36	1.0505	46.293	40	60.5	69.2	1687
P51991	Heterogeneous nuclear ribonucleoprotein A3	HNRNPA3	>sp|P51991|ROA3_HUMAN Heterogeneous nuclear ribonucleoprotein A3 OS=Homo sapiens GN=HNRNPA3 PE=1 SV=2	1	10	33.6	1.9823e-122	0.96185	11.614	15	1.1141	28.456	23	29.4	33.6	1688
P52179	Myomesin-1	MYOM1	>sp|P52179|MYOM1_HUMAN Myomesin-1 OS=Homo sapiens GN=MYOM1 PE=1 SV=2	1	1	0.6	0.00068765	1.0031	29.635	4	1.0308	13.365	4	0.6	0.6	1689
P52209	6-phosphogluconate dehydrogenase, decarboxylating	PGD	>sp|P52209|6PGD_HUMAN 6-phosphogluconate dehydrogenase, decarboxylating OS=Homo sapiens GN=PGD PE=1 SV=3	1	31	77.2	0	1.0497	31.922	76	1.0019	35.181	89	57.8	73.9	1690
P52272	Heterogeneous nuclear ribonucleoprotein M	HNRNPM	>sp|P52272|HNRPM_HUMAN Heterogeneous nuclear ribonucleoprotein M OS=Homo sapiens GN=HNRNPM PE=1 SV=3	1	53	79.9	0	1.0268	19.178	224	1.0723	19.246	218	77.4	71.6	1691
P52292	Importin subunit alpha-2	KPNA2	>sp|P52292|IMA1_HUMAN Importin subunit alpha-1 OS=Homo sapiens GN=KPNA2 PE=1 SV=1	1	24	62.2	0	0.9465	18.689	73	0.91855	20.3	65	56.5	54.8	1692
P52294	Importin subunit alpha-1	KPNA1	>sp|P52294|IMA5_HUMAN Importin subunit alpha-5 OS=Homo sapiens GN=KPNA1 PE=1 SV=3	1	14	34.6	5.1901e-211	1.1091	12.959	6	0.98571	16.755	13	21	34.4	1693
P52298	Nuclear cap-binding protein subunit 2	NCBP2	>sp|P52298|NCBP2_HUMAN Nuclear cap-binding protein subunit 2 OS=Homo sapiens GN=NCBP2 PE=1 SV=1	1	6	33.3	3.9575e-23	1.4306	23.758	9	1.5331	7.1496	4	33.3	26.3	1694
P52306	Rap1 GTPase-GDP dissociation stimulator 1	RAP1GDS1	>sp|P52306|GDS1_HUMAN Rap1 GTPase-GDP dissociation stimulator 1 OS=Homo sapiens GN=RAP1GDS1 PE=1 SV=3	1	11	22.7	1.7306e-62	0.94756	35.478	10	0.99492	8.0894	9	17	13.3	1695
P52429	Diacylglycerol kinase epsilon	DGKE	>sp|P52429|DGKE_HUMAN Diacylglycerol kinase epsilon OS=Homo sapiens GN=DGKE PE=1 SV=1	1	3	6.9	1.9711e-10	0.88367	24.82	9	0.79696	11.069	5	6.9	2.3	1696
P52434	DNA-directed RNA polymerases I, II, and III subunit RPABC3	POLR2H	>sp|P52434|RPAB3_HUMAN DNA-directed RNA polymerases I, II, and III subunit RPABC3 OS=Homo sapiens GN=POLR2H PE=1 SV=4	1	9	56.7	1.3539e-101	0.97345	21.604	14	0.90522	10.219	19	56.7	56.7	1697
P52435;Q9H1A7;Q9GZM3;H0Y980	DNA-directed RNA polymerase II subunit RPB11-a;DNA-directed RNA polymerase II subunit RPB11-b2;DNA-directed RNA polymerase II subunit RPB11-b1	POLR2J;POLR2J3;POLR2J2	>sp|P52435|RPB11_HUMAN DNA-directed RNA polymerase II subunit RPB11-a OS=Homo sapiens GN=POLR2J PE=1 SV=1;>sp|Q9H1A7|RPB1C_HUMAN DNA-directed RNA polymerase II subunit RPB11-b2 OS=Homo sapiens GN=POLR2J3 PE=3 SV=1;>sp|Q9GZM3|RPB1B_HUMAN DNA-directed RNA po	4	8	62.4	1.9297e-80	1.017	24.379	9	1.0104	38.271	11	62.4	55.6	1698
P52565	Rho GDP-dissociation inhibitor 1	ARHGDIA	>sp|P52565|GDIR1_HUMAN Rho GDP-dissociation inhibitor 1 OS=Homo sapiens GN=ARHGDIA PE=1 SV=3	1	13	77	0	0.94441	34.855	34	0.83579	24.255	34	76.5	77	1699
P52566	Rho GDP-dissociation inhibitor 2	ARHGDIB	>sp|P52566|GDIR2_HUMAN Rho GDP-dissociation inhibitor 2 OS=Homo sapiens GN=ARHGDIB PE=1 SV=3	1	1	7.5	0.00010002	NaN	NaN	0	NaN	NaN	1	0	7.5	1700
P52569	Low affinity cationic amino acid transporter 2	SLC7A2	>sp|P52569|CTR2_HUMAN Cationic amino acid transporter 2 OS=Homo sapiens GN=SLC7A2 PE=1 SV=2	1	6	9.3	3.6911e-20	1.2485	16.947	17	1.0664	19.06	17	8.2	8.2	1701
P52594	Arf-GAP domain and FG repeat-containing protein 1	AGFG1	>sp|P52594|AGFG1_HUMAN Arf-GAP domain and FG repeat-containing protein 1 OS=Homo sapiens GN=AGFG1 PE=1 SV=2	1	4	10.3	1.9608e-20	1.064	61.471	6	1.0737	18.775	8	8.4	8.4	1702
P52597	Heterogeneous nuclear ribonucleoprotein F;Heterogeneous nuclear ribonucleoprotein F, N-terminally processed	HNRNPF	>sp|P52597|HNRPF_HUMAN Heterogeneous nuclear ribonucleoprotein F OS=Homo sapiens GN=HNRNPF PE=1 SV=3	1	12	41	0	1.1056	24.796	37	1.2259	15.055	41	41	40.7	1703
P52630	Signal transducer and activator of transcription 2	STAT2	>sp|P52630|STAT2_HUMAN Signal transducer and activator of transcription 2 OS=Homo sapiens GN=STAT2 PE=1 SV=1	1	2	3.9	1.7883e-07	NaN	NaN	0	1.0824	14.731	2	0	2.2	1704
P52655	Transcription initiation factor IIA subunit 1;Transcription initiation factor IIA alpha chain;Transcription initiation factor IIA beta chain	GTF2A1	>sp|P52655|TF2AA_HUMAN Transcription initiation factor IIA subunit 1 OS=Homo sapiens GN=GTF2A1 PE=1 SV=1	1	1	2.9	3.1732e-05	NaN	NaN	0	NaN	NaN	1	0	2.9	1705
P52657;REV__Q6UB99	Transcription initiation factor IIA subunit 2	GTF2A2	>sp|P52657|T2AG_HUMAN Transcription initiation factor IIA subunit 2 OS=Homo sapiens GN=GTF2A2 PE=1 SV=1	2	5	34.9	3.5722e-37	0.9119	4.0307	5	0.83621	13.483	6	28.4	34.9	1706
P52701	DNA mismatch repair protein Msh6	MSH6	>sp|P52701|MSH6_HUMAN DNA mismatch repair protein Msh6 OS=Homo sapiens GN=MSH6 PE=1 SV=2	1	39	34.9	2.1476e-223	1.0727	24.607	43	1.0863	22.325	49	26.8	26	1707
P52732	Kinesin-like protein KIF11	KIF11	>sp|P52732|KIF11_HUMAN Kinesin-like protein KIF11 OS=Homo sapiens GN=KIF11 PE=1 SV=2	1	27	31.2	2.8358e-202	1.0322	29.619	31	0.9775	38.227	33	24.1	26.2	1708
P52735	Guanine nucleotide exchange factor VAV2	VAV2	>sp|P52735|VAV2_HUMAN Guanine nucleotide exchange factor VAV2 OS=Homo sapiens GN=VAV2 PE=1 SV=2	1	14	20.5	6.0396e-97	1.1756	15.552	12	1.027	43.245	18	14.4	17.9	1709
P52739	Zinc finger protein 131	ZNF131	>sp|P52739|ZN131_HUMAN Zinc finger protein 131 OS=Homo sapiens GN=ZNF131 PE=1 SV=2	1	2	3.7	9.3337e-06	NaN	NaN	1	0.98955	7.503	2	1.9	3.7	1710
P52747	Zinc finger protein 143	ZNF143	>sp|P52747|ZN143_HUMAN Zinc finger protein 143 OS=Homo sapiens GN=ZNF143 PE=1 SV=2	1	1	1.3	0.0018811	NaN	NaN	0	1.4542	22.585	2	0	1.3	1711
P52758	Ribonuclease UK114	HRSP12	>sp|P52758|UK114_HUMAN Ribonuclease UK114 OS=Homo sapiens GN=HRSP12 PE=1 SV=1	1	8	63.5	6.6982e-205	0.87876	11.261	11	0.90636	25.916	15	53.3	58.4	1712
P52788	Spermine synthase	SMS	>sp|P52788|SPSY_HUMAN Spermine synthase OS=Homo sapiens GN=SMS PE=1 SV=2	1	8	32	4.7374e-110	0.42667	10.965	11	0.38726	22.737	11	23.8	28.1	1713
P52789;P52790	Hexokinase-2	HK2	>sp|P52789|HXK2_HUMAN Hexokinase-2 OS=Homo sapiens GN=HK2 PE=1 SV=2	2	37	44.1	0	0.69244	19.901	57	0.5857	25.05	52	42	39.1	1714
P52815	39S ribosomal protein L12, mitochondrial	MRPL12	>sp|P52815|RM12_HUMAN 39S ribosomal protein L12, mitochondrial OS=Homo sapiens GN=MRPL12 PE=1 SV=2	1	9	55.1	1.0532e-236	0.83291	18.45	19	0.85761	22.658	18	37.9	37.9	1715
P52824	Diacylglycerol kinase theta	DGKQ	>sp|P52824|DGKQ_HUMAN Diacylglycerol kinase theta OS=Homo sapiens GN=DGKQ PE=1 SV=2	1	2	2.8	2.0423e-05	NaN	NaN	1	1.5746	14.703	2	1.3	2.8	1716
P52888	Thimet oligopeptidase	THOP1	>sp|P52888|THOP1_HUMAN Thimet oligopeptidase OS=Homo sapiens GN=THOP1 PE=1 SV=2	1	17	30.8	3.1509e-99	1.082	27.216	16	1.1361	52.482	23	23.1	24.2	1717
P52895;Q04828;P42330;P17516	Aldo-keto reductase family 1 member C2;Aldo-keto reductase family 1 member C1;Aldo-keto reductase family 1 member C3	AKR1C2;AKR1C1;AKR1C3	>sp|P52895|AK1C2_HUMAN Aldo-keto reductase family 1 member C2 OS=Homo sapiens GN=AKR1C2 PE=1 SV=3;>sp|Q04828|AK1C1_HUMAN Aldo-keto reductase family 1 member C1 OS=Homo sapiens GN=AKR1C1 PE=1 SV=1;>sp|P42330|AK1C3_HUMAN Aldo-keto reductase family 1 member C	4	6	21.1	1.7721e-20	4.175	17.635	3	7.4333	99.374	5	9.3	11.8	1718
P52907	F-actin-capping protein subunit alpha-1	CAPZA1	>sp|P52907|CAZA1_HUMAN F-actin-capping protein subunit alpha-1 OS=Homo sapiens GN=CAPZA1 PE=1 SV=3	1	13	70.3	2.2898e-163	1.0986	40.99	26	1.0458	54.074	28	52.8	64.7	1719
P52943	Cysteine-rich protein 2	CRIP2	>sp|P52943|CRIP2_HUMAN Cysteine-rich protein 2 OS=Homo sapiens GN=CRIP2 PE=1 SV=1	1	11	80.3	0	0.69892	16.3	23	0.70122	30.687	21	76.9	74	1720
P52948	Nuclear pore complex protein Nup98-Nup96;Nuclear pore complex protein Nup98;Nuclear pore complex protein Nup96	NUP98	>sp|P52948|NUP98_HUMAN Nuclear pore complex protein Nup98-Nup96 OS=Homo sapiens GN=NUP98 PE=1 SV=4	1	21	14.1	5.2099e-88	1.0056	18.226	29	1.1059	35.947	29	11.1	9.2	1721
P53004	Biliverdin reductase A	BLVRA	>sp|P53004|BIEA_HUMAN Biliverdin reductase A OS=Homo sapiens GN=BLVRA PE=1 SV=2	1	20	63.5	3.2616e-286	0.81282	43.36	30	0.73872	23.755	30	57.1	63.5	1722
P53007	Tricarboxylate transport protein, mitochondrial	SLC25A1	>sp|P53007|TXTP_HUMAN Tricarboxylate transport protein, mitochondrial OS=Homo sapiens GN=SLC25A1 PE=1 SV=2	1	16	47.3	3.5148e-175	0.95293	37.938	56	1.032	33.551	43	47.3	42.8	1723
P53041	Serine/threonine-protein phosphatase 5	PPP5C	>sp|P53041|PPP5_HUMAN Serine/threonine-protein phosphatase 5 OS=Homo sapiens GN=PPP5C PE=1 SV=1	1	7	15.6	1.4667e-59	0.84832	28.134	4	0.91481	25.613	4	10	10	1724
P53350	Serine/threonine-protein kinase PLK1	PLK1	>sp|P53350|PLK1_HUMAN Serine/threonine-protein kinase PLK1 OS=Homo sapiens GN=PLK1 PE=1 SV=1	1	6	15.8	1.3128e-41	0.95606	10.454	6	0.92636	13.491	10	7.8	13.3	1725
P53365	Arfaptin-2	ARFIP2	>sp|P53365|ARFP2_HUMAN Arfaptin-2 OS=Homo sapiens GN=ARFIP2 PE=1 SV=1	1	11	41.6	3.058e-167	1.066	22.32	19	1.1156	16.975	13	32	33.7	1726
P53367	Arfaptin-1	ARFIP1	>sp|P53367|ARFP1_HUMAN Arfaptin-1 OS=Homo sapiens GN=ARFIP1 PE=1 SV=2	1	11	34.9	5.1804e-137	1.0433	20.423	12	1.1594	22.218	12	28.4	30	1727
P53384	Cytosolic Fe-S cluster assembly factor NUBP1	NUBP1	>sp|P53384|NUBP1_HUMAN Cytosolic Fe-S cluster assembly factor NUBP1 OS=Homo sapiens GN=NUBP1 PE=1 SV=2	1	3	13.8	2.9315e-25	1.0432	5.6395	3	0.91926	5.6215	3	13.8	8.1	1728
P53396	ATP-citrate synthase	ACLY	>sp|P53396|ACLY_HUMAN ATP-citrate synthase OS=Homo sapiens GN=ACLY PE=1 SV=3	1	62	59.4	0	1.0214	32.975	236	0.98934	26.653	228	54.1	56.5	1729
P53582	Methionine aminopeptidase 1	METAP1	>sp|P53582|MAP11_HUMAN Methionine aminopeptidase 1 OS=Homo sapiens GN=METAP1 PE=1 SV=2	1	6	17.4	4.2401e-19	1.0787	9.9293	4	1.177	32.192	6	9.6	11.1	1730
P53597	Succinyl-CoA ligase [ADP/GDP-forming] subunit alpha, mitochondrial	SUCLG1	>sp|P53597|SUCA_HUMAN Succinyl-CoA ligase [ADP/GDP-forming] subunit alpha, mitochondrial OS=Homo sapiens GN=SUCLG1 PE=1 SV=4	1	11	33.8	6.0642e-104	0.87203	32.178	22	0.85724	19.289	24	32.9	33.8	1731
P53602	Diphosphomevalonate decarboxylase	MVD	>sp|P53602|MVD1_HUMAN Diphosphomevalonate decarboxylase OS=Homo sapiens GN=MVD PE=1 SV=1	1	11	39.2	4.1529e-133	0.98712	17.486	11	1.0125	18.79	10	35.8	33.2	1732
P53618	Coatomer subunit beta	COPB1	>sp|P53618|COPB_HUMAN Coatomer subunit beta OS=Homo sapiens GN=COPB1 PE=1 SV=3	1	51	61	0	1.2166	19.909	168	1.1551	31.772	182	59.4	54.6	1733
P53621	Coatomer subunit alpha;Xenin;Proxenin	COPA	>sp|P53621|COPA_HUMAN Coatomer subunit alpha OS=Homo sapiens GN=COPA PE=1 SV=2	1	85	74.3	0	1.1661	20.227	271	1.0584	20.466	297	67.3	66.6	1734
P53634	Dipeptidyl peptidase 1;Dipeptidyl peptidase 1 exclusion domain chain;Dipeptidyl peptidase 1 heavy chain;Dipeptidyl peptidase 1 light chain	CTSC	>sp|P53634|CATC_HUMAN Dipeptidyl peptidase 1 OS=Homo sapiens GN=CTSC PE=1 SV=2	1	7	14.3	7.0631e-79	0.93573	12.617	10	1.0392	31.686	8	14	14	1735
P53680	AP-2 complex subunit sigma	AP2S1	>sp|P53680|AP2S1_HUMAN AP-2 complex subunit sigma OS=Homo sapiens GN=AP2S1 PE=1 SV=2	1	6	38	1.2208e-18	1.0515	5.743	4	0.95864	18.995	4	27.5	27.5	1737
P53701	Cytochrome c-type heme lyase	HCCS	>sp|P53701|CCHL_HUMAN Cytochrome c-type heme lyase OS=Homo sapiens GN=HCCS PE=1 SV=1	1	12	42.5	7.3816e-79	0.34694	18.683	9	0.41088	44.956	10	29.1	35.1	1738
P53801	Pituitary tumor-transforming gene 1 protein-interacting protein	PTTG1IP	>sp|P53801|PTTG_HUMAN Pituitary tumor-transforming gene 1 protein-interacting protein OS=Homo sapiens GN=PTTG1IP PE=1 SV=1	1	2	16.7	1.3692e-20	0.83608	14.662	10	0.96182	10.595	6	16.7	16.7	1739
P53814	Smoothelin	SMTN	>sp|P53814|SMTN_HUMAN Smoothelin OS=Homo sapiens GN=SMTN PE=1 SV=7	1	3	3.1	3.4303e-07	NaN	NaN	1	NaN	NaN	1	1.5	1.6	1740
P53985	Monocarboxylate transporter 1	SLC16A1	>sp|P53985|MOT1_HUMAN Monocarboxylate transporter 1 OS=Homo sapiens GN=SLC16A1 PE=1 SV=3	1	3	7	5.87e-54	0.59157	25.434	17	0.67245	31.311	13	7	7	1741
P53990	IST1 homolog	IST1	>sp|P53990|IST1_HUMAN IST1 homolog OS=Homo sapiens GN=IST1 PE=1 SV=1	1	7	17	4.5614e-20	1.1265	22.554	6	0.99527	9.7971	4	12.1	9.3	1742
P53992	Protein transport protein Sec24C	SEC24C	>sp|P53992|SC24C_HUMAN Protein transport protein Sec24C OS=Homo sapiens GN=SEC24C PE=1 SV=3	1	26	30.3	0	0.95681	21.534	71	0.96238	18.083	89	27	29.3	1743
P53999	Activated RNA polymerase II transcriptional coactivator p15	SUB1	>sp|P53999|TCP4_HUMAN Activated RNA polymerase II transcriptional coactivator p15 OS=Homo sapiens GN=SUB1 PE=1 SV=3	1	10	50.4	2.8721e-247	1.014	17.039	26	0.96131	24.071	23	50.4	50.4	1744
P54098	DNA polymerase subunit gamma-1	POLG	>sp|P54098|DPOG1_HUMAN DNA polymerase subunit gamma-1 OS=Homo sapiens GN=POLG PE=1 SV=1	1	9	9.8	9.0593e-63	0.9253	9.6947	4	1.0353	20.236	8	4.5	6.2	1745
P54105	Methylosome subunit pICln	CLNS1A	>sp|P54105|ICLN_HUMAN Methylosome subunit pICln OS=Homo sapiens GN=CLNS1A PE=1 SV=1	1	4	26.6	8.8545e-107	0.86898	12.15	3	0.89867	19.2	10	11	26.6	1746
P54132	Bloom syndrome protein	BLM	>sp|P54132|BLM_HUMAN Bloom syndrome protein OS=Homo sapiens GN=BLM PE=1 SV=1	1	3	2.2	7.7213e-06	NaN	NaN	0	1.1807	19.809	3	0	1.6	1747
P54136	Arginine--tRNA ligase, cytoplasmic	RARS	>sp|P54136|SYRC_HUMAN Arginine--tRNA ligase, cytoplasmic OS=Homo sapiens GN=RARS PE=1 SV=2	1	38	63	6.5063e-292	1.0376	21.219	79	1.017	21.903	87	58	62.7	1748
P54278	Mismatch repair endonuclease PMS2	PMS2	>sp|P54278|PMS2_HUMAN Mismatch repair endonuclease PMS2 OS=Homo sapiens GN=PMS2 PE=1 SV=2	1	2	2.7	4.0553e-09	1.2158	25.044	2	NaN	NaN	1	2.7	0.8	1749
P54577	Tyrosine--tRNA ligase, cytoplasmic	YARS	>sp|P54577|SYYC_HUMAN Tyrosine--tRNA ligase, cytoplasmic OS=Homo sapiens GN=YARS PE=1 SV=4	1	32	63.3	2.6392e-201	1.1518	20.824	37	1.0692	18.304	40	51.5	58	1750
P54578	Ubiquitin carboxyl-terminal hydrolase 14	USP14	>sp|P54578|UBP14_HUMAN Ubiquitin carboxyl-terminal hydrolase 14 OS=Homo sapiens GN=USP14 PE=1 SV=3	1	22	59.7	0	0.94524	18.062	35	0.93307	12.924	38	50.2	50.2	1751
P54619	5-AMP-activated protein kinase subunit gamma-1	PRKAG1	>sp|P54619|AAKG1_HUMAN 5-AMP-activated protein kinase subunit gamma-1 OS=Homo sapiens GN=PRKAG1 PE=1 SV=1	1	8	30.2	2.2571e-101	1.0082	120.84	9	1.0033	12.583	12	26	26	1752
P54652	Heat shock-related 70 kDa protein 2	HSPA2	>sp|P54652|HSP72_HUMAN Heat shock-related 70 kDa protein 2 OS=Homo sapiens GN=HSPA2 PE=1 SV=1	1	19	26.8	0	NaN	NaN	1	1.3602	10.722	3	19.2	24.4	1753
P54709	Sodium/potassium-transporting ATPase subunit beta-3	ATP1B3	>sp|P54709|AT1B3_HUMAN Sodium/potassium-transporting ATPase subunit beta-3 OS=Homo sapiens GN=ATP1B3 PE=1 SV=1	1	15	51.3	4.3543e-129	0.80546	28.975	42	0.83395	38.652	39	48.4	51.3	1754
P54725	UV excision repair protein RAD23 homolog A	RAD23A	>sp|P54725|RD23A_HUMAN UV excision repair protein RAD23 homolog A OS=Homo sapiens GN=RAD23A PE=1 SV=1	1	8	25.9	1.7977e-42	0.89534	8.8858	4	1.0889	28.4	4	13.2	15.2	1755
P54727	UV excision repair protein RAD23 homolog B	RAD23B	>sp|P54727|RD23B_HUMAN UV excision repair protein RAD23 homolog B OS=Homo sapiens GN=RAD23B PE=1 SV=1	1	17	46.5	0	1.0479	30.291	39	1.0037	34.799	45	42.3	42.3	1756
P54760;Q9UF33;P29323	Ephrin type-B receptor 4	EPHB4	>sp|P54760|EPHB4_HUMAN Ephrin type-B receptor 4 OS=Homo sapiens GN=EPHB4 PE=1 SV=2	3	11	14.2	3.6074e-47	0.84555	34.943	8	0.93337	22.412	10	9.6	8.3	1757
P54764	Ephrin type-A receptor 4	EPHA4	>sp|P54764|EPHA4_HUMAN Ephrin type-A receptor 4 OS=Homo sapiens GN=EPHA4 PE=1 SV=1	1	3	4.9	5.9327e-11	NaN	NaN	1	1.8274	54.441	2	2.4	4.9	1758
P54802	Alpha-N-acetylglucosaminidase;Alpha-N-acetylglucosaminidase 82 kDa form;Alpha-N-acetylglucosaminidase 77 kDa form	NAGLU	>sp|P54802|ANAG_HUMAN Alpha-N-acetylglucosaminidase OS=Homo sapiens GN=NAGLU PE=1 SV=2	1	12	23.7	3.3647e-68	1.1431	39.756	13	1.1068	19.454	8	16.2	13.6	1759
P54803	Galactocerebrosidase	GALC	>sp|P54803|GALC_HUMAN Galactocerebrosidase OS=Homo sapiens GN=GALC PE=1 SV=2	1	3	7.7	1.0654e-07	0.77912	29.156	2	NaN	NaN	1	6	1.8	1760
P54819	Adenylate kinase 2, mitochondrial	AK2	>sp|P54819|KAD2_HUMAN Adenylate kinase 2, mitochondrial OS=Homo sapiens GN=AK2 PE=1 SV=2	1	16	74.9	0	1.0072	17.651	34	1.0185	27.335	28	74.9	74.5	1761
P54886	Delta-1-pyrroline-5-carboxylate synthase;Glutamate 5-kinase;Gamma-glutamyl phosphate reductase	ALDH18A1	>sp|P54886|P5CS_HUMAN Delta-1-pyrroline-5-carboxylate synthase OS=Homo sapiens GN=ALDH18A1 PE=1 SV=2	1	39	58	0	1.0206	27.16	141	1.068	25.659	134	52.7	47.9	1762
P54920;Q9H115	Alpha-soluble NSF attachment protein	NAPA	>sp|P54920|SNAA_HUMAN Alpha-soluble NSF attachment protein OS=Homo sapiens GN=NAPA PE=1 SV=3	2	14	63.7	2.4666e-239	1.0412	18.49	21	1.0285	22.855	27	51.2	48.5	1763
P55010	Eukaryotic translation initiation factor 5	EIF5	>sp|P55010|IF5_HUMAN Eukaryotic translation initiation factor 5 OS=Homo sapiens GN=EIF5 PE=1 SV=2	1	17	35.7	1.2927e-92	0.76795	17.595	26	0.64246	18.022	26	32.3	31.3	1764
P55011;Q13621	Solute carrier family 12 member 2	SLC12A2	>sp|P55011|S12A2_HUMAN Solute carrier family 12 member 2 OS=Homo sapiens GN=SLC12A2 PE=1 SV=1	2	35	33.7	1.4919e-173	0.38745	43.003	87	0.34245	35.111	68	32.3	31	1765
P55036;A2A3N6	26S proteasome non-ATPase regulatory subunit 4	PSMD4	>sp|P55036|PSMD4_HUMAN 26S proteasome non-ATPase regulatory subunit 4 OS=Homo sapiens GN=PSMD4 PE=1 SV=1	2	10	27.3	5.5256e-117	0.98813	16.389	26	1.041	11.967	24	25.2	25.2	1766
P55039	Developmentally-regulated GTP-binding protein 2	DRG2	>sp|P55039|DRG2_HUMAN Developmentally-regulated GTP-binding protein 2 OS=Homo sapiens GN=DRG2 PE=1 SV=1	1	9	29.4	1.5039e-50	0.98529	23.294	8	0.88913	15.769	8	19.8	24.7	1767
P55060	Exportin-2	CSE1L	>sp|P55060|XPO2_HUMAN Exportin-2 OS=Homo sapiens GN=CSE1L PE=1 SV=3	1	61	69.2	0	0.90903	23.34	204	0.85939	18.88	203	63.3	68.5	1768
P55061	Bax inhibitor 1	TMBIM6	>sp|P55061|BI1_HUMAN Bax inhibitor 1 OS=Homo sapiens GN=TMBIM6 PE=1 SV=2	1	4	11.8	4.4359e-13	1.1573	75.229	13	1.2041	12.317	13	11.8	9.3	1769
P55072	Transitional endoplasmic reticulum ATPase	VCP	>sp|P55072|TERA_HUMAN Transitional endoplasmic reticulum ATPase OS=Homo sapiens GN=VCP PE=1 SV=4	1	64	77.3	0	1.0401	21.024	349	1.062	24.947	347	75.1	77.3	1770
P55084	Trifunctional enzyme subunit beta, mitochondrial;3-ketoacyl-CoA thiolase	HADHB	>sp|P55084|ECHB_HUMAN Trifunctional enzyme subunit beta, mitochondrial OS=Homo sapiens GN=HADHB PE=1 SV=3	1	24	55.7	4.0557e-185	0.85998	31.03	51	0.95349	12.945	48	55.7	55.5	1771
P55145	Mesencephalic astrocyte-derived neurotrophic factor	MANF	>sp|P55145|MANF_HUMAN Mesencephalic astrocyte-derived neurotrophic factor OS=Homo sapiens GN=MANF PE=1 SV=3	1	14	53.3	1.8149e-137	0.99295	26.962	32	1.0074	26.059	29	53.3	52.2	1772
P55196	Afadin	MLLT4	>sp|P55196|AFAD_HUMAN Afadin OS=Homo sapiens GN=MLLT4 PE=1 SV=3	1	10	8.2	6.4482e-50	1.1086	32.316	4	1.1146	20.491	7	4	3.9	1773
P55209	Nucleosome assembly protein 1-like 1	NAP1L1	>sp|P55209|NP1L1_HUMAN Nucleosome assembly protein 1-like 1 OS=Homo sapiens GN=NAP1L1 PE=1 SV=1	1	13	38.1	0	0.976	33.25	56	1.0309	16.315	64	38.1	38.1	1774
P55210	Caspase-7;Caspase-7 subunit p20;Caspase-7 subunit p11	CASP7	>sp|P55210|CASP7_HUMAN Caspase-7 OS=Homo sapiens GN=CASP7 PE=1 SV=1	1	4	12.9	1.1057e-17	1.0428	15.852	3	1.0048	36.28	5	5	12.9	1775
P55212	Caspase-6;Caspase-6 subunit p18;Caspase-6 subunit p11	CASP6	>sp|P55212|CASP6_HUMAN Caspase-6 OS=Homo sapiens GN=CASP6 PE=1 SV=2	1	3	13.3	1.0097e-07	NaN	NaN	1	1.1067	25.899	2	6.1	9.6	1776
P55263	Adenosine kinase	ADK	>sp|P55263|ADK_HUMAN Adenosine kinase OS=Homo sapiens GN=ADK PE=1 SV=2	1	15	40.1	2.6953e-93	1.1381	20.281	7	1.0843	33.073	16	20.2	32.6	1777
P55265	Double-stranded RNA-specific adenosine deaminase	ADAR	>sp|P55265|DSRAD_HUMAN Double-stranded RNA-specific adenosine deaminase OS=Homo sapiens GN=ADAR PE=1 SV=4	1	21	21.9	1.233e-143	0.9139	33.66	45	1.1507	20.501	41	20.5	18.4	1778
P55268	Laminin subunit beta-2	LAMB2	>sp|P55268|LAMB2_HUMAN Laminin subunit beta-2 OS=Homo sapiens GN=LAMB2 PE=1 SV=2	1	21	16.2	5.198e-85	1.203	25.29	17	1.2159	19.811	18	12.1	8.8	1779
P55327	Tumor protein D52	TPD52	>sp|P55327|TPD52_HUMAN Tumor protein D52 OS=Homo sapiens GN=TPD52 PE=1 SV=2	1	18	71.4	0	0.98613	55.079	43	0.94957	34.281	47	53.6	69.2	1780
P55347	Homeobox protein PKNOX1	PKNOX1	>sp|P55347|PKNX1_HUMAN Homeobox protein PKNOX1 OS=Homo sapiens GN=PKNOX1 PE=1 SV=3	1	1	3	0.0014912	NaN	NaN	0	NaN	NaN	1	0	3	1781
P55735	Protein SEC13 homolog	SEC13	>sp|P55735|SEC13_HUMAN Protein SEC13 homolog OS=Homo sapiens GN=SEC13 PE=1 SV=3	1	8	37.9	6.2875e-283	1.1433	24.067	11	1.0684	15.685	12	35.4	37.9	1782
P55769	NHP2-like protein 1	NHP2L1	>sp|P55769|NH2L1_HUMAN NHP2-like protein 1 OS=Homo sapiens GN=SNU13 PE=1 SV=3	1	10	75	3.6948e-75	1.0852	19.221	13	1.0887	19.62	13	53.1	46.9	1783
P55786;A6NEC2	Puromycin-sensitive aminopeptidase	NPEPPS	>sp|P55786|PSA_HUMAN Puromycin-sensitive aminopeptidase OS=Homo sapiens GN=NPEPPS PE=1 SV=2	2	45	56.4	0	1.1081	41.032	103	1.0364	19.001	116	53.8	50.9	1784
P55789	FAD-linked sulfhydryl oxidase ALR	GFER	>sp|P55789|ALR_HUMAN FAD-linked sulfhydryl oxidase ALR OS=Homo sapiens GN=GFER PE=1 SV=2	1	2	12.7	4.7343e-08	NaN	NaN	1	0.63956	40.435	3	6.8	12.7	1785
P55795	Heterogeneous nuclear ribonucleoprotein H2	HNRNPH2	>sp|P55795|HNRH2_HUMAN Heterogeneous nuclear ribonucleoprotein H2 OS=Homo sapiens GN=HNRNPH2 PE=1 SV=1	1	10	27.6	5.9252e-180	1.1206	6.2928	6	1.1175	18.681	7	24.9	25.8	1786
P55809;Q9BYC2	Succinyl-CoA:3-ketoacid coenzyme A transferase 1, mitochondrial	OXCT1	>sp|P55809|SCOT1_HUMAN Succinyl-CoA:3-ketoacid coenzyme A transferase 1, mitochondrial OS=Homo sapiens GN=OXCT1 PE=1 SV=1	2	4	10.4	2.9526e-19	0.67698	9.0991	2	NaN	NaN	0	6.3	0	1787
P55854	Small ubiquitin-related modifier 3	SUMO3	>sp|P55854|SUMO3_HUMAN Small ubiquitin-related modifier 3 OS=Homo sapiens GN=SUMO3 PE=1 SV=2	1	2	24.3	3.9273e-29	0.8544	14.877	4	0.8146	12.052	2	24.3	24.3	1788
P55884	Eukaryotic translation initiation factor 3 subunit B	EIF3B	>sp|P55884|EIF3B_HUMAN Eukaryotic translation initiation factor 3 subunit B OS=Homo sapiens GN=EIF3B PE=1 SV=3	1	51	61.9	0	0.97412	20.58	179	0.96974	23.106	188	61.9	60.8	1789
P55957	BH3-interacting domain death agonist;BH3-interacting domain death agonist p15;BH3-interacting domain death agonist p13;BH3-interacting domain death agonist p11	BID	>sp|P55957|BID_HUMAN BH3-interacting domain death agonist OS=Homo sapiens GN=BID PE=1 SV=1	1	10	64.6	0	1.0028	12.748	26	1.1035	12.734	29	64.6	64.6	1790
P56134	ATP synthase subunit f, mitochondrial	ATP5J2	>sp|P56134|ATPK_HUMAN ATP synthase subunit f, mitochondrial OS=Homo sapiens GN=ATP5J2 PE=1 SV=3	1	4	41.5	2.2782e-42	1.0471	15.576	3	0.9453	9.4279	4	41.5	41.5	1791
P56181	NADH dehydrogenase [ubiquinone] flavoprotein 3, mitochondrial	NDUFV3	>sp|P56181|NDUV3_HUMAN NADH dehydrogenase [ubiquinone] flavoprotein 3, mitochondrial OS=Homo sapiens GN=NDUFV3 PE=1 SV=2	1	2	34.3	4.3074e-33	0.87453	4.1739	3	0.90007	15.518	4	14.8	34.3	1792
P56182	Ribosomal RNA processing protein 1 homolog A	RRP1	>sp|P56182|RRP1_HUMAN Ribosomal RNA processing protein 1 homolog A OS=Homo sapiens GN=RRP1 PE=1 SV=1	1	14	43	1.728e-155	0.94241	21.565	21	1.0089	20.868	13	36	24.9	1793
P56192	Methionine--tRNA ligase, cytoplasmic	MARS	>sp|P56192|SYMC_HUMAN Methionine--tRNA ligase, cytoplasmic OS=Homo sapiens GN=MARS PE=1 SV=2	1	39	55	0	0.97212	20.567	103	1.0067	22.766	113	51	50.7	1794
P56211	cAMP-regulated phosphoprotein 19	ARPP19	>sp|P56211|ARP19_HUMAN cAMP-regulated phosphoprotein 19 OS=Homo sapiens GN=ARPP19 PE=1 SV=2	1	4	68.8	1.2306e-34	0.95477	24.985	6	0.76793	20.085	4	46.4	46.4	1795
P56270	Myc-associated zinc finger protein	MAZ	>sp|P56270|MAZ_HUMAN Myc-associated zinc finger protein OS=Homo sapiens GN=MAZ PE=1 SV=1	1	6	17.6	1.1229e-26	1.0441	27.212	12	0.98598	15.651	13	11.5	14	1796
P56277	Cx9C motif-containing protein 4	CMC4	>sp|P56277|CMC4_HUMAN Cx9C motif-containing protein 4 OS=Homo sapiens GN=CMC4 PE=1 SV=1	1	1	25	1.4156e-05	NaN	NaN	0	NaN	NaN	0	0	0	1797
P56282	DNA polymerase epsilon subunit 2	POLE2	>sp|P56282|DPOE2_HUMAN DNA polymerase epsilon subunit 2 OS=Homo sapiens GN=POLE2 PE=1 SV=2	1	1	3.6	5.0628e-10	NaN	NaN	0	NaN	NaN	1	0	3.6	1798
P56377	AP-1 complex subunit sigma-2	AP1S2	>sp|P56377|AP1S2_HUMAN AP-1 complex subunit sigma-2 OS=Homo sapiens GN=AP1S2 PE=1 SV=1	1	5	28.7	1.4878e-13	0.80479	20.606	10	0.6861	17.638	8	22.9	28.7	1799
P56378	6.8 kDa mitochondrial proteolipid	MP68	>sp|P56378|68MP_HUMAN 6.8 kDa mitochondrial proteolipid OS=Homo sapiens GN=MP68 PE=1 SV=1	1	3	48.3	2.6748e-11	0.93865	10.666	14	0.99147	15.713	14	48.3	32.8	1800
P56385	ATP synthase subunit e, mitochondrial	ATP5I	>sp|P56385|ATP5I_HUMAN ATP synthase subunit e, mitochondrial OS=Homo sapiens GN=ATP5I PE=1 SV=2	1	5	62.3	1.3372e-35	0.9843	81.578	14	1.1283	16.904	14	62.3	62.3	1802
P56537;A0A0U1RQV5	Eukaryotic translation initiation factor 6	EIF6	>sp|P56537|IF6_HUMAN Eukaryotic translation initiation factor 6 OS=Homo sapiens GN=EIF6 PE=1 SV=1	2	10	60.4	4.7019e-253	1.1655	18.569	13	1.1335	11.059	14	60.4	51	1803
P56545	C-terminal-binding protein 2	CTBP2	>sp|P56545|CTBP2_HUMAN C-terminal-binding protein 2 OS=Homo sapiens GN=CTBP2 PE=1 SV=1	1	12	36.6	2.1402e-61	0.88987	18.393	14	0.97481	34.426	18	20.2	26.5	1804
P56556	NADH dehydrogenase [ubiquinone] 1 alpha subcomplex subunit 6	NDUFA6	>sp|P56556|NDUA6_HUMAN NADH dehydrogenase [ubiquinone] 1 alpha subcomplex subunit 6 OS=Homo sapiens GN=NDUFA6 PE=1 SV=3	1	8	49.4	3.522e-89	0.99956	10.792	21	1.1613	12.909	19	49.4	44.2	1805
P56589	Peroxisomal biogenesis factor 3	PEX3	>sp|P56589|PEX3_HUMAN Peroxisomal biogenesis factor 3 OS=Homo sapiens GN=PEX3 PE=1 SV=1	1	5	15.5	2.1307e-20	0.97678	26.266	9	0.93454	13.808	7	13.7	8.3	1806
P56937	3-keto-steroid reductase	HSD17B7	>sp|P56937|DHB7_HUMAN 3-keto-steroid reductase OS=Homo sapiens GN=HSD17B7 PE=1 SV=1	1	2	6.2	2.019e-09	1.5328	22.645	4	1.1786	3.8882	2	6.2	6.2	1807
P56945	Breast cancer anti-estrogen resistance protein 1	BCAR1	>sp|P56945|BCAR1_HUMAN Breast cancer anti-estrogen resistance protein 1 OS=Homo sapiens GN=BCAR1 PE=1 SV=2	1	6	12.5	1.2293e-152	0.99414	21.869	7	0.93761	7.4543	9	6.1	8.2	1808
P56962	Syntaxin-17	STX17	>sp|P56962|STX17_HUMAN Syntaxin-17 OS=Homo sapiens GN=STX17 PE=1 SV=2	1	5	25.2	2.1284e-09	1.3602	10.322	3	NaN	NaN	1	16.2	2.6	1809
P57053;Q99880;Q99879;Q99877;Q93079;Q5QNW6;P62807;P58876;O60814	Histone H2B type F-S;Histone H2B type 1-L;Histone H2B type 1-M;Histone H2B type 1-N;Histone H2B type 1-H;Histone H2B type 2-F;Histone H2B type 1-C/E/F/G/I;Histone H2B type 1-D;Histone H2B type 1-K	H2BFS;HIST1H2BL;HIST1H2BM;HIST1H2BN;HIST1H2BH;HIST2H2BF;HIST1H2BC;HIST1H2BD;HIST1H2BK	>sp|P57053|H2BFS_HUMAN Histone H2B type F-S OS=Homo sapiens GN=H2BFS PE=1 SV=2;>sp|Q99880|H2B1L_HUMAN Histone H2B type 1-L OS=Homo sapiens GN=HIST1H2BL PE=1 SV=3;>sp|Q99879|H2B1M_HUMAN Histone H2B type 1-M OS=Homo sapiens GN=HIST1H2BM PE=1 SV=3;>sp|Q99877|	9	7	46.8	1.9967e-115	0.96805	9.4254	34	1.0272	11.375	36	46.8	46.8	1810
P57076;F8VZ95	Uncharacterized protein C21orf59	C21orf59	>sp|P57076|CU059_HUMAN UPF0769 protein C21orf59 OS=Homo sapiens GN=C21orf59 PE=1 SV=1;>tr|F8VZ95|F8VZ95_HUMAN Uncharacterized protein (Fragment) OS=Homo sapiens PE=4 SV=1	2	2	10	3.6004e-06	NaN	NaN	0	NaN	NaN	1	0	3.8	123
P57081	tRNA (guanine-N(7)-)-methyltransferase subunit WDR4	WDR4	>sp|P57081|WDR4_HUMAN tRNA (guanine-N(7)-)-methyltransferase non-catalytic subunit WDR4 OS=Homo sapiens GN=WDR4 PE=1 SV=2	1	1	2.7	3.5579e-05	NaN	NaN	1	NaN	NaN	1	2.7	2.7	1811
P57088	Transmembrane protein 33	TMEM33	>sp|P57088|TMM33_HUMAN Transmembrane protein 33 OS=Homo sapiens GN=TMEM33 PE=1 SV=2	1	10	46.2	3.3505e-96	1.038	26.687	31	0.98534	34.454	32	43.3	32.4	1812
P57678	Gem-associated protein 4	GEMIN4	>sp|P57678|GEMI4_HUMAN Gem-associated protein 4 OS=Homo sapiens GN=GEMIN4 PE=1 SV=2	1	23	28.4	2.7648e-140	0.99763	18.462	22	0.9899	21.362	27	18.5	18.3	1813
P57735	Ras-related protein Rab-25	RAB25	>sp|P57735|RAB25_HUMAN Ras-related protein Rab-25 OS=Homo sapiens GN=RAB25 PE=1 SV=2	1	7	32.9	2.9844e-20	1.2815	15.401	8	1.5828	16.897	10	29.1	29.1	1814
P57737	Coronin-7	CORO7	>sp|P57737|CORO7_HUMAN Coronin-7 OS=Homo sapiens GN=CORO7 PE=1 SV=2	1	9	14.1	8.0784e-50	1.218	28.135	11	1.362	13.68	9	14.1	9.2	1815
P57740	Nuclear pore complex protein Nup107	NUP107	>sp|P57740|NU107_HUMAN Nuclear pore complex protein Nup107 OS=Homo sapiens GN=NUP107 PE=1 SV=1	1	19	23.2	1.4283e-70	0.98838	15.121	24	1.1047	19.27	23	15.9	18.4	1816
P57772	Selenocysteine-specific elongation factor	EEFSEC	>sp|P57772|SELB_HUMAN Selenocysteine-specific elongation factor OS=Homo sapiens GN=EEFSEC PE=1 SV=4	1	3	7.7	4.1398e-08	NaN	NaN	1	NaN	NaN	1	1.8	3	1817
P58107	Epiplakin	EPPK1	>sp|P58107|EPIPL_HUMAN Epiplakin OS=Homo sapiens GN=EPPK1 PE=1 SV=2	1	198	81.3	0	1.3812	22.103	968	1.5805	27.419	913	80.3	79.6	1818
P58546	Myotrophin	MTPN	>sp|P58546|MTPN_HUMAN Myotrophin OS=Homo sapiens GN=MTPN PE=1 SV=2	1	11	83.1	0	1.1351	31.766	15	0.98263	19.479	18	78	78	1819
P58557	Putative ribonuclease	YBEY	>sp|P58557|YBEY_HUMAN Putative ribonuclease OS=Homo sapiens GN=YBEY PE=1 SV=2	1	1	9.6	6.4331e-07	2.1213	108.35	2	0.72303	7.0156	2	9.6	9.6	1820
P59780;A0A0A6YYH1	AP-3 complex subunit sigma-2	AP3S2	>sp|P59780|AP3S2_HUMAN AP-3 complex subunit sigma-2 OS=Homo sapiens GN=AP3S2 PE=2 SV=1;>tr|A0A0A6YYH1|A0A0A6YYH1_HUMAN Protein C15orf38-AP3S2 OS=Homo sapiens GN=C15orf38-AP3S2 PE=4 SV=1	2	6	29.5	1.8283e-19	0.77886	20.283	3	1.0968	27.255	4	19.7	29.5	1821
P59998;A0A0A6YYG9	Actin-related protein 2/3 complex subunit 4	ARPC4	>sp|P59998|ARPC4_HUMAN Actin-related protein 2/3 complex subunit 4 OS=Homo sapiens GN=ARPC4 PE=1 SV=3;>tr|A0A0A6YYG9|A0A0A6YYG9_HUMAN Protein ARPC4-TTLL3 OS=Homo sapiens GN=ARPC4-TTLL3 PE=4 SV=1	2	10	61.3	4.8143e-160	1.0376	32.751	24	0.99645	22.876	30	59.5	60.1	1822
P60002	Transcription elongation factor 1 homolog	ELOF1	>sp|P60002|ELOF1_HUMAN Transcription elongation factor 1 homolog OS=Homo sapiens GN=ELOF1 PE=3 SV=1	1	1	21.7	1.3774e-19	NaN	NaN	0	NaN	NaN	1	0	21.7	1823
P60033	CD81 antigen	CD81	>sp|P60033|CD81_HUMAN CD81 antigen OS=Homo sapiens GN=CD81 PE=1 SV=1	1	3	19.1	2.1345e-94	1.3279	20.122	6	1.5515	14.061	7	19.1	19.1	1824
P60059	Protein transport protein Sec61 subunit gamma	SEC61G	>sp|P60059|SC61G_HUMAN Protein transport protein Sec61 subunit gamma OS=Homo sapiens GN=SEC61G PE=1 SV=1	1	2	36.8	1.8221e-43	0.82435	5.7176	8	0.92314	9.514	8	36.8	36.8	1825
P60174	Triosephosphate isomerase	TPI1	>sp|P60174|TPIS_HUMAN Triosephosphate isomerase OS=Homo sapiens GN=TPI1 PE=1 SV=3	1	28	80.4	0	0.94078	24.953	160	0.89697	17.796	151	80.4	80.4	1826
P60228	Eukaryotic translation initiation factor 3 subunit E	EIF3E	>sp|P60228|EIF3E_HUMAN Eukaryotic translation initiation factor 3 subunit E OS=Homo sapiens GN=EIF3E PE=1 SV=1	1	26	66.1	1.6391e-288	0.94015	42.264	41	1.024	13.037	52	50.3	56	1827
P60468	Protein transport protein Sec61 subunit beta	SEC61B	>sp|P60468|SC61B_HUMAN Protein transport protein Sec61 subunit beta OS=Homo sapiens GN=SEC61B PE=1 SV=2	1	3	37.5	1.0394e-29	0.97121	29.568	11	0.99979	10.482	9	37.5	37.5	1828
P60510	Serine/threonine-protein phosphatase 4 catalytic subunit	PPP4C	>sp|P60510|PP4C_HUMAN Serine/threonine-protein phosphatase 4 catalytic subunit OS=Homo sapiens GN=PPP4C PE=1 SV=1	1	12	49.8	1.8127e-92	1.0039	27.042	11	0.96233	14.647	12	40.4	39.1	1829
P60520	Gamma-aminobutyric acid receptor-associated protein-like 2	GABARAPL2	>sp|P60520|GBRL2_HUMAN Gamma-aminobutyric acid receptor-associated protein-like 2 OS=Homo sapiens GN=GABARAPL2 PE=1 SV=1	1	12	73.5	1.3726e-59	1.07	15.867	28	1.0787	12.478	29	73.5	73.5	1830
P60602	Reactive oxygen species modulator 1	ROMO1	>sp|P60602|ROMO1_HUMAN Reactive oxygen species modulator 1 OS=Homo sapiens GN=ROMO1 PE=1 SV=1	1	5	62	1.0029e-77	1.1387	9.65	8	1.1153	8.297	5	34.2	34.2	1831
P60604	Ubiquitin-conjugating enzyme E2 G2	UBE2G2	>sp|P60604|UB2G2_HUMAN Ubiquitin-conjugating enzyme E2 G2 OS=Homo sapiens GN=UBE2G2 PE=1 SV=1	1	5	46.7	1.0217e-108	0.97194	8.9702	6	0.92017	14.415	6	46.7	42.4	1832
P60660;P14649	Myosin light polypeptide 6	MYL6	>sp|P60660|MYL6_HUMAN Myosin light polypeptide 6 OS=Homo sapiens GN=MYL6 PE=1 SV=2	2	9	60.3	5.3572e-175	1.0903	24.916	23	1.0791	10.435	26	60.3	55.6	1833
P60763	Ras-related C3 botulinum toxin substrate 3	RAC3	>sp|P60763|RAC3_HUMAN Ras-related C3 botulinum toxin substrate 3 OS=Homo sapiens GN=RAC3 PE=1 SV=1	1	7	31.8	4.8466e-23	NaN	NaN	1	NaN	NaN	1	31.8	31.8	1834
P60842;Q14240	Eukaryotic initiation factor 4A-I	EIF4A1	>sp|P60842|IF4A1_HUMAN Eukaryotic initiation factor 4A-I OS=Homo sapiens GN=EIF4A1 PE=1 SV=1	2	35	83	0	1.0078	17.157	151	0.94015	30.476	177	71.7	71.7	1835
P60866	40S ribosomal protein S20	RPS20	>sp|P60866|RS20_HUMAN 40S ribosomal protein S20 OS=Homo sapiens GN=RPS20 PE=1 SV=1	1	7	52.9	1.6575e-92	0.97454	9.3265	33	0.94474	9.0449	31	52.9	52.9	1836
P60891	Ribose-phosphate pyrophosphokinase 1	PRPS1	>sp|P60891|PRPS1_HUMAN Ribose-phosphate pyrophosphokinase 1 OS=Homo sapiens GN=PRPS1 PE=1 SV=2	1	11	39.6	1.7037e-146	0.95239	21.074	2	1.0706	37.494	4	26.4	39.6	1837
P60900	Proteasome subunit alpha type-6	PSMA6	>sp|P60900|PSA6_HUMAN Proteasome subunit alpha type-6 OS=Homo sapiens GN=PSMA6 PE=1 SV=1	1	18	74.4	1.5787e-166	1.0428	66.412	44	1.0438	73.97	43	56.1	74.4	1838
P60903	Protein S100-A10	S100A10	>sp|P60903|S10AA_HUMAN Protein S100-A10 OS=Homo sapiens GN=S100A10 PE=1 SV=2	1	15	68	0	1.14	18.779	77	1.3514	10.305	66	67	68	1839
P60953	Cell division control protein 42 homolog	CDC42	>sp|P60953|CDC42_HUMAN Cell division control protein 42 homolog OS=Homo sapiens GN=CDC42 PE=1 SV=2	1	10	63.4	1.3753e-192	0.98091	52.05	43	0.95736	12.038	46	48.7	48.7	1840
P60981	Destrin	DSTN	>sp|P60981|DEST_HUMAN Destrin OS=Homo sapiens GN=DSTN PE=1 SV=3	1	24	87.3	0	1.0101	18.394	54	0.98525	22.094	61	82.4	87.3	1841
P60983;O60234	Glia maturation factor beta	GMFB	>sp|P60983|GMFB_HUMAN Glia maturation factor beta OS=Homo sapiens GN=GMFB PE=1 SV=2	2	7	72.5	7.7154e-107	0.83745	7.6966	8	0.73293	11.835	7	72.5	72.5	1842
P61006;P20337;Q96E17	Ras-related protein Rab-8A	RAB8A	>sp|P61006|RAB8A_HUMAN Ras-related protein Rab-8A OS=Homo sapiens GN=RAB8A PE=1 SV=1	3	12	53.6	5.6521e-64	1.0666	18.173	32	1.0719	12.779	30	53.1	46.9	1843
P61009	Signal peptidase complex subunit 3	SPCS3	>sp|P61009|SPCS3_HUMAN Signal peptidase complex subunit 3 OS=Homo sapiens GN=SPCS3 PE=1 SV=1	1	5	22.8	5.155e-33	0.97813	12.05	13	1.0804	17.922	9	22.8	21.7	1844
P61011	Signal recognition particle 54 kDa protein	SRP54	>sp|P61011|SRP54_HUMAN Signal recognition particle 54 kDa protein OS=Homo sapiens GN=SRP54 PE=1 SV=1	1	27	57.9	0	0.91348	44.946	33	0.8791	24.706	38	52	44	1845
P61019	Ras-related protein Rab-2A	RAB2A	>sp|P61019|RAB2A_HUMAN Ras-related protein Rab-2A OS=Homo sapiens GN=RAB2A PE=1 SV=1	1	17	78.8	0	1.0954	64.609	59	1.1416	22.803	53	78.8	76.4	1846
P61020	Ras-related protein Rab-5B	RAB5B	>sp|P61020|RAB5B_HUMAN Ras-related protein Rab-5B OS=Homo sapiens GN=RAB5B PE=1 SV=1	1	8	47.9	5.7855e-61	1.0054	24.687	10	1.206	25.058	12	36.7	47.9	1847
P61024	Cyclin-dependent kinases regulatory subunit 1	CKS1B	>sp|P61024|CKS1_HUMAN Cyclin-dependent kinases regulatory subunit 1 OS=Homo sapiens GN=CKS1B PE=1 SV=1	1	3	65.8	1.0435e-221	1.0643	29.14	15	1.0277	12.424	11	65.8	65.8	1848
P61026	Ras-related protein Rab-10	RAB10	>sp|P61026|RAB10_HUMAN Ras-related protein Rab-10 OS=Homo sapiens GN=RAB10 PE=1 SV=1	1	13	62.5	5.7719e-149	0.96272	12.464	48	0.9896	21.06	48	59	59	1849
P61077	Ubiquitin-conjugating enzyme E2 D3	UBE2D3	>sp|P61077|UB2D3_HUMAN Ubiquitin-conjugating enzyme E2 D3 OS=Homo sapiens GN=UBE2D3 PE=1 SV=1	1	4	26.5	1.9652e-42	1.0955	16.212	9	1.0169	10.094	10	26.5	26.5	1850
P61081	NEDD8-conjugating enzyme Ubc12	UBE2M	>sp|P61081|UBC12_HUMAN NEDD8-conjugating enzyme Ubc12 OS=Homo sapiens GN=UBE2M PE=1 SV=1	1	10	54.1	3.6967e-105	0.93151	17.274	19	0.95464	18.595	12	54.1	45.4	1851
P61086	Ubiquitin-conjugating enzyme E2 K	UBE2K	>sp|P61086|UBE2K_HUMAN Ubiquitin-conjugating enzyme E2 K OS=Homo sapiens GN=UBE2K PE=1 SV=3	1	12	65.5	9.929e-104	1.1125	35.359	14	0.96107	20.13	20	48.5	58.5	1852
P61088;Q5JXB2	Ubiquitin-conjugating enzyme E2 N;Putative ubiquitin-conjugating enzyme E2 N-like	UBE2N;UBE2NL	>sp|P61088|UBE2N_HUMAN Ubiquitin-conjugating enzyme E2 N OS=Homo sapiens GN=UBE2N PE=1 SV=1;>sp|Q5JXB2|UE2NL_HUMAN Putative ubiquitin-conjugating enzyme E2 N-like OS=Homo sapiens GN=UBE2NL PE=1 SV=1	2	11	79.6	2.1464e-141	1.044	11.235	29	0.97575	7.8082	26	79.6	79.6	1853
P61106	Ras-related protein Rab-14	RAB14	>sp|P61106|RAB14_HUMAN Ras-related protein Rab-14 OS=Homo sapiens GN=RAB14 PE=1 SV=4	1	18	86.5	0	1.3443	27.172	64	1.4302	20.891	55	80.9	83.3	1854
P61158;Q9P1U1;Q9C0K3	Actin-related protein 3	ACTR3	>sp|P61158|ARP3_HUMAN Actin-related protein 3 OS=Homo sapiens GN=ACTR3 PE=1 SV=3	3	20	62.4	5.9246e-298	0.98958	32.344	30	1.0093	37.768	46	56.9	62.4	1855
P61160	Actin-related protein 2	ACTR2	>sp|P61160|ARP2_HUMAN Actin-related protein 2 OS=Homo sapiens GN=ACTR2 PE=1 SV=1	1	21	53.8	0	1.1128	17.351	33	1.0233	19.478	34	43.9	52.8	1856
P61163	Alpha-centractin	ACTR1A	>sp|P61163|ACTZ_HUMAN Alpha-centractin OS=Homo sapiens GN=ACTR1A PE=1 SV=1	1	12	47.3	5.8137e-149	1.1231	74.793	16	1.1181	23.342	18	43.1	42.8	1857
P61165	Transmembrane protein 258	TMEM258	>sp|P61165|TM258_HUMAN Transmembrane protein 258 OS=Homo sapiens GN=TMEM258 PE=1 SV=1	1	1	10.1	0.00035962	1.0365	6.6609	6	1.0581	13.536	7	10.1	10.1	1858
P61201	COP9 signalosome complex subunit 2	COPS2	>sp|P61201|CSN2_HUMAN COP9 signalosome complex subunit 2 OS=Homo sapiens GN=COPS2 PE=1 SV=1	1	13	31.4	1.4872e-78	0.98173	74.833	17	0.97656	44.383	20	23.9	27.3	1859
P61204;F5H423;H0YGG7	ADP-ribosylation factor 3	ARF3	>sp|P61204|ARF3_HUMAN ADP-ribosylation factor 3 OS=Homo sapiens GN=ARF3 PE=1 SV=2;>tr|F5H423|F5H423_HUMAN Uncharacterized protein OS=Homo sapiens PE=3 SV=1	3	20	74	0	NaN	NaN	1	1.0437	66.728	3	74	74	1860
P61221	ATP-binding cassette sub-family E member 1	ABCE1	>sp|P61221|ABCE1_HUMAN ATP-binding cassette sub-family E member 1 OS=Homo sapiens GN=ABCE1 PE=1 SV=1	1	33	61.3	0	1.0021	32.509	58	0.93141	35.689	59	51.3	56.4	1861
P61224;A0A0J9YXB3;A6NIZ1	Ras-related protein Rap-1b;Ras-related protein Rap-1b-like protein	RAP1B	>sp|P61224|RAP1B_HUMAN Ras-related protein Rap-1b OS=Homo sapiens GN=RAP1B PE=1 SV=1;>tr|A0A0J9YXB3|A0A0J9YXB3_HUMAN Uncharacterized protein OS=Homo sapiens PE=4 SV=1;>sp|A6NIZ1|RP1BL_HUMAN Ras-related protein Rap-1b-like protein OS=Homo sapiens PE=2 SV=1	3	18	83.2	5.5334e-264	1.0661	22.709	50	1.1344	23.816	55	67.4	69	1862
P61225	Ras-related protein Rap-2b	RAP2B	>sp|P61225|RAP2B_HUMAN Ras-related protein Rap-2b OS=Homo sapiens GN=RAP2B PE=1 SV=1	1	8	67.8	7.5907e-69	0.87926	16.2	14	1.2024	15.223	16	54.6	67.8	1863
P61244	Protein max	MAX	>sp|P61244|MAX_HUMAN Protein max OS=Homo sapiens GN=MAX PE=1 SV=1	1	1	8.1	0.00043184	0.91311	1.4673	2	NaN	NaN	1	8.1	8.1	1864
P61247	40S ribosomal protein S3a	RPS3A	>sp|P61247|RS3A_HUMAN 40S ribosomal protein S3a OS=Homo sapiens GN=RPS3A PE=1 SV=2	1	29	75	0	0.99619	16.588	138	0.97216	26.625	133	75	74.2	1865
P61254;J3QQQ9	60S ribosomal protein L26	RPL26;KRBA2	>sp|P61254|RL26_HUMAN 60S ribosomal protein L26 OS=Homo sapiens GN=RPL26 PE=1 SV=1;>tr|J3QQQ9|J3QQQ9_HUMAN Uncharacterized protein OS=Homo sapiens PE=4 SV=1	2	19	66.2	3.1313e-79	1.0289	18.039	74	0.98272	13.98	72	66.2	66.2	1866
P61289	Proteasome activator complex subunit 3	PSME3	>sp|P61289|PSME3_HUMAN Proteasome activator complex subunit 3 OS=Homo sapiens GN=PSME3 PE=1 SV=1	1	13	46.9	9.9616e-140	1.0187	21.163	18	1.0016	25.794	26	43.3	46.9	1867
P61313	60S ribosomal protein L15	RPL15	>sp|P61313|RL15_HUMAN 60S ribosomal protein L15 OS=Homo sapiens GN=RPL15 PE=1 SV=2	1	18	54.9	2.5696e-281	1.0006	14.567	106	0.95052	14.171	111	54.9	52.9	1868
P61353	60S ribosomal protein L27	RPL27	>sp|P61353|RL27_HUMAN 60S ribosomal protein L27 OS=Homo sapiens GN=RPL27 PE=1 SV=2	1	13	66.2	5.5311e-206	0.99374	19.391	75	0.97405	22.398	87	66.2	66.2	1870
P61421	V-type proton ATPase subunit d 1	ATP6V0D1	>sp|P61421|VA0D1_HUMAN V-type proton ATPase subunit d 1 OS=Homo sapiens GN=ATP6V0D1 PE=1 SV=1	1	5	12	7.8255e-16	0.9985	8.556	4	0.79872	24.307	4	12	9.7	1871
P61457	Pterin-4-alpha-carbinolamine dehydratase	PCBD1	>sp|P61457|PHS_HUMAN Pterin-4-alpha-carbinolamine dehydratase OS=Homo sapiens GN=PCBD1 PE=1 SV=2	1	11	93.3	1.1638e-236	0.99747	6.9418	15	0.94017	11.841	18	93.3	88.5	1872
P61513;A6NKH3	60S ribosomal protein L37a	RPL37A	>sp|P61513|RL37A_HUMAN 60S ribosomal protein L37a OS=Homo sapiens GN=RPL37A PE=1 SV=2	2	8	67.4	1.8878e-100	1.0119	6.1017	14	0.9767	7.3226	17	59.8	67.4	1873
P61586	Transforming protein RhoA	RHOA	>sp|P61586|RHOA_HUMAN Transforming protein RhoA OS=Homo sapiens GN=RHOA PE=1 SV=1	1	14	69.4	2.9525e-177	0.90895	38.983	48	0.94882	21.609	46	53.9	51.3	1874
P61599	N-alpha-acetyltransferase 20	NAA20	>sp|P61599|NAA20_HUMAN N-alpha-acetyltransferase 20 OS=Homo sapiens GN=NAA20 PE=1 SV=1	1	7	41.6	1.0513e-34	0.97561	13.105	9	0.89109	10.778	9	32	41.6	1875
P61604	10 kDa heat shock protein, mitochondrial	HSPE1	>sp|P61604|CH10_HUMAN 10 kDa heat shock protein, mitochondrial OS=Homo sapiens GN=HSPE1 PE=1 SV=2	1	17	99	7.6189e-146	1.0708	25.454	108	1.1719	17.187	87	95.1	95.1	1876
P61619;Q9H9S3	Protein transport protein Sec61 subunit alpha isoform 1	SEC61A1	>sp|P61619|S61A1_HUMAN Protein transport protein Sec61 subunit alpha isoform 1 OS=Homo sapiens GN=SEC61A1 PE=1 SV=2	2	13	36.8	5.3026e-184	0.81409	24.882	67	0.83187	22.014	71	36.3	36.8	1877
P61758	Prefoldin subunit 3	VBP1	>sp|P61758|PFD3_HUMAN Prefoldin subunit 3 OS=Homo sapiens GN=VBP1 PE=1 SV=3	1	14	54.3	2.3596e-125	1.0151	14.136	21	1.0325	16.696	23	54.3	54.3	1878
P61769	Beta-2-microglobulin;Beta-2-microglobulin form pI 5.3	B2M	>sp|P61769|B2MG_HUMAN Beta-2-microglobulin OS=Homo sapiens GN=B2M PE=1 SV=1	1	5	52.1	2.4187e-114	0.95973	8.3993	17	1.0711	18.702	11	52.1	52.1	1879
P61803	Dolichyl-diphosphooligosaccharide--protein glycosyltransferase subunit DAD1	DAD1	>sp|P61803|DAD1_HUMAN Dolichyl-diphosphooligosaccharide--protein glycosyltransferase subunit DAD1 OS=Homo sapiens GN=DAD1 PE=1 SV=3	1	5	35.4	1.0978e-29	0.86125	29.753	21	0.95894	10.646	19	35.4	35.4	1880
P61916	Epididymal secretory protein E1	NPC2	>sp|P61916|NPC2_HUMAN Epididymal secretory protein E1 OS=Homo sapiens GN=NPC2 PE=1 SV=1	1	3	31.8	1.0497e-55	0.57828	23.052	6	0.54354	29.426	6	31.8	31.8	1881
P61923	Coatomer subunit zeta-1	COPZ1	>sp|P61923|COPZ1_HUMAN Coatomer subunit zeta-1 OS=Homo sapiens GN=COPZ1 PE=1 SV=1	1	7	62.7	0	1.2455	17.959	23	1.2096	22.209	23	44.1	44.1	1882
P61927	60S ribosomal protein L37	RPL37	>sp|P61927|RL37_HUMAN 60S ribosomal protein L37 OS=Homo sapiens GN=RPL37 PE=1 SV=2	1	3	26.8	4.1886e-06	1.0141	3.5365	4	1.0093	19.623	3	26.8	16.5	1883
P61956;Q6EEV6	Small ubiquitin-related modifier 2	SUMO2	>sp|P61956|SUMO2_HUMAN Small ubiquitin-related modifier 2 OS=Homo sapiens GN=SUMO2 PE=1 SV=3	2	3	27.4	9.0602e-52	1.0172	23.635	11	0.99167	13.49	9	27.4	27.4	1884
P61960	Ubiquitin-fold modifier 1	UFM1	>sp|P61960|UFM1_HUMAN Ubiquitin-fold modifier 1 OS=Homo sapiens GN=UFM1 PE=1 SV=1	1	4	68.2	1.0875e-198	1.1313	8.9744	7	1.0135	2.5389	7	68.2	68.2	1885
P61962	DDB1- and CUL4-associated factor 7	DCAF7	>sp|P61962|DCAF7_HUMAN DDB1- and CUL4-associated factor 7 OS=Homo sapiens GN=DCAF7 PE=1 SV=1	1	5	19.6	4.3888e-41	0.96857	26.667	5	0.86859	5.9845	2	17	7	1886
P61964	WD repeat-containing protein 5	WDR5	>sp|P61964|WDR5_HUMAN WD repeat-containing protein 5 OS=Homo sapiens GN=WDR5 PE=1 SV=1	1	8	34.7	1.2746e-29	1.1367	27.87	7	1.0424	11.117	11	23.7	34.7	1887
P61966	AP-1 complex subunit sigma-1A	AP1S1	>sp|P61966|AP1S1_HUMAN AP-1 complex subunit sigma-1A OS=Homo sapiens GN=AP1S1 PE=1 SV=1	1	6	37.3	6.15e-125	1.2968	10.116	11	1.2784	15.78	12	37.3	37.3	1888
P61970	Nuclear transport factor 2	NUTF2	>sp|P61970|NTF2_HUMAN Nuclear transport factor 2 OS=Homo sapiens GN=NUTF2 PE=1 SV=1	1	8	99.2	0	1.2264	17.413	27	1.1886	16.412	32	74.8	94.5	1889
P61978	Heterogeneous nuclear ribonucleoprotein K	HNRNPK	>sp|P61978|HNRPK_HUMAN Heterogeneous nuclear ribonucleoprotein K OS=Homo sapiens GN=HNRNPK PE=1 SV=1	1	28	62.6	0	1.0897	13.259	150	1.1276	30.673	159	62.6	62.6	1890
P61981	14-3-3 protein gamma;14-3-3 protein gamma, N-terminally processed	YWHAG	>sp|P61981|1433G_HUMAN 14-3-3 protein gamma OS=Homo sapiens GN=YWHAG PE=1 SV=2	1	23	76.1	0	1.2159	27.048	43	1.2079	28.932	45	76.1	73.7	1891
P62070	Ras-related protein R-Ras2	RRAS2	>sp|P62070|RRAS2_HUMAN Ras-related protein R-Ras2 OS=Homo sapiens GN=RRAS2 PE=1 SV=1	1	6	31.9	4.9703e-97	1.0926	19.994	6	1.17	9.9407	5	27.5	29.4	1892
P62072	Mitochondrial import inner membrane translocase subunit Tim10	TIMM10	>sp|P62072|TIM10_HUMAN Mitochondrial import inner membrane translocase subunit Tim10 OS=Homo sapiens GN=TIMM10 PE=1 SV=1	1	8	61.1	1.1848e-213	0.78385	12.755	19	0.74973	21.053	15	61.1	61.1	1893
P62081	40S ribosomal protein S7	RPS7	>sp|P62081|RS7_HUMAN 40S ribosomal protein S7 OS=Homo sapiens GN=RPS7 PE=1 SV=1	1	25	80.4	0	1.0108	12.529	105	0.96163	43.003	101	80.4	76.8	1894
P62136	Serine/threonine-protein phosphatase PP1-alpha catalytic subunit	PPP1CA	>sp|P62136|PP1A_HUMAN Serine/threonine-protein phosphatase PP1-alpha catalytic subunit OS=Homo sapiens GN=PPP1CA PE=1 SV=1	1	20	64.8	1.3697e-269	1.0129	45.476	40	1.0536	12.225	47	51.8	64.5	1895
P62140	Serine/threonine-protein phosphatase PP1-beta catalytic subunit	PPP1CB	>sp|P62140|PP1B_HUMAN Serine/threonine-protein phosphatase PP1-beta catalytic subunit OS=Homo sapiens GN=PPP1CB PE=1 SV=3	1	17	51.1	2.7185e-199	1.0475	17.349	7	1.0892	10.796	8	51.1	50.8	1896
P62158;P27482;P02585	Calmodulin	CALM1	>sp|P62158|CALM_HUMAN Calmodulin OS=Homo sapiens GN=CALM1 PE=1 SV=2	3	7	70.5	0	1.1253	15.614	11	1.0791	18.573	12	35.6	35.6	1897
P62166	Neuronal calcium sensor 1	NCS1	>sp|P62166|NCS1_HUMAN Neuronal calcium sensor 1 OS=Homo sapiens GN=NCS1 PE=1 SV=2	1	1	15.3	0.0012016	NaN	NaN	0	NaN	NaN	1	0	15.3	1898
P62191	26S protease regulatory subunit 4	PSMC1	>sp|P62191|PRS4_HUMAN 26S protease regulatory subunit 4 OS=Homo sapiens GN=PSMC1 PE=1 SV=1	1	29	65	0	0.84364	22.402	75	0.80456	23.586	72	65	61.1	1899
P62195	26S protease regulatory subunit 8	PSMC5	>sp|P62195|PRS8_HUMAN 26S protease regulatory subunit 8 OS=Homo sapiens GN=PSMC5 PE=1 SV=1	1	31	74.6	0	0.92078	11.781	60	0.90408	19.32	58	74.6	69.7	1900
P62241	40S ribosomal protein S8	RPS8	>sp|P62241|RS8_HUMAN 40S ribosomal protein S8 OS=Homo sapiens GN=RPS8 PE=1 SV=2	1	21	62	0	0.98007	13.552	102	0.98588	40.605	91	62	62	1901
P62244	40S ribosomal protein S15a	RPS15A	>sp|P62244|RS15A_HUMAN 40S ribosomal protein S15a OS=Homo sapiens GN=RPS15A PE=1 SV=2	1	12	72.3	6.0403e-276	0.98846	21.048	50	0.94333	15.869	58	72.3	72.3	1902
P62249	40S ribosomal protein S16	RPS16	>sp|P62249|RS16_HUMAN 40S ribosomal protein S16 OS=Homo sapiens GN=RPS16 PE=1 SV=2	1	17	76.7	1.0074e-141	0.97734	20.16	60	0.95116	18.566	55	76.7	76.7	1903
P62253	Ubiquitin-conjugating enzyme E2 G1	UBE2G1	>sp|P62253|UB2G1_HUMAN Ubiquitin-conjugating enzyme E2 G1 OS=Homo sapiens GN=UBE2G1 PE=1 SV=3	1	3	13.5	9.9102e-17	0.97665	18.363	3	0.97208	15.27	3	13.5	13.5	1904
P62256	Ubiquitin-conjugating enzyme E2 H	UBE2H	>sp|P62256|UBE2H_HUMAN Ubiquitin-conjugating enzyme E2 H OS=Homo sapiens GN=UBE2H PE=1 SV=1	1	4	23	7.0156e-23	1.1645	41.864	3	1.2717	26.734	2	23	14.8	1905
P62258	14-3-3 protein epsilon	YWHAE	>sp|P62258|1433E_HUMAN 14-3-3 protein epsilon OS=Homo sapiens GN=YWHAE PE=1 SV=1	1	26	73.3	0	1.1215	17.089	75	1.0517	31.765	86	69	71	1906
P62263	40S ribosomal protein S14	RPS14	>sp|P62263|RS14_HUMAN 40S ribosomal protein S14 OS=Homo sapiens GN=RPS14 PE=1 SV=3	1	11	68.9	1.0598e-249	0.93665	12.563	36	0.94201	28.935	35	68.9	68.9	1907
P62266	40S ribosomal protein S23	RPS23	>sp|P62266|RS23_HUMAN 40S ribosomal protein S23 OS=Homo sapiens GN=RPS23 PE=1 SV=3	1	9	56.6	1.5094e-73	0.99117	14.193	29	0.93326	10.937	31	56.6	56.6	1908
P62269	40S ribosomal protein S18	RPS18	>sp|P62269|RS18_HUMAN 40S ribosomal protein S18 OS=Homo sapiens GN=RPS18 PE=1 SV=3	1	19	65.8	1.1861e-124	0.99314	16.552	77	0.96598	15.382	69	65.8	65.8	1909
P62273	40S ribosomal protein S29	RPS29	>sp|P62273|RS29_HUMAN 40S ribosomal protein S29 OS=Homo sapiens GN=RPS29 PE=1 SV=2	1	5	50	2.2376e-108	0.96995	18.566	21	0.9513	18.252	19	50	50	1910
P62277	40S ribosomal protein S13	RPS13	>sp|P62277|RS13_HUMAN 40S ribosomal protein S13 OS=Homo sapiens GN=RPS13 PE=1 SV=2	1	16	63.6	1.5036e-226	0.95523	13.579	81	0.9259	12.1	85	63.6	63.6	1911
[truncated: 3,424 more rows]

## Sheet: ST1b
Supplementary Table 1b: Complete list of the GO term analysis presented in Figure 2e. Proteins significantly upregulated in at least one replicate of SCYL1 KO proteome over WT (outlier test, significance A, p<0.05, BH corrected) were submitted for GO term enrichment using STRING DB data analysis tool using the human genome as background. Non-redundant significant results are presented for enriche…
[truncated: 20 more rows]

[truncated: 1 more sheets: ST1c]
