# Supplementary material for: mTORC1 controls Golgi architecture and vesicle secretion by phosphorylation of SCYL1
Source: Nat Commun. 2022 Aug 10;13:4685. doi: 10.1038/s41467-022-32487-7 (PMC9365812; doi:10.1038/s41467-022-32487-7)
Supplement: Supplementary file 5 — Supplementary Data 2 [file 41467_2022_32487_MOESM5_ESM.xlsx]

## Sheet: ST2a
Supplementary Table 2a: List of identified proteins in conditioned medium (CM) comparing SILAC labeled SCYL1 KO to WT MCF7 cells. SILAC labeled SCYL1 KO clones (3A1, 1B1) were compared to WT MCF7 cells (WT). n=8 biological replicates for clone 3A1 (Exp1-Exp8) and n=2 biological replicates for clone 1B1 (Exp1-2) were performed. Data are presented in Figure 3a. Protein IDs and peptide-spectrum-matc…
Protein IDs	Protein names	Gene names	Fasta headers	Number of proteins	Peptides	Sequence coverage [%]	Q-value	Score	Ratio 3A1/WT normalized Exp1	Ratio 3A1/WT normalized Exp2	Ratio 3A1/WT normalized Exp3	Ratio 3A1/WT normalized Exp4	Ratio 3A1/WT normalized Exp5	Ratio 3A1/WT normalized Exp6	Ratio 3A1/WT normalized Exp7	Ratio 3A1/WT normalized Exp8	Ratio 3A1/WT variability [%] Exp1	Ratio 3A1/WT variability [%] Exp2	Ratio 3A1/WT variability [%] Exp3	Ratio 3A1/WT variability [%] Exp4	Ratio 3A1/WT variability [%] Exp5	Ratio 3A1/WT variability [%] Exp6	Ratio 3A1/WT variability [%] Exp7	Ratio 3A1/WT variability [%] Exp8	Ratio 3A1/WT count Exp1	Ratio 3A1/WT count Exp2	Ratio 3A1/WT count Exp3	Ratio 3A1/WT count Exp4	Ratio 3A1/WT count Exp5	Ratio 3A1/WT count Exp6	Ratio 3A1/WT count Exp7	Ratio 3A1/WT count Exp8	Ratio 1B1/WT normalized Exp1	Ratio 1B1/WT normalized Exp2	Ratio 1B1/WT variability [%] Exp1	Ratio 1B1/WT variability [%] Exp2	Ratio 1B1/WT count Exp1	Ratio 1B1/WT count Exp2	id
A0A096LPI6;P30042	ES1 protein homolog, mitochondrial	C21orf33	tr|A0A096LPI6|A0A096LPI6_HUMAN Uncharacterized protein (Fragment) OS=Homo sapiens PE=4 SV=2;sp|P30042|ES1_HUMAN ES1 protein homolog, mitochondrial OS=Homo sapiens GN=C21orf33 PE=1 SV=3	2	4	23.3	0	18.557	NaN	NaN	0.83987	1.0955	NaN	NaN	NaN	1.4019	NaN	NaN	17.589	23.515	NaN	NaN	NaN	27.889	1	0	3	2	0	0	1	8	NaN	NaN	NaN	NaN	1	0	0
A0A0A6YYA0;Q9Y3B3	Transmembrane emp24 domain-containing protein 7	TMED7-TICAM2;TMED7	tr|A0A0A6YYA0|A0A0A6YYA0_HUMAN Protein TMED7-TICAM2 OS=Homo sapiens GN=TMED7-TICAM2 PE=3 SV=1;sp|Q9Y3B3|TMED7_HUMAN Transmembrane emp24 domain-containing protein 7 OS=Homo sapiens GN=TMED7 PE=1 SV=2	2	1	5.3	0	10.579	NaN	NaN	NaN	NaN	NaN	NaN	1.6096	1.1463	NaN	NaN	NaN	NaN	NaN	NaN	19.072	14.451	0	0	0	0	0	0	3	3	NaN	NaN	NaN	NaN	0	0	1
A0A0A6YYL6;P18621	60S ribosomal protein L17	RPL17-C18orf32;RPL17	tr|A0A0A6YYL6|A0A0A6YYL6_HUMAN Protein RPL17-C18orf32 OS=Homo sapiens GN=RPL17-C18orf32 PE=3 SV=1;sp|P18621|RL17_HUMAN 60S ribosomal protein L17 OS=Homo sapiens GN=RPL17 PE=1 SV=3	2	10	42.1	0	59.031	1.4942	0.84413	0.9359	1.1371	NaN	NaN	1.0024	0.9266	9.5423	11.332	16.414	11.862	NaN	NaN	19.448	7.728	15	13	9	10	0	0	13	24	1.2793	0.99197	9.0885	20.702	15	13	2
A0A0B4J2A0;Q9UHJ6	Sedoheptulokinase	TRPV1;SHPK	tr|A0A0B4J2A0|A0A0B4J2A0_HUMAN Uncharacterized protein OS=Homo sapiens PE=1 SV=1;sp|Q9UHJ6|SHPK_HUMAN Sedoheptulokinase OS=Homo sapiens GN=SHPK PE=1 SV=3	2	9	25.7	0	23.47	0.91529	0.8155	NaN	0.86584	1.3243	1.2337	NaN	NaN	9.1365	9.968	NaN	1.284	4.5964	8.7331	NaN	NaN	7	2	1	2	2	2	1	0	0.94758	0.74432	11.03	1.3492	7	2	3
A0AVT1	Ubiquitin-like modifier-activating enzyme 6	UBA6	sp|A0AVT1|UBA6_HUMAN Ubiquitin-like modifier-activating enzyme 6 OS=Homo sapiens GN=UBA6 PE=1 SV=1	1	39	45.8	0	151.31	0.93013	1.0457	0.74529	0.84001	0.91937	0.89868	0.93548	0.88048	17.394	10.699	16.635	9.8469	10.311	13.963	16.925	13.237	32	24	28	29	28	30	32	21	1.0479	1.1904	34.925	25.31	32	24	4
A0MZ66	Shootin-1	KIAA1598	sp|A0MZ66|SHOT1_HUMAN Shootin-1 OS=Homo sapiens GN=SHTN1 PE=1 SV=4	1	16	28.7	0	37.469	1.2589	1.0678	1.4381	1.0531	1.199	1.1845	1.0123	1.3325	19.449	33.091	10.068	14.33	12.19	12.258	15.724	30.209	22	19	18	14	11	10	14	13	1.2985	1.1462	18.518	18.872	22	19	5
A3KN83;Q9Y2G9	Protein strawberry notch homolog 1;Protein strawberry notch homolog 2	SBNO1;SBNO2	sp|A3KN83|SBNO1_HUMAN Protein strawberry notch homolog 1 OS=Homo sapiens GN=SBNO1 PE=1 SV=1;sp|Q9Y2G9|SBNO2_HUMAN Protein strawberry notch homolog 2 OS=Homo sapiens GN=SBNO2 PE=2 SV=3	2	3	3.2	0.004846	1.9061	NaN	NaN	NaN	NaN	NaN	NaN	NaN	NaN	NaN	NaN	NaN	NaN	NaN	NaN	NaN	NaN	0	0	0	1	0	0	0	0	NaN	NaN	NaN	NaN	0	0	6
A4D0V7	Cadherin-like and PC-esterase domain-containing protein 1	CPED1	sp|A4D0V7|CPED1_HUMAN Cadherin-like and PC-esterase domain-containing protein 1 OS=Homo sapiens GN=CPED1 PE=2 SV=1	1	1	1	0.009725	1.5591	NaN	NaN	NaN	NaN	1.2744	1.058	1.0742	1.2799	NaN	NaN	NaN	NaN	9.902	5.8351	11.512	2.2305	1	1	1	1	2	3	4	2	NaN	NaN	NaN	NaN	1	1	7
A4D1E1	Zinc finger protein 804B	ZNF804B	sp|A4D1E1|Z804B_HUMAN Zinc finger protein 804B OS=Homo sapiens GN=ZNF804B PE=2 SV=2	1	2	2.5	0.00074655	2.8265	NaN	NaN	NaN	NaN	NaN	NaN	NaN	NaN	NaN	NaN	NaN	NaN	NaN	NaN	NaN	NaN	1	1	0	0	0	0	0	0	NaN	NaN	NaN	NaN	1	1	8
A5D8V6	Vacuolar protein sorting-associated protein 37C	VPS37C	sp|A5D8V6|VP37C_HUMAN Vacuolar protein sorting-associated protein 37C OS=Homo sapiens GN=VPS37C PE=1 SV=2	1	3	11	0	22.278	NaN	NaN	1.4096	1.4601	NaN	NaN	NaN	NaN	NaN	NaN	71.947	0.35976	NaN	NaN	NaN	NaN	1	1	4	2	1	1	0	1	NaN	NaN	NaN	NaN	1	1	10
A5YKK6	CCR4-NOT transcription complex subunit 1	CNOT1	sp|A5YKK6|CNOT1_HUMAN CCR4-NOT transcription complex subunit 1 OS=Homo sapiens GN=CNOT1 PE=1 SV=2	1	65	32.8	0	323.31	0.9122	1.0093	0.92384	0.84475	1.0721	0.98869	0.72581	0.95241	20.04	13.535	12.505	45.136	13.831	17.323	36.623	20.758	11	14	52	55	28	40	89	51	0.93071	1.0432	8.6162	23.737	11	14	11
A6NDG6	Phosphoglycolate phosphatase	PGP	sp|A6NDG6|PGP_HUMAN Phosphoglycolate phosphatase OS=Homo sapiens GN=PGP PE=1 SV=1	1	14	57.6	0	84.308	0.94492	1.0427	0.99824	1.0695	1.0395	0.97478	1.0789	0.92494	10.76	13.675	3.572	1.8787	0.0049661	11.637	7.5768	20.844	15	20	10	5	2	4	3	2	0.96536	1.0135	16.961	21.205	15	20	12
A6NHR9	Structural maintenance of chromosomes flexible hinge domain-containing protein 1	SMCHD1	sp|A6NHR9|SMHD1_HUMAN Structural maintenance of chromosomes flexible hinge domain-containing protein 1 OS=Homo sapiens GN=SMCHD1 PE=1 SV=2	1	12	7.2	0	14.837	NaN	0.8727	NaN	1.1626	NaN	NaN	0.82824	NaN	NaN	0	NaN	16.841	NaN	NaN	22.671	NaN	1	2	1	3	0	0	11	1	NaN	0.99656	NaN	0	1	2	14
A6NIH7;Q13432	Protein unc-119 homolog B	UNC119B	sp|A6NIH7|U119B_HUMAN Protein unc-119 homolog B OS=Homo sapiens GN=UNC119B PE=1 SV=1	2	4	22.7	0	6.9531	1.2032	1.455	NaN	NaN	NaN	NaN	NaN	NaN	6.017	16.914	NaN	NaN	NaN	NaN	NaN	NaN	3	4	1	0	0	0	0	0	1.1283	1.4064	3.9854	13.235	3	4	15
A8MQ03	Cysteine-rich tail protein 1	CYSRT1	sp|A8MQ03|CRTP1_HUMAN Cysteine-rich tail protein 1 OS=Homo sapiens GN=CYSRT1 PE=1 SV=1	1	2	25	0	6.8239	1.3968	1.8325	NaN	NaN	NaN	NaN	NaN	0.72853	2.3732	6.2882	NaN	NaN	NaN	NaN	NaN	31.631	2	3	1	0	0	0	0	2	1.298	1.1581	0.75258	11.516	2	3	16
B4DLN1;P52815			tr|B4DLN1|B4DLN1_HUMAN Uncharacterized protein OS=Homo sapiens PE=2 SV=1	2	6	13.1	0	7.576	NaN	NaN	NaN	NaN	NaN	NaN	NaN	1.2036	NaN	NaN	NaN	NaN	NaN	NaN	NaN	19.641	0	0	0	0	0	0	1	8	NaN	NaN	NaN	NaN	0	0	18
B4DXG7;P52797	Ephrin-A3	EFNA3	tr|B4DXG7|B4DXG7_HUMAN Uncharacterized protein OS=Homo sapiens PE=2 SV=1;sp|P52797|EFNA3_HUMAN Ephrin-A3 OS=Homo sapiens GN=EFNA3 PE=1 SV=1	2	1	6.9	0	4.6512	NaN	NaN	NaN	NaN	NaN	NaN	NaN	NaN	NaN	NaN	NaN	NaN	NaN	NaN	NaN	NaN	0	0	0	0	1	1	0	0	NaN	NaN	NaN	NaN	0	0	19
B4E1Z4;P00751	Complement factor B;Complement factor B Ba fragment;Complement factor B Bb fragment	CFB	tr|B4E1Z4|B4E1Z4_HUMAN Uncharacterized protein OS=Homo sapiens PE=1 SV=1;sp|P00751|CFAB_HUMAN Complement factor B OS=Homo sapiens GN=CFB PE=1 SV=2	2	18	14.9	0	120.84	10.473	5.1738	6.3539	6.447	5.7397	4.9117	NaN	5.2667	33.326	19.368	38.104	23.383	23.976	10.831	NaN	39.179	19	7	4	2	7	4	1	5	9.7859	5.3164	32.248	13.692	19	7	20
C9J1V9;O43324	Eukaryotic translation elongation factor 1 epsilon-1	EEF1E1-BLOC1S5;EEF1E1	tr|C9J1V9|C9J1V9_HUMAN HCG2043275 OS=Homo sapiens GN=EEF1E1-BLOC1S5 PE=4 SV=2;sp|O43324|MCA3_HUMAN Eukaryotic translation elongation factor 1 epsilon-1 OS=Homo sapiens GN=EEF1E1 PE=1 SV=1	2	3	19.2	0	19.923	NaN	0.7677	0.81899	0.71094	NaN	NaN	NaN	NaN	NaN	8.7159	8.7863	4.4107	NaN	NaN	NaN	NaN	0	3	3	3	0	0	0	0	NaN	0.79365	NaN	11.044	0	3	21
C9JAW5;Q9Y241	HIG1 domain family member 1A, mitochondrial	HIGD1A	tr|C9JAW5|C9JAW5_HUMAN Uncharacterized protein OS=Homo sapiens PE=4 SV=1;sp|Q9Y241|HIG1A_HUMAN HIG1 domain family member 1A, mitochondrial OS=Homo sapiens GN=HIGD1A PE=1 SV=1	2	1	26.5	0	10.495	NaN	NaN	NaN	NaN	NaN	NaN	1.4935	1.1231	NaN	NaN	NaN	NaN	NaN	NaN	5.7966	1.1703	0	0	0	0	0	0	2	2	NaN	NaN	NaN	NaN	0	0	22
E7ERA6	RING finger protein 223	RNF223	sp|E7ERA6|RN223_HUMAN RING finger protein 223 OS=Homo sapiens GN=RNF223 PE=2 SV=1	1	2	14.5	0.0068376	1.7672	NaN	1.0259	NaN	NaN	NaN	NaN	NaN	NaN	NaN	14.543	NaN	NaN	NaN	NaN	NaN	NaN	1	2	0	0	0	0	0	0	NaN	1.4494	NaN	139.36	1	2	151
E7EVH7;Q07866	Kinesin light chain 1	KLC1	tr|E7EVH7|E7EVH7_HUMAN Uncharacterized protein OS=Homo sapiens PE=4 SV=1;sp|Q07866|KLC1_HUMAN Kinesin light chain 1 OS=Homo sapiens GN=KLC1 PE=1 SV=2	2	9	13	0	13.051	0.93331	NaN	NaN	0.81448	NaN	NaN	NaN	NaN	20.845	NaN	NaN	18.417	NaN	NaN	NaN	NaN	6	1	1	4	0	0	0	0	0.89109	NaN	28.025	NaN	6	1	152
E9PAV3;Q9BZK3	Nascent polypeptide-associated complex subunit alpha, muscle-specific form	NACA	sp|E9PAV3|NACAM_HUMAN Nascent polypeptide-associated complex subunit alpha, muscle-specific form OS=Homo sapiens GN=NACA PE=1 SV=1	2	7	3.9	0	213.85	1.0213	1.0057	1.1451	1.0336	0.97719	0.91216	0.96828	1.0198	27.539	17.921	7.3097	11.735	2.5996	5.4668	19.045	14.133	14	13	12	11	5	7	11	9	1.0887	0.9826	8.4982	9.7662	14	13	153
E9PGA6;Q9BXJ4	Complement C1q tumor necrosis factor-related protein 3	C1QTNF3-AMACR;C1QTNF3	tr|E9PGA6|E9PGA6_HUMAN Protein C1QTNF3-AMACR OS=Homo sapiens GN=C1QTNF3-AMACR PE=4 SV=1;sp|Q9BXJ4|C1QT3_HUMAN Complement C1q tumor necrosis factor-related protein 3 OS=Homo sapiens GN=C1QTNF3 PE=1 SV=1	2	4	14.1	0.0018182	2.4576	NaN	NaN	NaN	NaN	NaN	NaN	NaN	NaN	NaN	NaN	NaN	NaN	NaN	NaN	NaN	NaN	0	1	0	0	0	0	0	0	NaN	0.040351	NaN	17.194	0	3	154
E9PLD3;E9PRG8	Uncharacterized protein C11orf98	C11orf98	tr|E9PLD3|E9PLD3_HUMAN Uncharacterized protein OS=Homo sapiens PE=4 SV=1;sp|E9PRG8|CK098_HUMAN Uncharacterized protein C11orf98 OS=Homo sapiens GN=C11orf98 PE=4 SV=1	2	1	13.1	0	5.3145	1.176	0.94965	NaN	NaN	NaN	NaN	NaN	NaN	5.8461	9.8844	NaN	NaN	NaN	NaN	NaN	NaN	2	3	0	0	0	0	1	1	1.1133	1.2433	8.3575	14.746	2	3	155
F8W031;Q9Y2B0	Protein canopy homolog 2	CNPY2	tr|F8W031|F8W031_HUMAN Uncharacterized protein (Fragment) OS=Homo sapiens PE=1 SV=1;sp|Q9Y2B0|CNPY2_HUMAN Protein canopy homolog 2 OS=Homo sapiens GN=CNPY2 PE=1 SV=1	2	4	16.3	0	45.109	NaN	NaN	1.0082	NaN	NaN	NaN	NaN	0.98494	NaN	NaN	19.658	NaN	NaN	NaN	NaN	6.122	0	0	2	1	0	0	0	6	NaN	NaN	NaN	NaN	0	0	156
G3V325;P56134	ATP synthase subunit f, mitochondrial	ATP5J2-PTCD1;ATP5J2	tr|G3V325|G3V325_HUMAN Protein ATP5J2-PTCD1 OS=Homo sapiens GN=ATP5J2-PTCD1 PE=4 SV=1;sp|P56134|ATPK_HUMAN ATP synthase subunit f, mitochondrial OS=Homo sapiens GN=ATP5J2 PE=1 SV=3	2	1	1.5	0	3.4775	NaN	NaN	NaN	NaN	NaN	NaN	NaN	NaN	NaN	NaN	NaN	NaN	NaN	NaN	NaN	NaN	0	0	0	0	0	0	1	1	NaN	NaN	NaN	NaN	0	0	157
G3V3G9;Q5TAQ9	DDB1- and CUL4-associated factor 8	DCAF8	tr|G3V3G9|G3V3G9_HUMAN Uncharacterized protein OS=Homo sapiens PE=4 SV=1;sp|Q5TAQ9|DCAF8_HUMAN DDB1- and CUL4-associated factor 8 OS=Homo sapiens GN=DCAF8 PE=1 SV=1	2	5	8.3	0	5.3229	0.99476	0.65939	NaN	NaN	NaN	NaN	0.44889	NaN	7.694	33.538	NaN	NaN	NaN	NaN	28.454	NaN	4	2	0	0	0	0	2	1	1.135	0.93851	21.833	2.6922	4	2	158
G3V3Y1;Q8N8N7	Prostaglandin reductase 2	PTGR2	tr|G3V3Y1|G3V3Y1_HUMAN Uncharacterized protein OS=Homo sapiens PE=4 SV=1;sp|Q8N8N7|PTGR2_HUMAN Prostaglandin reductase 2 OS=Homo sapiens GN=PTGR2 PE=1 SV=1	2	3	13.6	0	13.843	NaN	NaN	NaN	NaN	NaN	NaN	NaN	NaN	NaN	NaN	NaN	NaN	NaN	NaN	NaN	NaN	1	1	1	0	0	0	0	0	NaN	NaN	NaN	NaN	1	1	159
H0YHG0;Q6Y2X3			tr|H0YHG0|H0YHG0_HUMAN Uncharacterized protein (Fragment) OS=Homo sapiens PE=1 SV=1	2	4	7.1	0	4.1802	NaN	NaN	NaN	NaN	NaN	NaN	NaN	0.73864	NaN	NaN	NaN	NaN	NaN	NaN	NaN	25.402	0	0	0	0	0	0	0	3	NaN	NaN	NaN	NaN	0	0	160
H3BN98;Q15041			tr|H3BN98|H3BN98_HUMAN Uncharacterized protein (Fragment) OS=Homo sapiens PE=4 SV=2	2	6	31.2	0	207.54	1.3036	1.0066	0.88888	0.92787	NaN	NaN	1.3009	1.0116	4.7188	5.0652	17.086	32.365	NaN	NaN	22.88	2.6032	5	6	6	6	0	0	9	8	1.0498	1.1593	2.5929	8.7855	5	6	161
H3BU86;O14662	Syntaxin-16	STX16-NPEPL1;STX16	tr|H3BU86|H3BU86_HUMAN Protein STX16-NPEPL1 OS=Homo sapiens GN=STX16-NPEPL1 PE=3 SV=1;sp|O14662|STX16_HUMAN Syntaxin-16 OS=Homo sapiens GN=STX16 PE=1 SV=3	2	2	6	0.005176	1.8723	NaN	NaN	NaN	NaN	NaN	NaN	NaN	NaN	NaN	NaN	NaN	NaN	NaN	NaN	NaN	NaN	0	0	0	1	0	0	0	1	NaN	NaN	NaN	NaN	0	0	162
I3L0A0;Q13404;Q15819	Ubiquitin-conjugating enzyme E2 variant 1;Ubiquitin-conjugating enzyme E2 variant 2	TMEM189-UBE2V1;UBE2V1;UBE2V2	tr|I3L0A0|I3L0A0_HUMAN HCG2044781 OS=Homo sapiens GN=TMEM189-UBE2V1 PE=4 SV=1;sp|Q13404|UB2V1_HUMAN Ubiquitin-conjugating enzyme E2 variant 1 OS=Homo sapiens GN=UBE2V1 PE=1 SV=2;sp|Q15819|UB2V2_HUMAN Ubiquitin-conjugating enzyme E2 variant 2 OS=Homo sapien	3	5	11.9	0	7.6836	NaN	NaN	0.80518	1.4353	NaN	NaN	NaN	0.80125	NaN	NaN	2.3843	5.6643	NaN	NaN	NaN	13.617	0	0	5	5	0	0	0	5	NaN	NaN	NaN	NaN	0	0	163
O00115	Deoxyribonuclease-2-alpha	DNASE2	sp|O00115|DNS2A_HUMAN Deoxyribonuclease-2-alpha OS=Homo sapiens GN=DNASE2 PE=1 SV=2	1	6	16.9	0	44.666	1.28	1.0098	1.456	2.0361	1.5422	2.2799	NaN	2.5481	14.487	3.5348	4.5284	20.432	7.9178	10.397	NaN	4.9589	6	9	12	10	8	8	1	2	1.518	0.80769	13.546	6.1038	6	9	165
O00148	ATP-dependent RNA helicase DDX39A	DDX39A	sp|O00148|DX39A_HUMAN ATP-dependent RNA helicase DDX39A OS=Homo sapiens GN=DDX39A PE=1 SV=2	1	16	31.9	0	4.1273	1.212	1.2302	1.3957	NaN	NaN	NaN	2.0098	NaN	19.635	20.918	16.264	NaN	NaN	NaN	102.89	NaN	2	5	6	1	0	0	2	0	1.3273	1.4126	21.423	11.934	2	5	166
O00151	PDZ and LIM domain protein 1	PDLIM1	sp|O00151|PDLI1_HUMAN PDZ and LIM domain protein 1 OS=Homo sapiens GN=PDLIM1 PE=1 SV=4	1	5	23.1	0	23.216	NaN	0.66364	1.1401	1.5397	NaN	NaN	1.0074	NaN	NaN	80.472	28.415	21.61	NaN	NaN	24.971	NaN	0	3	2	6	1	1	2	1	NaN	0.65495	NaN	55.311	0	3	167
O00154	Cytosolic acyl coenzyme A thioester hydrolase	ACOT7	sp|O00154|BACH_HUMAN Cytosolic acyl coenzyme A thioester hydrolase OS=Homo sapiens GN=ACOT7 PE=1 SV=3	1	13	43.7	0	65.447	1.1741	1.0092	0.94747	1.2703	1.2069	1.1357	1.1099	1.1916	33.908	20.458	44.498	36.923	31.357	9.9922	3.3431	4.7832	14	17	6	10	3	4	9	4	1.329	1.1692	21.23	21.541	14	17	168
O00159	Unconventional myosin-Ic	MYO1C	sp|O00159|MYO1C_HUMAN Unconventional myosin-Ic OS=Homo sapiens GN=MYO1C PE=1 SV=4	1	34	37	0	153.59	0.50375	0.88972	0.46582	0.60355	0.42033	0.60299	0.83899	0.67935	17.895	10.978	29.368	49.053	18.967	15.541	14.459	13.905	30	35	40	62	25	26	26	27	0.61451	0.79701	20.988	13.176	30	35	169
O00161	Synaptosomal-associated protein 23	SNAP23	sp|O00161|SNP23_HUMAN Synaptosomal-associated protein 23 OS=Homo sapiens GN=SNAP23 PE=1 SV=1	1	3	18	0	8.3279	2.2783	0.79045	NaN	3.2378	NaN	NaN	NaN	0.88457	10.84	12.772	NaN	12.562	NaN	NaN	NaN	32.289	3	4	0	2	0	0	1	4	2.9854	0.51497	9.5942	17.571	3	4	170
O00170	AH receptor-interacting protein	AIP	sp|O00170|AIP_HUMAN AH receptor-interacting protein OS=Homo sapiens GN=AIP PE=1 SV=2	1	3	12.1	0	3.173	NaN	NaN	1.0321	0.82606	0.91871	0.88389	0.99818	NaN	NaN	NaN	9.2174	1.9035	12.262	14.485	10.667	NaN	0	1	2	2	2	3	2	1	NaN	NaN	NaN	NaN	0	1	171
O00186	Syntaxin-binding protein 3	STXBP3	sp|O00186|STXB3_HUMAN Syntaxin-binding protein 3 OS=Homo sapiens GN=STXBP3 PE=1 SV=2	1	15	28.9	0	73.334	0.78139	1.0174	0.60626	0.78222	0.6577	0.73638	0.81196	0.88251	12.156	23.694	22.527	15.358	17.03	22.75	11.468	28.34	6	7	24	26	8	7	10	10	0.80097	0.80257	13.669	13.54	6	7	172
O00194;P51159	Ras-related protein Rab-27B	RAB27B	sp|O00194|RB27B_HUMAN Ras-related protein Rab-27B OS=Homo sapiens GN=RAB27B PE=1 SV=4	2	3	13.8	0	5.9049	0.59696	0.98975	0.574	0.76677	NaN	NaN	NaN	0.44429	9.9045	19.985	3.4483	14.609	NaN	NaN	NaN	52.892	3	4	2	2	0	0	0	2	0.76936	0.78053	25.871	16.339	3	4	173
O00203	AP-3 complex subunit beta-1	AP3B1	sp|O00203|AP3B1_HUMAN AP-3 complex subunit beta-1 OS=Homo sapiens GN=AP3B1 PE=1 SV=3	1	17	17.2	0	51.924	0.98032	1.2381	0.85354	0.85293	1.3166	1.0605	0.90949	0.87259	6.3862	7.0519	7.2617	11.343	19.046	31.757	8.693	65.813	2	2	13	15	12	10	18	12	0.83227	1.3481	8.8641	12.708	2	2	174
O00204	Sulfotransferase family cytosolic 2B member 1	SULT2B1	sp|O00204|ST2B1_HUMAN Sulfotransferase family cytosolic 2B member 1 OS=Homo sapiens GN=SULT2B1 PE=1 SV=2	1	7	24.9	0	13.459	NaN	1.1962	0.72657	NaN	NaN	NaN	0.83354	NaN	NaN	12.424	16.982	NaN	NaN	NaN	20.305	NaN	1	4	4	1	0	0	3	0	NaN	1.5018	NaN	14.009	1	4	175
O00212	Rho-related GTP-binding protein RhoD	RHOD	sp|O00212|RHOD_HUMAN Rho-related GTP-binding protein RhoD OS=Homo sapiens GN=RHOD PE=1 SV=2	1	7	41	0	32.863	3.8736	0.75985	NaN	5.7239	NaN	NaN	NaN	NaN	9.3735	55.201	NaN	9.8846	NaN	NaN	NaN	NaN	9	6	1	2	0	0	0	0	3.903	0.61013	8.4579	26.981	9	6	176
O00217	NADH dehydrogenase [ubiquinone] iron-sulfur protein 8, mitochondrial	NDUFS8	sp|O00217|NDUS8_HUMAN NADH dehydrogenase [ubiquinone] iron-sulfur protein 8, mitochondrial OS=Homo sapiens GN=NDUFS8 PE=1 SV=1	1	3	15.2	0	9.2895	NaN	NaN	NaN	NaN	NaN	NaN	NaN	1.3337	NaN	NaN	NaN	NaN	NaN	NaN	NaN	19.701	0	0	0	0	0	0	0	5	NaN	NaN	NaN	NaN	0	0	177
O00231	26S proteasome non-ATPase regulatory subunit 11	PSMD11	sp|O00231|PSD11_HUMAN 26S proteasome non-ATPase regulatory subunit 11 OS=Homo sapiens GN=PSMD11 PE=1 SV=3	1	27	60.9	0	142.29	1.0278	0.99748	1.002	0.89212	0.90319	0.91597	0.89483	0.92307	8.2714	10.411	23.124	12.132	15.584	10.837	8.1077	20.927	37	35	31	38	15	16	38	20	1.0128	1.0088	7.1895	12.677	37	35	179
O00232	26S proteasome non-ATPase regulatory subunit 12	PSMD12	sp|O00232|PSD12_HUMAN 26S proteasome non-ATPase regulatory subunit 12 OS=Homo sapiens GN=PSMD12 PE=1 SV=3	1	21	46.7	0	110.05	0.95613	1.0809	1.0142	0.89302	0.94292	0.93563	0.88553	1.0042	10.18	12.543	12.389	19.17	16.468	8.6463	9.6553	21.777	32	26	38	28	8	13	27	13	1.0239	1.0864	12.304	21.278	32	26	180
O00233	26S proteasome non-ATPase regulatory subunit 9	PSMD9	sp|O00233|PSMD9_HUMAN 26S proteasome non-ATPase regulatory subunit 9 OS=Homo sapiens GN=PSMD9 PE=1 SV=3	1	7	36.8	0	9.9499	0.89595	0.65343	0.91895	1.0083	NaN	NaN	NaN	NaN	1.9057	13.021	20.751	3.7895	NaN	NaN	NaN	NaN	3	4	3	2	0	0	0	0	0.82524	0.74009	35.974	28.757	3	4	181
O00264	Membrane-associated progesterone receptor component 1	PGRMC1	sp|O00264|PGRC1_HUMAN Membrane-associated progesterone receptor component 1 OS=Homo sapiens GN=PGRMC1 PE=1 SV=3	1	4	16.4	0	5.3229	NaN	NaN	NaN	NaN	NaN	NaN	NaN	0.91167	NaN	NaN	NaN	NaN	NaN	NaN	NaN	34.436	0	0	0	0	0	0	0	7	NaN	NaN	NaN	NaN	0	0	182
O00267	Transcription elongation factor SPT5	SUPT5H	sp|O00267|SPT5H_HUMAN Transcription elongation factor SPT5 OS=Homo sapiens GN=SUPT5H PE=1 SV=1	1	25	30.9	0	240.82	1.0545	0.73789	1.0424	1.0541	1.1262	0.92334	0.99082	1.0862	9.5828	8.8449	26.256	14.261	22.988	15.444	34.704	18.672	5	4	27	21	21	18	15	12	0.94343	1.0713	7.3824	14.403	5	4	183
O00291	Huntingtin-interacting protein 1	HIP1	sp|O00291|HIP1_HUMAN Huntingtin-interacting protein 1 OS=Homo sapiens GN=HIP1 PE=1 SV=5	1	10	12	0	9.9134	0.76663	0.53005	NaN	0.91856	NaN	NaN	NaN	NaN	26.801	19.67	NaN	17.697	NaN	NaN	NaN	NaN	5	3	1	3	1	1	1	1	0.72771	0.72723	1.6325	30.551	5	3	184
O00299	Chloride intracellular channel protein 1	CLIC1	sp|O00299|CLIC1_HUMAN Chloride intracellular channel protein 1 OS=Homo sapiens GN=CLIC1 PE=1 SV=4	1	15	65.6	0	323.31	1.1243	1.1048	0.89466	0.88134	1.1193	1.1184	0.99438	1.022	10.776	8.5329	8.4881	8.8707	8.5066	4.7388	6.5109	9.0359	23	35	30	25	16	18	19	20	1.1753	1.2405	5.7169	7.1499	23	35	185
O00303	Eukaryotic translation initiation factor 3 subunit F	EIF3F	sp|O00303|EIF3F_HUMAN Eukaryotic translation initiation factor 3 subunit F OS=Homo sapiens GN=EIF3F PE=1 SV=1	1	11	39.2	0	107.64	0.9604	0.94318	1.0906	0.90316	0.77896	0.94385	0.88023	1.0823	5.3199	2.8593	14.072	6.6492	31.613	7.1364	5.8703	18.945	12	17	20	20	2	6	13	6	1.0444	0.93681	9.7544	9.9845	12	17	186
O00308	NEDD4-like E3 ubiquitin-protein ligase WWP2	WWP2	sp|O00308|WWP2_HUMAN NEDD4-like E3 ubiquitin-protein ligase WWP2 OS=Homo sapiens GN=WWP2 PE=1 SV=2	1	5	7	0.00074738	2.8456	0.72199	0.79178	NaN	NaN	NaN	NaN	NaN	NaN	7.3168	40.397	NaN	NaN	NaN	NaN	NaN	NaN	2	2	1	0	0	0	1	0	1.0937	0.74846	1.8093	8.8895	2	2	187
O00339	Matrilin-2	MATN2	sp|O00339|MATN2_HUMAN Matrilin-2 OS=Homo sapiens GN=MATN2 PE=1 SV=4	1	5	7.1	0	17.403	NaN	NaN	1.1749	1.216	NaN	NaN	0.81067	NaN	NaN	NaN	14.097	8.8443	NaN	NaN	44.891	NaN	1	0	3	6	0	0	2	0	NaN	NaN	NaN	NaN	1	0	188
O00391	Sulfhydryl oxidase 1	QSOX1	sp|O00391|QSOX1_HUMAN Sulfhydryl oxidase 1 OS=Homo sapiens GN=QSOX1 PE=1 SV=3	1	53	64.9	0	323.31	0.92814	1.8086	0.84468	1.1233	0.9265	1.1596	1.2924	0.89614	10.797	19.733	10.935	5.2056	36.503	32.421	31.085	31.35	177	240	202	238	142	149	151	163	0.9786	1.5669	21.983	20.932	177	241	189
O00399	Dynactin subunit 6	DCTN6	sp|O00399|DCTN6_HUMAN Dynactin subunit 6 OS=Homo sapiens GN=DCTN6 PE=1 SV=1	1	4	22.1	0	16.983	0.863	0.94947	NaN	0.74512	NaN	NaN	NaN	NaN	14.82	15.975	NaN	38.386	NaN	NaN	NaN	NaN	4	3	1	2	0	0	1	0	0.78209	0.98247	11.246	7.2766	4	3	190
O00410	Importin-5	IPO5	sp|O00410|IPO5_HUMAN Importin-5 OS=Homo sapiens GN=IPO5 PE=1 SV=4	1	53	63.5	0	323.31	0.99921	0.907	1.015	1.0011	1.0671	0.99464	0.97748	0.96023	12.294	13.8	33.599	14.843	12.38	18.342	16.619	9.2004	76	84	64	82	70	77	68	64	0.9808	0.9815	16.717	11.499	77	84	191
O00429	Dynamin-1-like protein	DNM1L	sp|O00429|DNM1L_HUMAN Dynamin-1-like protein OS=Homo sapiens GN=DNM1L PE=1 SV=2	1	5	8.3	0	17.492	0.8987	NaN	1.146	0.88361	1.0517	1.334	0.83519	NaN	7.5983	NaN	10.269	0.71273	15.11	30.553	11.735	NaN	2	0	5	2	3	4	9	1	0.61997	NaN	37.012	NaN	2	0	192
O00461	Golgi integral membrane protein 4	GOLIM4	sp|O00461|GOLI4_HUMAN Golgi integral membrane protein 4 OS=Homo sapiens GN=GOLIM4 PE=1 SV=1	1	2	4.3	0	3.6409	1.0714	1.0651	NaN	NaN	NaN	NaN	NaN	NaN	21.026	46.862	NaN	NaN	NaN	NaN	NaN	NaN	3	3	0	0	1	1	0	0	1.1226	1.0538	11.164	50.274	3	3	193
O00462	Beta-mannosidase	MANBA	sp|O00462|MANBA_HUMAN Beta-mannosidase OS=Homo sapiens GN=MANBA PE=2 SV=3	1	37	45.7	0	323.31	0.73204	1.423	0.7715	1.0825	0.96962	1.3417	1.849	1.3683	8.9371	12.208	13.307	9.8261	15.865	10.685	16.472	10.511	56	62	50	48	49	49	36	32	0.83776	1.2193	7.0516	8.1057	56	62	194
O00468	Agrin;Agrin N-terminal 110 kDa subunit;Agrin C-terminal 110 kDa subunit;Agrin C-terminal 90 kDa fragment;Agrin C-terminal 22 kDa fragment	AGRN	sp|O00468|AGRIN_HUMAN Agrin OS=Homo sapiens GN=AGRN PE=1 SV=5	1	87	55	0	323.31	0.81181	0.99859	0.63899	0.96861	0.90189	0.98783	1.2157	1.0514	17.924	11.158	14.977	19.993	9.7964	11.388	7.4259	20.965	264	284	259	245	174	180	193	147	0.96839	0.787	24.47	15.468	264	284	195
O00469	Procollagen-lysine,2-oxoglutarate 5-dioxygenase 2	PLOD2	sp|O00469|PLOD2_HUMAN Procollagen-lysine,2-oxoglutarate 5-dioxygenase 2 OS=Homo sapiens GN=PLOD2 PE=1 SV=2	1	30	42.9	0	143.26	0.86668	0.73921	0.6962	0.96176	0.98367	1.7403	2.2556	1.7613	14.574	17.603	16.05	24.277	12.625	10.901	11.381	11.51	33	25	31	27	34	47	6	10	1.0675	0.6199	23.174	14.336	33	25	196
O00479	High mobility group nucleosome-binding domain-containing protein 4	HMGN4	sp|O00479|HMGN4_HUMAN High mobility group nucleosome-binding domain-containing protein 4 OS=Homo sapiens GN=HMGN4 PE=1 SV=3	1	2	16.7	0.0051617	1.8522	NaN	NaN	NaN	NaN	NaN	NaN	NaN	1.0989	NaN	NaN	NaN	NaN	NaN	NaN	NaN	22.185	0	0	0	0	0	0	0	3	NaN	NaN	NaN	NaN	0	0	197
O00483	Cytochrome c oxidase subunit NDUFA4	NDUFA4	sp|O00483|NDUA4_HUMAN Cytochrome c oxidase subunit NDUFA4 OS=Homo sapiens GN=NDUFA4 PE=1 SV=1	1	3	37	0	3.5043	NaN	NaN	NaN	NaN	NaN	NaN	1.2407	1.4464	NaN	NaN	NaN	NaN	NaN	NaN	10.866	29.471	0	0	0	0	0	0	3	2	NaN	NaN	NaN	NaN	0	0	198
O00487	26S proteasome non-ATPase regulatory subunit 14	PSMD14	sp|O00487|PSDE_HUMAN 26S proteasome non-ATPase regulatory subunit 14 OS=Homo sapiens GN=PSMD14 PE=1 SV=1	1	12	62.9	0	124.29	0.97847	1.0274	1.0023	0.88148	1.0497	0.96715	1.0027	0.91735	15.571	5.8483	8.7205	8.1268	9.3589	8.2379	13.008	22.752	20	21	13	12	4	4	10	7	1.028	1.0722	12.399	8.3213	20	21	199
O00505	Importin subunit alpha-4	KPNA3	sp|O00505|IMA4_HUMAN Importin subunit alpha-4 OS=Homo sapiens GN=KPNA3 PE=1 SV=2	1	10	20.9	0	7.5558	0.85439	NaN	1.0372	1.0329	0.9548	0.91908	0.88228	NaN	25.846	NaN	6.6951	12.564	1.9548	2.3804	2.6488	NaN	3	1	3	3	2	2	3	1	0.7002	NaN	41.614	NaN	2	1	200
O00560	Syntenin-1	SDCBP	sp|O00560|SDCB1_HUMAN Syntenin-1 OS=Homo sapiens GN=SDCBP PE=1 SV=1	1	17	80.5	0	323.31	3.9955	1.2799	3.6584	5.1865	3.5914	3.8037	4.2547	3.2782	7.5024	5.5297	9.0492	5.1945	16.342	17.34	10.662	10.23	46	54	56	57	27	34	44	45	4.0362	1.087	7.2164	6.6775	46	55	201
O00567	Nucleolar protein 56	NOP56	sp|O00567|NOP56_HUMAN Nucleolar protein 56 OS=Homo sapiens GN=NOP56 PE=1 SV=4	1	6	13.6	0.0058419	1.8386	NaN	NaN	NaN	0.9198	NaN	NaN	1.18	NaN	NaN	NaN	NaN	11.745	NaN	NaN	34.124	NaN	1	0	1	2	0	0	2	0	NaN	NaN	NaN	NaN	1	0	202
O00571;O15523;Q9NQI0	ATP-dependent RNA helicase DDX3X;ATP-dependent RNA helicase DDX3Y	DDX3X;DDX3Y	sp|O00571|DDX3X_HUMAN ATP-dependent RNA helicase DDX3X OS=Homo sapiens GN=DDX3X PE=1 SV=3;sp|O15523|DDX3Y_HUMAN ATP-dependent RNA helicase DDX3Y OS=Homo sapiens GN=DDX3Y PE=1 SV=2	3	11	21.9	0	61.424	0.92561	1.303	0.87836	0.6787	NaN	NaN	0.96642	1.0311	35.18	15.811	11.742	49.406	NaN	NaN	22.442	39.748	2	2	6	18	1	1	3	4	0.68734	2.0216	6.6075	3.3085	2	2	203
O00584;H0YAE9	Ribonuclease T2	RNASET2	sp|O00584|RNT2_HUMAN Ribonuclease T2 OS=Homo sapiens GN=RNASET2 PE=1 SV=2;tr|H0YAE9|H0YAE9_HUMAN Uncharacterized protein (Fragment) OS=Homo sapiens PE=3 SV=1	2	11	50.4	0	259.93	1.3296	0.99677	1.0202	1.7154	1.379	1.7687	1.9577	0.91616	13.526	12.318	11.405	2.8393	11.868	1.1623	16.508	30.336	7	13	12	10	4	4	2	10	1.3555	0.92605	28.952	25.22	7	13	204
O00592	Podocalyxin	PODXL	sp|O00592|PODXL_HUMAN Podocalyxin OS=Homo sapiens GN=PODXL PE=1 SV=2	1	9	15.2	0	81.472	0.073954	0.77117	0.22921	0.51805	0.41005	0.93584	0.50241	0.41153	32.985	24.551	22.443	124.79	5.3083	9.8115	3.5375	13.534	10	17	5	5	8	16	5	8	0.11384	0.41171	31.408	27.249	10	17	205
O00625	Pirin	PIR	sp|O00625|PIR_HUMAN Pirin OS=Homo sapiens GN=PIR PE=1 SV=1	1	5	19.7	0	11.567	NaN	2.1853	1.8017	1.0165	1.343	2.0903	NaN	NaN	NaN	18.911	24.836	21.152	4.8576	85.427	NaN	NaN	1	5	6	4	2	2	0	0	NaN	2.1641	NaN	9.9073	1	5	206
O00629	Importin subunit alpha-3	KPNA4	sp|O00629|IMA3_HUMAN Importin subunit alpha-3 OS=Homo sapiens GN=KPNA4 PE=1 SV=1	1	11	32.2	0	78.937	1.1275	0.83654	0.98533	1.0199	1.0657	0.94509	0.94965	0.94699	21.161	12.038	14.395	5.7109	10.908	20.436	4.1091	15.389	14	10	13	16	4	4	7	8	0.88754	0.95059	17.364	12.716	14	10	207
O00635	E3 ubiquitin-protein ligase TRIM38	TRIM38	sp|O00635|TRI38_HUMAN E3 ubiquitin-protein ligase TRIM38 OS=Homo sapiens GN=TRIM38 PE=1 SV=1	1	1	1.9	0.0088496	1.7104	NaN	NaN	NaN	NaN	NaN	NaN	NaN	NaN	NaN	NaN	NaN	NaN	NaN	NaN	NaN	NaN	0	1	0	0	0	0	0	0	NaN	NaN	NaN	NaN	0	1	208
O00743	Serine/threonine-protein phosphatase 6 catalytic subunit;Serine/threonine-protein phosphatase 6 catalytic subunit, N-terminally processed	PPP6C	sp|O00743|PPP6_HUMAN Serine/threonine-protein phosphatase 6 catalytic subunit OS=Homo sapiens GN=PPP6C PE=1 SV=1	1	11	43.9	0	104.53	1.09	0.92097	0.94067	0.88609	0.96812	0.95616	1.0694	1.0449	22.075	22.25	8.6211	16.009	24.036	3.7141	16.317	4.6432	20	22	13	13	4	3	7	5	0.93808	0.9551	22.284	13.117	20	22	209
O00754;M0QZ24;M0R2P5	Lysosomal alpha-mannosidase;Lysosomal alpha-mannosidase A peptide;Lysosomal alpha-mannosidase B peptide;Lysosomal alpha-mannosidase C peptide;Lysosomal alpha-mannosidase D peptide;Lysosomal alpha-mannosidase E peptide	MAN2B1	sp|O00754|MA2B1_HUMAN Lysosomal alpha-mannosidase OS=Homo sapiens GN=MAN2B1 PE=1 SV=3	3	18	24.6	0	73.641	0.81212	1.3893	0.74399	1.3667	1.4313	1.9321	1.247	1.5699	25.058	45.499	73.959	32.376	58.166	55.093	54.991	60.232	18	22	8	5	8	13	3	5	1.0913	0.96148	31.042	31.99	18	22	210
O00757	Fructose-1,6-bisphosphatase isozyme 2	FBP2	sp|O00757|F16P2_HUMAN Fructose-1,6-bisphosphatase isozyme 2 OS=Homo sapiens GN=FBP2 PE=1 SV=2	1	4	9.1	0	8.6387	0.93156	0.66801	NaN	1.1904	1.0606	1.0303	1.11	NaN	36.4	9.5426	NaN	6.9228	0.41646	10.062	10.804	NaN	3	5	1	2	2	3	3	1	1.0159	0.60157	1.203	8.8614	3	5	211
O00764	Pyridoxal kinase	PDXK	sp|O00764|PDXK_HUMAN Pyridoxal kinase OS=Homo sapiens GN=PDXK PE=1 SV=1	1	18	56.1	0	323.31	0.8615	0.70068	0.95082	0.96983	0.98247	0.95642	0.85385	0.85638	12.002	12.771	5.1049	6.0858	12.492	39.575	17.491	6.2455	36	38	25	25	9	10	22	16	0.74771	0.65477	11.965	29.231	36	38	212
O00767	Acyl-CoA desaturase	SCD	sp|O00767|ACOD_HUMAN Acyl-CoA desaturase OS=Homo sapiens GN=SCD PE=1 SV=2	1	4	14.2	0	8.0483	NaN	NaN	NaN	NaN	NaN	NaN	1.6688	0.98939	NaN	NaN	NaN	NaN	NaN	NaN	13.378	8.4761	0	0	0	0	0	0	2	8	NaN	NaN	NaN	NaN	0	0	213
O14497	AT-rich interactive domain-containing protein 1A	ARID1A	sp|O14497|ARI1A_HUMAN AT-rich interactive domain-containing protein 1A OS=Homo sapiens GN=ARID1A PE=1 SV=3	1	15	10.4	0	23.093	NaN	NaN	1.0608	1.1049	0.87231	0.85045	0.82611	0.9026	NaN	NaN	8.2029	4.4138	6.2409	8.6986	10.567	12.914	0	0	11	6	5	7	6	3	NaN	NaN	NaN	NaN	0	0	214
O14548	Cytochrome c oxidase subunit 7A-related protein, mitochondrial	COX7A2L	sp|O14548|COX7R_HUMAN Cytochrome c oxidase subunit 7A-related protein, mitochondrial OS=Homo sapiens GN=COX7A2L PE=1 SV=2	1	2	19.3	0	4.7207	NaN	NaN	NaN	NaN	NaN	NaN	NaN	1.1921	NaN	NaN	NaN	NaN	NaN	NaN	NaN	44.316	0	0	0	0	0	0	0	2	NaN	NaN	NaN	NaN	0	0	215
O14562	Ubiquitin domain-containing protein UBFD1	UBFD1	sp|O14562|UBFD1_HUMAN Ubiquitin domain-containing protein UBFD1 OS=Homo sapiens GN=UBFD1 PE=1 SV=2	1	1	3.9	0.0097283	1.5594	NaN	NaN	NaN	NaN	NaN	0.78424	NaN	NaN	NaN	NaN	NaN	NaN	NaN	4.8511	NaN	NaN	0	0	0	1	1	2	0	0	NaN	NaN	NaN	NaN	0	0	216
O14578	Citron Rho-interacting kinase	CIT	sp|O14578|CTRO_HUMAN Citron Rho-interacting kinase OS=Homo sapiens GN=CIT PE=1 SV=2	1	33	19.3	0	162.11	1.4271	0.97022	1.2078	1.1105	0.81384	0.70051	0.79173	0.93333	14.63	4.0901	45.559	15.354	24.391	25.338	19.173	31.261	10	3	27	31	17	19	14	10	1.2219	1.3871	23.858	5.9532	10	3	217
O14579	Coatomer subunit epsilon	COPE	sp|O14579|COPE_HUMAN Coatomer subunit epsilon OS=Homo sapiens GN=COPE PE=1 SV=3	1	14	59.1	0	323.31	1.3561	1.2814	1.2533	1.1451	NaN	NaN	1.5439	1.2112	14.555	9.8845	7.659	23.124	NaN	NaN	8.975	15.728	18	27	11	16	1	1	8	8	1.3581	1.3092	15.304	11.789	18	27	218
O14617	AP-3 complex subunit delta-1	AP3D1	sp|O14617|AP3D1_HUMAN AP-3 complex subunit delta-1 OS=Homo sapiens GN=AP3D1 PE=1 SV=1	1	35	38.6	0	323.31	1.0895	1.1065	0.96748	0.89821	1.006	0.93262	0.94146	0.98441	14.84	15.695	14.997	16.958	14.74	18.187	30.003	26.976	10	11	28	31	25	22	13	7	0.97353	1.265	14.426	16.88	10	11	220
O14618	Copper chaperone for superoxide dismutase	CCS	sp|O14618|CCS_HUMAN Copper chaperone for superoxide dismutase OS=Homo sapiens GN=CCS PE=1 SV=1	1	2	7.7	0.0028169	2.0719	NaN	NaN	0.83233	NaN	NaN	NaN	NaN	NaN	NaN	NaN	3.2267	NaN	NaN	NaN	NaN	NaN	0	1	3	0	0	0	0	0	NaN	NaN	NaN	NaN	0	1	221
O14672	Disintegrin and metalloproteinase domain-containing protein 10	ADAM10	sp|O14672|ADA10_HUMAN Disintegrin and metalloproteinase domain-containing protein 10 OS=Homo sapiens GN=ADAM10 PE=1 SV=1	1	15	25.9	0	147.42	2.1005	0.90052	2.0193	3.1373	1.92	2.3678	2.55	1.8915	29.408	21.513	27.565	16.027	50.549	15.537	7.902	10.377	33	28	39	39	23	25	25	30	2.0493	0.69946	24.463	31.356	33	28	222
O14732	Inositol monophosphatase 2	IMPA2	sp|O14732|IMPA2_HUMAN Inositol monophosphatase 2 OS=Homo sapiens GN=IMPA2 PE=1 SV=1	1	3	15.6	0	3.324	1.1152	1.304	NaN	NaN	NaN	NaN	NaN	NaN	7.5736	14.522	NaN	NaN	NaN	NaN	NaN	NaN	3	2	0	0	0	0	0	0	1.067	1.3051	9.9889	11.034	3	2	223
O14744	Protein arginine N-methyltransferase 5;Protein arginine N-methyltransferase 5, N-terminally processed	PRMT5	sp|O14744|ANM5_HUMAN Protein arginine N-methyltransferase 5 OS=Homo sapiens GN=PRMT5 PE=1 SV=4	1	20	38.8	0	153.37	0.78269	0.71519	0.89182	0.76445	1.1008	0.91452	0.84817	0.79294	20.791	22.992	15.822	8.0861	17.142	12.208	8.8951	10.264	15	13	33	29	22	26	30	19	0.67265	0.72217	24.595	20.181	15	13	224
O14745	Na(+)/H(+) exchange regulatory cofactor NHE-RF1	SLC9A3R1	sp|O14745|NHRF1_HUMAN Na(+)/H(+) exchange regulatory cofactor NHE-RF1 OS=Homo sapiens GN=SLC9A3R1 PE=1 SV=4	1	20	62.6	0	138.48	0.79225	1.1605	0.86571	1.0322	0.77761	0.87798	1.0654	0.91061	11.434	32.856	10.601	12.096	11.392	16.909	40.111	8.5012	17	23	35	31	20	22	19	23	0.9302	0.99089	12.734	41.09	17	23	225
O14773	Tripeptidyl-peptidase 1	TPP1	sp|O14773|TPP1_HUMAN Tripeptidyl-peptidase 1 OS=Homo sapiens GN=TPP1 PE=1 SV=2	1	12	34.1	0	217.84	1.2692	0.75631	0.92665	1.4237	1.2125	1.7327	NaN	1.527	16.294	11.162	17.048	13.724	17.416	19.687	NaN	27.09	16	10	9	8	9	9	0	4	1.5532	0.62736	16.726	23.926	16	10	226
O14776;Q5VWI1	Transcription elongation regulator 1	TCERG1	sp|O14776|TCRG1_HUMAN Transcription elongation regulator 1 OS=Homo sapiens GN=TCERG1 PE=1 SV=2	2	14	12.6	0	17.489	NaN	NaN	1.1001	0.95359	1.0692	1.0235	1.65	NaN	NaN	NaN	10.325	39.294	9.4202	10.145	27.435	NaN	0	0	11	10	5	6	6	1	NaN	NaN	NaN	NaN	0	0	227
O14786	Neuropilin-1	NRP1	sp|O14786|NRP1_HUMAN Neuropilin-1 OS=Homo sapiens GN=NRP1 PE=1 SV=3	1	30	39.8	0	323.31	0.47351	0.74753	0.8032	1.3267	0.7692	0.98635	1.3296	0.79228	13.784	16.553	20.336	11.978	15.483	13.643	7.6162	7.4699	52	54	44	56	41	53	33	35	0.53297	0.57099	13.369	14.43	53	54	228
O14787	Transportin-2	TNPO2	sp|O14787|TNPO2_HUMAN Transportin-2 OS=Homo sapiens GN=TNPO2 PE=1 SV=3	1	20	29.9	0	51.155	1.0048	0.9926	1.0461	0.7301	0.97976	0.79224	0.98729	1.0518	38.061	16.988	2.2599	36.301	32.119	7.2099	13.485	6.0477	10	9	4	7	3	3	5	4	0.99001	1.0066	14.92	18.341	10	9	229
O14802	DNA-directed RNA polymerase III subunit RPC1	POLR3A	sp|O14802|RPC1_HUMAN DNA-directed RNA polymerase III subunit RPC1 OS=Homo sapiens GN=POLR3A PE=1 SV=2	1	6	5.8	0	7.5959	NaN	NaN	NaN	NaN	1.247	1.2852	1.1006	1.4178	NaN	NaN	NaN	NaN	35.78	3.2409	18.815	6.4591	0	0	1	1	2	2	3	3	NaN	NaN	NaN	NaN	0	0	230
O14817	Tetraspanin-4	TSPAN4	sp|O14817|TSN4_HUMAN Tetraspanin-4 OS=Homo sapiens GN=TSPAN4 PE=1 SV=1	1	3	13	0	7.0046	2.0492	1.437	1.8003	2.3952	NaN	NaN	NaN	NaN	6.8176	22.109	53.359	37.568	NaN	NaN	NaN	NaN	2	2	2	2	0	0	0	0	2.4984	1.1716	9.0632	7.5457	2	2	231
O14818;Q8TAA3	Proteasome subunit alpha type-7	PSMA7	sp|O14818|PSA7_HUMAN Proteasome subunit alpha type-7 OS=Homo sapiens GN=PSMA7 PE=1 SV=1	2	23	71.8	0	323.31	0.98707	1.0162	1.0207	1.0015	0.98093	0.97211	0.98256	1.0371	9.7491	21.284	11.056	14.948	9.1938	7.9662	14.98	20.768	43	57	29	33	9	11	29	25	0.95438	0.96725	5.3991	9.0603	43	57	232
O14828	Secretory carrier-associated membrane protein 3	SCAMP3	sp|O14828|SCAM3_HUMAN Secretory carrier-associated membrane protein 3 OS=Homo sapiens GN=SCAMP3 PE=1 SV=3	1	5	19.3	0	14.422	1.3381	1.7582	1.3625	NaN	NaN	NaN	NaN	1.9685	41.52	17.321	31.479	NaN	NaN	NaN	NaN	26.988	5	5	3	1	0	0	1	2	1.4186	1.5508	46.867	5.9998	5	5	233
O14841	5-oxoprolinase	OPLAH	sp|O14841|OPLA_HUMAN 5-oxoprolinase OS=Homo sapiens GN=OPLAH PE=1 SV=3	1	24	27.5	0	98.453	1.1625	1.8746	1.111	1.165	0.99146	1.0088	0.85171	0.94776	25.684	23.574	27.307	26.16	9.171	55.287	8.8768	11.522	6	10	4	6	9	12	15	8	1.0919	1.9276	11.488	27.665	6	10	234
O14908;Q8TF64	PDZ domain-containing protein GIPC1	GIPC1	sp|O14908|GIPC1_HUMAN PDZ domain-containing protein GIPC1 OS=Homo sapiens GN=GIPC1 PE=1 SV=2	2	10	46.2	0	53.665	0.69695	0.9874	0.81116	0.91558	NaN	NaN	NaN	NaN	6.4244	15.239	13.731	30.307	NaN	NaN	NaN	NaN	2	14	12	7	1	1	1	0	0.7431	0.95372	0.46831	13.995	2	14	235
O14925;Q5SRD1	Mitochondrial import inner membrane translocase subunit Tim23;Putative mitochondrial import inner membrane translocase subunit Tim23B	TIMM23;TIMM23B	sp|O14925|TIM23_HUMAN Mitochondrial import inner membrane translocase subunit Tim23 OS=Homo sapiens GN=TIMM23 PE=1 SV=1;sp|Q5SRD1|TI23B_HUMAN Putative mitochondrial import inner membrane translocase subunit Tim23B OS=Homo sapiens GN=TIMM23B PE=5 SV=2	2	2	12.9	0	4.7688	NaN	NaN	NaN	NaN	NaN	NaN	NaN	NaN	NaN	NaN	NaN	NaN	NaN	NaN	NaN	NaN	0	0	0	0	0	0	0	1	NaN	NaN	NaN	NaN	0	0	236
O14929	Histone acetyltransferase type B catalytic subunit	HAT1	sp|O14929|HAT1_HUMAN Histone acetyltransferase type B catalytic subunit OS=Homo sapiens GN=HAT1 PE=1 SV=1	1	13	48	0	136.1	1.1818	0.78124	1.2995	0.9965	1.4184	1.0957	1.0026	1.0676	26.57	3.9065	35.795	7.325	10.637	6.3081	21.761	4.5683	12	12	5	7	5	5	5	6	1.1014	0.81176	8.1161	13.3	12	12	237
O14936	Peripheral plasma membrane protein CASK	CASK	sp|O14936|CSKP_HUMAN Peripheral plasma membrane protein CASK OS=Homo sapiens GN=CASK PE=1 SV=3	1	38	43.8	0	225.86	0.37156	0.85354	0.39911	0.42088	0.41171	0.42493	0.51586	0.44921	10.688	15.833	15.058	27.332	58.053	10.357	17.477	65.159	29	43	34	37	38	36	53	30	0.38123	0.83848	9.5276	15.525	29	43	238
O14949	Cytochrome b-c1 complex subunit 8	UQCRQ	sp|O14949|QCR8_HUMAN Cytochrome b-c1 complex subunit 8 OS=Homo sapiens GN=UQCRQ PE=1 SV=4	1	3	34.1	0	13.494	NaN	NaN	NaN	NaN	NaN	NaN	1.3804	1.3832	NaN	NaN	NaN	NaN	NaN	NaN	40.625	13.289	0	0	0	0	0	0	5	7	NaN	NaN	NaN	NaN	0	0	239
O14964	Hepatocyte growth factor-regulated tyrosine kinase substrate	HGS	sp|O14964|HGS_HUMAN Hepatocyte growth factor-regulated tyrosine kinase substrate OS=Homo sapiens GN=HGS PE=1 SV=1	1	5	6.6	0	5.8632	NaN	NaN	1.166	0.81601	0.94349	NaN	NaN	NaN	NaN	NaN	15.276	49.239	16.86	NaN	NaN	NaN	1	1	4	2	3	0	0	0	NaN	NaN	NaN	NaN	1	1	241
O14965;Q9UQB9	Aurora kinase A;Aurora kinase C	AURKA;AURKC	sp|O14965|AURKA_HUMAN Aurora kinase A OS=Homo sapiens GN=AURKA PE=1 SV=2;sp|Q9UQB9|AURKC_HUMAN Aurora kinase C OS=Homo sapiens GN=AURKC PE=1 SV=1	2	2	5.5	0.0094244	1.5865	NaN	NaN	NaN	NaN	NaN	NaN	NaN	NaN	NaN	NaN	NaN	NaN	NaN	NaN	NaN	NaN	1	0	0	0	0	0	0	0	NaN	NaN	NaN	NaN	1	0	242
O14966;P57729;Q13637	Ras-related protein Rab-7L1;Ras-related protein Rab-38;Ras-related protein Rab-32	RAB29;RAB38;RAB32	sp|O14966|RAB7L_HUMAN Ras-related protein Rab-7L1 OS=Homo sapiens GN=RAB29 PE=1 SV=1;sp|P57729|RAB38_HUMAN Ras-related protein Rab-38 OS=Homo sapiens GN=RAB38 PE=1 SV=1;sp|Q13637|RAB32_HUMAN Ras-related protein Rab-32 OS=Homo sapiens GN=RAB32 PE=1 SV=3	3	1	5.4	0.0018222	2.4985	NaN	NaN	NaN	NaN	NaN	NaN	NaN	NaN	NaN	NaN	NaN	NaN	NaN	NaN	NaN	NaN	0	1	0	0	0	0	0	0	NaN	NaN	NaN	NaN	0	1	243
O14974	Protein phosphatase 1 regulatory subunit 12A	PPP1R12A	sp|O14974|MYPT1_HUMAN Protein phosphatase 1 regulatory subunit 12A OS=Homo sapiens GN=PPP1R12A PE=1 SV=1	1	5	6	0	17.149	NaN	0.95063	1.0086	0.90436	NaN	0.89121	NaN	0.65325	NaN	18.819	19.577	7.4262	NaN	42.924	NaN	17.761	0	2	3	5	1	2	1	2	NaN	1.0435	NaN	25.758	0	2	244
O14976	Cyclin-G-associated kinase	GAK	sp|O14976|GAK_HUMAN Cyclin-G-associated kinase OS=Homo sapiens GN=GAK PE=1 SV=2	1	17	17.2	0	229.88	NaN	NaN	0.79037	0.71436	NaN	NaN	0.64498	0.7862	NaN	NaN	7.9857	25.015	NaN	NaN	6.1501	13.848	1	0	10	4	1	1	21	4	NaN	NaN	NaN	NaN	1	0	245
O14980	Exportin-1	XPO1	sp|O14980|XPO1_HUMAN Exportin-1 OS=Homo sapiens GN=XPO1 PE=1 SV=1	1	52	59.3	0	323.31	0.98475	0.69136	0.93727	0.87784	1.2453	1.1042	0.83334	0.86797	14.3	17.033	10.779	8.2353	15.288	14.571	19.407	12.606	57	50	78	80	82	78	81	70	0.88045	0.81604	20.481	14.905	57	50	246
O14981	TATA-binding protein-associated factor 172	BTAF1	sp|O14981|BTAF1_HUMAN TATA-binding protein-associated factor 172 OS=Homo sapiens GN=BTAF1 PE=1 SV=2	1	7	5.2	0	4.2596	NaN	NaN	1.0148	NaN	NaN	NaN	0.63417	NaN	NaN	NaN	19.154	NaN	NaN	NaN	23.434	NaN	1	1	2	1	0	1	2	0	NaN	NaN	NaN	NaN	1	1	247
O15020	Spectrin beta chain, non-erythrocytic 2	SPTBN2	sp|O15020|SPTN2_HUMAN Spectrin beta chain, non-erythrocytic 2 OS=Homo sapiens GN=SPTBN2 PE=1 SV=3	1	116	56.9	0	323.31	0.77258	0.70257	0.79623	0.7638	0.74173	0.65966	0.58088	0.76256	15.503	13.31	16.939	14.966	13.275	14.538	33.795	18.971	63	62	116	126	143	157	176	132	0.73477	0.71316	12.166	15.336	63	62	248
O15027	Protein transport protein Sec16A	SEC16A	sp|O15027|SC16A_HUMAN Protein transport protein Sec16A OS=Homo sapiens GN=SEC16A PE=1 SV=3	1	36	22.3	0	241.59	1.0117	1.1018	1.2355	1.118	NaN	0.97178	0.91247	1.0461	12.317	13.611	24.233	31.877	NaN	4.274	31.7	17.558	3	3	23	25	1	5	33	24	0.95958	1.4046	4.9345	5.7464	3	3	249
O15031	Plexin-B2	PLXNB2	sp|O15031|PLXB2_HUMAN Plexin-B2 OS=Homo sapiens GN=PLXNB2 PE=1 SV=3	1	33	26.5	0	323.31	1.2116	0.95936	1.1362	1.6522	1.007	1.2958	1.1938	1.0891	13.159	15.869	9.9822	23.452	40.785	26.276	18.678	17.107	51	51	48	49	21	25	18	21	1.3464	0.83479	13.901	15.008	51	50	250
O15041	Semaphorin-3E	SEMA3E	sp|O15041|SEM3E_HUMAN Semaphorin-3E OS=Homo sapiens GN=SEMA3E PE=1 SV=1	1	1	2.5	0.00073883	2.6966	1.0134	NaN	NaN	NaN	NaN	NaN	NaN	NaN	3.1917	NaN	NaN	NaN	NaN	NaN	NaN	NaN	2	1	0	0	0	0	0	0	1.0531	NaN	9.875	NaN	2	1	251
O15042	U2 snRNP-associated SURP motif-containing protein	U2SURP	sp|O15042|SR140_HUMAN U2 snRNP-associated SURP motif-containing protein OS=Homo sapiens GN=U2SURP PE=1 SV=2	1	8	8.4	0	10.363	NaN	NaN	1.5126	1.5331	0.68802	0.83399	1.152	1.5238	NaN	NaN	20.327	18.434	7.6386	19.463	35.645	1.4351	1	0	8	10	2	3	3	2	NaN	NaN	NaN	NaN	1	0	252
O15067	Phosphoribosylformylglycinamidine synthase	PFAS	sp|O15067|PUR4_HUMAN Phosphoribosylformylglycinamidine synthase OS=Homo sapiens GN=PFAS PE=1 SV=4	1	42	42.7	0	308.25	0.9408	0.63875	0.96205	0.91767	1.1416	0.99417	0.95202	1.0165	13.679	10.488	11.362	21.261	11.121	14.4	65.005	24.077	61	51	33	31	32	35	36	27	0.92513	0.62465	10.978	17.433	61	51	253
O15084;Q8N8A2	Serine/threonine-protein phosphatase 6 regulatory ankyrin repeat subunit A	ANKRD28	sp|O15084|ANR28_HUMAN Serine/threonine-protein phosphatase 6 regulatory ankyrin repeat subunit A OS=Homo sapiens GN=ANKRD28 PE=1 SV=5	2	13	20.8	0	38.044	1.0233	0.90662	1.0051	1.1265	0.96469	1.0391	1.1016	1.4382	26.78	11.677	23.344	41.393	22.069	6.0516	10.075	33.15	11	10	4	6	4	4	5	2	0.93666	0.83964	13.346	15.523	11	10	254
O15085	Rho guanine nucleotide exchange factor 11	ARHGEF11	sp|O15085|ARHGB_HUMAN Rho guanine nucleotide exchange factor 11 OS=Homo sapiens GN=ARHGEF11 PE=1 SV=1	1	1	1.3	0	3.5319	NaN	NaN	NaN	NaN	NaN	NaN	NaN	NaN	NaN	NaN	NaN	NaN	NaN	NaN	NaN	NaN	0	0	0	1	0	0	0	0	NaN	NaN	NaN	NaN	0	0	255
O15116	U6 snRNA-associated Sm-like protein LSm1	LSM1	sp|O15116|LSM1_HUMAN U6 snRNA-associated Sm-like protein LSm1 OS=Homo sapiens GN=LSM1 PE=1 SV=1	1	3	30.1	0	23.591	NaN	NaN	NaN	0.94767	NaN	NaN	NaN	NaN	NaN	NaN	NaN	15.009	NaN	NaN	NaN	NaN	0	0	1	4	0	0	0	0	NaN	NaN	NaN	NaN	0	0	256
O15126	Secretory carrier-associated membrane protein 1	SCAMP1	sp|O15126|SCAM1_HUMAN Secretory carrier-associated membrane protein 1 OS=Homo sapiens GN=SCAMP1 PE=1 SV=2	1	2	14.5	0	7.1011	1.3154	NaN	NaN	NaN	NaN	NaN	NaN	NaN	17.336	NaN	NaN	NaN	NaN	NaN	NaN	NaN	2	1	0	0	0	0	1	1	1.436	NaN	25.262	NaN	2	1	257
O15143	Actin-related protein 2/3 complex subunit 1B	ARPC1B	sp|O15143|ARC1B_HUMAN Actin-related protein 2/3 complex subunit 1B OS=Homo sapiens GN=ARPC1B PE=1 SV=3	1	21	60.5	0	308.51	0.81473	0.90045	0.81225	0.96982	0.86773	0.89728	0.91949	0.93544	8.8723	13.974	16.792	12.646	15.605	8.4193	10.219	13.411	30	42	33	26	14	17	29	22	0.86515	0.86864	16.744	10.267	30	42	258
O15144	Actin-related protein 2/3 complex subunit 2	ARPC2	sp|O15144|ARPC2_HUMAN Actin-related protein 2/3 complex subunit 2 OS=Homo sapiens GN=ARPC2 PE=1 SV=1	1	23	74	0	323.31	0.84312	0.90436	0.8516	0.92454	0.86859	0.86711	0.89843	0.88163	8.2621	25.687	8.9294	11.507	7.4042	5.3341	14.436	9.8596	40	63	45	38	10	10	48	30	0.83948	0.82931	12.38	15.817	40	63	259
O15145	Actin-related protein 2/3 complex subunit 3	ARPC3	sp|O15145|ARPC3_HUMAN Actin-related protein 2/3 complex subunit 3 OS=Homo sapiens GN=ARPC3 PE=1 SV=3	1	9	57.3	0	290.59	0.79898	0.86506	0.71684	0.92049	0.8726	0.81637	0.80209	0.8545	9.2674	8.1182	11.296	5.955	10.461	4.1598	13.072	20.206	12	11	15	20	7	5	11	22	0.83474	0.83627	4.3667	8.9359	12	11	260
O15160	DNA-directed RNA polymerases I and III subunit RPAC1	POLR1C	sp|O15160|RPAC1_HUMAN DNA-directed RNA polymerases I and III subunit RPAC1 OS=Homo sapiens GN=POLR1C PE=1 SV=1	1	3	11.8	0	22.001	NaN	0.98403	NaN	NaN	NaN	NaN	NaN	NaN	NaN	19.962	NaN	NaN	NaN	NaN	NaN	NaN	1	3	1	1	0	0	1	0	NaN	1.0775	NaN	24.159	1	3	261
O15162	Phospholipid scramblase 1	PLSCR1	sp|O15162|PLS1_HUMAN Phospholipid scramblase 1 OS=Homo sapiens GN=PLSCR1 PE=1 SV=1	1	4	12.9	0	35.424	1.0549	1.1168	1.0458	1.7066	NaN	NaN	NaN	NaN	12.806	37.54	5.9603	64.646	NaN	NaN	NaN	NaN	2	3	3	3	0	0	0	0	1.0982	0.80525	1.9667	94.743	2	3	262
O15173	Membrane-associated progesterone receptor component 2	PGRMC2	sp|O15173|PGRC2_HUMAN Membrane-associated progesterone receptor component 2 OS=Homo sapiens GN=PGRMC2 PE=1 SV=1	1	4	18.8	0	19.569	NaN	NaN	NaN	NaN	NaN	NaN	NaN	1.1367	NaN	NaN	NaN	NaN	NaN	NaN	NaN	10.475	0	0	0	0	0	0	0	13	NaN	NaN	NaN	NaN	0	0	263
O15212	Prefoldin subunit 6	PFDN6	sp|O15212|PFD6_HUMAN Prefoldin subunit 6 OS=Homo sapiens GN=PFDN6 PE=1 SV=1	1	5	30.2	0	68.749	0.99697	0.72297	0.9259	0.90829	NaN	NaN	NaN	NaN	8.3023	13.304	6.6012	13.54	NaN	NaN	NaN	NaN	5	4	3	4	0	0	0	0	0.97578	0.86971	24.192	14.84	5	4	264
O15230;P25391	Laminin subunit alpha-5	LAMA5	sp|O15230|LAMA5_HUMAN Laminin subunit alpha-5 OS=Homo sapiens GN=LAMA5 PE=1 SV=8	2	182	64.2	0	323.31	0.93925	0.91083	1.0617	1.4618	0.95689	1.0519	1.1675	0.98725	11.257	11.261	16.809	20.471	31.987	8.3445	12.046	16.87	281	317	420	440	347	359	385	321	0.98511	0.87222	11.92	12.07	281	316	265
O15231	Zinc finger protein 185	ZNF185	sp|O15231|ZN185_HUMAN Zinc finger protein 185 OS=Homo sapiens GN=ZNF185 PE=1 SV=3	1	3	5.1	0.0051813	1.8848	NaN	NaN	0.80758	0.63894	NaN	NaN	1.1431	NaN	NaN	NaN	24.204	10.759	NaN	NaN	29.304	NaN	0	0	3	2	0	0	2	1	NaN	NaN	NaN	NaN	0	0	266
O15232	Matrilin-3	MATN3	sp|O15232|MATN3_HUMAN Matrilin-3 OS=Homo sapiens GN=MATN3 PE=1 SV=2	1	2	6.4	0.0021723	2.3876	NaN	NaN	NaN	NaN	NaN	NaN	NaN	NaN	NaN	NaN	NaN	NaN	NaN	NaN	NaN	NaN	1	0	0	0	0	0	0	0	NaN	NaN	NaN	NaN	1	0	267
O15240	Neurosecretory protein VGF;Neuroendocrine regulatory peptide-1;Neuroendocrine regulatory peptide-2;Antimicrobial peptide VGF[554-577]	VGF	sp|O15240|VGF_HUMAN Neurosecretory protein VGF OS=Homo sapiens GN=VGF PE=1 SV=2	1	29	46.7	0	323.31	0.8725	1.1452	1.0029	1.3306	1.513	1.4927	NaN	1.9305	31.668	23.747	21.449	21.231	14.79	14.24	NaN	85.723	12	13	60	63	20	36	0	6	1.0074	0.7868	23.385	18.881	12	12	268
O15294	UDP-N-acetylglucosamine--peptide N-acetylglucosaminyltransferase 110 kDa subunit	OGT	sp|O15294|OGT1_HUMAN UDP-N-acetylglucosamine--peptide N-acetylglucosaminyltransferase 110 kDa subunit OS=Homo sapiens GN=OGT PE=1 SV=3	1	15	16.3	0	50.039	0.90433	0.65088	0.90976	0.87778	0.8438	0.83133	0.82057	1.4075	4.761	9.0952	19.709	14.972	17.447	8.8148	72.155	14.115	6	2	6	9	5	2	7	2	0.87464	0.79432	14.164	12.69	6	2	269
O15305	Phosphomannomutase 2	PMM2	sp|O15305|PMM2_HUMAN Phosphomannomutase 2 OS=Homo sapiens GN=PMM2 PE=1 SV=1	1	8	32.5	0	10.834	1.1504	1.0174	1.1131	1.2083	NaN	NaN	NaN	NaN	28.353	6.0449	10.097	22.656	NaN	NaN	NaN	NaN	4	5	7	5	1	1	0	0	1.0771	1.1084	14.187	7.9916	4	5	270
O15327	Type II inositol 3,4-bisphosphate 4-phosphatase	INPP4B	sp|O15327|INP4B_HUMAN Type II inositol 3,4-bisphosphate 4-phosphatase OS=Homo sapiens GN=INPP4B PE=2 SV=4	1	49	63.1	0	323.31	0.85717	0.80292	0.85254	0.76546	0.91434	0.85477	0.6591	0.76811	18.342	11.395	8.5819	15.884	11.576	9.4861	12.252	12.387	46	46	68	70	56	57	59	50	0.74738	0.90658	12.5	12.47	46	46	271
O15347	High mobility group protein B3	HMGB3	sp|O15347|HMGB3_HUMAN High mobility group protein B3 OS=Homo sapiens GN=HMGB3 PE=1 SV=4	1	9	42.5	0	26.335	NaN	NaN	0.90831	NaN	NaN	NaN	NaN	0.90333	NaN	NaN	41.827	NaN	NaN	NaN	NaN	8.9714	0	1	2	1	1	0	1	13	NaN	NaN	NaN	NaN	0	1	272
O15355	Protein phosphatase 1G	PPM1G	sp|O15355|PPM1G_HUMAN Protein phosphatase 1G OS=Homo sapiens GN=PPM1G PE=1 SV=1	1	17	37.7	0	229.57	0.95355	0.76438	1.0039	0.98043	1.0881	0.9358	0.96052	1.014	12.857	18.609	8.2111	22.074	15.891	18.008	9.1328	14.003	33	27	28	30	20	23	15	14	0.93329	0.8339	24.08	5.7197	33	27	273
O15357	Phosphatidylinositol 3,4,5-trisphosphate 5-phosphatase 2	INPPL1	sp|O15357|SHIP2_HUMAN Phosphatidylinositol 3,4,5-trisphosphate 5-phosphatase 2 OS=Homo sapiens GN=INPPL1 PE=1 SV=2	1	15	14.1	0	25.975	1.0438	1.141	0.75706	0.81194	0.79509	0.79968	0.77384	0.80827	13.009	8.1628	33.95	16.447	9.9523	6.6354	8.1608	15.199	2	2	7	10	11	7	10	5	1.0011	1.1457	10.48	9.881	2	2	274
O15371	Eukaryotic translation initiation factor 3 subunit D	EIF3D	sp|O15371|EIF3D_HUMAN Eukaryotic translation initiation factor 3 subunit D OS=Homo sapiens GN=EIF3D PE=1 SV=1	1	9	23	0	54.856	0.99486	0.97524	1.0311	0.88149	0.96925	0.92071	0.99196	1.0474	8.407	17.796	26.807	14.107	2.7333	12.087	8.4364	9.1548	9	7	7	13	4	5	9	7	1.0291	1.1712	3.8201	11.258	9	7	275
O15372	Eukaryotic translation initiation factor 3 subunit H	EIF3H	sp|O15372|EIF3H_HUMAN Eukaryotic translation initiation factor 3 subunit H OS=Homo sapiens GN=EIF3H PE=1 SV=1	1	15	48.3	0	56.796	0.96566	0.92011	1.063	0.96205	0.8434	0.86686	0.9308	NaN	11.295	25.977	4.9224	5.9878	17.61	18.44	13.308	NaN	7	13	5	7	2	3	6	1	0.966	0.87708	5.5064	34.185	7	13	276
O15382	Branched-chain-amino-acid aminotransferase, mitochondrial	BCAT2	sp|O15382|BCAT2_HUMAN Branched-chain-amino-acid aminotransferase, mitochondrial OS=Homo sapiens GN=BCAT2 PE=1 SV=2	1	2	8.7	0	10.274	NaN	1.3953	NaN	NaN	NaN	NaN	NaN	NaN	NaN	95.284	NaN	NaN	NaN	NaN	NaN	NaN	0	2	0	0	0	0	0	0	NaN	0.58892	NaN	6.461	0	2	277
O15394	Neural cell adhesion molecule 2	NCAM2	sp|O15394|NCAM2_HUMAN Neural cell adhesion molecule 2 OS=Homo sapiens GN=NCAM2 PE=1 SV=2	1	8	11.6	0	6.2447	0.29662	0.54566	NaN	NaN	NaN	NaN	NaN	NaN	79.22	210.02	NaN	NaN	NaN	NaN	NaN	NaN	4	3	0	1	0	0	0	0	0.58416	0.25951	74.371	92.081	3	3	278
O15397	Importin-8	IPO8	sp|O15397|IPO8_HUMAN Importin-8 OS=Homo sapiens GN=IPO8 PE=1 SV=2	1	4	4.3	0	5.6314	NaN	NaN	1.2675	0.96593	NaN	1.0415	1.0776	NaN	NaN	NaN	3.8211	28.385	NaN	17.501	1.9441	NaN	1	1	3	2	1	2	3	1	NaN	NaN	NaN	NaN	1	1	279
O15431	High affinity copper uptake protein 1	SLC31A1	sp|O15431|COPT1_HUMAN High affinity copper uptake protein 1 OS=Homo sapiens GN=SLC31A1 PE=1 SV=1	1	2	15.8	0	5.7046	2.2099	0.88904	3.1583	NaN	NaN	NaN	NaN	NaN	3.9938	7.5356	16.72	NaN	NaN	NaN	NaN	NaN	2	2	2	1	1	1	0	1	2.2414	0.6786	5.8998	19.716	2	2	280
O15438	Canalicular multispecific organic anion transporter 2	ABCC3	sp|O15438|MRP3_HUMAN Canalicular multispecific organic anion transporter 2 OS=Homo sapiens GN=ABCC3 PE=1 SV=3	1	2	1.6	0.0091371	1.6453	NaN	NaN	NaN	NaN	NaN	NaN	NaN	NaN	NaN	NaN	NaN	NaN	NaN	NaN	NaN	NaN	0	0	1	1	0	0	0	0	NaN	NaN	NaN	NaN	0	0	281
O15440	Multidrug resistance-associated protein 5	ABCC5	sp|O15440|MRP5_HUMAN Multidrug resistance-associated protein 5 OS=Homo sapiens GN=ABCC5 PE=1 SV=2	1	7	5.5	0	6.4259	4.2632	1.8813	2.6483	2.7706	NaN	NaN	NaN	NaN	38.102	21.144	7.5688	37.624	NaN	NaN	NaN	NaN	3	2	2	3	1	1	0	0	3.9313	1.0717	14.645	40.093	3	2	282
O15498	Synaptobrevin homolog YKT6	YKT6	sp|O15498|YKT6_HUMAN Synaptobrevin homolog YKT6 OS=Homo sapiens GN=YKT6 PE=1 SV=1	1	2	10.6	0.0034977	2.0036	NaN	NaN	0.98759	NaN	NaN	NaN	NaN	NaN	NaN	NaN	18.009	NaN	NaN	NaN	NaN	NaN	1	1	3	0	0	0	0	0	NaN	NaN	NaN	NaN	1	1	283
O15511	Actin-related protein 2/3 complex subunit 5	ARPC5	sp|O15511|ARPC5_HUMAN Actin-related protein 2/3 complex subunit 5 OS=Homo sapiens GN=ARPC5 PE=1 SV=3	1	5	57.6	0	19.082	0.84676	0.82675	0.7626	1.4159	NaN	NaN	NaN	NaN	4.4251	12.183	0.33117	38.066	NaN	NaN	NaN	NaN	2	3	2	4	0	1	1	0	0.85674	0.84895	1.6791	9.2471	2	3	284
O15551;O14493;P56747	Claudin-3	CLDN3	sp|O15551|CLD3_HUMAN Claudin-3 OS=Homo sapiens GN=CLDN3 PE=1 SV=1	3	6	23.2	0	60.489	2.7793	0.72829	1.9835	3.7247	1.7621	2.5297	2.2387	0.97537	12.981	21.493	20.96	21.285	60.472	72.1	65.633	15.468	8	5	8	6	3	3	6	12	2.9145	0.58248	11.689	18.505	8	5	285
O43143	Pre-mRNA-splicing factor ATP-dependent RNA helicase DHX15	DHX15	sp|O43143|DHX15_HUMAN Pre-mRNA-splicing factor ATP-dependent RNA helicase DHX15 OS=Homo sapiens GN=DHX15 PE=1 SV=2	1	34	48.6	0	148.77	1.8689	0.71221	1.6426	1.9886	1.1195	1.2163	1.0526	1.0233	13.823	1.8846	28.996	31.127	19.729	15.722	30.909	24.578	17	4	59	73	26	23	52	36	1.702	0.95162	16.781	29.587	17	4	286
O43149	Zinc finger ZZ-type and EF-hand domain-containing protein 1	ZZEF1	sp|O43149|ZZEF1_HUMAN Zinc finger ZZ-type and EF-hand domain-containing protein 1 OS=Homo sapiens GN=ZZEF1 PE=1 SV=6	1	38	16.2	0	135.64	1.0396	1.3487	0.90594	0.91264	0.8435	0.80946	0.7708	0.84861	155.45	25.607	11.748	24.089	30.469	13.993	20.677	29.26	6	9	9	5	12	11	27	17	0.97691	1.6594	121.67	59.39	6	9	287
O43157	Plexin-B1	PLXNB1	sp|O43157|PLXB1_HUMAN Plexin-B1 OS=Homo sapiens GN=PLXNB1 PE=1 SV=3	1	8	5.7	0	43.573	0.6559	0.89442	NaN	NaN	NaN	1.0394	NaN	NaN	18.657	12.377	NaN	NaN	NaN	40.194	NaN	NaN	9	10	1	0	1	3	0	0	0.7814	0.83884	14.647	10.494	9	10	288
O43169	Cytochrome b5 type B	CYB5B	sp|O43169|CYB5B_HUMAN Cytochrome b5 type B OS=Homo sapiens GN=CYB5B PE=1 SV=2	1	5	50.7	0	72.545	NaN	NaN	NaN	NaN	NaN	NaN	NaN	1.1107	NaN	NaN	NaN	NaN	NaN	NaN	NaN	6.5011	0	0	0	0	0	0	1	12	NaN	NaN	NaN	NaN	0	0	289
O43172	U4/U6 small nuclear ribonucleoprotein Prp4	PRPF4	sp|O43172|PRP4_HUMAN U4/U6 small nuclear ribonucleoprotein Prp4 OS=Homo sapiens GN=PRPF4 PE=1 SV=2	1	10	29.3	0	19.135	1.128	NaN	1.404	NaN	1.5854	1.4854	1.0433	0.78855	26.457	NaN	24.054	NaN	8.6735	8.6044	13.172	53.57	3	1	5	0	2	3	7	7	0.98139	NaN	30.176	NaN	3	1	290
O43175	D-3-phosphoglycerate dehydrogenase	PHGDH	sp|O43175|SERA_HUMAN D-3-phosphoglycerate dehydrogenase OS=Homo sapiens GN=PHGDH PE=1 SV=4	1	14	37	0	101.58	1.2604	0.49987	0.98359	0.7977	1.0311	0.82108	0.75942	0.81508	10.457	29.768	6.4792	17.761	11.498	24.975	52.676	53.371	5	4	16	18	9	11	21	14	0.9589	0.84754	15.173	13.253	5	6	291
O43242	26S proteasome non-ATPase regulatory subunit 3	PSMD3	sp|O43242|PSMD3_HUMAN 26S proteasome non-ATPase regulatory subunit 3 OS=Homo sapiens GN=PSMD3 PE=1 SV=2	1	27	51.7	0	263.43	1.0092	1.056	0.98741	0.92395	0.98267	0.9822	0.91718	0.94837	8.5058	28.501	15.464	16.973	14.474	16.545	32.089	11.36	33	38	48	54	17	24	55	50	1.0151	1.1365	5.2714	33.864	33	38	292
O43252	Bifunctional 3-phosphoadenosine 5-phosphosulfate synthase 1;Sulfate adenylyltransferase;Adenylyl-sulfate kinase	PAPSS1	sp|O43252|PAPS1_HUMAN Bifunctional 3-phosphoadenosine 5-phosphosulfate synthase 1 OS=Homo sapiens GN=PAPSS1 PE=1 SV=2	1	8	17.6	0	31.4	0.88095	0.99248	0.84796	1.098	1.0985	1.1882	0.89293	0.91563	15.013	27.606	20.164	7.7937	21.406	29.203	13.792	14.457	5	5	4	4	3	3	6	4	0.90861	0.79951	17.457	28.404	5	5	293
O43278	Kunitz-type protease inhibitor 1	SPINT1	sp|O43278|SPIT1_HUMAN Kunitz-type protease inhibitor 1 OS=Homo sapiens GN=SPINT1 PE=1 SV=2	1	22	41.2	0	106.14	0.79663	1.0519	0.9014	1.5125	1.0136	1.3173	1.3215	0.98145	25.321	7.6479	12.077	12.094	15.514	12.15	12.243	12.611	45	51	41	41	19	20	14	14	0.88328	0.68153	21.298	8.1684	45	51	294
O43290	U4/U6.U5 tri-snRNP-associated protein 1	SART1	sp|O43290|SNUT1_HUMAN U4/U6.U5 tri-snRNP-associated protein 1 OS=Homo sapiens GN=SART1 PE=1 SV=1	1	7	9.8	0	14.734	NaN	NaN	1.0206	1.1197	NaN	NaN	NaN	NaN	NaN	NaN	7.5402	19.516	NaN	NaN	NaN	NaN	1	1	2	7	0	0	0	0	NaN	NaN	NaN	NaN	1	1	295
O43291	Kunitz-type protease inhibitor 2	SPINT2	sp|O43291|SPIT2_HUMAN Kunitz-type protease inhibitor 2 OS=Homo sapiens GN=SPINT2 PE=1 SV=2	1	1	4	0.0024814	2.1304	NaN	NaN	NaN	NaN	NaN	NaN	NaN	NaN	NaN	NaN	NaN	NaN	NaN	NaN	NaN	NaN	1	0	0	0	0	0	0	0	NaN	NaN	NaN	NaN	1	0	296
O43390	Heterogeneous nuclear ribonucleoprotein R	HNRNPR	sp|O43390|HNRPR_HUMAN Heterogeneous nuclear ribonucleoprotein R OS=Homo sapiens GN=HNRNPR PE=1 SV=1	1	17	30.5	0	14.921	1.0206	1.5201	0.9665	0.89231	1.1962	1.0505	1.0092	1.1194	9.3369	80.19	58.451	11.579	9.5651	8.6087	11.117	11.436	2	2	15	10	3	2	5	3	0.93833	1.9415	1.6309	111.32	2	2	297
O43396	Thioredoxin-like protein 1	TXNL1	sp|O43396|TXNL1_HUMAN Thioredoxin-like protein 1 OS=Homo sapiens GN=TXNL1 PE=1 SV=3	1	11	54.3	0	54.73	0.74945	0.99886	0.99586	1.0549	0.86318	0.89431	0.93844	0.73915	39.91	10.721	32.38	12.524	8.6565	17.812	41.363	21.364	11	16	8	10	6	5	7	2	0.95277	1.0195	17.412	48.849	11	16	298
O43399	Tumor protein D54	TPD52L2	sp|O43399|TPD54_HUMAN Tumor protein D54 OS=Homo sapiens GN=TPD52L2 PE=1 SV=2	1	8	46.1	0	66.899	1.4411	1.1209	1.0137	1.2618	NaN	NaN	NaN	0.60643	8.8973	12.477	9.808	59.44	NaN	NaN	NaN	10.105	8	5	6	3	0	0	0	2	1.5908	1.1428	10.613	4.8577	8	5	299
O43405	Cochlin	COCH	sp|O43405|COCH_HUMAN Cochlin OS=Homo sapiens GN=COCH PE=1 SV=1	1	5	9.5	0	8.9209	NaN	NaN	1.2229	1.0351	NaN	NaN	NaN	NaN	NaN	NaN	155	6.6197	NaN	NaN	NaN	NaN	0	0	5	5	0	1	1	0	NaN	NaN	NaN	NaN	0	0	300
O43447	Peptidyl-prolyl cis-trans isomerase H	PPIH	sp|O43447|PPIH_HUMAN Peptidyl-prolyl cis-trans isomerase H OS=Homo sapiens GN=PPIH PE=1 SV=1	1	4	23.7	0	7.924	NaN	NaN	1.0817	0.94836	NaN	NaN	NaN	NaN	NaN	NaN	16.708	11.386	NaN	NaN	NaN	NaN	1	1	4	3	0	0	0	0	NaN	NaN	NaN	NaN	1	1	301
O43488;Q8NHP1;O95154	Aflatoxin B1 aldehyde reductase member 2	AKR7A2	sp|O43488|ARK72_HUMAN Aflatoxin B1 aldehyde reductase member 2 OS=Homo sapiens GN=AKR7A2 PE=1 SV=3	3	9	32	0	70.293	1.5603	1.1461	1.1409	0.95085	NaN	1.1938	0.84534	1.5036	12.612	15.079	8.6706	24.669	NaN	11.675	34.766	12.288	7	11	9	8	1	4	4	2	1.5246	1.2409	14.931	11.838	7	11	302
O43493	Trans-Golgi network integral membrane protein 2	TGOLN2	sp|O43493|TGON2_HUMAN Trans-Golgi network integral membrane protein 2 OS=Homo sapiens GN=TGOLN2 PE=1 SV=2	1	3	12.7	0	14.492	0.94673	0.86155	NaN	NaN	NaN	NaN	NaN	NaN	12.689	1.3191	NaN	NaN	NaN	NaN	NaN	NaN	3	2	1	1	1	1	0	1	1.0368	0.69563	11.801	2.9582	3	2	303
O43505	Beta-1,4-glucuronyltransferase 1	B4GAT1	sp|O43505|B4GA1_HUMAN Beta-1,4-glucuronyltransferase 1 OS=Homo sapiens GN=B4GAT1 PE=1 SV=1	1	7	22.4	0	30.012	0.61444	0.5944	0.51168	1.1059	0.48139	0.46855	0.45118	0.55324	24.388	11.566	15.698	22.616	10.612	10.485	28.58	36.249	3	2	4	7	9	6	4	3	0.67419	0.62132	24.453	4.1333	3	2	304
O43520;Q8TF62	Phospholipid-transporting ATPase IC	ATP8B1	sp|O43520|AT8B1_HUMAN Phospholipid-transporting ATPase IC OS=Homo sapiens GN=ATP8B1 PE=1 SV=3	2	12	10.7	0	15.389	1.5029	NaN	1.4311	1.699	1.7129	2.0094	2.4281	1.4452	45.164	NaN	16.802	23.952	19.113	35.417	21.753	16.246	3	1	13	12	3	6	3	4	1.9424	NaN	41.546	NaN	3	1	305
O43556	Epsilon-sarcoglycan	SGCE	sp|O43556|SGCE_HUMAN Epsilon-sarcoglycan OS=Homo sapiens GN=SGCE PE=1 SV=6	1	3	9.2	0	58.966	NaN	NaN	1.4349	2.0303	NaN	NaN	NaN	NaN	NaN	NaN	32.528	10.271	NaN	NaN	NaN	NaN	0	0	4	2	1	0	0	0	NaN	NaN	NaN	NaN	0	0	306
O43570	Carbonic anhydrase 12	CA12	sp|O43570|CAH12_HUMAN Carbonic anhydrase 12 OS=Homo sapiens GN=CA12 PE=1 SV=1	1	6	20.3	0	12.693	2.6349	1.5733	1.5787	1.8319	NaN	2.2846	NaN	1.3303	39.239	13.28	10.851	21.874	NaN	33.52	NaN	21.344	5	7	5	8	1	3	1	3	2.9132	1.3773	31.083	34.701	5	7	307
O43583	Density-regulated protein	DENR	sp|O43583|DENR_HUMAN Density-regulated protein OS=Homo sapiens GN=DENR PE=1 SV=2	1	3	18.7	0	21.979	NaN	NaN	0.87923	1.9128	NaN	NaN	NaN	NaN	NaN	NaN	14.636	58.435	NaN	NaN	NaN	NaN	1	1	4	2	0	0	0	0	NaN	NaN	NaN	NaN	1	1	308
O43592	Exportin-T	XPOT	sp|O43592|XPOT_HUMAN Exportin-T OS=Homo sapiens GN=XPOT PE=1 SV=2	1	34	42.6	0	290.29	1.1164	0.79451	1.0695	1.0245	1.3351	1.1848	0.89411	0.92808	12.123	16.235	9.0219	10.517	7.1994	8.0849	10.632	9.1948	41	37	48	46	39	36	44	32	0.93179	0.92349	12.622	11.881	41	38	309
O43598	2-deoxynucleoside 5-phosphate N-hydrolase 1	DNPH1	sp|O43598|DNPH1_HUMAN 2-deoxynucleoside 5-phosphate N-hydrolase 1 OS=Homo sapiens GN=DNPH1 PE=1 SV=1	1	7	58.6	0	239.5	0.9629	0.91911	0.95718	0.97631	NaN	NaN	NaN	NaN	11.393	1.8354	11.697	17.716	NaN	NaN	NaN	NaN	3	2	8	6	0	0	0	0	0.86967	1.0164	3.2052	5.3874	3	2	310
O43617	Trafficking protein particle complex subunit 3	TRAPPC3	sp|O43617|TPPC3_HUMAN Trafficking protein particle complex subunit 3 OS=Homo sapiens GN=TRAPPC3 PE=1 SV=1	1	5	26.7	0	7.252	NaN	0.9853	0.85547	1.773	NaN	NaN	NaN	NaN	NaN	9.3325	301.86	47.938	NaN	NaN	NaN	NaN	1	4	3	3	0	0	0	1	NaN	1.0329	NaN	8.366	1	4	311
O43633	Charged multivesicular body protein 2a	CHMP2A	sp|O43633|CHM2A_HUMAN Charged multivesicular body protein 2a OS=Homo sapiens GN=CHMP2A PE=1 SV=1	1	7	23.4	0	8.8933	6.1854	1.169	5.2435	9.8883	NaN	NaN	NaN	NaN	18.399	27.486	19.553	2.1975	NaN	NaN	NaN	NaN	7	2	2	2	0	0	0	0	6.864	0.59251	22.335	6.2533	7	2	312
O43657	Tetraspanin-6	TSPAN6	sp|O43657|TSN6_HUMAN Tetraspanin-6 OS=Homo sapiens GN=TSPAN6 PE=1 SV=1	1	7	28.2	0	38.152	1.5795	0.56485	NaN	NaN	NaN	NaN	NaN	NaN	6.6416	7.4221	NaN	NaN	NaN	NaN	NaN	NaN	13	12	0	1	0	0	0	0	1.5343	0.50028	6.7565	11.412	13	12	313
O43670	BUB3-interacting and GLEBS motif-containing protein ZNF207	ZNF207	sp|O43670|ZN207_HUMAN BUB3-interacting and GLEBS motif-containing protein ZNF207 OS=Homo sapiens GN=ZNF207 PE=1 SV=1	1	1	4.2	0.00074322	2.7985	NaN	NaN	NaN	NaN	NaN	NaN	NaN	NaN	NaN	NaN	NaN	NaN	NaN	NaN	NaN	NaN	0	0	0	0	0	1	0	0	NaN	NaN	NaN	NaN	0	0	314
O43676	NADH dehydrogenase [ubiquinone] 1 beta subcomplex subunit 3	NDUFB3	sp|O43676|NDUB3_HUMAN NADH dehydrogenase [ubiquinone] 1 beta subcomplex subunit 3 OS=Homo sapiens GN=NDUFB3 PE=1 SV=3	1	2	21.4	0.0021459	2.2554	NaN	NaN	NaN	NaN	NaN	NaN	NaN	1.1656	NaN	NaN	NaN	NaN	NaN	NaN	NaN	1.4594	0	0	0	0	0	0	0	2	NaN	NaN	NaN	NaN	0	0	315
O43678	NADH dehydrogenase [ubiquinone] 1 alpha subcomplex subunit 2	NDUFA2	sp|O43678|NDUA2_HUMAN NADH dehydrogenase [ubiquinone] 1 alpha subcomplex subunit 2 OS=Homo sapiens GN=NDUFA2 PE=1 SV=3	1	1	21.2	0	38.786	NaN	NaN	NaN	NaN	NaN	NaN	NaN	NaN	NaN	NaN	NaN	NaN	NaN	NaN	NaN	NaN	0	0	0	0	0	0	0	1	NaN	NaN	NaN	NaN	0	0	316
O43681	ATPase ASNA1	ASNA1	sp|O43681|ASNA_HUMAN ATPase ASNA1 OS=Homo sapiens GN=ASNA1 PE=1 SV=2	1	9	36.5	0	21.888	1.0513	0.89036	0.72664	0.85884	NaN	0.94295	0.84674	NaN	21.867	20.348	11.832	11.265	NaN	14.409	3.6856	NaN	9	10	4	5	1	2	2	1	0.91878	1.2297	28.136	17.459	9	10	317
O43684	Mitotic checkpoint protein BUB3	BUB3	sp|O43684|BUB3_HUMAN Mitotic checkpoint protein BUB3 OS=Homo sapiens GN=BUB3 PE=1 SV=1	1	13	44.8	0	108.23	0.99118	0.76482	1.0877	0.94208	1.4827	0.93955	0.99413	1.0759	9.2439	9.6983	10.947	17.853	26.07	9.1048	9.933	6.2922	12	16	17	19	3	4	12	5	0.90534	0.83762	7.1519	21.004	12	16	318
O43688	Lipid phosphate phosphohydrolase 2	PPAP2C	sp|O43688|PLPP2_HUMAN Phospholipid phosphatase 2 OS=Homo sapiens GN=PLPP2 PE=1 SV=1	1	2	8.7	0	3.0138	3.2503	NaN	NaN	NaN	NaN	NaN	NaN	NaN	37.828	NaN	NaN	NaN	NaN	NaN	NaN	NaN	4	1	0	0	0	0	1	0	4.3054	NaN	70.281	NaN	3	1	319
O43707	Alpha-actinin-4	ACTN4	sp|O43707|ACTN4_HUMAN Alpha-actinin-4 OS=Homo sapiens GN=ACTN4 PE=1 SV=2	1	97	86.6	0	323.31	0.96707	1.0348	0.6873	0.83623	0.76286	0.87037	0.94885	0.82723	7.2557	9.359	14.278	12.032	19.698	11.52	9.8903	15.464	401	481	444	462	376	417	358	386	0.99132	1.0014	6.0095	12.562	401	482	320
O43708	Maleylacetoacetate isomerase	GSTZ1	sp|O43708|MAAI_HUMAN Maleylacetoacetate isomerase OS=Homo sapiens GN=GSTZ1 PE=1 SV=3	1	3	21.8	0	17.241	0.70446	0.71643	NaN	0.42421	NaN	NaN	NaN	NaN	13.85	3.8603	NaN	0.086007	NaN	NaN	NaN	NaN	3	2	0	2	0	0	0	0	0.61294	0.82766	9.3022	8.1371	3	2	321
O43719	HIV Tat-specific factor 1	HTATSF1	sp|O43719|HTSF1_HUMAN HIV Tat-specific factor 1 OS=Homo sapiens GN=HTATSF1 PE=1 SV=1	1	17	23.4	0	117.65	0.60951	0.57503	0.85639	0.91987	0.9634	0.78023	0.667	0.72113	13.143	12.891	24.279	16.436	25.337	11.47	15.558	7.5531	11	8	10	14	8	8	6	3	0.60737	0.57904	22.112	11.876	11	8	322
O43747	AP-1 complex subunit gamma-1	AP1G1	sp|O43747|AP1G1_HUMAN AP-1 complex subunit gamma-1 OS=Homo sapiens GN=AP1G1 PE=1 SV=5	1	25	34.9	0	293.57	1.0686	0.92139	1.0402	1.0932	1.0314	1.0378	1.1167	1.0977	6.9708	10.805	11.856	13.203	7.0287	9.7635	15.687	6.8056	30	23	40	53	24	36	40	41	1.059	0.92	8.5853	14.297	30	22	323
O43760	Synaptogyrin-2	SYNGR2	sp|O43760|SNG2_HUMAN Synaptogyrin-2 OS=Homo sapiens GN=SYNGR2 PE=1 SV=1	1	6	21	0	8.8391	1.3294	1.5758	1.2896	1.3022	NaN	NaN	0.87348	1.0591	13.468	7.3323	6.6896	10.752	NaN	NaN	53.013	1.9196	4	4	4	4	0	0	2	7	1.5029	1.392	5.8012	3.2241	4	4	324
O43765	Small glutamine-rich tetratricopeptide repeat-containing protein alpha	SGTA	sp|O43765|SGTA_HUMAN Small glutamine-rich tetratricopeptide repeat-containing protein alpha OS=Homo sapiens GN=SGTA PE=1 SV=1	1	9	34.8	0	46.229	0.96887	0.91467	0.98465	0.76734	NaN	NaN	NaN	NaN	8.9508	4.9951	14.979	5.8031	NaN	NaN	NaN	NaN	11	11	4	4	0	0	0	0	0.8957	0.97625	13.484	10.209	11	11	325
O43776	Asparagine--tRNA ligase, cytoplasmic	NARS	sp|O43776|SYNC_HUMAN Asparagine--tRNA ligase, cytoplasmic OS=Homo sapiens GN=NARS PE=1 SV=1	1	20	36.9	0	246.93	1.0714	0.9768	1.0703	1.0896	1.2194	1.1953	0.89989	0.95683	20.293	14.971	10.715	9.9168	33.089	15.191	29.409	16.295	35	35	29	36	19	14	41	32	1.0464	0.96765	12.706	18.383	35	35	326
O43795	Unconventional myosin-Ib	MYO1B	sp|O43795|MYO1B_HUMAN Unconventional myosin-Ib OS=Homo sapiens GN=MYO1B PE=1 SV=3	1	22	23.8	0	121.9	0.39617	0.29248	0.55402	0.52461	NaN	NaN	0.65041	0.68219	14.145	12.956	16.944	18.139	NaN	NaN	30.714	10.882	10	8	19	29	1	0	10	3	0.42481	0.35253	18.328	4.3243	10	8	327
O43809	Cleavage and polyadenylation specificity factor subunit 5	NUDT21	sp|O43809|CPSF5_HUMAN Cleavage and polyadenylation specificity factor subunit 5 OS=Homo sapiens GN=NUDT21 PE=1 SV=1	1	8	45.8	0	42.82	NaN	NaN	0.92796	1.0065	NaN	NaN	NaN	0.90795	NaN	NaN	16.849	13.509	NaN	NaN	NaN	8.1557	1	1	4	8	0	0	0	5	NaN	NaN	NaN	NaN	1	1	328
O43813	LanC-like protein 1	LANCL1	sp|O43813|LANC1_HUMAN LanC-like protein 1 OS=Homo sapiens GN=LANCL1 PE=1 SV=1	1	7	23.8	0	16.867	0.8726	0.96763	1.2021	2.7673	1.3563	1.773	1.1673	1.2401	18.131	48.128	0.4581	54.706	11.263	27.528	10.832	25.412	3	3	6	4	4	4	4	3	1.1492	0.96474	12.778	45.958	3	3	329
O43823	A-kinase anchor protein 8	AKAP8	sp|O43823|AKAP8_HUMAN A-kinase anchor protein 8 OS=Homo sapiens GN=AKAP8 PE=1 SV=1	1	1	2.9	0	13.84	NaN	NaN	NaN	NaN	NaN	NaN	NaN	NaN	NaN	NaN	NaN	NaN	NaN	NaN	NaN	NaN	0	0	1	1	1	1	0	0	NaN	NaN	NaN	NaN	0	0	330
O43847	Nardilysin	NRD1	sp|O43847|NRDC_HUMAN Nardilysin OS=Homo sapiens GN=NRDC PE=1 SV=2	1	46	44	0	318.66	0.95797	1.098	1.0656	1.1054	1.0754	0.98444	1.0795	1.0238	15.251	14.043	15.173	20.558	9.6894	9.9315	10.553	13.317	75	68	56	55	56	58	48	48	1.0129	0.99152	11.507	21.958	77	69	331
O43852	Calumenin	CALU	sp|O43852|CALU_HUMAN Calumenin OS=Homo sapiens GN=CALU PE=1 SV=2	1	20	64.8	0	204.87	1.2482	1.1413	1.0489	1.2999	0.93861	1.0702	1.1756	1.0114	12.529	16.598	15.517	21.812	9.9038	12.096	32.475	10.829	26	42	26	23	10	20	12	21	1.2344	1.1239	13.671	25.675	26	42	332
O43865;Q96HN2	Putative adenosylhomocysteinase 2;Putative adenosylhomocysteinase 3	AHCYL1;AHCYL2	sp|O43865|SAHH2_HUMAN Adenosylhomocysteinase 2 OS=Homo sapiens GN=AHCYL1 PE=1 SV=2;sp|Q96HN2|SAHH3_HUMAN Adenosylhomocysteinase 3 OS=Homo sapiens GN=AHCYL2 PE=1 SV=1	2	2	3.8	0	3.704	NaN	1.2858	0.76548	0.6604	NaN	NaN	1.0201	NaN	NaN	25.921	5.4914	19.06	NaN	NaN	23.475	NaN	0	5	2	2	0	1	4	1	NaN	1.5992	NaN	23.204	0	5	333
O43920	NADH dehydrogenase [ubiquinone] iron-sulfur protein 5	NDUFS5	sp|O43920|NDUS5_HUMAN NADH dehydrogenase [ubiquinone] iron-sulfur protein 5 OS=Homo sapiens GN=NDUFS5 PE=1 SV=3	1	3	27.4	0.0091309	1.6424	NaN	NaN	NaN	NaN	NaN	NaN	NaN	0.70148	NaN	NaN	NaN	NaN	NaN	NaN	NaN	74.162	1	1	0	0	0	0	1	4	NaN	NaN	NaN	NaN	1	1	334
O60216	Double-strand-break repair protein rad21 homolog	RAD21	sp|O60216|RAD21_HUMAN Double-strand-break repair protein rad21 homolog OS=Homo sapiens GN=RAD21 PE=1 SV=2	1	6	12	0	8.8597	NaN	NaN	0.99749	1.1016	NaN	NaN	0.79808	0.88702	NaN	NaN	5.8382	22.058	NaN	NaN	20.876	0.88137	0	0	2	8	1	1	8	2	NaN	NaN	NaN	NaN	0	0	335
O60218	Aldo-keto reductase family 1 member B10	AKR1B10	sp|O60218|AK1BA_HUMAN Aldo-keto reductase family 1 member B10 OS=Homo sapiens GN=AKR1B10 PE=1 SV=2	1	5	15.8	0	21.201	NaN	NaN	0.14592	0.48281	NaN	NaN	NaN	NaN	NaN	NaN	83.511	75.124	NaN	NaN	NaN	NaN	1	0	2	3	0	0	0	0	NaN	NaN	NaN	NaN	1	0	336
O60231	Putative pre-mRNA-splicing factor ATP-dependent RNA helicase DHX16	DHX16	sp|O60231|DHX16_HUMAN Putative pre-mRNA-splicing factor ATP-dependent RNA helicase DHX16 OS=Homo sapiens GN=DHX16 PE=1 SV=2	1	4	4.2	0	3.5117	NaN	NaN	NaN	NaN	NaN	NaN	0.55635	NaN	NaN	NaN	NaN	NaN	NaN	NaN	48.657	NaN	0	0	0	1	0	0	3	1	NaN	NaN	NaN	NaN	0	0	337
O60232	Sjoegren syndrome/scleroderma autoantigen 1	SSSCA1	sp|O60232|SSA27_HUMAN Sjoegren syndrome/scleroderma autoantigen 1 OS=Homo sapiens GN=SSSCA1 PE=1 SV=1	1	5	34.2	0	12.035	0.95407	0.78993	1.021	0.949	NaN	NaN	NaN	NaN	3.0964	2.2922	39.427	7.3812	NaN	NaN	NaN	NaN	4	2	3	2	0	0	0	0	0.95174	0.77191	8.5581	1.1936	4	2	338
O60243;Q8IZP7	Heparan-sulfate 6-O-sulfotransferase 1	HS6ST1	sp|O60243|H6ST1_HUMAN Heparan-sulfate 6-O-sulfotransferase 1 OS=Homo sapiens GN=HS6ST1 PE=1 SV=5	2	10	22.1	0	22.604	1.3904	1.554	1.1637	1.6472	0.80435	1.3049	1.4185	1.1545	22.387	9.7568	13.037	16.022	16.028	9.1208	46.512	20.695	8	14	3	7	4	4	3	3	1.5415	1.2679	25.48	8.6246	8	14	339
O60256;Q14558	Phosphoribosyl pyrophosphate synthase-associated protein 2	PRPSAP2	sp|O60256|KPRB_HUMAN Phosphoribosyl pyrophosphate synthase-associated protein 2 OS=Homo sapiens GN=PRPSAP2 PE=1 SV=1	2	8	26.3	0	8.2324	NaN	0.8932	0.89608	0.80872	NaN	NaN	NaN	NaN	NaN	24.205	19.836	8.0678	NaN	NaN	NaN	NaN	0	3	3	3	0	0	0	0	NaN	1.029	NaN	10.799	0	3	340
O60264;P28370	SWI/SNF-related matrix-associated actin-dependent regulator of chromatin subfamily A member 5	SMARCA5	sp|O60264|SMCA5_HUMAN SWI/SNF-related matrix-associated actin-dependent regulator of chromatin subfamily A member 5 OS=Homo sapiens GN=SMARCA5 PE=1 SV=1	2	33	30.5	0	237.35	1.3079	NaN	1.0353	1.0349	1.1858	1.0954	0.85244	1.0496	12.597	NaN	16.68	9.9594	21.056	12.569	20.707	28.505	3	1	18	19	12	13	31	19	1.0454	NaN	3.099	NaN	3	1	341
O60271;Q9UPT6	C-Jun-amino-terminal kinase-interacting protein 4	SPAG9	sp|O60271|JIP4_HUMAN C-Jun-amino-terminal kinase-interacting protein 4 OS=Homo sapiens GN=SPAG9 PE=1 SV=4	2	57	54	0	323.31	1.1296	1.3579	1.1573	1.0315	1.0927	1.0548	0.93294	1.0468	13.356	17.382	10.499	13.933	13.737	38.94	28.492	16.031	67	72	70	72	58	75	72	69	1.1096	1.323	14.559	14.582	67	72	342
O60282	Kinesin heavy chain isoform 5C	KIF5C	sp|O60282|KIF5C_HUMAN Kinesin heavy chain isoform 5C OS=Homo sapiens GN=KIF5C PE=1 SV=1	1	12	11.1	0.0035039	2.0172	NaN	NaN	NaN	NaN	NaN	NaN	NaN	NaN	NaN	NaN	NaN	NaN	NaN	NaN	NaN	NaN	0	0	0	1	0	0	0	0	NaN	NaN	NaN	NaN	0	0	343
O60287	Nucleolar pre-ribosomal-associated protein 1	URB1	sp|O60287|NPA1P_HUMAN Nucleolar pre-ribosomal-associated protein 1 OS=Homo sapiens GN=URB1 PE=1 SV=4	1	1	0.9	0	6.9743	NaN	NaN	NaN	NaN	NaN	NaN	NaN	NaN	NaN	NaN	NaN	NaN	NaN	NaN	NaN	NaN	0	0	0	0	0	0	1	0	NaN	NaN	NaN	NaN	0	0	344
O60306	Intron-binding protein aquarius	AQR	sp|O60306|AQR_HUMAN Intron-binding protein aquarius OS=Homo sapiens GN=AQR PE=1 SV=4	1	18	13.8	0	30.336	1.0318	NaN	0.96353	0.86978	1.3243	1.0288	0.83233	0.97271	6.9728	NaN	18.252	11.704	11.976	13.243	22.823	14.117	3	1	6	6	11	5	15	5	1.0217	NaN	9.8213	NaN	3	1	345
O60341	Lysine-specific histone demethylase 1A	KDM1A	sp|O60341|KDM1A_HUMAN Lysine-specific histone demethylase 1A OS=Homo sapiens GN=KDM1A PE=1 SV=2	1	20	32	0	98.613	0.99744	0.67089	0.86871	0.9137	0.83539	0.96062	0.66438	0.80628	6.9295	18.725	7.8571	11.949	135.78	5.6041	33.62	9.9256	7	5	15	17	5	6	11	6	0.83723	0.7938	18.326	11.487	7	5	346
O60346	PH domain leucine-rich repeat-containing protein phosphatase 1	PHLPP1	sp|O60346|PHLP1_HUMAN PH domain leucine-rich repeat-containing protein phosphatase 1 OS=Homo sapiens GN=PHLPP1 PE=1 SV=3	1	2	1.9	0.0024955	2.2193	0.91822	NaN	NaN	NaN	NaN	NaN	NaN	NaN	6.1283	NaN	NaN	NaN	NaN	NaN	NaN	NaN	2	0	0	0	0	0	0	0	0.92426	NaN	10.634	NaN	2	0	347
O60437	Periplakin	PPL	sp|O60437|PEPL_HUMAN Periplakin OS=Homo sapiens GN=PPL PE=1 SV=4	1	45	33.1	0	267.49	0.74141	0.72813	0.67076	0.773	0.75137	0.69307	0.68068	0.77303	10.673	21.432	24.364	16.777	9.2942	25.114	25.102	15.459	9	8	47	42	7	12	29	12	0.73156	0.67261	6.7414	18.848	9	8	348
O60476	Mannosyl-oligosaccharide 1,2-alpha-mannosidase IB	MAN1A2	sp|O60476|MA1A2_HUMAN Mannosyl-oligosaccharide 1,2-alpha-mannosidase IB OS=Homo sapiens GN=MAN1A2 PE=1 SV=1	1	6	12	0	6.6283	1.3521	1.3608	1.5714	1.4501	NaN	NaN	NaN	NaN	23.106	38.556	32.102	17.786	NaN	NaN	NaN	NaN	2	3	4	2	0	1	0	1	1.4474	1.091	18.436	43.664	2	3	349
O60487	Myelin protein zero-like protein 2	MPZL2	sp|O60487|MPZL2_HUMAN Myelin protein zero-like protein 2 OS=Homo sapiens GN=MPZL2 PE=1 SV=1	1	3	14.4	0	4.4017	2.6417	1.0769	2.7592	NaN	NaN	NaN	NaN	NaN	36.723	39.67	34.622	NaN	NaN	NaN	NaN	NaN	3	3	2	1	0	0	0	0	2.3825	0.75487	32.529	31.132	3	3	350
O60493;Q9UMY4	Sorting nexin-3	SNX3	sp|O60493|SNX3_HUMAN Sorting nexin-3 OS=Homo sapiens GN=SNX3 PE=1 SV=3	2	5	27.2	0	3.2771	NaN	NaN	NaN	NaN	NaN	NaN	NaN	1.0075	NaN	NaN	NaN	NaN	NaN	NaN	NaN	11.655	0	0	0	0	0	0	0	8	NaN	NaN	NaN	NaN	0	0	351
O60502	Protein O-GlcNAcase	MGEA5	sp|O60502|OGA_HUMAN Protein O-GlcNAcase OS=Homo sapiens GN=MGEA5 PE=1 SV=2	1	16	22.6	0	35.012	1.2084	0.99687	NaN	1.1231	1.3069	1.3178	NaN	NaN	9.4089	12.537	NaN	8.4929	7.6352	9.4411	NaN	NaN	13	13	1	4	2	4	1	1	1.3592	0.82732	9.6328	12.265	13	13	352
O60506	Heterogeneous nuclear ribonucleoprotein Q	SYNCRIP	sp|O60506|HNRPQ_HUMAN Heterogeneous nuclear ribonucleoprotein Q OS=Homo sapiens GN=SYNCRIP PE=1 SV=2	1	23	43.2	0	323.31	0.96458	0.88364	0.973	0.96134	1.0726	1.0475	0.92658	0.92165	12.87	29.325	19.857	17.784	22.122	20.534	67.02	40.531	21	24	65	62	42	42	39	33	1.1033	0.77119	26.538	15.334	21	24	353
O60518	Ran-binding protein 6	RANBP6	sp|O60518|RNBP6_HUMAN Ran-binding protein 6 OS=Homo sapiens GN=RANBP6 PE=1 SV=2	1	4	4.2	0	6.0941	NaN	NaN	NaN	NaN	NaN	NaN	NaN	NaN	NaN	NaN	NaN	NaN	NaN	NaN	NaN	NaN	0	0	0	1	0	0	1	0	NaN	NaN	NaN	NaN	0	0	354
O60547	GDP-mannose 4,6 dehydratase	GMDS	sp|O60547|GMDS_HUMAN GDP-mannose 4,6 dehydratase OS=Homo sapiens GN=GMDS PE=1 SV=1	1	9	28	0	12.403	0.64998	0.84648	4.7558	NaN	NaN	NaN	NaN	NaN	5.3053	10.466	108.97	NaN	NaN	NaN	NaN	NaN	5	11	4	1	1	1	0	0	0.62888	0.92213	11.052	50.639	5	11	355
O60568	Procollagen-lysine,2-oxoglutarate 5-dioxygenase 3	PLOD3	sp|O60568|PLOD3_HUMAN Procollagen-lysine,2-oxoglutarate 5-dioxygenase 3 OS=Homo sapiens GN=PLOD3 PE=1 SV=1	1	33	58.5	0	323.31	0.50478	1.095	0.41206	0.71708	0.62464	0.91591	0.89826	0.56792	23.239	15.875	33.535	12.366	14.985	21.797	20.266	11.583	53	76	50	53	40	45	26	29	0.5469	0.91201	16.936	10.138	53	76	356
O60573	Eukaryotic translation initiation factor 4E type 2	EIF4E2	sp|O60573|IF4E2_HUMAN Eukaryotic translation initiation factor 4E type 2 OS=Homo sapiens GN=EIF4E2 PE=1 SV=1	1	2	15.5	0	3.7349	0.91235	0.92838	NaN	NaN	NaN	NaN	NaN	NaN	0.9109	17.038	NaN	NaN	NaN	NaN	NaN	NaN	2	2	0	1	0	0	0	0	0.89944	0.81372	12.295	18.832	2	2	357
O60610	Protein diaphanous homolog 1	DIAPH1	sp|O60610|DIAP1_HUMAN Protein diaphanous homolog 1 OS=Homo sapiens GN=DIAPH1 PE=1 SV=2	1	61	55	0	323.31	0.92279	0.87582	0.81269	0.91421	1.0058	1.0057	0.97592	0.97779	27.272	44.148	23.468	22.785	14.997	16.939	13.246	21.597	74	84	102	107	93	94	101	98	0.85592	0.91133	41.123	22.956	74	84	358
O60635	Tetraspanin-1	TSPAN1	sp|O60635|TSN1_HUMAN Tetraspanin-1 OS=Homo sapiens GN=TSPAN1 PE=1 SV=2	1	2	7.5	0	17.588	1.0393	1.3816	1.0599	2.2461	NaN	NaN	NaN	NaN	12.7	12.924	14.709	95.745	NaN	NaN	NaN	NaN	4	5	3	5	0	0	0	0	1.1274	0.79722	21.095	13.552	4	5	359
O60664	Perilipin-3	PLIN3	sp|O60664|PLIN3_HUMAN Perilipin-3 OS=Homo sapiens GN=PLIN3 PE=1 SV=3	1	3	10.8	0	4.5618	NaN	NaN	1.199	NaN	NaN	NaN	NaN	NaN	NaN	NaN	81.203	NaN	NaN	NaN	NaN	NaN	0	0	3	0	0	0	0	0	NaN	NaN	NaN	NaN	0	0	360
O60678	Protein arginine N-methyltransferase 3	PRMT3	sp|O60678|ANM3_HUMAN Protein arginine N-methyltransferase 3 OS=Homo sapiens GN=PRMT3 PE=1 SV=3	1	1	1.9	0.0058459	1.8407	NaN	NaN	1.133	NaN	0.97097	1.0187	NaN	NaN	NaN	NaN	5.2165	NaN	10.197	26.443	NaN	NaN	0	0	2	1	2	2	1	1	NaN	NaN	NaN	NaN	0	0	361
O60684;O15131	Importin subunit alpha-7	KPNA6	sp|O60684|IMA7_HUMAN Importin subunit alpha-7 OS=Homo sapiens GN=KPNA6 PE=1 SV=1	2	3	8.6	0.0051688	1.8596	NaN	NaN	NaN	NaN	NaN	NaN	NaN	NaN	NaN	NaN	NaN	NaN	NaN	NaN	NaN	NaN	1	0	1	1	1	1	1	1	NaN	NaN	NaN	NaN	1	0	362
O60687	Sushi repeat-containing protein SRPX2	SRPX2	sp|O60687|SRPX2_HUMAN Sushi repeat-containing protein SRPX2 OS=Homo sapiens GN=SRPX2 PE=1 SV=1	1	6	13.8	0	6.7522	NaN	NaN	0.66348	0.57763	NaN	NaN	NaN	NaN	NaN	NaN	23.981	24.348	NaN	NaN	NaN	NaN	1	1	3	5	0	0	0	0	NaN	NaN	NaN	NaN	1	1	363
O60701	UDP-glucose 6-dehydrogenase	UGDH	sp|O60701|UGDH_HUMAN UDP-glucose 6-dehydrogenase OS=Homo sapiens GN=UGDH PE=1 SV=1	1	35	80.2	0	323.31	1.2191	0.85241	0.90726	0.72916	0.90223	0.88714	1.0372	0.9739	15.172	19.949	9.8984	14.191	10.894	13.425	9.2496	15.105	95	99	91	103	49	62	103	99	1.2094	1.0689	14.36	20.691	95	101	364
O60716	Catenin delta-1	CTNND1	sp|O60716|CTND1_HUMAN Catenin delta-1 OS=Homo sapiens GN=CTNND1 PE=1 SV=1	1	22	28.8	0	59.685	0.71504	1.0166	0.56619	0.83664	0.60478	0.64147	0.93277	0.79505	22.773	12.31	19.444	23.281	35.888	10.994	12.556	32.019	12	12	24	36	9	8	15	17	0.87093	0.84598	15.073	9.4698	12	12	365
O60749	Sorting nexin-2	SNX2	sp|O60749|SNX2_HUMAN Sorting nexin-2 OS=Homo sapiens GN=SNX2 PE=1 SV=2	1	12	27.6	0	40.837	NaN	NaN	1.0807	0.82619	1.134	0.97268	0.86302	NaN	NaN	NaN	13.424	20.384	8.2991	24.679	5.0535	NaN	0	1	16	8	6	8	9	1	NaN	NaN	NaN	NaN	0	1	366
O60762	Dolichol-phosphate mannosyltransferase subunit 1	DPM1	sp|O60762|DPM1_HUMAN Dolichol-phosphate mannosyltransferase subunit 1 OS=Homo sapiens GN=DPM1 PE=1 SV=1	1	3	11.2	0	3.2561	NaN	NaN	NaN	NaN	NaN	NaN	NaN	1.1988	NaN	NaN	NaN	NaN	NaN	NaN	NaN	13.038	0	0	0	0	0	0	0	2	NaN	NaN	NaN	NaN	0	0	367
O60763;REV__Q5VZ89	General vesicular transport factor p115	USO1	sp|O60763|USO1_HUMAN General vesicular transport factor p115 OS=Homo sapiens GN=USO1 PE=1 SV=2	2	34	43.3	0	323.31	1.1484	1.5905	0.92804	0.93823	1.1019	1.0937	0.91548	0.96478	17.146	20.483	13.271	15.455	34.421	32.258	28.36	20.837	51	54	56	55	36	48	36	25	1.0728	1.6827	18.192	23.378	51	54	368
O60779	Thiamine transporter 1	SLC19A2	sp|O60779|S19A2_HUMAN Thiamine transporter 1 OS=Homo sapiens GN=SLC19A2 PE=1 SV=2	1	4	11.5	0	12.086	2.8611	NaN	2.4409	2.7471	NaN	NaN	NaN	1.9882	65.657	NaN	47.452	57.085	NaN	NaN	NaN	7.2433	2	0	4	2	0	0	0	2	2.9296	NaN	50.312	NaN	2	0	369
O60784	Target of Myb protein 1	TOM1	sp|O60784|TOM1_HUMAN Target of Myb protein 1 OS=Homo sapiens GN=TOM1 PE=1 SV=2	1	2	5.9	0	20.356	NaN	NaN	NaN	1.1642	NaN	NaN	1.1984	1.0481	NaN	NaN	NaN	8.9302	NaN	NaN	4.1398	5.8396	0	1	1	2	1	1	2	2	NaN	NaN	NaN	NaN	0	1	370
O60831	PRA1 family protein 2	PRAF2	sp|O60831|PRAF2_HUMAN PRA1 family protein 2 OS=Homo sapiens GN=PRAF2 PE=1 SV=1	1	2	16.3	0	5.3348	NaN	NaN	NaN	NaN	NaN	NaN	NaN	NaN	NaN	NaN	NaN	NaN	NaN	NaN	NaN	NaN	0	0	0	0	0	0	0	1	NaN	NaN	NaN	NaN	0	0	371
O60832	H/ACA ribonucleoprotein complex subunit 4	DKC1	sp|O60832|DKC1_HUMAN H/ACA ribonucleoprotein complex subunit 4 OS=Homo sapiens GN=DKC1 PE=1 SV=3	1	23	51	0	290.92	0.92319	0.81174	0.90589	1.2675	1.0036	1.0802	0.82759	1.0261	22.779	11.441	14.663	12.883	7.4916	7.8326	13.363	10.934	4	9	32	27	18	21	8	3	1.018	0.88788	27.506	23.002	4	9	372
O60841	Eukaryotic translation initiation factor 5B	EIF5B	sp|O60841|IF2P_HUMAN Eukaryotic translation initiation factor 5B OS=Homo sapiens GN=EIF5B PE=1 SV=4	1	58	48.7	0	323.31	0.84643	0.93214	0.98883	0.92744	0.86492	0.90491	0.96291	0.97187	14.6	30.816	20.097	11.821	51.289	15.615	20.92	20.173	35	41	54	73	65	50	37	30	0.94441	0.97644	21.188	17.277	35	41	373
O60869	Endothelial differentiation-related factor 1	EDF1	sp|O60869|EDF1_HUMAN Endothelial differentiation-related factor 1 OS=Homo sapiens GN=EDF1 PE=1 SV=1	1	5	36.5	0	8.6512	NaN	NaN	NaN	NaN	NaN	NaN	NaN	0.95529	NaN	NaN	NaN	NaN	NaN	NaN	NaN	33.02	0	0	0	0	0	0	0	8	NaN	NaN	NaN	NaN	0	0	374
O60884	DnaJ homolog subfamily A member 2	DNAJA2	sp|O60884|DNJA2_HUMAN DnaJ homolog subfamily A member 2 OS=Homo sapiens GN=DNAJA2 PE=1 SV=1	1	7	20.9	0	4.7009	1.2549	NaN	1.4817	1.0008	NaN	NaN	NaN	NaN	17.475	NaN	10.086	11.959	NaN	NaN	NaN	NaN	4	0	5	3	1	0	0	0	1.2305	NaN	11.827	NaN	4	0	375
O60885;Q15059	Bromodomain-containing protein 4;Bromodomain-containing protein 3	BRD4;BRD3	sp|O60885|BRD4_HUMAN Bromodomain-containing protein 4 OS=Homo sapiens GN=BRD4 PE=1 SV=2;sp|Q15059|BRD3_HUMAN Bromodomain-containing protein 3 OS=Homo sapiens GN=BRD3 PE=1 SV=1	2	2	2.1	0	4.4206	NaN	NaN	6.0526	1.3791	NaN	NaN	NaN	NaN	NaN	NaN	308	208.4	NaN	NaN	NaN	NaN	0	0	2	3	0	0	0	0	NaN	NaN	NaN	NaN	0	0	376
O60888	Protein CutA	CUTA	sp|O60888|CUTA_HUMAN Protein CutA OS=Homo sapiens GN=CUTA PE=1 SV=2	1	5	40.8	0	143.78	1.0884	1.3016	0.77226	1.3027	NaN	NaN	NaN	NaN	10.098	6.4473	10.616	1.4789	NaN	NaN	NaN	NaN	6	6	5	4	1	1	1	1	1.1201	1.1443	3.6813	8.3169	6	6	377
O60911	Cathepsin L2	CTSV	sp|O60911|CATL2_HUMAN Cathepsin L2 OS=Homo sapiens GN=CTSV PE=1 SV=2	1	7	26	0	11.139	NaN	0.50097	0.65377	1.5214	NaN	1.0695	NaN	NaN	NaN	305.25	17.309	10.634	NaN	3.3469	NaN	NaN	1	3	2	2	1	2	1	1	NaN	0.43137	NaN	8.3308	1	3	378
O60925	Prefoldin subunit 1	PFDN1	sp|O60925|PFD1_HUMAN Prefoldin subunit 1 OS=Homo sapiens GN=PFDN1 PE=1 SV=2	1	1	8.2	0	3.2911	NaN	NaN	NaN	NaN	NaN	NaN	NaN	NaN	NaN	NaN	NaN	NaN	NaN	NaN	NaN	NaN	0	0	0	0	0	0	0	0	NaN	NaN	NaN	NaN	0	0	379
O60936	Nucleolar protein 3	NOL3	sp|O60936|NOL3_HUMAN Nucleolar protein 3 OS=Homo sapiens GN=NOL3 PE=1 SV=2	1	8	49.5	0	115.29	1.1354	1.0717	1.0194	1.1209	NaN	NaN	NaN	NaN	38.061	6.3219	14.182	6.6583	NaN	NaN	NaN	NaN	8	10	9	6	0	0	0	0	1.129	1.0724	10.933	37.501	8	10	380
O75044;P0DMP2;P0DJJ0	SLIT-ROBO Rho GTPase-activating protein 2	SRGAP2	sp|O75044|SRGP2_HUMAN SLIT-ROBO Rho GTPase-activating protein 2 OS=Homo sapiens GN=SRGAP2 PE=1 SV=2	3	3	3	0	3.7273	NaN	NaN	0.73286	2.4166	NaN	NaN	1.8527	NaN	NaN	NaN	2.1399	123.3	NaN	NaN	15.576	NaN	1	1	2	2	1	0	2	1	NaN	NaN	NaN	NaN	1	1	381
O75054	Immunoglobulin superfamily member 3	IGSF3	sp|O75054|IGSF3_HUMAN Immunoglobulin superfamily member 3 OS=Homo sapiens GN=IGSF3 PE=2 SV=3	1	50	47.8	0	323.31	3.1205	1.2382	2.5602	4.1068	2.3199	2.477	2.6193	2.1116	18.064	16.528	12.025	19.658	25.558	20.462	13.885	13.002	76	72	87	118	81	88	96	103	3.4139	1.1327	15.818	19.607	76	72	382
O75056	Syndecan-3	SDC3	sp|O75056|SDC3_HUMAN Syndecan-3 OS=Homo sapiens GN=SDC3 PE=1 SV=2	1	1	5	0	4.3544	NaN	NaN	NaN	NaN	NaN	NaN	NaN	NaN	NaN	NaN	NaN	NaN	NaN	NaN	NaN	NaN	0	1	0	0	0	0	0	0	NaN	NaN	NaN	NaN	0	1	383
O75083	WD repeat-containing protein 1	WDR1	sp|O75083|WDR1_HUMAN WD repeat-containing protein 1 OS=Homo sapiens GN=WDR1 PE=1 SV=4	1	30	64.2	0	323.31	0.80381	0.9893	0.66456	0.82255	0.63261	0.75215	0.8609	0.74511	17.987	13.63	12.203	8.9432	11.227	9.1701	12.822	10.282	66	74	91	96	51	57	63	55	0.8458	0.97265	19.167	8.9162	66	74	384
O75093	Slit homolog 1 protein	SLIT1	sp|O75093|SLIT1_HUMAN Slit homolog 1 protein OS=Homo sapiens GN=SLIT1 PE=2 SV=4	1	7	5.9	0	5.4027	0.42012	1.0192	0.85763	0.64009	NaN	NaN	NaN	NaN	93.999	21.546	34.303	5.7355	NaN	NaN	NaN	NaN	2	6	4	2	0	0	0	1	0.6085	1.0956	70.829	27.491	2	6	385
O75116	Rho-associated protein kinase 2	ROCK2	sp|O75116|ROCK2_HUMAN Rho-associated protein kinase 2 OS=Homo sapiens GN=ROCK2 PE=1 SV=4	1	54	44.1	0	323.31	1.0947	1.2147	1.0191	1.0399	1.0794	0.98787	1.042	1.0458	10.34	15.152	24.249	19.502	9.1599	17.201	19.645	15.268	27	23	56	56	44	38	37	37	1.1277	1.2162	14.535	10.273	27	23	386
O75131;Q96FN4;Q8IYJ1;Q96A23;O95741;Q9HCH3;Q9UBL6	Copine-3	CPNE3	sp|O75131|CPNE3_HUMAN Copine-3 OS=Homo sapiens GN=CPNE3 PE=1 SV=1	7	12	26.4	0	36.505	1.3353	1.2642	1.1474	1.1118	1.08	1.0741	1.3098	1.261	6.4174	13.914	24.957	22.52	55.099	12.158	14.029	10.925	15	6	16	21	9	9	14	14	1.5204	0.92621	11.148	6.6039	15	6	387
O75144;A0A087X1L8	ICOS ligand	ICOSLG	sp|O75144|ICOSL_HUMAN ICOS ligand OS=Homo sapiens GN=ICOSLG PE=1 SV=2;tr|A0A087X1L8|A0A087X1L8_HUMAN Protein LOC102723996 OS=Homo sapiens GN=LOC102723996 PE=4 SV=1	2	2	6.6	0	5.5257	0.50891	NaN	0.26006	1.2018	0.64779	0.51246	0.39954	0.12377	8.8293	NaN	65.035	7.1384	30.083	60.904	33.13	35.77	3	1	5	6	5	8	3	4	0.53421	NaN	2.3553	NaN	3	1	388
O75146	Huntingtin-interacting protein 1-related protein	HIP1R	sp|O75146|HIP1R_HUMAN Huntingtin-interacting protein 1-related protein OS=Homo sapiens GN=HIP1R PE=1 SV=2	1	32	35.1	0	200.27	0.86819	1.1956	0.85102	0.7853	0.82847	0.79095	0.819	0.82925	12.597	27.399	17.017	16.214	16.151	14.836	29.021	80.115	21	11	46	34	17	22	23	14	1.0299	1.2121	20.451	26.817	21	11	389
O75153	Clustered mitochondria protein homolog	CLUH	sp|O75153|CLU_HUMAN Clustered mitochondria protein homolog OS=Homo sapiens GN=CLUH PE=1 SV=2	1	44	43	0	323.31	0.92517	0.91519	1.0924	0.92915	0.87641	0.87625	0.99996	0.99024	11.648	14.596	15.718	9.1316	10.731	13.396	21.929	20.037	50	43	51	58	40	37	56	46	0.9138	1.023	13.431	13.443	50	43	390
O75157;Q15714	TSC22 domain family protein 2;TSC22 domain family protein 1	TSC22D2;TSC22D1	sp|O75157|T22D2_HUMAN TSC22 domain family protein 2 OS=Homo sapiens GN=TSC22D2 PE=1 SV=3;sp|Q15714|T22D1_HUMAN TSC22 domain family protein 1 OS=Homo sapiens GN=TSC22D1 PE=1 SV=3	2	2	2.4	0	4.3766	NaN	NaN	NaN	0.69455	NaN	NaN	NaN	NaN	NaN	NaN	NaN	11.645	NaN	NaN	NaN	NaN	0	0	1	2	0	0	0	0	NaN	NaN	NaN	NaN	0	0	391
O75165	DnaJ homolog subfamily C member 13	DNAJC13	sp|O75165|DJC13_HUMAN DnaJ homolog subfamily C member 13 OS=Homo sapiens GN=DNAJC13 PE=1 SV=5	1	56	30.6	0	253.68	1.0142	0.92194	1.0935	1.0733	0.97784	1.0124	0.82009	0.99486	51.715	25.92	9.6948	9.8462	25.97	10.21	15.631	21.997	5	2	27	28	11	16	70	37	1.0192	1.2117	23.362	37.344	5	2	392
O75170	Serine/threonine-protein phosphatase 6 regulatory subunit 2	PPP6R2	sp|O75170|PP6R2_HUMAN Serine/threonine-protein phosphatase 6 regulatory subunit 2 OS=Homo sapiens GN=PPP6R2 PE=1 SV=2	1	3	2.8	0.009165	1.6744	NaN	NaN	0.9055	1.2218	NaN	0.83741	NaN	NaN	NaN	NaN	5.5973	19.329	NaN	12.047	NaN	NaN	0	0	2	4	1	3	0	1	NaN	NaN	NaN	NaN	0	0	393
O75179	Ankyrin repeat domain-containing protein 17	ANKRD17	sp|O75179|ANR17_HUMAN Ankyrin repeat domain-containing protein 17 OS=Homo sapiens GN=ANKRD17 PE=1 SV=3	1	7	3.4	0	3.4363	NaN	NaN	NaN	NaN	NaN	NaN	NaN	NaN	NaN	NaN	NaN	NaN	NaN	NaN	NaN	NaN	0	0	1	1	0	0	0	0	NaN	NaN	NaN	NaN	0	0	394
O75190;Q8WWF6;Q7Z6W7	DnaJ homolog subfamily B member 6;DnaJ homolog subfamily B member 3;DnaJ homolog subfamily B member 7	DNAJB6;DNAJB3;DNAJB7	sp|O75190|DNJB6_HUMAN DnaJ homolog subfamily B member 6 OS=Homo sapiens GN=DNAJB6 PE=1 SV=2;sp|Q8WWF6|DNJB3_HUMAN DnaJ homolog subfamily B member 3 OS=Homo sapiens GN=DNAJB3 PE=1 SV=1;sp|Q7Z6W7|DNJB7_HUMAN DnaJ homolog subfamily B member 7 OS=Homo sapiens	3	4	12.3	0	3.4757	0.44774	1.0502	NaN	NaN	NaN	NaN	NaN	NaN	77.995	4.3794	NaN	NaN	NaN	NaN	NaN	NaN	4	3	0	0	0	0	0	0	0.57489	1.0588	82.621	22.095	4	3	395
O75197;A4QPB2	Low-density lipoprotein receptor-related protein 5	LRP5	sp|O75197|LRP5_HUMAN Low-density lipoprotein receptor-related protein 5 OS=Homo sapiens GN=LRP5 PE=1 SV=2	2	20	14	0	74.336	2.0896	1.8324	1.7151	2.6131	1.7498	1.9784	NaN	1.4077	21.322	11.273	12.785	8.9044	24.57	14.069	NaN	20.888	11	5	5	4	3	5	1	3	2.3112	1.1434	40.374	22.533	11	5	396
O75223;M0QZK8	Gamma-glutamylcyclotransferase	GGCT	sp|O75223|GGCT_HUMAN Gamma-glutamylcyclotransferase OS=Homo sapiens GN=GGCT PE=1 SV=1;tr|M0QZK8|M0QZK8_HUMAN Uncharacterized protein OS=Homo sapiens PE=4 SV=1	2	7	43.1	0	92.879	1.0778	0.97361	1.2676	1.1852	NaN	1.3065	1.1011	1.3633	11.147	5.0757	7.6625	32.104	NaN	2.7403	29.163	9.8057	7	7	6	5	1	3	4	3	1.0479	0.91292	6.5866	5.3263	7	7	397
O75312	Zinc finger protein ZPR1	ZPR1	sp|O75312|ZPR1_HUMAN Zinc finger protein ZPR1 OS=Homo sapiens GN=ZPR1 PE=1 SV=1	1	3	8.7	0	7.7325	NaN	0.76003	NaN	1.2495	0.9855	0.99201	1.1195	1.0352	NaN	23.276	NaN	45.043	6.2231	27.789	15.842	8.6148	1	2	1	3	2	2	3	3	NaN	0.8244	NaN	16.618	1	2	398
O75340	Programmed cell death protein 6	PDCD6	sp|O75340|PDCD6_HUMAN Programmed cell death protein 6 OS=Homo sapiens GN=PDCD6 PE=1 SV=1	1	8	36.6	0	63.475	0.94973	0.96435	1.0595	1.4145	NaN	NaN	NaN	NaN	15.367	17.152	13.959	9.1348	NaN	NaN	NaN	NaN	8	11	10	10	0	0	0	1	0.9679	0.86009	9.28	7.7115	8	11	399
O75351	Vacuolar protein sorting-associated protein 4B	VPS4B	sp|O75351|VPS4B_HUMAN Vacuolar protein sorting-associated protein 4B OS=Homo sapiens GN=VPS4B PE=1 SV=2	1	5	12.8	0	4.5089	NaN	NaN	3.3482	4.8738	NaN	2.6661	3.0417	1.8742	NaN	NaN	24.426	63.749	NaN	17.228	4.0047	8.2845	1	0	4	5	1	3	2	2	NaN	NaN	NaN	NaN	1	0	400
O75352	Mannose-P-dolichol utilization defect 1 protein	MPDU1	sp|O75352|MPU1_HUMAN Mannose-P-dolichol utilization defect 1 protein OS=Homo sapiens GN=MPDU1 PE=1 SV=2	1	1	4	0.0034953	1.9995	NaN	NaN	NaN	NaN	NaN	NaN	NaN	NaN	NaN	NaN	NaN	NaN	NaN	NaN	NaN	NaN	0	0	0	0	0	0	0	1	NaN	NaN	NaN	NaN	0	0	401
O75367;Q9P0M6	Core histone macro-H2A.1	H2AFY	sp|O75367|H2AY_HUMAN Core histone macro-H2A.1 OS=Homo sapiens GN=H2AFY PE=1 SV=4	2	11	45.4	0	83.151	NaN	NaN	NaN	0.89568	NaN	NaN	1.2813	1.2264	NaN	NaN	NaN	5.8127	NaN	NaN	33.256	11.851	0	0	0	3	1	1	19	23	NaN	NaN	NaN	NaN	0	0	402
O75368	SH3 domain-binding glutamic acid-rich-like protein	SH3BGRL	sp|O75368|SH3L1_HUMAN SH3 domain-binding glutamic acid-rich-like protein OS=Homo sapiens GN=SH3BGRL PE=1 SV=1	1	2	22.8	0.0018136	2.4102	NaN	NaN	NaN	NaN	NaN	NaN	NaN	NaN	NaN	NaN	NaN	NaN	NaN	NaN	NaN	NaN	0	0	1	1	0	0	0	0	NaN	NaN	NaN	NaN	0	0	403
O75369	Filamin-B	FLNB	sp|O75369|FLNB_HUMAN Filamin-B OS=Homo sapiens GN=FLNB PE=1 SV=2	1	195	85.8	0	323.31	1.6668	1.1939	1.2043	1.4138	1.1567	1.222	1.1535	1.2283	14.086	14.018	22.058	21.368	34.835	21.01	26.89	23.247	459	451	549	515	632	645	691	609	1.9256	1.1598	15.172	15.656	458	451	404
O75390	Citrate synthase, mitochondrial	CS	sp|O75390|CISY_HUMAN Citrate synthase, mitochondrial OS=Homo sapiens GN=CS PE=1 SV=2	1	10	21.7	0	27.761	0.58118	0.96121	0.9919	0.94302	NaN	1.2694	1.2199	1.1351	28.155	13.885	5.4621	37.844	NaN	18.431	5.357	12.03	9	6	5	2	1	3	10	13	0.62541	0.86637	4.58	1.3321	9	6	405
O75396	Vesicle-trafficking protein SEC22b	SEC22B	sp|O75396|SC22B_HUMAN Vesicle-trafficking protein SEC22b OS=Homo sapiens GN=SEC22B PE=1 SV=4	1	11	52.6	0	92.703	1.3794	1.1775	1.067	1.2154	0.86647	0.9866	1.1638	1.0819	7.1206	6.1058	2.4491	20.614	13.984	17.509	10.875	11.049	2	2	2	2	6	5	10	40	1.2315	1.7683	17.866	9.9849	2	2	406
O75400	Pre-mRNA-processing factor 40 homolog A	PRPF40A	sp|O75400|PR40A_HUMAN Pre-mRNA-processing factor 40 homolog A OS=Homo sapiens GN=PRPF40A PE=1 SV=2	1	11	13.3	0	52.964	NaN	NaN	1.0478	0.93229	1.0711	0.92793	NaN	0.96315	NaN	NaN	12.141	12.429	6.8914	5.6517	NaN	10.958	1	1	10	11	6	6	1	2	NaN	NaN	NaN	NaN	1	1	407
O75431	Metaxin-2	MTX2	sp|O75431|MTX2_HUMAN Metaxin-2 OS=Homo sapiens GN=MTX2 PE=1 SV=1	1	2	14.4	0	38.732	NaN	NaN	NaN	NaN	NaN	NaN	NaN	1.1973	NaN	NaN	NaN	NaN	NaN	NaN	NaN	2.4273	0	0	0	0	0	0	0	2	NaN	NaN	NaN	NaN	0	0	408
O75436	Vacuolar protein sorting-associated protein 26A	VPS26A	sp|O75436|VP26A_HUMAN Vacuolar protein sorting-associated protein 26A OS=Homo sapiens GN=VPS26A PE=1 SV=2	1	14	55	0	70.321	1.125	0.9777	1.0773	1.236	0.98551	1.1112	0.91657	0.91252	30.8	15.449	1.8532	16.096	5.519	6.7889	11.87	10.706	9	12	9	9	5	3	17	10	1.0168	0.87654	3.7007	5.3479	9	12	409
O75438	NADH dehydrogenase [ubiquinone] 1 beta subcomplex subunit 1	NDUFB1	sp|O75438|NDUB1_HUMAN NADH dehydrogenase [ubiquinone] 1 beta subcomplex subunit 1 OS=Homo sapiens GN=NDUFB1 PE=1 SV=1	1	2	34.5	0	4.3191	NaN	NaN	NaN	NaN	NaN	NaN	1.0862	NaN	NaN	NaN	NaN	NaN	NaN	NaN	0.30087	NaN	0	0	0	0	0	0	2	1	NaN	NaN	NaN	NaN	0	0	410
O75487	Glypican-4;Secreted glypican-4	GPC4	sp|O75487|GPC4_HUMAN Glypican-4 OS=Homo sapiens GN=GPC4 PE=1 SV=4	1	11	28.4	0	18.257	0.553	0.2757	NaN	NaN	NaN	1.3796	NaN	NaN	6.7806	76.936	NaN	NaN	NaN	2.132	NaN	NaN	4	5	0	0	1	2	0	0	0.57352	0.14065	38.602	40.516	4	5	411
O75489	NADH dehydrogenase [ubiquinone] iron-sulfur protein 3, mitochondrial	NDUFS3	sp|O75489|NDUS3_HUMAN NADH dehydrogenase [ubiquinone] iron-sulfur protein 3, mitochondrial OS=Homo sapiens GN=NDUFS3 PE=1 SV=1	1	5	25.8	0	17.239	NaN	NaN	NaN	NaN	NaN	NaN	NaN	1.2074	NaN	NaN	NaN	NaN	NaN	NaN	NaN	11.815	0	0	0	0	0	0	1	8	NaN	NaN	NaN	NaN	0	0	412
O75494;Q8WXF0	Serine/arginine-rich splicing factor 10	SRSF10	sp|O75494|SRS10_HUMAN Serine/arginine-rich splicing factor 10 OS=Homo sapiens GN=SRSF10 PE=1 SV=1	2	5	23.7	0	19.324	NaN	NaN	1.3715	NaN	NaN	NaN	NaN	1.1632	NaN	NaN	4.5344	NaN	NaN	NaN	NaN	23.615	0	0	2	0	0	0	0	6	NaN	NaN	NaN	NaN	0	0	413
O75503	Ceroid-lipofuscinosis neuronal protein 5	CLN5	sp|O75503|CLN5_HUMAN Ceroid-lipofuscinosis neuronal protein 5 OS=Homo sapiens GN=CLN5 PE=1 SV=2	1	2	5.6	0	3.1819	NaN	NaN	0.97517	1.5311	1.2866	1.6862	NaN	NaN	NaN	NaN	6.1065	1.1623	0.014874	5.5724	NaN	NaN	1	1	2	2	2	2	0	1	NaN	NaN	NaN	NaN	1	1	414
O75506	Heat shock factor-binding protein 1	HSBP1	sp|O75506|HSBP1_HUMAN Heat shock factor-binding protein 1 OS=Homo sapiens GN=HSBP1 PE=1 SV=1	1	2	50	0	7.0059	NaN	NaN	NaN	NaN	NaN	NaN	NaN	NaN	NaN	NaN	NaN	NaN	NaN	NaN	NaN	NaN	0	1	0	1	0	0	0	0	NaN	NaN	NaN	NaN	0	1	415
O75531	Barrier-to-autointegration factor;Barrier-to-autointegration factor, N-terminally processed	BANF1	sp|O75531|BAF_HUMAN Barrier-to-autointegration factor OS=Homo sapiens GN=BANF1 PE=1 SV=1	1	5	55.1	0	16.373	NaN	NaN	NaN	NaN	NaN	NaN	1.2097	0.98863	NaN	NaN	NaN	NaN	NaN	NaN	8.2133	1.0973	0	0	0	1	0	0	6	14	NaN	NaN	NaN	NaN	0	0	416
O75533	Splicing factor 3B subunit 1	SF3B1	sp|O75533|SF3B1_HUMAN Splicing factor 3B subunit 1 OS=Homo sapiens GN=SF3B1 PE=1 SV=3	1	56	56.4	0	323.31	1.0713	0.73882	0.98902	1.0035	1.1092	0.94716	0.78116	0.93192	8.3859	19.674	9.8564	13.033	6.8213	15.767	29.095	12.226	28	26	85	103	61	61	81	64	0.96452	0.80723	14.821	17.895	28	26	417
O75534	Cold shock domain-containing protein E1	CSDE1	sp|O75534|CSDE1_HUMAN Cold shock domain-containing protein E1 OS=Homo sapiens GN=CSDE1 PE=1 SV=2	1	33	43.2	0	160.62	1.0861	1.3106	1.3772	1.141	0.91937	0.78115	1.1176	1.1344	18.518	18.273	15.93	13.63	8.5601	15.419	15.148	8.8251	45	45	32	36	17	22	29	23	1.2167	1.3373	15.193	11.24	45	45	418
O75581	Low-density lipoprotein receptor-related protein 6	LRP6	sp|O75581|LRP6_HUMAN Low-density lipoprotein receptor-related protein 6 OS=Homo sapiens GN=LRP6 PE=1 SV=2	1	25	17.2	0	62.366	2.2064	1.4816	1.9719	2.7947	1.2546	1.758	NaN	NaN	30.561	19.61	11.689	22.11	19.339	30.108	NaN	NaN	23	18	5	4	9	11	0	0	2.2589	1.3305	32.005	17.355	23	18	419
O75607	Nucleoplasmin-3	NPM3	sp|O75607|NPM3_HUMAN Nucleoplasmin-3 OS=Homo sapiens GN=NPM3 PE=1 SV=3	1	3	29.2	0	175.83	1.1834	0.83025	1.3469	1.1293	NaN	0.99715	NaN	1.0608	13.498	8.3352	6.993	11.53	NaN	0.30439	NaN	22.56	3	3	4	5	1	2	1	2	1.0004	1.094	0.58272	33.541	3	3	420
O75608	Acyl-protein thioesterase 1	LYPLA1	sp|O75608|LYPA1_HUMAN Acyl-protein thioesterase 1 OS=Homo sapiens GN=LYPLA1 PE=1 SV=1	1	2	10.9	0	11.732	NaN	1.1392	NaN	NaN	NaN	NaN	NaN	NaN	NaN	20.616	NaN	NaN	NaN	NaN	NaN	NaN	1	2	0	1	0	0	0	0	NaN	1.8295	NaN	13.059	1	2	421
O75629	Protein CREG1	CREG1	sp|O75629|CREG1_HUMAN Protein CREG1 OS=Homo sapiens GN=CREG1 PE=1 SV=1	1	7	47.7	0	42.798	1.4441	1.2313	1.0777	4.0706	NaN	NaN	NaN	NaN	15.522	43.378	22.946	99.866	NaN	NaN	NaN	NaN	8	11	4	2	0	1	0	1	1.9306	1.0718	47.957	24.664	8	11	422
O75643	U5 small nuclear ribonucleoprotein 200 kDa helicase	SNRNP200	sp|O75643|U520_HUMAN U5 small nuclear ribonucleoprotein 200 kDa helicase OS=Homo sapiens GN=SNRNP200 PE=1 SV=2	1	122	62.7	0	323.31	1.2251	0.90366	1.0172	0.91671	1.1588	0.99909	0.7943	0.97924	16.167	16.511	9.4161	15.032	21.47	16.438	22.397	18.812	82	79	132	160	137	154	212	147	1.1439	1.0306	18.919	16.221	82	79	423
O75663	TIP41-like protein	TIPRL	sp|O75663|TIPRL_HUMAN TIP41-like protein OS=Homo sapiens GN=TIPRL PE=1 SV=2	1	8	39.7	0	14.491	1.054	1.0207	1.1974	1.3221	NaN	NaN	NaN	NaN	19.304	12.392	14.848	15.471	NaN	NaN	NaN	NaN	7	3	3	3	0	0	0	0	1.0442	0.90184	21.465	4.0194	7	3	424
O75688	Protein phosphatase 1B	PPM1B	sp|O75688|PPM1B_HUMAN Protein phosphatase 1B OS=Homo sapiens GN=PPM1B PE=1 SV=1	1	5	13.4	0	6.3042	1.0315	0.93982	NaN	1.0268	NaN	NaN	NaN	NaN	27.437	8.8933	NaN	15.199	NaN	NaN	NaN	NaN	3	2	0	2	0	0	0	0	0.75314	0.88319	41.369	19.359	3	2	425
O75752	UDP-GalNAc:beta-1,3-N-acetylgalactosaminyltransferase 1	B3GALNT1	sp|O75752|B3GL1_HUMAN UDP-GalNAc:beta-1,3-N-acetylgalactosaminyltransferase 1 OS=Homo sapiens GN=B3GALNT1 PE=2 SV=1	1	1	4.2	0	10.4	0.88824	1.4703	NaN	NaN	NaN	1.2821	NaN	NaN	16.745	38.907	NaN	NaN	NaN	21.129	NaN	NaN	2	2	0	0	1	2	0	0	0.92908	0.78979	0.97757	74.955	2	2	426
O75787	Renin receptor	ATP6AP2	sp|O75787|RENR_HUMAN Renin receptor OS=Homo sapiens GN=ATP6AP2 PE=1 SV=2	1	11	38.3	0	323.31	1.0401	1.6863	0.78402	0.822	0.5338	1.0523	NaN	0.8011	6.8992	12.049	14.829	8.0916	55.469	26.906	NaN	4.6668	7	11	9	10	2	3	0	3	1.0048	1.734	6.9272	5.6258	7	11	427
O75817	Ribonuclease P protein subunit p20	POP7	sp|O75817|POP7_HUMAN Ribonuclease P protein subunit p20 OS=Homo sapiens GN=POP7 PE=1 SV=2	1	1	10.7	0	3.2816	NaN	NaN	NaN	NaN	NaN	NaN	NaN	NaN	NaN	NaN	NaN	NaN	NaN	NaN	NaN	NaN	1	1	1	1	0	0	0	0	NaN	NaN	NaN	NaN	1	1	428
O75818	Ribonuclease P protein subunit p40	RPP40	sp|O75818|RPP40_HUMAN Ribonuclease P protein subunit p40 OS=Homo sapiens GN=RPP40 PE=1 SV=3	1	3	8.5	0.0010949	2.5355	0.95431	0.70274	NaN	NaN	NaN	NaN	NaN	NaN	10.244	14.797	NaN	NaN	NaN	NaN	NaN	NaN	2	3	0	0	0	0	1	0	0.62604	0.68108	17.196	9.0238	2	3	429
O75821	Eukaryotic translation initiation factor 3 subunit G	EIF3G	sp|O75821|EIF3G_HUMAN Eukaryotic translation initiation factor 3 subunit G OS=Homo sapiens GN=EIF3G PE=1 SV=2	1	8	33.8	0	23.576	NaN	1.6708	1.1414	0.98391	NaN	NaN	1.0987	0.94199	NaN	102.35	12.373	32.138	NaN	NaN	12.109	64.737	1	4	5	4	0	0	5	2	NaN	1.1202	NaN	7.6654	1	4	430
O75822	Eukaryotic translation initiation factor 3 subunit J	EIF3J	sp|O75822|EIF3J_HUMAN Eukaryotic translation initiation factor 3 subunit J OS=Homo sapiens GN=EIF3J PE=1 SV=2	1	14	52.7	0	257.3	1.0374	0.8979	1.0719	1.1235	1.072	1.1327	1.0791	1.0441	13.48	16.435	6.1996	12.882	8.8516	20.99	11.703	9.3127	10	10	10	19	9	6	8	2	1.0036	0.86931	6.0196	13.342	10	10	431
O75828	Carbonyl reductase [NADPH] 3	CBR3	sp|O75828|CBR3_HUMAN Carbonyl reductase [NADPH] 3 OS=Homo sapiens GN=CBR3 PE=1 SV=3	1	9	38.6	0	6.7448	1.0922	0.94967	0.95706	1.1789	NaN	NaN	NaN	NaN	25.881	21.85	75.288	21.633	NaN	NaN	NaN	NaN	4	2	4	5	0	0	0	0	1.2025	1.1324	50.148	19.063	4	2	432
O75832	26S proteasome non-ATPase regulatory subunit 10	PSMD10	sp|O75832|PSD10_HUMAN 26S proteasome non-ATPase regulatory subunit 10 OS=Homo sapiens GN=PSMD10 PE=1 SV=1	1	4	19.9	0	12.534	0.72438	0.64274	0.61852	0.79949	NaN	NaN	NaN	NaN	16.476	14.434	10.271	9.2252	NaN	NaN	NaN	NaN	2	3	2	2	0	0	0	0	0.66589	0.56081	5.3124	23.243	2	3	433
O75843	AP-1 complex subunit gamma-like 2	AP1G2	sp|O75843|AP1G2_HUMAN AP-1 complex subunit gamma-like 2 OS=Homo sapiens GN=AP1G2 PE=1 SV=1	1	1	1.1	0.0078525	1.7416	1.1452	NaN	0.85945	1.0455	1.0336	1.1617	1.4796	1.0571	1.8447	NaN	18.086	10.335	7.1442	5.8041	23.241	1.6515	2	1	3	2	2	3	3	2	1.2261	NaN	0.15732	NaN	2	1	434
O75874	Isocitrate dehydrogenase [NADP] cytoplasmic	IDH1	sp|O75874|IDHC_HUMAN Isocitrate dehydrogenase [NADP] cytoplasmic OS=Homo sapiens GN=IDH1 PE=1 SV=2	1	25	64.5	0	295.36	0.85194	0.76144	1.129	1.1104	1.2993	1.2536	1.0659	1.0947	8.7255	13.103	14.599	23.367	5.4178	8.9241	22.385	10.2	51	63	52	61	28	43	48	46	0.77736	0.71601	9.4476	15.571	51	63	435
O75882	Attractin	ATRN	sp|O75882|ATRN_HUMAN Attractin OS=Homo sapiens GN=ATRN PE=1 SV=2	1	46	34.6	0	323.31	0.95436	1.0304	0.95977	1.1792	0.84548	0.91431	0.86578	0.79585	12.265	11.168	22.254	22.441	17.39	14.274	20.052	11.804	69	70	36	38	30	39	21	20	0.92893	0.89674	13.174	12.867	69	70	436
O75886	Signal transducing adapter molecule 2	STAM2	sp|O75886|STAM2_HUMAN Signal transducing adapter molecule 2 OS=Homo sapiens GN=STAM2 PE=1 SV=1	1	2	4.6	0	3.1995	0.01185	0.013451	0.012935	6.1572	0.0072817	0.0052915	0.016741	0.0097307	52.582	133.65	129.61	160.65	11.396	202.76	229.68	15.29	5	4	10	3	8	4	2	4	0.0041608	0.011317	169.82	88.236	4	6	437
O75915	PRA1 family protein 3	ARL6IP5	sp|O75915|PRAF3_HUMAN PRA1 family protein 3 OS=Homo sapiens GN=ARL6IP5 PE=1 SV=1	1	2	10.6	0	4.2558	NaN	NaN	NaN	NaN	NaN	NaN	0.88521	NaN	NaN	NaN	NaN	NaN	NaN	NaN	2.7653	NaN	1	1	1	1	0	0	2	0	NaN	NaN	NaN	NaN	1	1	438
O75934	Pre-mRNA-splicing factor SPF27	BCAS2	sp|O75934|SPF27_HUMAN Pre-mRNA-splicing factor SPF27 OS=Homo sapiens GN=BCAS2 PE=1 SV=1	1	4	28	0	23.801	NaN	NaN	NaN	1.0952	NaN	NaN	NaN	NaN	NaN	NaN	NaN	3.1267	NaN	NaN	NaN	NaN	1	1	1	3	0	0	0	1	NaN	NaN	NaN	NaN	1	1	439
O75935	Dynactin subunit 3	DCTN3	sp|O75935|DCTN3_HUMAN Dynactin subunit 3 OS=Homo sapiens GN=DCTN3 PE=1 SV=1	1	6	33.9	0	5.5798	0.91641	1.1777	0.9734	NaN	NaN	NaN	NaN	NaN	6.0327	27.002	26.562	NaN	NaN	NaN	NaN	NaN	5	4	3	1	0	0	0	0	0.8968	1.063	23.789	16.182	5	4	440
O75937	DnaJ homolog subfamily C member 8	DNAJC8	sp|O75937|DNJC8_HUMAN DnaJ homolog subfamily C member 8 OS=Homo sapiens GN=DNAJC8 PE=1 SV=2	1	4	14.2	0	6.0446	NaN	NaN	1.0668	1.1081	NaN	NaN	NaN	NaN	NaN	NaN	11.678	25.243	NaN	NaN	NaN	NaN	0	0	3	4	0	0	0	0	NaN	NaN	NaN	NaN	0	0	441
O75947	ATP synthase subunit d, mitochondrial	ATP5H	sp|O75947|ATP5H_HUMAN ATP synthase subunit d, mitochondrial OS=Homo sapiens GN=ATP5H PE=1 SV=3	1	5	35.4	0	8.1336	NaN	NaN	NaN	NaN	NaN	NaN	1.568	1.2272	NaN	NaN	NaN	NaN	NaN	NaN	8.0173	19.219	0	0	0	0	0	0	2	6	NaN	NaN	NaN	NaN	0	0	442
O75954	Tetraspanin-9	TSPAN9	sp|O75954|TSN9_HUMAN Tetraspanin-9 OS=Homo sapiens GN=TSPAN9 PE=1 SV=1	1	2	10.9	0	3.4561	1.6173	NaN	NaN	NaN	NaN	NaN	NaN	NaN	0.91154	NaN	NaN	NaN	NaN	NaN	NaN	NaN	2	1	0	1	0	0	0	0	1.5553	NaN	1.2881	NaN	2	1	443
O75962;O60229	Triple functional domain protein	TRIO	sp|O75962|TRIO_HUMAN Triple functional domain protein OS=Homo sapiens GN=TRIO PE=1 SV=2	2	13	7	0	42.648	NaN	1.0952	0.90189	0.82452	0.64438	0.82656	0.99257	0.82591	NaN	0	7.2068	44.895	11.815	5.0646	30.267	17.509	1	2	4	8	2	3	6	4	NaN	1.0186	NaN	0	1	2	444
O75964	ATP synthase subunit g, mitochondrial	ATP5L	sp|O75964|ATP5L_HUMAN ATP synthase subunit g, mitochondrial OS=Homo sapiens GN=ATP5L PE=1 SV=3	1	4	46.6	0	11.552	NaN	NaN	NaN	NaN	1.1803	NaN	1.4804	1.2233	NaN	NaN	NaN	NaN	19.026	NaN	11.222	17.436	1	0	0	0	2	0	6	9	NaN	NaN	NaN	NaN	1	0	445
O75976	Carboxypeptidase D	CPD	sp|O75976|CBPD_HUMAN Carboxypeptidase D OS=Homo sapiens GN=CPD PE=1 SV=2	1	6	7	0	29.372	0.79907	1.1227	0.89129	NaN	NaN	NaN	NaN	NaN	40.256	22.018	1.7042	NaN	NaN	NaN	NaN	NaN	5	6	2	0	1	1	0	0	0.88703	0.94807	20.936	29.09	5	6	446
O76003	Glutaredoxin-3	GLRX3	sp|O76003|GLRX3_HUMAN Glutaredoxin-3 OS=Homo sapiens GN=GLRX3 PE=1 SV=2	1	13	46.3	0	323.31	1.0193	1.0566	0.91653	1.1121	0.91242	1.0066	1.1286	1.038	1.6271	50.896	15.1	6.4521	7.3352	19.146	8.335	11.822	2	9	11	14	8	12	14	6	1.1216	1.0083	5.8683	31.997	2	9	447
O76021	Ribosomal L1 domain-containing protein 1	RSL1D1	sp|O76021|RL1D1_HUMAN Ribosomal L1 domain-containing protein 1 OS=Homo sapiens GN=RSL1D1 PE=1 SV=3	1	5	12.4	0	2.946	0.95852	0.78969	1.1242	1.0872	NaN	NaN	0.9387	NaN	9.0056	13.037	7.2077	3.9027	NaN	NaN	69.533	NaN	2	2	4	2	1	0	3	0	1.7568	0.39687	11.846	9.9806	2	2	448
O76061	Stanniocalcin-2	STC2	sp|O76061|STC2_HUMAN Stanniocalcin-2 OS=Homo sapiens GN=STC2 PE=1 SV=1	1	9	50.3	0	323.31	1.81	3.0894	0.84574	1.8567	0.98352	1.2919	1.3415	1.0644	10.234	22.906	24.408	19.961	30.171	28.209	9.7674	19.794	64	77	38	34	28	30	36	35	2.0584	2.2968	9.7071	17.826	64	77	449
O76071	Probable cytosolic iron-sulfur protein assembly protein CIAO1	CIAO1	sp|O76071|CIAO1_HUMAN Probable cytosolic iron-sulfur protein assembly protein CIAO1 OS=Homo sapiens GN=CIAO1 PE=1 SV=1	1	7	28.9	0	17.668	1.1273	1.0246	0.83184	0.92283	NaN	1.3234	0.90359	0.97486	37.484	56.928	51.831	0.68836	NaN	16.308	3.6763	6.698	5	9	3	2	1	2	2	2	1.0227	1.0243	12.802	8.0885	5	9	450
O76082	Solute carrier family 22 member 5	SLC22A5	sp|O76082|S22A5_HUMAN Solute carrier family 22 member 5 OS=Homo sapiens GN=SLC22A5 PE=1 SV=1	1	2	3.8	0	4.9275	3.2168	NaN	1.7096	2.4414	1.8199	2.0838	2.2172	1.4002	15.891	NaN	8.6316	14.94	37.18	5.9392	5.0291	23.231	2	1	3	3	2	2	2	3	2.0852	NaN	34.67	NaN	2	1	451
O76094	Signal recognition particle subunit SRP72	SRP72	sp|O76094|SRP72_HUMAN Signal recognition particle subunit SRP72 OS=Homo sapiens GN=SRP72 PE=1 SV=3	1	11	22.2	0	45.78	1.0173	1.1356	0.83115	0.43573	NaN	NaN	1.0183	NaN	23.33	6.8641	33.582	37.641	NaN	NaN	47.096	NaN	11	7	8	5	1	0	6	0	1.1018	1.0561	55.002	67.136	11	7	452
O94760	N(G),N(G)-dimethylarginine dimethylaminohydrolase 1	DDAH1	sp|O94760|DDAH1_HUMAN N(G),N(G)-dimethylarginine dimethylaminohydrolase 1 OS=Homo sapiens GN=DDAH1 PE=1 SV=3	1	5	16.8	0	3.7338	NaN	1.2609	0.32258	NaN	NaN	NaN	NaN	NaN	NaN	16.307	22.532	NaN	NaN	NaN	NaN	NaN	1	3	3	1	0	0	0	0	NaN	0.95685	NaN	7.3464	1	3	453
O94776;Q9BTC8;Q13330	Metastasis-associated protein MTA2	MTA2	sp|O94776|MTA2_HUMAN Metastasis-associated protein MTA2 OS=Homo sapiens GN=MTA2 PE=1 SV=1	3	5	7.6	0	3.5442	NaN	NaN	1.1109	NaN	NaN	NaN	1.1476	1.097	NaN	NaN	0.026732	NaN	NaN	NaN	12.516	9.7961	0	0	2	0	0	0	5	2	NaN	NaN	NaN	NaN	0	0	454
O94804	Serine/threonine-protein kinase 10	STK10	sp|O94804|STK10_HUMAN Serine/threonine-protein kinase 10 OS=Homo sapiens GN=STK10 PE=1 SV=1	1	7	8.3	0	4.6025	1.0218	0.52515	NaN	NaN	NaN	NaN	NaN	NaN	16.319	74.1	NaN	NaN	NaN	NaN	NaN	NaN	3	4	1	1	1	1	0	1	0.79935	0.89781	51.723	8.7367	3	4	455
O94822	E3 ubiquitin-protein ligase listerin	LTN1	sp|O94822|LTN1_HUMAN E3 ubiquitin-protein ligase listerin OS=Homo sapiens GN=LTN1 PE=1 SV=6	1	4	3.1	0.0041725	1.9461	0.98765	1.0416	NaN	NaN	NaN	NaN	NaN	0.608	16.283	1.1108	NaN	NaN	NaN	NaN	NaN	0.053043	2	2	0	0	0	0	1	2	0.94065	1.2335	3.0742	5.2468	2	2	456
O94826	Mitochondrial import receptor subunit TOM70	TOMM70A	sp|O94826|TOM70_HUMAN Mitochondrial import receptor subunit TOM70 OS=Homo sapiens GN=TOMM70A PE=1 SV=1	1	3	4.3	0.0048527	1.9127	NaN	NaN	0.83466	NaN	NaN	NaN	4.3808	NaN	NaN	NaN	24.345	NaN	NaN	NaN	93.605	NaN	0	0	2	0	0	0	3	0	NaN	NaN	NaN	NaN	0	0	457
O94832;B0I1T2	Unconventional myosin-Id	MYO1D	sp|O94832|MYO1D_HUMAN Unconventional myosin-Id OS=Homo sapiens GN=MYO1D PE=1 SV=2	2	22	26.1	0	66.347	0.7602	1.0674	0.68486	0.73829	NaN	0.63903	0.80737	0.89535	15.868	42.726	7.2952	25.201	NaN	8.7872	36.586	22.068	8	8	24	25	1	2	10	8	0.87263	0.93303	68.817	10.333	8	8	458
O94855	Protein transport protein Sec24D	SEC24D	sp|O94855|SC24D_HUMAN Protein transport protein Sec24D OS=Homo sapiens GN=SEC24D PE=1 SV=2	1	14	15.3	0	29.043	0.92752	1.3412	0.85497	0.94244	1.2158	1.0622	1.0902	0.90295	4.4733	16.355	17.27	39.968	12.237	23.131	42.77	24.928	5	8	6	9	7	6	3	3	0.95879	1.2243	10.559	7.9797	5	8	459
O94874	E3 UFM1-protein ligase 1	UFL1	sp|O94874|UFL1_HUMAN E3 UFM1-protein ligase 1 OS=Homo sapiens GN=UFL1 PE=1 SV=2	1	8	10.7	0	7.3615	NaN	NaN	0.87859	1.5612	1.4285	NaN	5.8794	NaN	NaN	NaN	23.971	33.123	4.129	NaN	192.21	NaN	0	1	6	6	2	1	3	0	NaN	NaN	NaN	NaN	0	1	460
O94903	Proline synthase co-transcribed bacterial homolog protein	PROSC	sp|O94903|PROSC_HUMAN Proline synthase co-transcribed bacterial homolog protein OS=Homo sapiens GN=PROSC PE=1 SV=1	1	6	28	0	14.579	NaN	1.0707	1.0669	0.97485	NaN	NaN	NaN	NaN	NaN	5.4314	17.769	13.277	NaN	NaN	NaN	NaN	1	2	5	2	0	0	0	0	NaN	0.9047	NaN	1.5411	1	2	461
O94907;Q9UBU2	Dickkopf-related protein 1	DKK1	sp|O94907|DKK1_HUMAN Dickkopf-related protein 1 OS=Homo sapiens GN=DKK1 PE=1 SV=1	2	7	24.8	0	16.835	0.27075	0.082014	0.44423	NaN	NaN	NaN	NaN	NaN	10.611	37.456	20.601	NaN	NaN	NaN	NaN	NaN	4	7	3	0	0	0	0	0	0.32795	0.085874	6.5497	43.055	4	7	462
O94910	Latrophilin-1	LPHN1	sp|O94910|AGRL1_HUMAN Adhesion G protein-coupled receptor L1 OS=Homo sapiens GN=ADGRL1 PE=1 SV=1	1	16	15.7	0	156.89	0.76484	0.43806	0.84356	1.6761	0.7636	1.0025	1.1722	0.84014	14.406	12.67	7.8785	16.851	14.034	9.0262	17.403	97.001	15	12	6	8	17	13	11	7	0.95597	0.33858	18.327	14.691	15	12	463
O94915	Protein furry homolog-like	FRYL	sp|O94915|FRYL_HUMAN Protein furry homolog-like OS=Homo sapiens GN=FRYL PE=1 SV=2	1	25	10.1	0	35.698	0.92975	1.1637	0.89288	0.69588	1.5387	NaN	0.5817	0.88517	177.02	60.106	14.225	14.225	209.81	NaN	55.276	5.8321	3	3	9	11	2	1	15	4	0.92474	1.3014	176.86	41.875	3	3	464
O94966	Ubiquitin carboxyl-terminal hydrolase 19	USP19	sp|O94966|UBP19_HUMAN Ubiquitin carboxyl-terminal hydrolase 19 OS=Homo sapiens GN=USP19 PE=1 SV=2	1	5	6.1	0	3.7733	0.7781	NaN	1.1668	NaN	NaN	NaN	NaN	NaN	16.787	NaN	34.759	NaN	NaN	NaN	NaN	NaN	2	0	3	0	1	1	0	0	0.73914	NaN	22.29	NaN	2	0	465
O94967	WD repeat-containing protein 47	WDR47	sp|O94967|WDR47_HUMAN WD repeat-containing protein 47 OS=Homo sapiens GN=WDR47 PE=1 SV=1	1	2	2.5	0.00074516	2.8172	1.4353	1.7524	NaN	NaN	NaN	0.86891	1.1901	NaN	13.169	13.464	NaN	NaN	NaN	2.7525	13.829	NaN	2	2	0	0	1	2	2	0	1.2379	1.8487	10.533	6.6988	2	2	466
O94973	AP-2 complex subunit alpha-2	AP2A2	sp|O94973|AP2A2_HUMAN AP-2 complex subunit alpha-2 OS=Homo sapiens GN=AP2A2 PE=1 SV=2	1	34	43.9	0	194.69	0.96358	1.0281	0.90325	1.0916	0.91256	0.88965	0.86699	0.85548	19.735	14.758	27.003	10.746	20.47	19.922	36.663	7.0152	22	17	18	18	11	13	20	10	1.0345	1.0959	21.727	66.638	22	16	467
O94979;Q9NQW1	Protein transport protein Sec31A	SEC31A	sp|O94979|SC31A_HUMAN Protein transport protein Sec31A OS=Homo sapiens GN=SEC31A PE=1 SV=3	2	38	33.2	0	323.31	1.1433	1.5083	0.95711	0.92414	1.1399	1.0126	0.95352	1.0566	13.95	19.454	13.294	7.8985	22.329	26.334	24.814	60.134	37	43	71	84	58	58	60	64	1.0659	1.568	13.589	23.656	37	43	468
O94985	Calsyntenin-1;Soluble Alc-alpha;CTF1-alpha	CLSTN1	sp|O94985|CSTN1_HUMAN Calsyntenin-1 OS=Homo sapiens GN=CLSTN1 PE=1 SV=1	1	62	52.6	0	323.31	1.209	1.02	1.1284	1.7272	1.043	1.2885	1.3377	1.0552	10.174	10.734	12.896	9.8017	7.3581	10.743	10.541	9.5785	234	275	244	255	192	213	206	223	1.2675	0.87496	8.8944	8.9408	235	277	469
O95049	Tight junction protein ZO-3	TJP3	sp|O95049|ZO3_HUMAN Tight junction protein ZO-3 OS=Homo sapiens GN=TJP3 PE=1 SV=3	1	2	3	0.00073719	2.6821	NaN	NaN	1.1698	1.0193	NaN	NaN	NaN	NaN	NaN	NaN	17.172	16.27	NaN	NaN	NaN	NaN	0	0	2	3	0	1	0	0	NaN	NaN	NaN	NaN	0	0	470
O95071	E3 ubiquitin-protein ligase UBR5	UBR5	sp|O95071|UBR5_HUMAN E3 ubiquitin-protein ligase UBR5 OS=Homo sapiens GN=UBR5 PE=1 SV=2	1	19	8.8	0	60.177	1.089	1.278	1.1131	0.95349	0.78195	1.0874	0.5981	0.89306	9.0245	60.616	48.232	15.649	3.0078	34.906	20.727	13.222	4	5	7	3	2	3	11	5	1.1383	1.7227	11.711	78.263	4	5	471
O95084	Serine protease 23	PRSS23	sp|O95084|PRS23_HUMAN Serine protease 23 OS=Homo sapiens GN=PRSS23 PE=1 SV=1	1	19	62.1	0	323.31	1.187	1.2546	0.60343	1.0466	0.74238	1.4559	1.7445	1.0515	14.679	16.103	23.465	10.734	17.026	12.281	15.126	11.081	60	66	46	52	14	16	27	32	1.4599	1.0153	10.236	19.066	61	66	472
O95104;Q9UPN6	Splicing factor, arginine/serine-rich 15;Protein SCAF8	SCAF4;SCAF8	sp|O95104|SFR15_HUMAN Splicing factor, arginine/serine-rich 15 OS=Homo sapiens GN=SCAF4 PE=1 SV=3;sp|Q9UPN6|SCAF8_HUMAN Protein SCAF8 OS=Homo sapiens GN=SCAF8 PE=1 SV=1	2	1	1	0.0018215	2.4955	NaN	NaN	NaN	0.71352	NaN	NaN	NaN	NaN	NaN	NaN	NaN	13.591	NaN	NaN	NaN	NaN	0	0	1	2	0	0	0	0	NaN	NaN	NaN	NaN	0	0	473
O95155	Ubiquitin conjugation factor E4 B	UBE4B	sp|O95155|UBE4B_HUMAN Ubiquitin conjugation factor E4 B OS=Homo sapiens GN=UBE4B PE=1 SV=1	1	6	4.6	0	5.0512	1.0488	NaN	NaN	NaN	NaN	NaN	0.80924	NaN	6.521	NaN	NaN	NaN	NaN	NaN	41.818	NaN	2	1	0	0	0	1	5	1	1.0882	NaN	5.1629	NaN	2	1	474
O95163	Elongator complex protein 1	IKBKAP	sp|O95163|ELP1_HUMAN Elongator complex protein 1 OS=Homo sapiens GN=IKBKAP PE=1 SV=3	1	28	27.3	0	95.46	0.9842	0.92438	0.98219	0.96615	0.88723	0.8671	0.88491	0.87477	9.3484	38.792	16.604	20.732	7.2417	13.56	48.639	31.854	10	8	21	24	19	22	27	17	0.94589	1.1237	8.4679	10.1	10	8	475
O95164	Ubiquitin-like protein 3	UBL3	sp|O95164|UBL3_HUMAN Ubiquitin-like protein 3 OS=Homo sapiens GN=UBL3 PE=1 SV=1	1	2	17.9	0.00073665	2.6736	NaN	NaN	1.7096	NaN	NaN	NaN	NaN	NaN	NaN	NaN	114.35	NaN	NaN	NaN	NaN	NaN	0	0	2	1	0	0	0	1	NaN	NaN	NaN	NaN	0	0	476
O95168	NADH dehydrogenase [ubiquinone] 1 beta subcomplex subunit 4	NDUFB4	sp|O95168|NDUB4_HUMAN NADH dehydrogenase [ubiquinone] 1 beta subcomplex subunit 4 OS=Homo sapiens GN=NDUFB4 PE=1 SV=3	1	3	31	0	9.7638	NaN	NaN	NaN	NaN	NaN	NaN	NaN	1.0857	NaN	NaN	NaN	NaN	NaN	NaN	NaN	108.32	0	0	0	0	0	0	1	5	NaN	NaN	NaN	NaN	0	0	477
O95197	Reticulon-3	RTN3	sp|O95197|RTN3_HUMAN Reticulon-3 OS=Homo sapiens GN=RTN3 PE=1 SV=2	1	2	1.3	0	5.1026	1.4369	0.87774	1.0712	1.452	NaN	NaN	1.3281	1.2025	9.4961	0.16008	13.48	4.4986	NaN	NaN	14.256	16.294	3	2	2	2	0	0	3	6	1.3345	0.74231	10.571	4.9396	3	2	478
O95219	Sorting nexin-4	SNX4	sp|O95219|SNX4_HUMAN Sorting nexin-4 OS=Homo sapiens GN=SNX4 PE=1 SV=1	1	1	2	0.0051706	1.8657	NaN	NaN	NaN	NaN	NaN	NaN	NaN	NaN	NaN	NaN	NaN	NaN	NaN	NaN	NaN	NaN	0	0	0	1	0	0	0	0	NaN	NaN	NaN	NaN	0	0	479
O95232	Luc7-like protein 3	LUC7L3	sp|O95232|LC7L3_HUMAN Luc7-like protein 3 OS=Homo sapiens GN=LUC7L3 PE=1 SV=2	1	4	11.1	0	126.26	NaN	NaN	1.6025	1.3897	1.5639	1.1474	1.1266	1.347	NaN	NaN	16.473	9.857	9.6271	23.499	59.314	12.175	0	0	4	7	2	5	5	6	NaN	NaN	NaN	NaN	0	0	480
O95239;Q2VIQ3	Chromosome-associated kinesin KIF4A	KIF4A	sp|O95239|KIF4A_HUMAN Chromosome-associated kinesin KIF4A OS=Homo sapiens GN=KIF4A PE=1 SV=3	2	9	8.2	0	14.516	0.91346	1.0567	NaN	NaN	0.76608	0.6462	0.88663	0.9088	0.27797	22.078	NaN	NaN	26.399	7.0762	6.315	14.041	2	3	1	1	5	4	6	3	0.87766	0.95094	0.48975	18.903	2	3	481
O95248	Myotubularin-related protein 5	SBF1	sp|O95248|MTMR5_HUMAN Myotubularin-related protein 5 OS=Homo sapiens GN=SBF1 PE=1 SV=3	1	7	5.1	0	15.262	NaN	NaN	0.67178	0.46212	NaN	NaN	NaN	NaN	NaN	NaN	43.168	16.174	NaN	NaN	NaN	NaN	1	1	2	3	0	0	1	0	NaN	NaN	NaN	NaN	1	1	482
O95249	Golgi SNAP receptor complex member 1	GOSR1	sp|O95249|GOSR1_HUMAN Golgi SNAP receptor complex member 1 OS=Homo sapiens GN=GOSR1 PE=1 SV=1	1	1	5.2	0	6.5701	NaN	NaN	NaN	NaN	NaN	NaN	NaN	NaN	NaN	NaN	NaN	NaN	NaN	NaN	NaN	NaN	0	0	0	0	0	0	0	1	NaN	NaN	NaN	NaN	0	0	483
O95274	Ly6/PLAUR domain-containing protein 3	LYPD3	sp|O95274|LYPD3_HUMAN Ly6/PLAUR domain-containing protein 3 OS=Homo sapiens GN=LYPD3 PE=1 SV=2	1	7	32.7	0	323.31	0.46893	0.64567	0.5509	0.84087	0.84517	0.81713	NaN	0.58302	30.509	10.729	17.555	31.374	14.302	15.691	NaN	7.6357	31	38	24	23	7	8	1	2	0.52379	0.48413	20.048	20.811	31	38	484
O95292	Vesicle-associated membrane protein-associated protein B/C	VAPB	sp|O95292|VAPB_HUMAN Vesicle-associated membrane protein-associated protein B/C OS=Homo sapiens GN=VAPB PE=1 SV=3	1	12	53.9	0	65.656	NaN	NaN	0.90887	1.0579	1.1621	NaN	1.1522	1.0322	NaN	NaN	13.735	5.0943	50.192	NaN	25.835	22.278	1	0	4	6	2	0	6	33	NaN	NaN	NaN	NaN	1	0	485
O95295	SNARE-associated protein Snapin	SNAPIN	sp|O95295|SNAPN_HUMAN SNARE-associated protein Snapin OS=Homo sapiens GN=SNAPIN PE=1 SV=1	1	1	10.3	0	10.349	NaN	NaN	NaN	NaN	NaN	NaN	NaN	NaN	NaN	NaN	NaN	NaN	NaN	NaN	NaN	NaN	0	0	1	1	0	0	0	0	NaN	NaN	NaN	NaN	0	0	486
O95297	Myelin protein zero-like protein 1	MPZL1	sp|O95297|MPZL1_HUMAN Myelin protein zero-like protein 1 OS=Homo sapiens GN=MPZL1 PE=1 SV=1	1	5	21.9	0	11.57	3.2553	0.71433	2.1285	2.6667	1.6849	1.2333	NaN	NaN	25.218	24.902	18.072	29.371	10.006	52.104	NaN	NaN	8	3	3	3	2	2	0	0	3.0819	0.89065	25.722	43.007	8	3	487
O95336	6-phosphogluconolactonase	PGLS	sp|O95336|6PGL_HUMAN 6-phosphogluconolactonase OS=Homo sapiens GN=PGLS PE=1 SV=2	1	12	72.9	0	196.64	1.0969	1.0312	1.019	1.003	1.1916	1.0666	1.1851	1.0884	8.4905	7.2284	8.4498	12.989	18.678	7.446	15.665	6.5093	9	10	15	12	5	5	3	2	1.0609	1.0402	10.758	18.721	9	11	488
O95340	Bifunctional 3-phosphoadenosine 5-phosphosulfate synthase 2;Sulfate adenylyltransferase;Adenylyl-sulfate kinase	PAPSS2	sp|O95340|PAPS2_HUMAN Bifunctional 3-phosphoadenosine 5-phosphosulfate synthase 2 OS=Homo sapiens GN=PAPSS2 PE=1 SV=2	1	5	10.4	0	7.0644	NaN	2.2923	NaN	NaN	NaN	NaN	NaN	NaN	NaN	191.51	NaN	NaN	NaN	NaN	NaN	NaN	0	3	1	0	0	0	0	0	NaN	1.9656	NaN	197.75	0	3	489
O95347	Structural maintenance of chromosomes protein 2	SMC2	sp|O95347|SMC2_HUMAN Structural maintenance of chromosomes protein 2 OS=Homo sapiens GN=SMC2 PE=1 SV=2	1	25	25.1	0	66.987	0.9651	1.1741	1.2142	1.2469	0.76761	0.86292	0.94309	1.1142	11.147	34.378	17.714	14.744	7.7669	8.6946	23.314	37.119	6	5	17	19	16	15	24	16	1.0174	0.92496	12.254	15.178	6	5	490
O95352	Ubiquitin-like modifier-activating enzyme ATG7	ATG7	sp|O95352|ATG7_HUMAN Ubiquitin-like modifier-activating enzyme ATG7 OS=Homo sapiens GN=ATG7 PE=1 SV=1	1	3	5.4	0	7.4079	NaN	NaN	NaN	1.0943	1.004	0.91154	1.0001	NaN	NaN	NaN	NaN	0.83731	13.516	31.648	24.488	NaN	1	0	0	2	3	3	3	1	NaN	NaN	NaN	NaN	1	0	491
O95361;H0Y626;Q309B1	Tripartite motif-containing protein 16;Tripartite motif-containing protein 16-like protein	TRIM16;TRIM16L	sp|O95361|TRI16_HUMAN Tripartite motif-containing protein 16 OS=Homo sapiens GN=TRIM16 PE=1 SV=3;tr|H0Y626|H0Y626_HUMAN Uncharacterized protein OS=Homo sapiens PE=4 SV=2;sp|Q309B1|TR16L_HUMAN Tripartite motif-containing protein 16-like protein OS=Homo sapi	3	6	14.9	0	9.5874	0.92096	1.391	0.95686	0.84888	NaN	NaN	NaN	NaN	22.01	24.566	19.881	19.463	NaN	NaN	NaN	NaN	6	4	2	2	0	0	0	0	0.89258	1.3492	4.6471	13.551	6	4	492
O95373	Importin-7	IPO7	sp|O95373|IPO7_HUMAN Importin-7 OS=Homo sapiens GN=IPO7 PE=1 SV=1	1	36	40.5	0	323.31	0.95519	0.81662	0.96565	0.98135	1.0552	0.99229	0.91688	0.87004	11.939	15.394	15.574	16.055	14.373	11.124	27.113	22.313	40	40	35	39	40	38	33	32	0.92862	0.87433	13.434	8.6741	40	39	493
O95376	E3 ubiquitin-protein ligase ARIH2	ARIH2	sp|O95376|ARI2_HUMAN E3 ubiquitin-protein ligase ARIH2 OS=Homo sapiens GN=ARIH2 PE=1 SV=1	1	1	3.4	0.00073502	2.626	NaN	NaN	NaN	NaN	NaN	NaN	NaN	NaN	NaN	NaN	NaN	NaN	NaN	NaN	NaN	NaN	1	0	0	0	0	0	0	0	NaN	NaN	NaN	NaN	1	0	494
O95394	Phosphoacetylglucosamine mutase	PGM3	sp|O95394|AGM1_HUMAN Phosphoacetylglucosamine mutase OS=Homo sapiens GN=PGM3 PE=1 SV=1	1	18	41	0	56.332	1.3031	1.3297	0.97262	1.1387	1.3215	1.3004	1.1977	1.0097	13.877	10.824	6.9415	5.4625	6.4731	5.229	23.193	11.092	11	10	13	13	10	9	10	10	1.0773	1.1895	6.0074	20.789	11	9	495
O95433	Activator of 90 kDa heat shock protein ATPase homolog 1	AHSA1	sp|O95433|AHSA1_HUMAN Activator of 90 kDa heat shock protein ATPase homolog 1 OS=Homo sapiens GN=AHSA1 PE=1 SV=1	1	9	33.1	0	84.629	NaN	0.8858	0.79585	0.82607	0.76829	0.6565	0.82132	0.99021	NaN	14.322	22.37	28.047	16.893	3.6084	14.745	19.165	0	6	6	7	2	2	4	2	NaN	0.85022	NaN	24.36	0	6	496
O95456	Proteasome assembly chaperone 1	PSMG1	sp|O95456|PSMG1_HUMAN Proteasome assembly chaperone 1 OS=Homo sapiens GN=PSMG1 PE=1 SV=1	1	14	45.8	0	38.32	0.81997	0.90884	0.99908	0.93462	0.9234	0.88254	0.9219	1.1626	16.338	17.647	0.51312	5.4343	10.328	10.433	3.6885	37.47	19	22	9	5	2	3	4	5	0.72566	0.99179	8.9417	9.995	19	22	497
O95471;I3L3M4	Claudin-7;Claudin	CLDN7	sp|O95471|CLD7_HUMAN Claudin-7 OS=Homo sapiens GN=CLDN7 PE=1 SV=4;tr|I3L3M4|I3L3M4_HUMAN Uncharacterized protein OS=Homo sapiens PE=4 SV=1	2	2	15.6	0	5.6077	2.8476	NaN	NaN	NaN	NaN	NaN	NaN	NaN	22.066	NaN	NaN	NaN	NaN	NaN	NaN	NaN	2	1	0	1	0	0	0	0	3.92	NaN	9.1464	NaN	2	1	498
O95477	ATP-binding cassette sub-family A member 1	ABCA1	sp|O95477|ABCA1_HUMAN ATP-binding cassette sub-family A member 1 OS=Homo sapiens GN=ABCA1 PE=1 SV=3	1	17	8.9	0	34.648	NaN	NaN	0.9231	1.1472	0.56315	0.56299	0.6619	0.60114	NaN	NaN	107.22	1.7165	6.7033	44.396	62.777	102.2	0	0	4	2	8	9	3	4	NaN	NaN	NaN	NaN	0	0	499
O95486	Protein transport protein Sec24A	SEC24A	sp|O95486|SC24A_HUMAN Protein transport protein Sec24A OS=Homo sapiens GN=SEC24A PE=1 SV=2	1	15	18.2	0	58.624	1.2602	1.4045	0.96108	0.88314	0.893	1.132	0.93341	1.0449	21.778	16.496	11.712	13.738	17.061	5.5182	1.5444	15.758	4	3	8	14	5	6	6	4	1.0342	1.412	12.3	30.828	4	3	500
O95487	Protein transport protein Sec24B	SEC24B	sp|O95487|SC24B_HUMAN Protein transport protein Sec24B OS=Homo sapiens GN=SEC24B PE=1 SV=2	1	10	8.8	0	22.852	NaN	NaN	0.8784	0.88595	0.89784	1.0216	0.73441	0.91599	NaN	NaN	14.582	18.398	11.196	34.077	58.908	24.321	0	0	7	14	5	6	3	3	NaN	NaN	NaN	NaN	0	0	501
O95497	Pantetheinase	VNN1	sp|O95497|VNN1_HUMAN Pantetheinase OS=Homo sapiens GN=VNN1 PE=1 SV=2	1	2	5.5	0	47.303	NaN	NaN	NaN	2.1043	NaN	NaN	NaN	NaN	NaN	NaN	NaN	186.56	NaN	NaN	NaN	NaN	0	1	0	3	0	0	0	0	NaN	0.079038	NaN	188.71	0	2	502
O95498	Vascular non-inflammatory molecule 2	VNN2	sp|O95498|VNN2_HUMAN Vascular non-inflammatory molecule 2 OS=Homo sapiens GN=VNN2 PE=1 SV=3	1	2	2.7	0	6.0626	NaN	NaN	0.020053	NaN	0.18704	0.090007	NaN	NaN	NaN	NaN	150.15	NaN	51.898	58.697	NaN	NaN	0	1	3	0	2	2	0	0	NaN	NaN	NaN	NaN	0	1	503
O95602	DNA-directed RNA polymerase I subunit RPA1	POLR1A	sp|O95602|RPA1_HUMAN DNA-directed RNA polymerase I subunit RPA1 OS=Homo sapiens GN=POLR1A PE=1 SV=2	1	17	13.8	0	56.5	0.90323	NaN	0.94493	0.96911	1.2602	1.0009	0.67547	NaN	21.237	NaN	13.212	8.5661	57.283	16.889	7.1078	NaN	2	1	13	9	7	6	6	1	0.81123	NaN	25.448	NaN	2	1	504
O95631	Netrin-1	NTN1	sp|O95631|NET1_HUMAN Netrin-1 OS=Homo sapiens GN=NTN1 PE=1 SV=2	1	17	34.4	0	101.3	3.7063	NaN	1.3791	1.438	1.8845	1.767	1.3488	1.5689	23.396	NaN	14.177	16.97	40.559	6.8586	27.78	11.566	29	1	8	10	6	6	7	4	3.2522	NaN	24.083	NaN	29	1	505
O95671	N-acetylserotonin O-methyltransferase-like protein	ASMTL	sp|O95671|ASML_HUMAN N-acetylserotonin O-methyltransferase-like protein OS=Homo sapiens GN=ASMTL PE=1 SV=3	1	19	38.8	0	117.21	0.93163	0.95142	1.0027	0.82817	0.71343	0.99202	0.7817	0.94045	22.27	12.696	8.9419	29.523	18.812	11.624	9.9554	23.257	31	35	36	27	8	12	25	21	0.92439	0.99933	16.677	11.024	32	35	506
O95685	Protein phosphatase 1 regulatory subunit 3D	PPP1R3D	sp|O95685|PPR3D_HUMAN Protein phosphatase 1 regulatory subunit 3D OS=Homo sapiens GN=PPP1R3D PE=1 SV=1	1	6	29.4	0	12.089	1.4321	1.3701	NaN	NaN	NaN	NaN	NaN	NaN	9.7773	27.639	NaN	NaN	NaN	NaN	NaN	NaN	5	7	0	0	0	0	0	0	1.7757	1.6921	33.988	31.165	5	7	507
O95714	E3 ubiquitin-protein ligase HERC2	HERC2	sp|O95714|HERC2_HUMAN E3 ubiquitin-protein ligase HERC2 OS=Homo sapiens GN=HERC2 PE=1 SV=2	1	8	2.1	0	4.8834	NaN	NaN	NaN	NaN	NaN	NaN	0.67644	0.95252	NaN	NaN	NaN	NaN	NaN	NaN	3.1752	23.788	1	1	0	0	1	1	2	3	NaN	NaN	NaN	NaN	1	1	508
O95716	Ras-related protein Rab-3D	RAB3D	sp|O95716|RAB3D_HUMAN Ras-related protein Rab-3D OS=Homo sapiens GN=RAB3D PE=1 SV=1	1	6	26	0	11.812	0.81276	1.0095	0.92619	NaN	NaN	NaN	NaN	0.74438	42.216	16.624	41.906	NaN	NaN	NaN	NaN	8.1454	2	4	2	0	0	0	1	3	1.084	0.85245	44.68	17.477	2	4	509
O95749	Geranylgeranyl pyrophosphate synthase	GGPS1	sp|O95749|GGPPS_HUMAN Geranylgeranyl pyrophosphate synthase OS=Homo sapiens GN=GGPS1 PE=1 SV=1	1	5	15.7	0	5.7111	1.1699	1.1071	NaN	NaN	NaN	NaN	NaN	NaN	16.159	17.969	NaN	NaN	NaN	NaN	NaN	NaN	7	6	1	0	0	0	0	0	1.0015	1.2404	8.1645	35.688	7	6	510
O95757	Heat shock 70 kDa protein 4L	HSPA4L	sp|O95757|HS74L_HUMAN Heat shock 70 kDa protein 4L OS=Homo sapiens GN=HSPA4L PE=1 SV=3	1	40	59	0	176.11	1.1907	0.82268	1.2723	1.0943	1.0721	1.0644	1.111	1.151	14.296	27.439	27.355	50.579	11.48	48.096	15.276	16.304	31	25	27	27	29	35	24	15	1.0539	0.91024	17.374	16.375	31	25	511
O95777	U6 snRNA-associated Sm-like protein LSm8	LSM8	sp|O95777|LSM8_HUMAN U6 snRNA-associated Sm-like protein LSm8 OS=Homo sapiens GN=LSM8 PE=1 SV=3	1	3	37.5	0	8.6381	NaN	NaN	1.0764	NaN	NaN	NaN	NaN	NaN	NaN	NaN	6.5844	NaN	NaN	NaN	NaN	NaN	1	1	3	1	0	0	0	0	NaN	NaN	NaN	NaN	1	1	512
O95782	AP-2 complex subunit alpha-1	AP2A1	sp|O95782|AP2A1_HUMAN AP-2 complex subunit alpha-1 OS=Homo sapiens GN=AP2A1 PE=1 SV=3	1	41	48	0	181.36	1.1044	0.91862	1.1684	1.5366	0.84284	0.89951	1.0437	0.91146	16.63	17.201	25.674	86.842	13.211	14.235	15.147	14.559	42	31	57	78	39	53	45	52	1.1432	0.89088	19.746	16.707	41	31	513
O95793	Double-stranded RNA-binding protein Staufen homolog 1	STAU1	sp|O95793|STAU1_HUMAN Double-stranded RNA-binding protein Staufen homolog 1 OS=Homo sapiens GN=STAU1 PE=1 SV=2	1	5	9.7	0	5.4107	0.82528	0.95142	NaN	NaN	NaN	NaN	NaN	NaN	14.595	21.944	NaN	NaN	NaN	NaN	NaN	NaN	5	5	1	0	0	0	0	0	0.81661	0.95222	16.142	9.2059	5	5	514
O95816	BAG family molecular chaperone regulator 2	BAG2	sp|O95816|BAG2_HUMAN BAG family molecular chaperone regulator 2 OS=Homo sapiens GN=BAG2 PE=1 SV=1	1	1	5.2	0	3.4812	NaN	NaN	NaN	NaN	NaN	NaN	NaN	NaN	NaN	NaN	NaN	NaN	NaN	NaN	NaN	NaN	1	0	0	1	0	0	0	0	NaN	NaN	NaN	NaN	1	0	515
O95817	BAG family molecular chaperone regulator 3	BAG3	sp|O95817|BAG3_HUMAN BAG family molecular chaperone regulator 3 OS=Homo sapiens GN=BAG3 PE=1 SV=3	1	15	36.2	0	34.028	1.3403	1.2729	1.3283	1.0551	1.0846	0.91723	NaN	1.2798	28.998	9.9247	25.505	14.226	10.912	17.727	NaN	15.973	6	14	16	19	10	11	1	3	1.3043	1.2468	26.57	30.941	6	14	516
O95819;Q9UKE5	Mitogen-activated protein kinase kinase kinase kinase 4;TRAF2 and NCK-interacting protein kinase	MAP4K4;TNIK	sp|O95819|M4K4_HUMAN Mitogen-activated protein kinase kinase kinase kinase 4 OS=Homo sapiens GN=MAP4K4 PE=1 SV=2;sp|Q9UKE5|TNIK_HUMAN TRAF2 and NCK-interacting protein kinase OS=Homo sapiens GN=TNIK PE=1 SV=1	2	8	6.2	0	3.8684	0.69863	NaN	NaN	NaN	NaN	NaN	NaN	NaN	9.3103	NaN	NaN	NaN	NaN	NaN	NaN	NaN	2	1	1	1	1	1	1	1	0.70777	NaN	3.183	NaN	2	1	517
O95825	Quinone oxidoreductase-like protein 1	CRYZL1	sp|O95825|QORL1_HUMAN Quinone oxidoreductase-like protein 1 OS=Homo sapiens GN=CRYZL1 PE=1 SV=2	1	3	12.6	0.0024876	2.1678	0.57692	0.95862	NaN	NaN	NaN	NaN	NaN	NaN	69.968	15.318	NaN	NaN	NaN	NaN	NaN	NaN	2	3	0	0	0	0	1	0	0.44056	0.79591	6.4692	6.4182	2	3	518
O95831	Apoptosis-inducing factor 1, mitochondrial	AIFM1	sp|O95831|AIFM1_HUMAN Apoptosis-inducing factor 1, mitochondrial OS=Homo sapiens GN=AIFM1 PE=1 SV=1	1	10	21.4	0	21.811	NaN	NaN	0.61773	0.59767	0.74136	0.68958	0.47579	0.53719	NaN	NaN	10.93	53.136	7.4318	11.769	15.826	18.064	1	0	4	4	4	3	11	6	NaN	NaN	NaN	NaN	1	0	519
O95833	Chloride intracellular channel protein 3	CLIC3	sp|O95833|CLIC3_HUMAN Chloride intracellular channel protein 3 OS=Homo sapiens GN=CLIC3 PE=1 SV=2	1	8	56.8	0	18.719	0.76127	1.0137	0.82825	0.98161	NaN	0.82656	NaN	NaN	28.372	9.6171	21.05	3.3728	NaN	35.789	NaN	NaN	4	8	7	4	1	2	0	1	0.85015	0.98216	29.601	14.443	4	8	520
O95834;O00423	Echinoderm microtubule-associated protein-like 2	EML2	sp|O95834|EMAL2_HUMAN Echinoderm microtubule-associated protein-like 2 OS=Homo sapiens GN=EML2 PE=1 SV=1	2	12	24.5	0	69.865	1.1151	0.89081	0.81873	1.0128	0.81721	0.89719	0.76068	0.63598	10.004	15.839	4.8776	9.5154	24.466	4.1468	14.125	26.285	14	17	8	6	6	4	9	7	0.90903	0.97264	7.628	22.205	14	17	521
O95837;P19086	Guanine nucleotide-binding protein subunit alpha-14	GNA14	sp|O95837|GNA14_HUMAN Guanine nucleotide-binding protein subunit alpha-14 OS=Homo sapiens GN=GNA14 PE=1 SV=1	2	7	25.4	0	6.5921	1.3215	0.85867	NaN	NaN	NaN	NaN	1.5308	1.0552	15.319	15.735	NaN	NaN	NaN	NaN	0	30.854	3	4	1	1	0	0	2	2	1.4287	0.81455	21.117	27.842	3	4	522
O95848	Uridine diphosphate glucose pyrophosphatase	NUDT14	sp|O95848|NUD14_HUMAN Uridine diphosphate glucose pyrophosphatase OS=Homo sapiens GN=NUDT14 PE=1 SV=2	1	3	19.4	0	5.9957	NaN	1.5723	NaN	NaN	NaN	NaN	NaN	NaN	NaN	17.557	NaN	NaN	NaN	NaN	NaN	NaN	0	5	0	0	0	0	0	0	NaN	1.3559	NaN	22.802	0	5	523
O95858	Tetraspanin-15	TSPAN15	sp|O95858|TSN15_HUMAN Tetraspanin-15 OS=Homo sapiens GN=TSPAN15 PE=1 SV=1	1	7	26.2	0	26.706	2.8387	0.95797	2.371	4.202	2.2442	2.4763	3.0943	2.2204	6.3306	6.933	12.009	18.314	24.512	2.1321	15.281	38.11	12	13	7	9	2	2	5	8	3.1193	0.69474	5.5643	9.541	12	13	524
O95861	3(2),5-bisphosphate nucleotidase 1	BPNT1	sp|O95861|BPNT1_HUMAN 3(2),5-bisphosphate nucleotidase 1 OS=Homo sapiens GN=BPNT1 PE=1 SV=1	1	12	49	0	100.03	0.91977	1.0388	1.0386	1.011	1.0904	1.0732	1.0125	NaN	76.546	15.779	7.0946	45.45	7.4083	11.197	17.382	NaN	8	13	14	12	4	5	4	1	1.003	0.87479	82.075	19.941	8	13	525
O95865	N(G),N(G)-dimethylarginine dimethylaminohydrolase 2	DDAH2	sp|O95865|DDAH2_HUMAN N(G),N(G)-dimethylarginine dimethylaminohydrolase 2 OS=Homo sapiens GN=DDAH2 PE=1 SV=1	1	8	29.5	0	21.237	1.1742	NaN	0.51046	0.95623	NaN	NaN	NaN	NaN	24.581	NaN	42.686	192.74	NaN	NaN	NaN	NaN	3	0	7	7	0	0	0	0	1.1664	NaN	7.0729	NaN	3	0	526
O95881	Thioredoxin domain-containing protein 12	TXNDC12	sp|O95881|TXD12_HUMAN Thioredoxin domain-containing protein 12 OS=Homo sapiens GN=TXNDC12 PE=1 SV=1	1	3	22.1	0	10.332	NaN	NaN	NaN	NaN	NaN	NaN	NaN	0.97376	NaN	NaN	NaN	NaN	NaN	NaN	NaN	8.9643	0	0	0	0	0	0	1	7	NaN	NaN	NaN	NaN	0	0	527
O95994	Anterior gradient protein 2 homolog	AGR2	sp|O95994|AGR2_HUMAN Anterior gradient protein 2 homolog OS=Homo sapiens GN=AGR2 PE=1 SV=1	1	11	65.7	0	291.02	NaN	NaN	2.0302	1.9785	1.1346	1.1847	1.8135	1.1467	NaN	NaN	72.712	10.492	7.9723	24.797	10.993	10.083	0	0	3	6	11	6	23	67	NaN	NaN	NaN	NaN	0	0	528
O96000	NADH dehydrogenase [ubiquinone] 1 beta subcomplex subunit 10	NDUFB10	sp|O96000|NDUBA_HUMAN NADH dehydrogenase [ubiquinone] 1 beta subcomplex subunit 10 OS=Homo sapiens GN=NDUFB10 PE=1 SV=3	1	5	36.6	0	12.969	NaN	NaN	NaN	NaN	NaN	NaN	1.5803	1.1717	NaN	NaN	NaN	NaN	NaN	NaN	48.102	20.104	0	0	0	0	0	0	2	8	NaN	NaN	NaN	NaN	0	0	529
O96011	Peroxisomal membrane protein 11B	PEX11B	sp|O96011|PX11B_HUMAN Peroxisomal membrane protein 11B OS=Homo sapiens GN=PEX11B PE=1 SV=1	1	2	8.1	0.0028159	2.0707	NaN	NaN	NaN	NaN	NaN	NaN	NaN	0.92104	NaN	NaN	NaN	NaN	NaN	NaN	NaN	11.396	0	0	0	0	0	0	0	2	NaN	NaN	NaN	NaN	0	0	530
O96019	Actin-like protein 6A	ACTL6A	sp|O96019|ACL6A_HUMAN Actin-like protein 6A OS=Homo sapiens GN=ACTL6A PE=1 SV=1	1	8	28.4	0	69.471	1.056	0.69873	1.2606	1.2377	1.0252	0.88193	0.86313	1.2271	10.205	17.62	6.5092	15.404	23.444	46.27	41.582	15.274	5	10	18	12	5	5	10	4	1.0325	0.67757	36.717	21.088	5	10	531
P00167	Cytochrome b5	CYB5A	sp|P00167|CYB5_HUMAN Cytochrome b5 OS=Homo sapiens GN=CYB5A PE=1 SV=2	1	5	49.3	0	30.112	NaN	1.3874	0.7237	NaN	NaN	NaN	1.206	1.0096	NaN	51.608	9.3899	NaN	NaN	NaN	31.56	5.4351	1	4	3	1	0	0	2	10	NaN	1.2689	NaN	27.851	1	4	532
P00338;Q6ZMR3;P07864	L-lactate dehydrogenase A chain	LDHA	sp|P00338|LDHA_HUMAN L-lactate dehydrogenase A chain OS=Homo sapiens GN=LDHA PE=1 SV=2	3	33	85.5	0	323.31	1.0714	1.1493	1.0466	0.96773	1.0758	0.96061	1.1059	1.1032	5.3143	9.0392	10.421	8.8177	15.907	29.679	8.0908	10.821	209	243	147	155	92	104	169	137	1.1183	1.0683	8.5634	10.055	210	240	533
P00367;P49448	Glutamate dehydrogenase 1, mitochondrial;Glutamate dehydrogenase 2, mitochondrial	GLUD1;GLUD2	sp|P00367|DHE3_HUMAN Glutamate dehydrogenase 1, mitochondrial OS=Homo sapiens GN=GLUD1 PE=1 SV=2;sp|P49448|DHE4_HUMAN Glutamate dehydrogenase 2, mitochondrial OS=Homo sapiens GN=GLUD2 PE=1 SV=2	2	11	27.1	0	23.131	0.94978	1.237	1.281	1.7149	NaN	NaN	1.028	1.326	23.506	29.664	22.581	13.606	NaN	NaN	6.0121	22.519	12	5	12	2	0	1	5	11	0.95152	0.99492	5.6914	47.103	12	5	534
P00374;Q86XF0	Dihydrofolate reductase;Dihydrofolate reductase, mitochondrial	DHFR;DHFRL1	sp|P00374|DYR_HUMAN Dihydrofolate reductase OS=Homo sapiens GN=DHFR PE=1 SV=2;sp|Q86XF0|DYRL1_HUMAN Dihydrofolate reductase, mitochondrial OS=Homo sapiens GN=DHFRL1 PE=1 SV=1	2	2	12.3	0.0021661	2.3418	NaN	NaN	0.56836	NaN	NaN	NaN	NaN	NaN	NaN	NaN	95.825	NaN	NaN	NaN	NaN	NaN	1	0	2	0	0	0	0	0	NaN	NaN	NaN	NaN	1	0	535
P00390	Glutathione reductase, mitochondrial	GSR	sp|P00390|GSHR_HUMAN Glutathione reductase, mitochondrial OS=Homo sapiens GN=GSR PE=1 SV=2	1	26	65.1	0	323.31	1.0945	1.0401	1.0148	0.97255	0.98257	0.99706	0.98127	1.0163	13.372	11.678	14.411	7.8411	20.043	19.466	22.989	17.21	65	55	27	37	18	24	34	24	1.1031	1.0196	12.319	8.8749	65	55	536
P00403	Cytochrome c oxidase subunit 2	MT-CO2	sp|P00403|COX2_HUMAN Cytochrome c oxidase subunit 2 OS=Homo sapiens GN=MT-CO2 PE=1 SV=1	1	7	32.2	0	70.467	NaN	NaN	NaN	NaN	NaN	NaN	1.2429	1.2295	NaN	NaN	NaN	NaN	NaN	NaN	6.1643	12.632	0	0	0	0	1	0	5	17	NaN	NaN	NaN	NaN	0	0	537
P00441	Superoxide dismutase [Cu-Zn]	SOD1	sp|P00441|SODC_HUMAN Superoxide dismutase [Cu-Zn] OS=Homo sapiens GN=SOD1 PE=1 SV=2	1	7	74	0	323.31	0.83596	0.77614	1.0095	0.95678	1.1126	0.35064	0.98642	0.97042	11.507	22.892	3.4932	11.572	10.5	152.14	12.496	6.0266	7	9	12	12	2	2	6	8	0.74837	0.73575	9.6657	9.5979	7	9	538
P00450	Ceruloplasmin	CP	sp|P00450|CERU_HUMAN Ceruloplasmin OS=Homo sapiens GN=CP PE=1 SV=1	1	9	10	0	54.158	NaN	0.4903	NaN	NaN	NaN	NaN	NaN	NaN	NaN	15.524	NaN	NaN	NaN	NaN	NaN	NaN	1	2	0	0	1	0	0	0	NaN	0.35431	NaN	34.464	1	2	539
P00491	Purine nucleoside phosphorylase	PNP	sp|P00491|PNPH_HUMAN Purine nucleoside phosphorylase OS=Homo sapiens GN=PNP PE=1 SV=2	1	24	88.9	0	323.31	0.91335	0.71165	0.98017	0.81069	0.92606	0.84317	0.91358	0.91765	5.9774	11.324	17.079	9.5805	9.7609	3.9612	14.812	31.382	52	85	46	47	8	8	31	26	0.83363	0.71362	6.5174	7.824	52	84	540
P00492	Hypoxanthine-guanine phosphoribosyltransferase	HPRT1	sp|P00492|HPRT_HUMAN Hypoxanthine-guanine phosphoribosyltransferase OS=Homo sapiens GN=HPRT1 PE=1 SV=2	1	12	70.6	0	268.81	0.67426	0.53912	0.71822	0.78801	0.82839	0.82538	0.6765	0.73582	11.667	9.713	6.763	7.1824	8.1338	52.093	46.044	36.775	19	18	12	16	2	4	8	8	0.66366	0.49519	22.334	15.307	19	18	541
P00505	Aspartate aminotransferase, mitochondrial	GOT2	sp|P00505|AATM_HUMAN Aspartate aminotransferase, mitochondrial OS=Homo sapiens GN=GOT2 PE=1 SV=3	1	20	59.5	0	102.41	0.93642	0.97753	1.2603	1.1636	1.2994	1.3418	1.214	1.13	10.16	11.931	10.622	14.675	14.351	14.582	27.6	21.075	14	25	21	17	4	9	11	13	0.93857	0.87256	9.9801	13.457	14	25	542
P00533	Epidermal growth factor receptor	EGFR	sp|P00533|EGFR_HUMAN Epidermal growth factor receptor OS=Homo sapiens GN=EGFR PE=1 SV=2	1	3	3.1	0	9.9443	NaN	NaN	NaN	NaN	NaN	NaN	NaN	NaN	NaN	NaN	NaN	NaN	NaN	NaN	NaN	NaN	0	0	1	0	0	0	0	1	NaN	NaN	NaN	NaN	0	0	543
P00558;P07205	Phosphoglycerate kinase 1	PGK1	sp|P00558|PGK1_HUMAN Phosphoglycerate kinase 1 OS=Homo sapiens GN=PGK1 PE=1 SV=3	2	37	84.7	0	323.31	0.54218	0.59415	0.6163	0.65018	0.76088	0.77341	0.59006	0.54149	10.237	9.3607	17.615	10.461	19.706	9.389	9.4047	7.2253	97	145	127	114	72	94	114	96	0.56186	0.59725	10.712	10.286	98	145	544
P00568	Adenylate kinase isoenzyme 1	AK1	sp|P00568|KAD1_HUMAN Adenylate kinase isoenzyme 1 OS=Homo sapiens GN=AK1 PE=1 SV=3	1	1	7.2	0	17.474	NaN	NaN	NaN	NaN	NaN	NaN	NaN	NaN	NaN	NaN	NaN	NaN	NaN	NaN	NaN	NaN	0	0	1	1	0	0	0	0	NaN	NaN	NaN	NaN	0	0	545
P00736	Complement C1r subcomponent;Complement C1r subcomponent heavy chain;Complement C1r subcomponent light chain	C1R	sp|P00736|C1R_HUMAN Complement C1r subcomponent OS=Homo sapiens GN=C1R PE=1 SV=2	1	1	2	0.0024902	2.196	NaN	NaN	NaN	NaN	NaN	NaN	NaN	NaN	NaN	NaN	NaN	NaN	NaN	NaN	NaN	NaN	1	1	0	0	0	0	0	0	NaN	NaN	NaN	NaN	1	1	546
P00740	Coagulation factor IX;Coagulation factor IXa light chain;Coagulation factor IXa heavy chain	F9	sp|P00740|FA9_HUMAN Coagulation factor IX OS=Homo sapiens GN=F9 PE=1 SV=2	1	1	2.6	0.00516	1.8516	NaN	NaN	NaN	NaN	NaN	NaN	NaN	NaN	NaN	NaN	NaN	NaN	NaN	NaN	NaN	NaN	1	0	1	0	0	0	0	0	NaN	NaN	NaN	NaN	0	0	547
P00742	Coagulation factor X;Factor X light chain;Factor X heavy chain;Activated factor Xa heavy chain	F10	sp|P00742|FA10_HUMAN Coagulation factor X OS=Homo sapiens GN=F10 PE=1 SV=2	1	4	9.8	0	3.4445	0.095264	1.1548	0.17729	2.2937	NaN	NaN	0.18678	0.13462	96.854	114.51	60.069	115.2	NaN	NaN	65.653	53.579	3	4	3	4	1	1	3	3	0.9535	0.30906	118.69	303.73	3	4	548
P00746	Complement factor D	CFD	sp|P00746|CFAD_HUMAN Complement factor D OS=Homo sapiens GN=CFD PE=1 SV=5	1	1	7.1	0	10.736	NaN	NaN	NaN	NaN	NaN	NaN	NaN	NaN	NaN	NaN	NaN	NaN	NaN	NaN	NaN	NaN	0	0	0	0	0	0	0	0	NaN	NaN	NaN	NaN	0	0	549
P00846	ATP synthase subunit a	MT-ATP6	sp|P00846|ATP6_HUMAN ATP synthase subunit a OS=Homo sapiens GN=MT-ATP6 PE=1 SV=1	1	1	4.4	0.00074766	2.8491	NaN	NaN	NaN	NaN	NaN	NaN	NaN	1.2335	NaN	NaN	NaN	NaN	NaN	NaN	NaN	22.022	0	0	0	0	0	0	0	3	NaN	NaN	NaN	NaN	0	0	550
P00918	Carbonic anhydrase 2	CA2	sp|P00918|CAH2_HUMAN Carbonic anhydrase 2 OS=Homo sapiens GN=CA2 PE=1 SV=2	1	15	66.9	0	235.11	1.2721	0.51684	0.90895	1.6189	1.5344	1.8365	1.0296	1.1206	13.609	11.638	6.5621	8.4303	8.9566	6.9709	27.41	20.468	19	19	24	26	11	11	15	15	1.3932	0.43753	11.093	12.562	19	19	551
P00966	Argininosuccinate synthase	ASS1	sp|P00966|ASSY_HUMAN Argininosuccinate synthase OS=Homo sapiens GN=ASS1 PE=1 SV=2	1	23	60.4	0	251.11	1.4409	2.0876	0.9614	0.89018	1.177	1.0458	0.75805	0.91745	30.961	16.719	9.3688	18.345	5.2726	4.8403	10.297	15.476	33	53	21	19	10	18	31	17	1.272	2.0892	16.164	8.9703	34	53	552
P01008	Antithrombin-III	SERPINC1	sp|P01008|ANT3_HUMAN Antithrombin-III OS=Homo sapiens GN=SERPINC1 PE=1 SV=1	1	8	17.5	0	51.518	NaN	NaN	0.18554	1.8425	0.11627	0.12647	0.10013	0.1194	NaN	NaN	29.998	93.701	49.03	138.21	127.51	29.148	1	1	5	4	5	4	3	3	NaN	0.16336	NaN	17.258	0	3	553
P01009;P20848	Alpha-1-antitrypsin;Short peptide from AAT	SERPINA1	sp|P01009|A1AT_HUMAN Alpha-1-antitrypsin OS=Homo sapiens GN=SERPINA1 PE=1 SV=3	2	32	67.7	0	323.31	0.67702	2.4099	0.38407	0.34623	0.45522	0.66531	0.76739	0.5343	18.969	11.488	18.289	24.87	12.848	15.774	11.719	13.297	78	118	50	58	24	42	19	24	0.64187	2.4224	15.004	10.561	78	118	554
P01011	Alpha-1-antichymotrypsin;Alpha-1-antichymotrypsin His-Pro-less	SERPINA3	sp|P01011|AACT_HUMAN Alpha-1-antichymotrypsin OS=Homo sapiens GN=SERPINA3 PE=1 SV=2	1	29	60.8	0	323.31	0.71851	2.9781	0.30213	0.44234	0.46052	0.49563	0.49641	0.52992	9.8548	9.5574	28.192	12.77	13.172	7.444	37.247	10.201	137	196	108	102	98	126	111	108	0.78913	2.5322	10.28	8.8228	135	196	555
P01023	Alpha-2-macroglobulin	A2M	sp|P01023|A2MG_HUMAN Alpha-2-macroglobulin OS=Homo sapiens GN=A2M PE=1 SV=3	1	13	9.8	0	5.4091	1.4449	3.3176	NaN	NaN	NaN	NaN	NaN	NaN	5.1603	10.228	NaN	NaN	NaN	NaN	NaN	NaN	2	3	0	0	1	1	0	0	2.7008	2.0938	0.73117	13.103	2	3	556
P01024	Complement C3;Complement C3 beta chain;C3-beta-c;Complement C3 alpha chain;C3a anaphylatoxin;Acylation stimulating protein;Complement C3b alpha chain;Complement C3c alpha chain fragment 1;Complement C3dg fragment;Complement C3g fragment;Complement C3d fragment;Complement C3f fragment;Complement C3c alpha chain fragment 2	C3	sp|P01024|CO3_HUMAN Complement C3 OS=Homo sapiens GN=C3 PE=1 SV=2	1	23	16.3	0	203.86	NaN	8.2203	0.32615	NaN	0.17416	NaN	NaN	0.20266	NaN	52.77	28.316	NaN	22.552	NaN	NaN	56.093	1	14	3	1	4	0	1	2	NaN	6.6272	NaN	55.758	1	14	557
P01033	Metalloproteinase inhibitor 1	TIMP1	sp|P01033|TIMP1_HUMAN Metalloproteinase inhibitor 1 OS=Homo sapiens GN=TIMP1 PE=1 SV=1	1	8	57.5	0	323.31	1.0109	3.3661	0.72092	0.71119	0.61044	0.66256	0.95862	0.75641	9.6781	18.954	7.9175	7.3213	26.643	12.25	15.41	9.7218	19	26	24	21	9	12	13	14	0.94624	2.83	8.2396	9.3123	19	26	558
P01034	Cystatin-C	CST3	sp|P01034|CYTC_HUMAN Cystatin-C OS=Homo sapiens GN=CST3 PE=1 SV=1	1	2	19.2	0	19.559	1.2799	1.1117	1.4362	1.8002	NaN	NaN	NaN	0.93837	8.6679	0.35423	11.099	12.457	NaN	NaN	NaN	15.075	2	2	3	3	0	0	0	6	1.3882	1.0072	16.202	4.026	2	2	559
P01111	GTPase NRas	NRAS	sp|P01111|RASN_HUMAN GTPase NRas OS=Homo sapiens GN=NRAS PE=1 SV=1	1	10	66.7	0	288.85	3.6091	0.92833	2.157	2.9675	1.1781	1.8089	1.6095	1.1451	35.859	8.1702	8.2196	16.031	16.858	15.598	22.269	13.094	11	10	11	15	6	5	18	26	3.6365	0.72772	25.081	13.419	11	10	560
P01112	GTPase HRas;GTPase HRas, N-terminally processed	HRAS	sp|P01112|RASH_HUMAN GTPase HRas OS=Homo sapiens GN=HRAS PE=1 SV=1	1	10	66.7	0	4.1586	3.6081	1.3696	NaN	2.6174	NaN	NaN	NaN	NaN	6.67	67.348	NaN	13.261	NaN	NaN	NaN	NaN	3	3	1	2	0	0	0	1	3.5785	1.6967	8.2691	25.1	3	3	561
P01116	GTPase KRas;GTPase KRas, N-terminally processed	KRAS	sp|P01116|RASK_HUMAN GTPase KRas OS=Homo sapiens GN=KRAS PE=1 SV=1	1	7	52.4	0.0021606	2.3057	NaN	NaN	NaN	NaN	NaN	NaN	NaN	1.16	NaN	NaN	NaN	NaN	NaN	NaN	NaN	12.288	1	1	1	1	0	0	1	3	NaN	NaN	NaN	NaN	1	1	562
P01130;Q14114	Low-density lipoprotein receptor	LDLR	sp|P01130|LDLR_HUMAN Low-density lipoprotein receptor OS=Homo sapiens GN=LDLR PE=1 SV=1	2	26	38.1	0	298.63	1.6935	1.2503	1.2924	1.7277	0.94136	1.4262	2.0603	1.5005	11.182	14.551	20.696	16.673	33.226	17.262	15.607	41.512	42	37	31	34	27	28	14	13	2.0264	0.98463	27.009	14.711	43	37	563
P01857;P01860;P01859;P01861	Ig gamma-1 chain C region;Ig gamma-3 chain C region	IGHG1;IGHG3	sp|P01857|IGHG1_HUMAN Ig gamma-1 chain C region OS=Homo sapiens GN=IGHG1 PE=1 SV=1;sp|P01860|IGHG3_HUMAN Ig gamma-3 chain C region OS=Homo sapiens GN=IGHG3 PE=1 SV=2	4	5	22.4	0.0031623	2.0469	0.13948	NaN	NaN	NaN	NaN	NaN	NaN	NaN	71.719	NaN	NaN	NaN	NaN	NaN	NaN	NaN	3	0	0	0	0	0	1	1	0.16661	NaN	155.15	NaN	3	0	564
P01891	HLA class I histocompatibility antigen, A-68 alpha chain	HLA-A	sp|P01891|1A68_HUMAN HLA class I histocompatibility antigen, A-68 alpha chain OS=Homo sapiens GN=HLA-A PE=1 SV=4	1	7	26	0	34.062	1.2551	0.96557	1.0721	1.3801	NaN	1.2445	1.8115	1.3898	16.558	19.75	30.745	12.723	NaN	11.772	4.9629	12.238	11	15	9	9	1	3	4	3	1.5714	0.64742	18.027	12.582	11	15	565
P02452;CON__Q862S4	Collagen alpha-1(I) chain	COL1A1	sp|P02452|CO1A1_HUMAN Collagen alpha-1(I) chain OS=Homo sapiens GN=COL1A1 PE=1 SV=5	2	9	6.6	0	71.659	0.19721	0.070314	0.10259	0.82936	0.078123	0.033695	0.23888	0.039226	78.306	135.33	125.29	86.699	245.67	283.31	62.257	34.796	6	6	3	5	2	2	3	2	0.099377	0.12965	122.64	80.202	2	8	566
P02458	Collagen alpha-1(II) chain;Collagen alpha-1(II) chain;Chondrocalcin	COL2A1	sp|P02458|CO2A1_HUMAN Collagen alpha-1(II) chain OS=Homo sapiens GN=COL2A1 PE=1 SV=3	1	7	5	0	11.283	0.32709	0.52527	NaN	NaN	NaN	NaN	NaN	NaN	100.72	50.743	NaN	NaN	NaN	NaN	NaN	NaN	2	2	1	1	1	0	0	0	NaN	0.50596	NaN	25.237	0	2	567
P02461	Collagen alpha-1(III) chain	COL3A1	sp|P02461|CO3A1_HUMAN Collagen alpha-1(III) chain OS=Homo sapiens GN=COL3A1 PE=1 SV=4	1	8	6.7	0	3.7689	0.19962	NaN	NaN	NaN	NaN	NaN	NaN	NaN	213.55	NaN	NaN	NaN	NaN	NaN	NaN	NaN	2	1	1	1	0	0	0	0	NaN	NaN	NaN	NaN	1	1	568
P02545	Prelamin-A/C;Lamin-A/C	LMNA	sp|P02545|LMNA_HUMAN Prelamin-A/C OS=Homo sapiens GN=LMNA PE=1 SV=1	1	48	62.7	0	323.31	1.5634	1.036	1.3877	1.3064	1.1378	1.046	1.0405	1.1511	12.239	13.435	16.897	11.924	22.352	14.798	18.39	13.403	75	76	173	192	80	93	143	124	1.5783	1.083	12.467	14.72	75	76	569
P02656	Apolipoprotein C-III	APOC3	sp|P02656|APOC3_HUMAN Apolipoprotein C-III OS=Homo sapiens GN=APOC3 PE=1 SV=1	1	1	16.2	0	65.394	NaN	NaN	NaN	NaN	NaN	NaN	NaN	NaN	NaN	NaN	NaN	NaN	NaN	NaN	NaN	NaN	1	1	0	0	0	1	0	0	NaN	NaN	NaN	NaN	1	1	570
P02750	Leucine-rich alpha-2-glycoprotein	LRG1	sp|P02750|A2GL_HUMAN Leucine-rich alpha-2-glycoprotein OS=Homo sapiens GN=LRG1 PE=1 SV=2	1	2	5.8	0.0021475	2.2568	1.1802	NaN	NaN	NaN	NaN	NaN	NaN	NaN	13.44	NaN	NaN	NaN	NaN	NaN	NaN	NaN	2	1	1	0	1	1	0	0	1.4362	NaN	13.114	NaN	2	1	571
P02751	Fibronectin;Anastellin;Ugl-Y1;Ugl-Y2;Ugl-Y3	FN1	sp|P02751|FINC_HUMAN Fibronectin OS=Homo sapiens GN=FN1 PE=1 SV=4	1	111	55.7	0	323.31	0.42116	1.3818	0.44462	0.5472	0.27914	0.32603	0.55324	0.41484	32.587	30.201	23.174	24.028	55.345	54.08	42.559	43.285	116	131	179	208	158	162	176	148	0.53333	1.2001	30.283	32.033	116	131	572
P02753	Retinol-binding protein 4;Plasma retinol-binding protein(1-182);Plasma retinol-binding protein(1-181);Plasma retinol-binding protein(1-179);Plasma retinol-binding protein(1-176)	RBP4	sp|P02753|RET4_HUMAN Retinol-binding protein 4 OS=Homo sapiens GN=RBP4 PE=1 SV=3	1	4	10.9	0	35.233	NaN	NaN	0.065957	1.7573	0.19181	0.29643	0.10878	0.1605	NaN	NaN	217.09	143.22	203.65	58.933	126.23	175.16	0	1	11	6	2	2	2	5	NaN	NaN	NaN	NaN	0	1	573
P02786;Q9UP52	Transferrin receptor protein 1;Transferrin receptor protein 1, serum form	TFRC	sp|P02786|TFR1_HUMAN Transferrin receptor protein 1 OS=Homo sapiens GN=TFRC PE=1 SV=2	2	40	54.9	0	323.31	1.5998	1.1645	2.3499	4.9214	2.3394	2.5239	2.8286	2.1549	29.997	10.767	48.451	54.117	23.521	20.895	29.228	23.65	153	109	134	140	78	101	82	114	2.6887	0.71922	34.281	17.007	153	109	574
P02787	Serotransferrin	TF	sp|P02787|TRFE_HUMAN Serotransferrin OS=Homo sapiens GN=TF PE=1 SV=3	1	6	5.7	0.0007446	2.8098	NaN	NaN	NaN	NaN	NaN	NaN	0.2845	NaN	NaN	NaN	NaN	NaN	NaN	NaN	170.03	NaN	0	0	0	0	0	0	2	1	NaN	NaN	NaN	NaN	0	0	575
P02792	Ferritin light chain	FTL	sp|P02792|FRIL_HUMAN Ferritin light chain OS=Homo sapiens GN=FTL PE=1 SV=2	1	4	34.9	0	10.14	NaN	1.439	NaN	NaN	NaN	NaN	NaN	NaN	NaN	10.296	NaN	NaN	NaN	NaN	NaN	NaN	1	5	0	0	0	0	0	0	NaN	3.8912	NaN	6.4105	1	5	576
P02794	Ferritin heavy chain;Ferritin heavy chain, N-terminally processed	FTH1	sp|P02794|FRIH_HUMAN Ferritin heavy chain OS=Homo sapiens GN=FTH1 PE=1 SV=2	1	13	74.9	0	65.009	1.8894	0.86772	0.99591	0.7393	NaN	NaN	0.64351	0.8416	12.212	21.466	7.4111	9.4522	NaN	NaN	13.676	21.737	31	34	19	26	0	0	17	12	0.78117	2.3305	10.241	8.7373	31	34	577
P04040	Catalase	CAT	sp|P04040|CATA_HUMAN Catalase OS=Homo sapiens GN=CAT PE=1 SV=3	1	27	55.4	0	157.23	1.3528	0.54571	1.4094	1.0064	1.6979	1.4607	1.2691	1.6153	8.7747	35.671	12.216	21.852	17.949	2.2202	12.322	27.714	36	25	10	13	4	2	9	15	1.1981	0.70783	12.617	25.539	36	25	579
P04062	Glucosylceramidase	GBA	sp|P04062|GLCM_HUMAN Glucosylceramidase OS=Homo sapiens GN=GBA PE=1 SV=3	1	17	40.7	0	105.27	0.80985	0.79908	0.69455	0.95541	0.87099	1.1032	1.2705	0.98138	9.9567	16.751	63.472	11.774	10.434	13.388	10.957	12.002	13	17	18	21	20	24	6	9	0.83644	0.74603	9.142	21.062	13	17	580
P04066	Tissue alpha-L-fucosidase	FUCA1	sp|P04066|FUCO_HUMAN Tissue alpha-L-fucosidase OS=Homo sapiens GN=FUCA1 PE=1 SV=4	1	12	34.1	0	41.433	0.84802	1.6029	0.76354	1.2674	1.2079	1.6689	1.4544	1.1999	18.941	8.2027	23.042	11.992	23.492	6.4677	17.925	24.132	13	14	8	11	9	12	5	4	0.95356	1.2756	17.649	17.38	13	14	581
P04075	Fructose-bisphosphate aldolase A	ALDOA	sp|P04075|ALDOA_HUMAN Fructose-bisphosphate aldolase A OS=Homo sapiens GN=ALDOA PE=1 SV=2	1	43	93.4	0	323.31	1.1523	1.2379	1.0264	0.89338	0.96684	1.0008	1.0892	1.0568	9.6147	9.2678	6.6899	7.7444	14.676	10.318	14.945	11.979	218	297	194	197	125	147	175	177	1.1389	1.2322	10.548	11.707	218	296	582
P04083	Annexin A1	ANXA1	sp|P04083|ANXA1_HUMAN Annexin A1 OS=Homo sapiens GN=ANXA1 PE=1 SV=2	1	2	11	0	3.5046	NaN	NaN	NaN	NaN	NaN	NaN	NaN	NaN	NaN	NaN	NaN	NaN	NaN	NaN	NaN	NaN	0	0	0	0	1	0	0	0	NaN	NaN	NaN	NaN	0	0	583
P04114	Apolipoprotein B-100;Apolipoprotein B-48	APOB	sp|P04114|APOB_HUMAN Apolipoprotein B-100 OS=Homo sapiens GN=APOB PE=1 SV=2	1	16	3.5	0	37.195	0.036758	0.13344	0.14044	0.96795	0.086067	0.045517	0.05761	0.47718	257.47	354.45	187.21	169.06	163.45	338.39	258.07	248.8	3	7	6	6	20	12	9	12	0.025247	0.034565	177.85	222	3	7	584
P04155	Trefoil factor 1	TFF1	sp|P04155|TFF1_HUMAN Trefoil factor 1 OS=Homo sapiens GN=TFF1 PE=1 SV=1	1	3	32.1	0	11.811	1.5553	5.8871	0.71111	NaN	NaN	NaN	NaN	NaN	45.123	11.95	28.092	NaN	NaN	NaN	NaN	NaN	2	3	3	1	0	0	1	1	1.7922	3.8434	14.605	9.6776	2	3	585
P04179	Superoxide dismutase [Mn], mitochondrial	SOD2	sp|P04179|SODM_HUMAN Superoxide dismutase [Mn], mitochondrial OS=Homo sapiens GN=SOD2 PE=1 SV=2	1	6	31.1	0	22.493	1.1253	1.0135	NaN	1.2442	NaN	NaN	NaN	0.45444	11.465	3.389	NaN	7.3959	NaN	NaN	NaN	140.3	5	5	1	3	0	0	0	2	0.98319	0.87705	8.5474	16.871	5	5	586
P04183	Thymidine kinase, cytosolic	TK1	sp|P04183|KITH_HUMAN Thymidine kinase, cytosolic OS=Homo sapiens GN=TK1 PE=1 SV=2	1	10	53.4	0	51.74	1.307	0.92662	NaN	NaN	NaN	NaN	NaN	NaN	11.483	13.146	NaN	NaN	NaN	NaN	NaN	NaN	11	8	1	1	0	0	0	0	1.6377	1.0471	6.0763	8.8439	11	8	587
P04406;O14556	Glyceraldehyde-3-phosphate dehydrogenase	GAPDH	sp|P04406|G3P_HUMAN Glyceraldehyde-3-phosphate dehydrogenase OS=Homo sapiens GN=GAPDH PE=1 SV=3	2	30	88.7	0	323.31	1.0233	0.88303	1.1305	1.0011	1.2794	1.2134	1.0221	0.91739	11.337	7.7711	7.9121	11.35	10.531	15.639	38.528	9.8678	170	217	115	144	86	100	157	150	0.796	1.0265	11.463	8.1494	171	219	589
P04424;H7C0S8	Argininosuccinate lyase	ASL	sp|P04424|ARLY_HUMAN Argininosuccinate lyase OS=Homo sapiens GN=ASL PE=1 SV=4	2	10	25.2	0	14.621	0.75834	1.1069	0.94058	1.5967	NaN	NaN	NaN	NaN	5.1708	31.854	18.887	35.937	NaN	NaN	NaN	NaN	8	4	2	3	1	0	0	0	0.87197	0.888	12.003	12.807	8	4	590
P04626;Q16584;Q02779;P80192	Receptor tyrosine-protein kinase erbB-2	ERBB2	sp|P04626|ERBB2_HUMAN Receptor tyrosine-protein kinase erbB-2 OS=Homo sapiens GN=ERBB2 PE=1 SV=1	4	12	12.3	0	59.233	0.60233	0.76278	0.52337	0.93621	0.5948	1.0089	NaN	NaN	22.12	21.198	1.7216	12.287	1.8029	10.839	NaN	NaN	12	14	4	2	6	4	0	1	0.76908	0.62915	19.116	18.962	12	14	591
P04632;Q96L46	Calpain small subunit 1	CAPNS1	sp|P04632|CPNS1_HUMAN Calpain small subunit 1 OS=Homo sapiens GN=CAPNS1 PE=1 SV=1	2	9	42.9	0	319.2	0.93917	0.93464	0.8156	0.82192	NaN	NaN	1.2209	0.9577	6.8526	4.2365	14.205	29.997	NaN	NaN	28.433	16.921	9	9	8	8	1	1	2	5	0.83655	0.9582	14.19	8.3412	9	9	592
P04792	Heat shock protein beta-1	HSPB1	sp|P04792|HSPB1_HUMAN Heat shock protein beta-1 OS=Homo sapiens GN=HSPB1 PE=1 SV=2	1	25	94.1	0	323.31	1.3077	1.1254	1.0768	1.3147	1.2254	1.0242	1.0567	1.0893	7.5293	5.4093	12.519	7.4663	17.006	14.609	8.5532	6.2529	74	89	134	138	82	78	107	117	1.2362	1.0443	9.7646	8.7975	74	89	593
P04843	Dolichyl-diphosphooligosaccharide--protein glycosyltransferase subunit 1	RPN1	sp|P04843|RPN1_HUMAN Dolichyl-diphosphooligosaccharide--protein glycosyltransferase subunit 1 OS=Homo sapiens GN=RPN1 PE=1 SV=1	1	3	4.6	0	4.2151	NaN	NaN	NaN	NaN	NaN	NaN	1.2881	1.0628	NaN	NaN	NaN	NaN	NaN	NaN	1.8341	1.8126	0	0	0	0	0	0	2	2	NaN	NaN	NaN	NaN	0	0	594
P04899	Guanine nucleotide-binding protein G(i) subunit alpha-2	GNAI2	sp|P04899|GNAI2_HUMAN Guanine nucleotide-binding protein G(i) subunit alpha-2 OS=Homo sapiens GN=GNAI2 PE=1 SV=3	1	11	38	0	15.317	0.87092	0.97032	0.87151	1.0196	NaN	NaN	NaN	NaN	20.131	26.217	46.845	43.346	NaN	NaN	NaN	NaN	6	6	3	2	0	0	0	1	1.0809	0.99296	8.6028	13.372	6	6	595
P04920	Anion exchange protein 2	SLC4A2	sp|P04920|B3A2_HUMAN Anion exchange protein 2 OS=Homo sapiens GN=SLC4A2 PE=1 SV=4	1	1	1.5	0.0041841	1.9754	NaN	NaN	NaN	NaN	NaN	NaN	NaN	NaN	NaN	NaN	NaN	NaN	NaN	NaN	NaN	NaN	0	0	0	1	0	0	0	0	NaN	NaN	NaN	NaN	0	0	597
P05023;P13637;P50993;Q13733;P20648	Sodium/potassium-transporting ATPase subunit alpha-1	ATP1A1	sp|P05023|AT1A1_HUMAN Sodium/potassium-transporting ATPase subunit alpha-1 OS=Homo sapiens GN=ATP1A1 PE=1 SV=1	5	53	51.9	0	323.31	1.4753	0.72597	1.1393	1.3519	1.2252	1.3755	1.7939	1.2434	15.733	18.417	10.91	16.903	20.068	18.379	12.208	12.011	79	74	143	190	84	99	88	103	1.6762	0.70572	17.805	17.089	79	74	598
P05026	Sodium/potassium-transporting ATPase subunit beta-1	ATP1B1	sp|P05026|AT1B1_HUMAN Sodium/potassium-transporting ATPase subunit beta-1 OS=Homo sapiens GN=ATP1B1 PE=1 SV=1	1	7	27.4	0	28.039	1.2511	0.46213	1.0962	1.4158	1.2671	1.3674	1.9411	1.169	11.854	28.447	18.911	15.222	8.0147	5.4877	14.552	21.55	8	6	12	13	2	2	5	11	1.7038	0.51048	15.53	9.0464	8	6	599
P05067	Amyloid beta A4 protein;N-APP;Soluble APP-alpha;Soluble APP-beta;C99;Beta-amyloid protein 42;Beta-amyloid protein 40;C83;P3(42);P3(40);C80;Gamma-secretase C-terminal fragment 59;Gamma-secretase C-terminal fragment 57;Gamma-secretase C-terminal fragment 50;C31	APP	sp|P05067|A4_HUMAN Amyloid beta A4 protein OS=Homo sapiens GN=APP PE=1 SV=3	1	31	35.6	0	323.31	1.4009	0.80488	1.389	2.022	1.4368	1.59	1.7575	1.583	10.705	10.063	9.9285	8.4001	11.699	6.8251	10.302	7.7796	127	117	127	142	115	123	87	105	1.5318	0.63328	10.492	10.122	127	117	600
P05090	Apolipoprotein D	APOD	sp|P05090|APOD_HUMAN Apolipoprotein D OS=Homo sapiens GN=APOD PE=1 SV=1	1	8	34.9	0	23.97	0.70681	2.2062	0.55011	1.2094	0.91991	1.2309	0.84191	NaN	28.094	17.038	7.0223	1.1718	13.736	1.8923	19.048	NaN	4	19	7	2	2	2	2	1	0.94475	1.3352	34.599	17.406	4	19	601
P05109	Protein S100-A8;Protein S100-A8, N-terminally processed	S100A8	sp|P05109|S10A8_HUMAN Protein S100-A8 OS=Homo sapiens GN=S100A8 PE=1 SV=1	1	2	23.7	0	3.8916	0.094962	0.073036	NaN	NaN	0.083405	NaN	NaN	NaN	87.382	18.473	NaN	NaN	37.053	NaN	NaN	NaN	3	2	0	0	3	1	0	0	0.20933	0.03202	183.64	72.88	2	2	602
P05114	Non-histone chromosomal protein HMG-14	HMGN1	sp|P05114|HMGN1_HUMAN Non-histone chromosomal protein HMG-14 OS=Homo sapiens GN=HMGN1 PE=1 SV=3	1	7	60	0	21.049	NaN	NaN	0.86565	NaN	0.76431	NaN	1.1704	0.93761	NaN	NaN	9.7061	NaN	5.5324	NaN	13.372	13.621	0	0	2	0	2	0	7	16	NaN	NaN	NaN	NaN	0	0	603
P05141;Q9H0C2	ADP/ATP translocase 2;ADP/ATP translocase 2, N-terminally processed	SLC25A5	sp|P05141|ADT2_HUMAN ADP/ATP translocase 2 OS=Homo sapiens GN=SLC25A5 PE=1 SV=7	2	13	42.6	0	7.4108	NaN	NaN	NaN	NaN	NaN	NaN	1.1145	0.97099	NaN	NaN	NaN	NaN	NaN	NaN	54.567	31.073	0	0	0	0	0	0	4	12	NaN	NaN	NaN	NaN	0	0	604
P05154	Plasma serine protease inhibitor	SERPINA5	sp|P05154|IPSP_HUMAN Plasma serine protease inhibitor OS=Homo sapiens GN=SERPINA5 PE=1 SV=3	1	17	56.2	0	297.27	1.0005	3.7035	0.38883	0.48737	0.66212	0.54186	0.52875	0.65142	11.388	28.273	10.913	15.43	25.542	22.738	17.534	22.044	21	36	29	33	22	29	33	28	1.3155	3.5347	20.021	27.902	21	36	605
P05198	Eukaryotic translation initiation factor 2 subunit 1	EIF2S1	sp|P05198|IF2A_HUMAN Eukaryotic translation initiation factor 2 subunit 1 OS=Homo sapiens GN=EIF2S1 PE=1 SV=3	1	24	66.7	0	165.53	0.79156	1.0028	0.80826	0.82825	0.77308	0.79414	0.77873	0.81175	10.032	14.887	10.02	15.633	4.303	12.638	41.163	12.119	25	26	18	27	8	9	23	17	0.79977	1.0624	9.0511	23.581	25	26	606
P05204	Non-histone chromosomal protein HMG-17	HMGN2	sp|P05204|HMGN2_HUMAN Non-histone chromosomal protein HMG-17 OS=Homo sapiens GN=HMGN2 PE=1 SV=3	1	5	32.2	0	11.187	NaN	NaN	NaN	NaN	0.96488	1.2532	1.2677	1.1767	NaN	NaN	NaN	NaN	17.085	25.557	1.282	23.414	0	0	0	0	3	2	7	15	NaN	NaN	NaN	NaN	0	0	607
P05231	Interleukin-6	IL6	sp|P05231|IL6_HUMAN Interleukin-6 OS=Homo sapiens GN=IL6 PE=1 SV=1	1	1	8.5	0.0088315	1.6815	NaN	NaN	NaN	NaN	NaN	NaN	NaN	NaN	NaN	NaN	NaN	NaN	NaN	NaN	NaN	NaN	0	0	0	0	1	1	0	0	NaN	NaN	NaN	NaN	0	0	608
P05362	Intercellular adhesion molecule 1	ICAM1	sp|P05362|ICAM1_HUMAN Intercellular adhesion molecule 1 OS=Homo sapiens GN=ICAM1 PE=1 SV=2	1	2	4.7	0.0071721	1.7537	0.54065	NaN	NaN	NaN	NaN	NaN	NaN	NaN	43.292	NaN	NaN	NaN	NaN	NaN	NaN	NaN	2	1	0	0	0	0	0	0	0.50034	NaN	22.582	NaN	2	1	609
P05386	60S acidic ribosomal protein P1	RPLP1	sp|P05386|RLA1_HUMAN 60S acidic ribosomal protein P1 OS=Homo sapiens GN=RPLP1 PE=1 SV=1	1	5	94.7	0	254.14	0.93234	0.98801	1.0189	1.0696	NaN	NaN	0.93095	1.0429	18.946	6.5631	1.8042	20.168	NaN	NaN	29.209	9.0011	3	3	2	4	1	1	2	5	0.99306	0.97064	8.5546	7.6218	3	3	610
P05387	60S acidic ribosomal protein P2	RPLP2	sp|P05387|RLA2_HUMAN 60S acidic ribosomal protein P2 OS=Homo sapiens GN=RPLP2 PE=1 SV=1	1	8	88.7	0	206.82	0.91871	0.9444	1.0078	1.006	1.0254	0.26434	1.1099	0.99854	14.183	15.375	7.2541	9.1785	12.016	92.517	7.2161	13.853	8	10	9	12	2	2	6	15	1.0303	0.90061	8.8707	8.1369	8	10	611
P05388;Q8NHW5	60S acidic ribosomal protein P0;60S acidic ribosomal protein P0-like	RPLP0;RPLP0P6	sp|P05388|RLA0_HUMAN 60S acidic ribosomal protein P0 OS=Homo sapiens GN=RPLP0 PE=1 SV=1;sp|Q8NHW5|RLA0L_HUMAN 60S acidic ribosomal protein P0-like OS=Homo sapiens GN=RPLP0P6 PE=5 SV=1	2	17	58	0	323.31	0.9372	0.93109	1.0028	1.0507	0.85436	0.92665	1.0674	0.90393	8.1353	8.3873	11.199	13.106	18.072	20.082	9.4731	12.106	41	46	32	39	11	16	26	27	0.99571	0.88066	4.1555	11.208	41	46	612
P05455	Lupus La protein	SSB	sp|P05455|LA_HUMAN Lupus La protein OS=Homo sapiens GN=SSB PE=1 SV=2	1	31	66.2	0	267.34	0.98788	0.75932	1.034	0.92948	1.1143	1.0601	0.80349	0.89916	20.547	20.479	8.9341	13.887	10.553	15.122	49.437	10.685	45	55	29	29	14	19	32	18	0.85988	0.86342	8.5293	33.448	45	55	613
P05556	Integrin beta-1	ITGB1	sp|P05556|ITB1_HUMAN Integrin beta-1 OS=Homo sapiens GN=ITGB1 PE=1 SV=2	1	25	38.2	0	282.24	2.4993	0.9579	2.2039	3.3127	2.4103	2.7612	3.0335	2.1372	24.021	7.8858	12.34	40.353	21.675	13.436	10.19	28.063	54	31	46	53	30	38	33	38	3.1474	0.73345	10.738	14.034	54	31	615
P05783;CON__H-INV:HIT000015463	Keratin, type I cytoskeletal 18	KRT18	sp|P05783|K1C18_HUMAN Keratin, type I cytoskeletal 18 OS=Homo sapiens GN=KRT18 PE=1 SV=2	2	45	84.4	0	323.31	1.2065	0.90596	1.0075	1.1886	1.1285	1.0018	1.0162	1.1334	42.115	11.636	8.9365	9.5107	7.4625	14.335	8.5795	8.0538	139	160	243	229	143	173	179	220	1.0697	1.0704	43.022	12.534	139	161	616
P05997	Collagen alpha-2(V) chain	COL5A2	sp|P05997|CO5A2_HUMAN Collagen alpha-2(V) chain OS=Homo sapiens GN=COL5A2 PE=1 SV=3	1	4	3.8	0	6.5528	NaN	NaN	NaN	NaN	NaN	NaN	NaN	NaN	NaN	NaN	NaN	NaN	NaN	NaN	NaN	NaN	1	0	1	0	0	0	1	0	NaN	NaN	NaN	NaN	0	0	617
P06132	Uroporphyrinogen decarboxylase	UROD	sp|P06132|DCUP_HUMAN Uroporphyrinogen decarboxylase OS=Homo sapiens GN=UROD PE=1 SV=2	1	10	42.8	0	70.461	0.78922	0.61872	NaN	0.75844	NaN	NaN	NaN	NaN	3.2144	7.7354	NaN	13.524	NaN	NaN	NaN	NaN	4	8	1	4	1	1	0	0	0.81875	0.60644	20.797	12.91	4	8	618
P06280	Alpha-galactosidase A	GLA	sp|P06280|AGAL_HUMAN Alpha-galactosidase A OS=Homo sapiens GN=GLA PE=1 SV=1	1	12	36.1	0	65.468	0.76223	0.51919	0.53621	0.77783	1.137	1.8159	1.4255	1.2995	5.4571	17.352	9.7431	13.719	3.9526	22.966	29.605	64.342	20	19	9	3	4	6	7	8	0.76453	0.56061	15.915	11.262	20	19	619
P06396;REV__Q6TDU7	Gelsolin	GSN	sp|P06396|GELS_HUMAN Gelsolin OS=Homo sapiens GN=GSN PE=1 SV=1	2	44	53.5	0	323.31	1.5085	1.5505	0.99709	1.1299	1.0984	1.0989	0.93292	0.98822	10.735	14.456	6.2244	9.0149	24.102	8.6142	19.804	10.721	73	89	78	88	71	76	62	67	1.5002	1.6826	11.528	8.8896	73	90	620
P06454	Prothymosin alpha;Prothymosin alpha, N-terminally processed;Thymosin alpha-1	PTMA	sp|P06454|PTMA_HUMAN Prothymosin alpha OS=Homo sapiens GN=PTMA PE=1 SV=2	1	6	36	0	52.569	0.7995	0.68012	1.0998	1.0086	NaN	NaN	NaN	NaN	15.123	10.188	8.985	10.928	NaN	NaN	NaN	NaN	7	8	6	7	1	1	0	1	0.86427	0.60049	7.0103	8.2294	7	8	621
P06493;Q00526	Cyclin-dependent kinase 1	CDK1	sp|P06493|CDK1_HUMAN Cyclin-dependent kinase 1 OS=Homo sapiens GN=CDK1 PE=1 SV=3	2	13	56.6	0	35.361	1.3358	0.96645	1.4302	1.1841	NaN	NaN	0.86124	1.0385	18.05	18.07	9.3381	20.105	NaN	NaN	36.22	1.3155	16	19	3	5	1	1	4	2	1.3726	1.1393	13.938	19.774	16	19	622
P06576	ATP synthase subunit beta, mitochondrial	ATP5B	sp|P06576|ATPB_HUMAN ATP synthase subunit beta, mitochondrial OS=Homo sapiens GN=ATP5B PE=1 SV=3	1	18	50.5	0	201.65	0.69947	0.92891	1.1651	0.86985	NaN	NaN	1.3741	1.233	10.576	19.741	13.497	11.517	NaN	NaN	15.26	13.838	5	2	5	14	1	1	9	54	0.63697	0.88294	11.29	2.019	5	2	623
P06702	Protein S100-A9	S100A9	sp|P06702|S10A9_HUMAN Protein S100-A9 OS=Homo sapiens GN=S100A9 PE=1 SV=1	1	3	37.7	0	7.6866	NaN	0.12839	NaN	NaN	0.18053	NaN	NaN	NaN	NaN	36.398	NaN	NaN	48.19	NaN	NaN	NaN	1	2	0	0	4	0	0	1	NaN	0.19551	NaN	115.87	1	4	624
P06703	Protein S100-A6	S100A6	sp|P06703|S10A6_HUMAN Protein S100-A6 OS=Homo sapiens GN=S100A6 PE=1 SV=1	1	2	27.8	0	4.9728	NaN	NaN	NaN	NaN	NaN	NaN	NaN	NaN	NaN	NaN	NaN	NaN	NaN	NaN	NaN	NaN	0	1	1	0	0	0	0	0	NaN	NaN	NaN	NaN	0	1	625
P06730;A6NMX2	Eukaryotic translation initiation factor 4E	EIF4E	sp|P06730|IF4E_HUMAN Eukaryotic translation initiation factor 4E OS=Homo sapiens GN=EIF4E PE=1 SV=2	2	11	47.5	0	55.403	0.9865	1.0108	1.0004	0.97553	NaN	0.52598	0.63883	0.81784	22.806	17.984	36.302	12.41	NaN	79.751	81.309	7.0446	10	13	10	6	0	2	4	7	0.96781	1.1011	24.707	13.033	10	13	626
P06731;M0QXV9;P40198;P31997;P13688	Carcinoembryonic antigen-related cell adhesion molecule 5	CEACAM5	sp|P06731|CEAM5_HUMAN Carcinoembryonic antigen-related cell adhesion molecule 5 OS=Homo sapiens GN=CEACAM5 PE=1 SV=3	5	8	18.2	0	236.8	1.067	0.70592	0.83518	2.434	NaN	2.9463	1.5171	1.311	11.343	16.963	17.021	10.573	NaN	13.925	0.8312	12.058	12	11	10	10	1	2	2	2	1.0496	0.51209	6.6621	15.158	12	11	627
P06733;P13929	Alpha-enolase	ENO1	sp|P06733|ENOA_HUMAN Alpha-enolase OS=Homo sapiens GN=ENO1 PE=1 SV=2	2	37	78.1	0	323.31	0.86197	0.86329	0.98292	0.87908	1.0272	0.99424	0.87102	0.85111	6.9888	9.4631	11.333	5.9017	10.459	8.6597	22.472	9.7914	127	171	138	133	101	109	135	126	0.84706	0.83916	8.6043	8.4613	128	171	628
P06737	Glycogen phosphorylase, liver form	PYGL	sp|P06737|PYGL_HUMAN Glycogen phosphorylase, liver form OS=Homo sapiens GN=PYGL PE=1 SV=4	1	42	55.6	0	323.31	0.51869	0.72271	0.54616	0.46491	0.4344	0.51748	0.54486	0.45305	12.403	36.726	30.782	9.9925	17.339	18.887	13.018	11.829	28	24	27	23	30	36	32	13	0.44188	0.6564	28.966	33.099	28	23	629
P06744;K7ESF4;Q8N196	Glucose-6-phosphate isomerase	GPI	sp|P06744|G6PI_HUMAN Glucose-6-phosphate isomerase OS=Homo sapiens GN=GPI PE=1 SV=4	3	32	62.2	0	323.31	0.96475	1.0301	0.9674	0.92837	0.97508	0.90166	0.96847	0.98299	6.7859	4.5938	9.9362	6.2812	8.6247	10.864	20.762	8.2912	127	136	96	99	77	82	105	106	0.97799	0.99183	7.6656	5.5185	127	136	630
P06748	Nucleophosmin	NPM1	sp|P06748|NPM_HUMAN Nucleophosmin OS=Homo sapiens GN=NPM1 PE=1 SV=2	1	19	61.9	0	323.31	1.0955	0.90277	1.2709	1.1099	1.1982	1.0239	0.92435	1.0201	8.5797	5.7123	6.8454	6.1617	10.133	6.6636	11.978	9.213	103	110	73	91	49	60	83	86	1.1001	0.96783	8.7627	13.372	103	110	631
P06753	Tropomyosin alpha-3 chain	TPM3	sp|P06753|TPM3_HUMAN Tropomyosin alpha-3 chain OS=Homo sapiens GN=TPM3 PE=1 SV=2	1	32	65.3	0	323.31	1.064	0.99052	0.97778	1.0663	0.93841	0.97694	1.0258	0.99736	24.497	22.437	14.927	18.819	2.9915	9.7009	10.644	16.999	27	48	30	26	8	12	17	17	1.0412	0.97319	16.01	27.545	27	48	632
P06756	Integrin alpha-V;Integrin alpha-V heavy chain;Integrin alpha-V light chain	ITGAV	sp|P06756|ITAV_HUMAN Integrin alpha-V OS=Homo sapiens GN=ITGAV PE=1 SV=2	1	28	31	0	122.27	1.5325	0.93718	1.2371	1.4509	1.1717	1.4086	1.5243	1.1651	6.8542	13.304	30.536	14.424	17.984	23.994	21.029	22.9	33	22	29	33	12	16	8	6	1.6942	0.86462	9.5809	11.592	33	22	633
P06865;A0A087WUJ7	Beta-hexosaminidase subunit alpha	HEXA	sp|P06865|HEXA_HUMAN Beta-hexosaminidase subunit alpha OS=Homo sapiens GN=HEXA PE=1 SV=2	2	21	37.1	0	323.31	0.86811	0.91076	0.7683	1.3551	0.91922	1.662	1.5353	1.152	9.8355	11.962	10.467	12.775	18.317	8.2588	21.281	6.8948	38	37	32	36	25	32	21	20	1.0342	0.70482	12.241	13.546	38	37	634
P07148	Fatty acid-binding protein, liver	FABP1	sp|P07148|FABPL_HUMAN Fatty acid-binding protein, liver OS=Homo sapiens GN=FABP1 PE=1 SV=1	1	2	18.9	0.0035125	2.0397	NaN	NaN	NaN	NaN	NaN	NaN	NaN	NaN	NaN	NaN	NaN	NaN	NaN	NaN	NaN	NaN	0	0	1	0	0	0	0	0	NaN	NaN	NaN	NaN	0	0	636
P07195	L-lactate dehydrogenase B chain	LDHB	sp|P07195|LDHB_HUMAN L-lactate dehydrogenase B chain OS=Homo sapiens GN=LDHB PE=1 SV=2	1	16	48.8	0	225.95	0.055977	0.038173	0.16778	0.16579	0.60651	0.31883	0.50901	0.40209	154.98	200.36	98.977	156.03	93.583	149.34	131.62	111.41	8	7	10	8	3	2	4	2	0.038855	0.057872	156.68	192.05	5	11	637
P07197	Neurofilament medium polypeptide	NEFM	sp|P07197|NFM_HUMAN Neurofilament medium polypeptide OS=Homo sapiens GN=NEFM PE=1 SV=3	1	3	4	0.0028209	2.0849	NaN	0.89955	0.98067	1.2297	1.0131	1.1184	0.98733	0.91411	NaN	3.8409	71.359	15.45	6.7604	23.308	7.9482	64.978	1	3	6	7	2	3	10	8	NaN	1.045	NaN	4.8657	1	3	638
P07225	Vitamin K-dependent protein S	PROS1	sp|P07225|PROS_HUMAN Vitamin K-dependent protein S OS=Homo sapiens GN=PROS1 PE=1 SV=1	1	7	10.7	0	5.3813	0.59086	0.29399	NaN	NaN	0.82996	1.5767	NaN	NaN	34.274	28.833	NaN	NaN	44.778	23.127	NaN	NaN	4	4	0	0	2	3	1	1	0.80567	0.25493	11.281	32.863	4	4	639
P07237	Protein disulfide-isomerase	P4HB	sp|P07237|PDIA1_HUMAN Protein disulfide-isomerase OS=Homo sapiens GN=P4HB PE=1 SV=3	1	36	68.3	0	323.31	1.1877	1.4679	1.2552	1.1634	1.1014	1.25	1.2179	1.2732	11.232	7.6991	10.481	19.661	9.8806	10.784	18.33	11.884	118	126	100	106	71	95	109	135	1.2728	1.4035	14.7	11.89	118	126	640
P07305	Histone H1.0;Histone H1.0, N-terminally processed	H1F0	sp|P07305|H10_HUMAN Histone H1.0 OS=Homo sapiens GN=H1F0 PE=1 SV=3	1	6	27.8	0	45.938	NaN	NaN	0.929	NaN	0.84625	NaN	1.1958	1.3098	NaN	NaN	14.653	NaN	18.075	NaN	5.9311	18.616	1	0	3	0	4	1	11	23	NaN	NaN	NaN	NaN	1	0	641
P07339;H7C469	Cathepsin D;Cathepsin D light chain;Cathepsin D heavy chain	CTSD	sp|P07339|CATD_HUMAN Cathepsin D OS=Homo sapiens GN=CTSD PE=1 SV=1	2	22	57.3	0	323.31	0.94647	1.3765	0.73063	0.95192	0.92445	1.4995	1.879	1.2243	8.0234	6.3355	5.2999	9.6268	4.5295	5.3917	10.88	8.713	182	203	194	202	163	186	136	162	0.98154	1.1573	4.6037	6.8911	184	203	642
P07355;A6NMY6	Annexin A2;Putative annexin A2-like protein	ANXA2;ANXA2P2	sp|P07355|ANXA2_HUMAN Annexin A2 OS=Homo sapiens GN=ANXA2 PE=1 SV=2;sp|A6NMY6|AXA2L_HUMAN Putative annexin A2-like protein OS=Homo sapiens GN=ANXA2P2 PE=5 SV=2	2	31	76.4	0	323.31	0.85151	1.0956	0.83583	0.76506	0.58287	0.66444	0.99014	0.97395	14.211	19.279	9.9276	8.5326	13.152	15.166	30.43	12.148	52	65	62	57	22	22	60	98	0.89168	0.93706	20.275	7.6215	52	65	643
P07384	Calpain-1 catalytic subunit	CAPN1	sp|P07384|CAN1_HUMAN Calpain-1 catalytic subunit OS=Homo sapiens GN=CAPN1 PE=1 SV=1	1	25	36.7	0	144.97	0.92174	0.79158	0.9225	0.99558	1.2925	1.2211	1.0371	1.0074	19.486	25.735	11.196	17.704	12.453	18.465	26.482	22.005	57	50	60	54	51	61	58	46	0.91303	0.79958	21.453	21.419	57	49	644
P07437;A6NNZ2	Tubulin beta chain	TUBB	sp|P07437|TBB5_HUMAN Tubulin beta chain OS=Homo sapiens GN=TUBB PE=1 SV=2	2	25	70.7	0	305.45	0.78601	0.86678	0.79293	0.77025	0.67898	0.67944	0.80218	0.79024	10.759	12.313	5.4458	10.088	26.014	2.6637	12.827	4.2584	28	29	23	30	18	15	31	26	0.86187	0.91536	8.5998	23.62	28	29	645
P07476	Involucrin	IVL	sp|P07476|INVO_HUMAN Involucrin OS=Homo sapiens GN=IVL PE=1 SV=2	1	2	4.6	0	2.9717	NaN	2.164	NaN	NaN	NaN	NaN	NaN	NaN	NaN	0.14383	NaN	NaN	NaN	NaN	NaN	NaN	1	2	0	0	0	1	0	0	NaN	2.1808	NaN	4.9855	1	2	646
P07602	Prosaposin;Saposin-A;Saposin-B-Val;Saposin-B;Saposin-C;Saposin-D	PSAP	sp|P07602|SAP_HUMAN Prosaposin OS=Homo sapiens GN=PSAP PE=1 SV=2	1	21	45.6	0	232.06	1.2381	1.4718	1.0689	1.6612	1.6002	2.9553	2.5278	1.9679	12.349	9.7285	9.3164	10.814	10.804	12.753	25.833	21.158	47	54	44	38	30	49	25	37	1.3173	1.1598	19.403	10.208	47	54	647
P07686	Beta-hexosaminidase subunit beta;Beta-hexosaminidase subunit beta chain B;Beta-hexosaminidase subunit beta chain A	HEXB	sp|P07686|HEXB_HUMAN Beta-hexosaminidase subunit beta OS=Homo sapiens GN=HEXB PE=1 SV=3	1	25	43.5	0	199.8	1.0107	1.4686	1.0412	1.4949	1.2277	2.0025	2.0008	1.4023	12.043	8.7687	9.5938	19.095	19.862	25.432	26.618	26.81	42	61	46	46	27	38	17	54	1.1378	1.2269	14.762	9.8464	42	61	648
P07711;Q5NE16;P43235	Cathepsin L1;Cathepsin L1 heavy chain;Cathepsin L1 light chain	CTSL	sp|P07711|CATL1_HUMAN Cathepsin L1 OS=Homo sapiens GN=CTSL PE=1 SV=2	3	13	37.5	0	115.98	0.55981	1.0304	0.76493	1.2743	1.1456	1.8128	1.347	1.1511	46.009	10.691	4.311	15.969	12.179	9.245	6.8618	15.669	18	30	16	17	12	15	10	12	0.62301	0.73536	11.986	15.688	18	30	649
P07737	Profilin-1	PFN1	sp|P07737|PROF1_HUMAN Profilin-1 OS=Homo sapiens GN=PFN1 PE=1 SV=2	1	11	91.4	0	58.334	0.88406	0.90836	0.7641	1.0278	NaN	NaN	NaN	0.96601	9.6584	6.2092	35.177	14.158	NaN	NaN	NaN	24.322	8	11	7	7	0	0	0	7	0.97683	0.76077	4.015	6.8811	8	11	650
P07741	Adenine phosphoribosyltransferase	APRT	sp|P07741|APT_HUMAN Adenine phosphoribosyltransferase OS=Homo sapiens GN=APRT PE=1 SV=2	1	13	68.3	0	188.7	1.2459	1.0085	1.061	0.87827	1.5877	NaN	1.81	1.1518	12.09	6.7952	7.597	13.291	27.767	NaN	22.913	10.416	11	11	9	13	2	1	2	3	1.2556	1.4075	12.741	3.7036	11	11	651
P07814	Bifunctional glutamate/proline--tRNA ligase;Glutamate--tRNA ligase;Proline--tRNA ligase	EPRS	sp|P07814|SYEP_HUMAN Bifunctional glutamate/proline--tRNA ligase OS=Homo sapiens GN=EPRS PE=1 SV=5	1	101	64.6	0	323.31	1.0381	1.0899	1.1007	1.0354	1.0414	1.0487	0.95872	1.042	11.482	25.008	9.1009	14.859	10.934	9.5029	18.113	14.79	112	124	170	202	130	142	224	171	1.0094	1.1638	13.761	23.332	113	125	652
P07858	Cathepsin B;Cathepsin B light chain;Cathepsin B heavy chain	CTSB	sp|P07858|CATB_HUMAN Cathepsin B OS=Homo sapiens GN=CTSB PE=1 SV=3	1	12	45.1	0	39.771	1.0179	1.0845	0.63311	1.2164	NaN	1.8008	1.4355	1.0308	19.984	12.397	26.919	15.066	NaN	11.776	35.351	32.037	19	25	7	7	1	3	2	7	1.047	0.83907	17.306	13.432	19	25	653
P07900;Q58FG0	Heat shock protein HSP 90-alpha	HSP90AA1	sp|P07900|HS90A_HUMAN Heat shock protein HSP 90-alpha OS=Homo sapiens GN=HSP90AA1 PE=1 SV=5	2	74	73.5	0	323.31	0.95892	1.0752	0.93388	0.80512	0.91502	0.83192	0.83669	0.88143	13.866	21.119	9.8251	13.05	14.952	8.9215	13.625	12.229	459	517	390	421	375	400	389	369	0.88086	1.1339	15.16	21.543	460	517	654
P07910;P0DMR1;O60812;B7ZW38;B2RXH8;Q86SE5	Heterogeneous nuclear ribonucleoproteins C1/C2	HNRNPC	sp|P07910|HNRPC_HUMAN Heterogeneous nuclear ribonucleoproteins C1/C2 OS=Homo sapiens GN=HNRNPC PE=1 SV=4	6	17	40.2	0	98.278	0.92403	0.63088	1.0135	0.99241	1.1336	0.94932	1.0458	1.1708	14.397	14.872	7.9108	9.5946	8.2883	13.243	11.405	12.443	31	33	41	39	22	27	48	53	0.76954	0.62122	8.9805	7.2237	31	33	655
P07942	Laminin subunit beta-1	LAMB1	sp|P07942|LAMB1_HUMAN Laminin subunit beta-1 OS=Homo sapiens GN=LAMB1 PE=1 SV=2	1	26	17.5	0	43.44	0.3185	0.29817	0.38741	0.82206	0.16861	0.25444	0.49916	0.43637	43.012	48.7	38.959	21.023	68.024	73.469	37.319	92.782	20	14	8	4	14	12	4	6	0.34449	0.15813	50.727	37.793	20	14	656
P07947;P12931;P07948;P08631;P06241	Tyrosine-protein kinase Yes;Proto-oncogene tyrosine-protein kinase Src	YES1;SRC	sp|P07947|YES_HUMAN Tyrosine-protein kinase Yes OS=Homo sapiens GN=YES1 PE=1 SV=3;sp|P12931|SRC_HUMAN Proto-oncogene tyrosine-protein kinase Src OS=Homo sapiens GN=SRC PE=1 SV=3	5	8	18.2	0	8.0866	0.83411	1.24	NaN	1.0328	NaN	NaN	NaN	1.028	6.762	18.447	NaN	14.508	NaN	NaN	NaN	33.461	3	4	1	2	0	0	0	2	1.0858	0.90863	17.945	6.5407	3	4	657
P07949	Proto-oncogene tyrosine-protein kinase receptor Ret;Soluble RET kinase fragment;Extracellular cell-membrane anchored RET cadherin 120 kDa fragment	RET	sp|P07949|RET_HUMAN Proto-oncogene tyrosine-protein kinase receptor Ret OS=Homo sapiens GN=RET PE=1 SV=3	1	19	18.9	0	49.732	0.98787	1.4081	0.88656	2.0893	1.2278	1.7267	NaN	1.6702	25.219	28.389	17.929	18.674	11.796	22.588	NaN	30.338	18	20	6	4	11	16	1	3	1.2103	1.0979	21.442	40.514	18	20	658
P07954	Fumarate hydratase, mitochondrial	FH	sp|P07954|FUMH_HUMAN Fumarate hydratase, mitochondrial OS=Homo sapiens GN=FH PE=1 SV=3	1	20	53.3	0	297.95	0.81161	0.95816	1.0426	1.0042	1.1364	1.077	0.81732	1.0544	16.799	12.045	24.062	17.379	18.443	18.189	15.56	16.401	28	21	12	15	11	8	8	10	0.81834	0.90468	23.505	17.394	28	21	660
P07996;P35442	Thrombospondin-1	THBS1	sp|P07996|TSP1_HUMAN Thrombospondin-1 OS=Homo sapiens GN=THBS1 PE=1 SV=2	2	64	56.7	0	323.31	0.40711	0.18378	0.51261	0.68242	0.40958	0.32518	0.40067	0.4373	22.101	28.099	28.811	18.21	20.708	21.972	28.501	25.356	117	127	172	183	131	149	131	116	0.33133	0.23969	25.523	22.385	117	128	661
P08069	Insulin-like growth factor 1 receptor;Insulin-like growth factor 1 receptor alpha chain;Insulin-like growth factor 1 receptor beta chain	IGF1R	sp|P08069|IGF1R_HUMAN Insulin-like growth factor 1 receptor OS=Homo sapiens GN=IGF1R PE=1 SV=1	1	31	26	0	56.501	0.9508	0.78472	0.75335	0.94833	0.80397	0.9295	1.4929	1.3098	13.557	18.823	16.065	22.55	19.062	30.014	207.85	54.636	22	19	31	32	5	7	3	3	1.1394	0.76722	10.738	21.071	22	19	662
P08123	Collagen alpha-2(I) chain	COL1A2	sp|P08123|CO1A2_HUMAN Collagen alpha-2(I) chain OS=Homo sapiens GN=COL1A2 PE=1 SV=7	1	8	7.3	0	46.904	0.030914	0.053257	0.19448	1.1219	NaN	NaN	NaN	NaN	87.535	109.7	50.117	63.941	NaN	NaN	NaN	NaN	4	6	4	4	0	1	0	1	0.022799	0.092981	74.701	123.29	3	10	663
P08133	Annexin A6	ANXA6	sp|P08133|ANXA6_HUMAN Annexin A6 OS=Homo sapiens GN=ANXA6 PE=1 SV=3	1	18	33.1	0	47.331	2.2655	2.7494	1.5943	1.6263	NaN	1.2124	1.8459	1.4147	20.198	23.634	52.647	14.899	NaN	65.979	41.043	38.037	23	21	8	9	0	2	7	6	2.8497	2.1422	29.812	22.061	23	21	664
P08134;U3KQV3	Rho-related GTP-binding protein RhoC	RHOC	sp|P08134|RHOC_HUMAN Rho-related GTP-binding protein RhoC OS=Homo sapiens GN=RHOC PE=1 SV=1	2	11	55.4	0	27.554	0.99966	1.0347	1.0186	0.98304	NaN	NaN	NaN	NaN	5.0525	6.6345	15.088	41.66	NaN	NaN	NaN	NaN	3	4	4	5	0	0	0	0	0.91899	1.0824	6.858	7.6874	3	3	665
P08174	Complement decay-accelerating factor	CD55	sp|P08174|DAF_HUMAN Complement decay-accelerating factor OS=Homo sapiens GN=CD55 PE=1 SV=4	1	5	16.8	0	6.8679	1.0397	0.85468	1.0417	2.7457	NaN	NaN	NaN	NaN	11.62	6.2401	3.1957	49.266	NaN	NaN	NaN	NaN	5	3	3	2	1	0	0	0	1.139	1.976	4.1723	78.372	5	3	666
P08195	4F2 cell-surface antigen heavy chain	SLC3A2	sp|P08195|4F2_HUMAN 4F2 cell-surface antigen heavy chain OS=Homo sapiens GN=SLC3A2 PE=1 SV=3	1	30	50.5	0	323.31	1.5769	1.0941	1.5043	1.9171	1.216	1.7742	1.9429	1.1107	33.304	9.3062	9.7572	37.244	18.035	21.893	20.773	16.878	115	120	138	162	92	115	95	120	1.7288	0.8862	31.445	13.973	115	120	667
P08236	Beta-glucuronidase	GUSB	sp|P08236|BGLR_HUMAN Beta-glucuronidase OS=Homo sapiens GN=GUSB PE=1 SV=2	1	5	8.9	0	3.2343	0.68198	NaN	NaN	NaN	NaN	NaN	NaN	NaN	51.76	NaN	NaN	NaN	NaN	NaN	NaN	NaN	5	1	0	1	0	0	0	0	0.88968	NaN	10.78	NaN	5	1	668
P08237	ATP-dependent 6-phosphofructokinase, muscle type	PFKM	sp|P08237|PFKAM_HUMAN ATP-dependent 6-phosphofructokinase, muscle type OS=Homo sapiens GN=PFKM PE=1 SV=2	1	11	17.2	0	26.139	1.1738	0.89804	NaN	NaN	NaN	NaN	1.0534	1.1236	7.3735	8.6792	NaN	NaN	NaN	NaN	15.692	17.659	5	4	0	1	1	1	10	4	1.171	1.1028	16.41	18.556	5	4	669
P08238;Q58FF7	Heat shock protein HSP 90-beta	HSP90AB1	sp|P08238|HS90B_HUMAN Heat shock protein HSP 90-beta OS=Homo sapiens GN=HSP90AB1 PE=1 SV=4	2	66	77.1	0	323.31	1.0045	0.87303	1.0337	0.98508	1.0232	1.0163	1.142	1.1031	16.503	27.935	21.514	10.144	15.166	8.8492	13.132	20.24	245	264	231	231	183	207	193	211	1.0109	0.87615	19.521	17.331	245	264	670
P08243	Asparagine synthetase [glutamine-hydrolyzing]	ASNS	sp|P08243|ASNS_HUMAN Asparagine synthetase [glutamine-hydrolyzing] OS=Homo sapiens GN=ASNS PE=1 SV=4	1	6	14.1	0	38.836	1.0592	1.2075	0.73856	0.65242	NaN	0.73176	0.66671	0.75037	55.636	186.5	31.211	26.228	NaN	14.363	33.206	0.29165	5	6	5	3	1	2	7	2	1.1308	1.1983	26.215	77.498	5	6	671
P08397	Porphobilinogen deaminase	HMBS	sp|P08397|HEM3_HUMAN Porphobilinogen deaminase OS=Homo sapiens GN=HMBS PE=1 SV=2	1	6	17.7	0	80.457	NaN	NaN	0.87896	0.93982	1.0809	0.90494	0.8476	NaN	NaN	NaN	13.037	14.055	16.017	7.6367	13.404	NaN	0	1	4	4	3	4	4	1	NaN	NaN	NaN	NaN	0	1	673
P08574	Cytochrome c1, heme protein, mitochondrial	CYC1	sp|P08574|CY1_HUMAN Cytochrome c1, heme protein, mitochondrial OS=Homo sapiens GN=CYC1 PE=1 SV=3	1	4	12	0	12.229	NaN	NaN	NaN	NaN	NaN	NaN	1.0979	1.1789	NaN	NaN	NaN	NaN	NaN	NaN	4.2316	27.892	0	0	0	0	0	0	3	8	NaN	NaN	NaN	NaN	0	0	674
P08579	U2 small nuclear ribonucleoprotein B	SNRPB2	sp|P08579|RU2B_HUMAN U2 small nuclear ribonucleoprotein B OS=Homo sapiens GN=SNRPB2 PE=1 SV=1	1	7	29.3	0	8.4281	NaN	0.66139	0.87531	0.94419	NaN	NaN	NaN	0.92028	NaN	22.944	10.449	16.247	NaN	NaN	NaN	3.7137	1	2	6	3	0	0	0	2	NaN	0.62622	NaN	0.084682	1	2	675
P08581	Hepatocyte growth factor receptor	MET	sp|P08581|MET_HUMAN Hepatocyte growth factor receptor OS=Homo sapiens GN=MET PE=1 SV=4	1	13	11.9	0	43.606	0.53866	0.852	0.65869	1.046	0.88588	NaN	NaN	NaN	24.155	15.713	12.229	56.022	26.195	NaN	NaN	NaN	12	13	3	2	4	1	0	0	0.59628	0.72313	15.32	9.5176	12	13	676
P08621	U1 small nuclear ribonucleoprotein 70 kDa	SNRNP70	sp|P08621|RU17_HUMAN U1 small nuclear ribonucleoprotein 70 kDa OS=Homo sapiens GN=SNRNP70 PE=1 SV=2	1	12	28.6	0	41.286	NaN	NaN	1.0795	1.0085	1.2569	0.99594	0.91287	0.98641	NaN	NaN	13.3	8.2244	20.18	11.341	10.413	8.3106	1	0	18	28	7	13	18	14	NaN	NaN	NaN	NaN	1	1	677
P08648	Integrin alpha-5;Integrin alpha-5 heavy chain;Integrin alpha-5 light chain	ITGA5	sp|P08648|ITA5_HUMAN Integrin alpha-5 OS=Homo sapiens GN=ITGA5 PE=1 SV=2	1	17	22.4	0	194.57	2.9123	1.1329	2.0893	3.0036	1.9488	2.2911	3.751	1.9654	13.764	11.471	5.9774	9.9402	20.076	13.87	29.607	12.968	23	13	19	25	5	5	5	9	3.0778	0.95858	15.396	11.338	23	13	678
P08708;H3BNC9	40S ribosomal protein S17	RPS17	sp|P08708|RS17_HUMAN 40S ribosomal protein S17 OS=Homo sapiens GN=RPS17 PE=1 SV=2	2	7	57	0	323.31	1.142	1.0584	0.95793	0.94516	NaN	NaN	1.2291	1.0254	25.452	15.969	7.4673	2.6017	NaN	NaN	22.659	7.1579	23	26	6	6	0	0	3	10	1.0954	1.0766	28.163	9.908	23	26	679
P08754;P63096;P11488;P19087;A8MTJ3;P09471	Guanine nucleotide-binding protein G(k) subunit alpha	GNAI3	sp|P08754|GNAI3_HUMAN Guanine nucleotide-binding protein G(k) subunit alpha OS=Homo sapiens GN=GNAI3 PE=1 SV=3	6	14	40.7	0	323.31	1.1573	0.90592	0.90176	0.92032	0.85126	0.85184	0.98391	0.98207	7.4807	14.022	29.706	22.117	22.964	17.907	21.424	25.465	28	23	16	22	4	5	14	12	1.22	0.7995	5.5713	32.993	28	23	680
P08758	Annexin A5	ANXA5	sp|P08758|ANXA5_HUMAN Annexin A5 OS=Homo sapiens GN=ANXA5 PE=1 SV=2	1	23	70.3	0	323.31	1.1683	1.3881	1.0294	0.95051	0.75737	0.65291	NaN	NaN	7.6138	17.634	62.804	26.836	11.944	5.8718	NaN	NaN	26	45	27	27	3	4	1	0	1.2764	1.3224	11.691	39.224	26	45	681
P08865	40S ribosomal protein SA	RPSA	sp|P08865|RSSA_HUMAN 40S ribosomal protein SA OS=Homo sapiens GN=RPSA PE=1 SV=4	1	16	64.1	0	323.31	1.2035	0.91455	1.0271	0.89008	1.0643	0.99957	0.98061	1.0072	6.5855	15.508	11.639	23.811	10.217	9.8181	18.943	18.853	38	43	27	43	21	20	46	44	1.0724	1.1393	7.746	15.128	38	43	682
P08962	CD63 antigen	CD63	sp|P08962|CD63_HUMAN CD63 antigen OS=Homo sapiens GN=CD63 PE=1 SV=2	1	5	22.7	0	107.02	2.901	1.5091	2.8553	4.2305	2.2262	2.9576	3.4042	2.2177	20.762	2.9133	1.3079	2.455	4.7578	5.0426	3.0669	3.1588	22	24	22	20	13	18	17	19	2.9576	1.172	21.453	12.567	22	24	683
P09012	U1 small nuclear ribonucleoprotein A	SNRPA	sp|P09012|SNRPA_HUMAN U1 small nuclear ribonucleoprotein A OS=Homo sapiens GN=SNRPA PE=1 SV=3	1	7	30.9	0	14.64	1.0025	0.5603	0.90914	0.81392	NaN	NaN	NaN	0.98855	6.2453	8.6935	14.212	13.009	NaN	NaN	NaN	1.6311	6	6	5	4	0	1	1	2	0.83648	0.58309	15.607	8.0867	6	6	684
P09104	Gamma-enolase	ENO2	sp|P09104|ENOG_HUMAN Gamma-enolase OS=Homo sapiens GN=ENO2 PE=1 SV=3	1	7	20.7	0	5.5337	1.3045	1.633	0.70219	0.49801	0.88029	0.69785	NaN	NaN	23.652	23.047	31.923	40.027	26.473	15.912	NaN	NaN	2	5	3	2	2	2	0	0	1.1894	1.5488	9.3821	16.48	2	5	685
P09132;D6RBG4	Signal recognition particle 19 kDa protein	SRP19	sp|P09132|SRP19_HUMAN Signal recognition particle 19 kDa protein OS=Homo sapiens GN=SRP19 PE=1 SV=3	2	5	38.2	0	10.383	1.0614	1.0614	NaN	NaN	NaN	NaN	NaN	NaN	2.9228	13.522	NaN	NaN	NaN	NaN	NaN	NaN	7	5	0	1	0	0	0	0	0.88836	0.95345	4.6168	3.0411	7	5	686
P09210;P08263	Glutathione S-transferase A2;Glutathione S-transferase A1;Glutathione S-transferase A1, N-terminally processed	GSTA2;GSTA1	sp|P09210|GSTA2_HUMAN Glutathione S-transferase A2 OS=Homo sapiens GN=GSTA2 PE=1 SV=4;sp|P08263|GSTA1_HUMAN Glutathione S-transferase A1 OS=Homo sapiens GN=GSTA1 PE=1 SV=3	2	1	5	0.0021513	2.2719	NaN	NaN	NaN	NaN	NaN	NaN	NaN	NaN	NaN	NaN	NaN	NaN	NaN	NaN	NaN	NaN	0	0	1	0	0	0	0	0	NaN	NaN	NaN	NaN	0	0	672
P09234	U1 small nuclear ribonucleoprotein C	SNRPC	sp|P09234|RU1C_HUMAN U1 small nuclear ribonucleoprotein C OS=Homo sapiens GN=SNRPC PE=1 SV=1	1	1	7.5	0.0068353	1.7615	NaN	NaN	NaN	NaN	NaN	NaN	NaN	NaN	NaN	NaN	NaN	NaN	NaN	NaN	NaN	NaN	0	0	0	1	0	0	0	0	NaN	NaN	NaN	NaN	0	0	687
P09382	Galectin-1	LGALS1	sp|P09382|LEG1_HUMAN Galectin-1 OS=Homo sapiens GN=LGALS1 PE=1 SV=2	1	8	71.9	0	46.809	0.97274	1.2011	1.1688	1.0198	NaN	NaN	NaN	1.0659	8.9526	4.2796	5.527	15.089	NaN	NaN	NaN	19.158	6	4	5	3	0	0	0	5	0.79891	1.1112	8.613	4.7067	6	4	688
P09417	Dihydropteridine reductase	QDPR	sp|P09417|DHPR_HUMAN Dihydropteridine reductase OS=Homo sapiens GN=QDPR PE=1 SV=2	1	6	35.7	0	20.919	0.45014	1.0223	0.34442	0.65099	NaN	NaN	NaN	NaN	22.954	8.6659	78.636	21.923	NaN	NaN	NaN	NaN	3	5	2	2	0	0	0	0	0.45165	1.0913	18.474	10.026	3	5	689
P09429;B2RPK0;P23497	High mobility group protein B1;Putative high mobility group protein B1-like 1	HMGB1;HMGB1P1	sp|P09429|HMGB1_HUMAN High mobility group protein B1 OS=Homo sapiens GN=HMGB1 PE=1 SV=3;sp|B2RPK0|HGB1A_HUMAN Putative high mobility group protein B1-like 1 OS=Homo sapiens GN=HMGB1P1 PE=5 SV=1	3	16	53.5	0	323.31	0.81468	0.62658	0.86327	0.94758	1.001	0.9409	0.97231	0.97564	10.445	15.011	13.746	9.2239	48.965	12.483	16.003	6.4916	17	22	35	17	17	13	32	84	0.76701	0.58822	11.52	11.895	17	22	690
P09466	Glycodelin	PAEP	sp|P09466|PAEP_HUMAN Glycodelin OS=Homo sapiens GN=PAEP PE=1 SV=2	1	2	18.9	0	5.2124	NaN	NaN	NaN	NaN	NaN	NaN	NaN	NaN	NaN	NaN	NaN	NaN	NaN	NaN	NaN	NaN	0	1	0	1	0	0	0	0	NaN	NaN	NaN	NaN	0	1	691
P09467	Fructose-1,6-bisphosphatase 1	FBP1	sp|P09467|F16P1_HUMAN Fructose-1,6-bisphosphatase 1 OS=Homo sapiens GN=FBP1 PE=1 SV=5	1	28	67.8	0	323.31	0.87794	0.6854	1.0046	1.2642	1.0362	1.0668	0.97496	0.991	13.595	6.4064	35.025	6.9105	14.593	30.832	24.494	12.666	88	82	61	53	22	31	61	51	0.99492	0.56877	15.213	9.8497	88	82	692
P09486	SPARC	SPARC	sp|P09486|SPRC_HUMAN SPARC OS=Homo sapiens GN=SPARC PE=1 SV=1	1	5	18.2	0	22.603	NaN	0.31377	0.16344	3.7837	NaN	NaN	NaN	0.11273	NaN	68.589	118.98	142.44	NaN	NaN	NaN	189.04	0	2	6	4	0	0	1	2	NaN	0.48522	NaN	171.86	0	2	693
P09493	Tropomyosin alpha-1 chain	TPM1	sp|P09493|TPM1_HUMAN Tropomyosin alpha-1 chain OS=Homo sapiens GN=TPM1 PE=1 SV=2	1	30	68.7	0	221.23	0.96438	1.3395	0.57417	0.81769	0.39159	NaN	0.89136	NaN	11.029	16.897	22.035	20.28	20.52	NaN	7.1583	NaN	22	32	23	20	3	1	2	0	1.0632	1.5311	5.4536	18.306	22	32	694
P09496	Clathrin light chain A	CLTA	sp|P09496|CLCA_HUMAN Clathrin light chain A OS=Homo sapiens GN=CLTA PE=1 SV=1	1	6	16.9	0	6.0595	0.92577	0.83113	1.0473	1.0206	NaN	NaN	NaN	0.99863	26.556	14.302	7.6431	12.171	NaN	NaN	NaN	17.988	6	6	8	6	0	0	0	3	1.0437	0.6808	35.796	4.4759	6	6	695
P09497	Clathrin light chain B	CLTB	sp|P09497|CLCB_HUMAN Clathrin light chain B OS=Homo sapiens GN=CLTB PE=1 SV=1	1	10	28.4	0	75.807	0.92558	1.2406	0.89622	1.0852	NaN	NaN	NaN	1.2007	9.2452	7.4549	21.685	10.701	NaN	NaN	NaN	33.548	5	9	14	6	0	0	0	4	0.93236	1.3164	10.317	7.8689	5	9	696
P09525	Annexin A4	ANXA4	sp|P09525|ANXA4_HUMAN Annexin A4 OS=Homo sapiens GN=ANXA4 PE=1 SV=4	1	19	54.5	0	263.81	1.4238	1.3789	1.0094	1.1339	NaN	NaN	NaN	NaN	14.85	11.02	22.852	20.253	NaN	NaN	NaN	NaN	21	29	10	13	0	0	0	0	1.6033	1.1739	13.601	9.6648	21	29	697
P09529	Inhibin beta B chain	INHBB	sp|P09529|INHBB_HUMAN Inhibin beta B chain OS=Homo sapiens GN=INHBB PE=1 SV=2	1	5	14.3	0	7.3871	0.98162	NaN	1.1289	1.6828	NaN	NaN	NaN	NaN	90.398	NaN	37.265	24.51	NaN	NaN	NaN	NaN	2	1	4	4	1	0	1	0	1.7117	NaN	134.57	NaN	2	1	698
P09543	2,3-cyclic-nucleotide 3-phosphodiesterase	CNP	sp|P09543|CN37_HUMAN 2,3-cyclic-nucleotide 3-phosphodiesterase OS=Homo sapiens GN=CNP PE=1 SV=2	1	18	43.9	0	77.093	5.7469	0.88351	4.1693	7.5519	NaN	NaN	NaN	2.069	33.25	17.025	50.354	36.746	NaN	NaN	NaN	56.434	14	3	13	10	0	1	1	4	5.7445	0.84307	23.025	3.8392	14	3	699
P09603	Macrophage colony-stimulating factor 1;Processed macrophage colony-stimulating factor 1	CSF1	sp|P09603|CSF1_HUMAN Macrophage colony-stimulating factor 1 OS=Homo sapiens GN=CSF1 PE=1 SV=2	1	1	2	0	3.0663	NaN	NaN	NaN	NaN	NaN	NaN	NaN	NaN	NaN	NaN	NaN	NaN	NaN	NaN	NaN	NaN	1	1	0	0	0	0	0	0	NaN	NaN	NaN	NaN	1	1	700
P09622	Dihydrolipoyl dehydrogenase, mitochondrial	DLD	sp|P09622|DLDH_HUMAN Dihydrolipoyl dehydrogenase, mitochondrial OS=Homo sapiens GN=DLD PE=1 SV=2	1	6	15.3	0	12.864	0.78843	1.0101	0.70633	0.92543	NaN	NaN	NaN	NaN	13.118	26.86	19.972	0.65323	NaN	NaN	NaN	NaN	5	3	2	2	0	0	0	0	0.76587	0.89953	6.1253	11.159	5	3	701
P09651;Q32P51	Heterogeneous nuclear ribonucleoprotein A1;Heterogeneous nuclear ribonucleoprotein A1, N-terminally processed;Heterogeneous nuclear ribonucleoprotein A1-like 2	HNRNPA1;HNRNPA1L2	sp|P09651|ROA1_HUMAN Heterogeneous nuclear ribonucleoprotein A1 OS=Homo sapiens GN=HNRNPA1 PE=1 SV=5;sp|Q32P51|RA1L2_HUMAN Heterogeneous nuclear ribonucleoprotein A1-like 2 OS=Homo sapiens GN=HNRNPA1L2 PE=2 SV=2	2	18	46.8	0	171.98	0.86041	1.0013	0.89399	0.97342	0.86958	0.91675	1.198	1.1044	18.579	25.863	8.5184	9.4528	3.6037	22.92	14.24	12.92	13	17	13	12	3	2	31	42	1.0656	0.8449	12.557	19.45	13	17	702
P09661	U2 small nuclear ribonucleoprotein A	SNRPA1	sp|P09661|RU2A_HUMAN U2 small nuclear ribonucleoprotein A OS=Homo sapiens GN=SNRPA1 PE=1 SV=2	1	9	32.2	0	35.864	0.98735	0.59905	0.89289	0.86629	NaN	NaN	0.97969	0.86674	44.704	18.749	6.0208	4.3723	NaN	NaN	50.762	8.8544	4	6	8	8	0	0	2	3	0.83745	0.68167	9.2623	11.262	4	6	703
P09668	Pro-cathepsin H;Cathepsin H mini chain;Cathepsin H;Cathepsin H heavy chain;Cathepsin H light chain	CTSH	sp|P09668|CATH_HUMAN Pro-cathepsin H OS=Homo sapiens GN=CTSH PE=1 SV=4	1	7	22.1	0	16.063	NaN	0.41384	0.85873	NaN	1.4256	NaN	NaN	NaN	NaN	63.256	97.001	NaN	61.079	NaN	NaN	NaN	1	6	4	1	2	1	0	0	NaN	0.43031	NaN	16.462	1	6	704
P09669	Cytochrome c oxidase subunit 6C	COX6C	sp|P09669|COX6C_HUMAN Cytochrome c oxidase subunit 6C OS=Homo sapiens GN=COX6C PE=1 SV=2	1	4	40	0	7.8131	NaN	NaN	NaN	NaN	NaN	NaN	1.1825	1.187	NaN	NaN	NaN	NaN	NaN	NaN	25.293	11.178	0	0	0	0	0	0	7	7	NaN	NaN	NaN	NaN	0	0	705
P09758	Tumor-associated calcium signal transducer 2	TACSTD2	sp|P09758|TACD2_HUMAN Tumor-associated calcium signal transducer 2 OS=Homo sapiens GN=TACSTD2 PE=1 SV=3	1	12	35	0	123.93	2.9225	1.0729	2.4231	4.3648	2.0233	3.7798	3.7063	1.7776	11.614	22.885	16.364	30.948	41.248	11.554	12.737	23.617	31	18	24	21	6	5	9	17	3.7222	0.73516	11.083	12.587	31	18	706
P09874	Poly [ADP-ribose] polymerase 1	PARP1	sp|P09874|PARP1_HUMAN Poly [ADP-ribose] polymerase 1 OS=Homo sapiens GN=PARP1 PE=1 SV=4	1	41	46.4	0	323.31	1.277	1.3948	1.4332	1.0946	1.3932	1.3282	0.98341	1.2489	20.927	15.76	15.12	22.214	14.133	15.557	19.952	20.642	33	33	51	71	53	51	55	43	1.266	1.5708	20.853	20.812	33	33	707
P09884	DNA polymerase alpha catalytic subunit	POLA1	sp|P09884|DPOLA_HUMAN DNA polymerase alpha catalytic subunit OS=Homo sapiens GN=POLA1 PE=1 SV=2	1	9	9.9	0	25.397	NaN	NaN	0.69043	NaN	0.50986	0.55652	0.48723	NaN	NaN	NaN	12.753	NaN	0.98011	24.094	45.172	NaN	1	1	2	1	2	2	3	0	NaN	NaN	NaN	NaN	1	1	708
P09960	Leukotriene A-4 hydrolase	LTA4H	sp|P09960|LKHA4_HUMAN Leukotriene A-4 hydrolase OS=Homo sapiens GN=LTA4H PE=1 SV=2	1	32	62.7	0	323.31	1.0404	1.1015	1.1976	1.0331	1.0816	1.0534	0.98725	1.0118	9.0149	7.2712	17.698	15.554	5.9673	14.461	14.55	18.628	51	74	60	42	41	56	60	44	1.0553	1.0587	10.482	10.017	51	74	709
P09972	Fructose-bisphosphate aldolase C	ALDOC	sp|P09972|ALDOC_HUMAN Fructose-bisphosphate aldolase C OS=Homo sapiens GN=ALDOC PE=1 SV=2	1	29	75.8	0	323.31	1.5684	1.6555	0.9809	0.78835	0.92702	0.98879	1.112	1.161	41.148	19.058	17.723	14.755	9.8479	15.81	7.7937	11.763	47	59	43	40	30	31	32	27	1.6234	1.6052	40.014	13.194	47	59	710
P0C0L4;P0C0L5	Complement C4-A;Complement C4 beta chain;Complement C4-A alpha chain;C4a anaphylatoxin;C4b-A;C4d-A;Complement C4 gamma chain;Complement C4-B;Complement C4 beta chain;Complement C4-B alpha chain;C4a anaphylatoxin;C4b-B;C4d-B;Complement C4 gamma chain	C4A;C4B	sp|P0C0L4|CO4A_HUMAN Complement C4-A OS=Homo sapiens GN=C4A PE=1 SV=2;sp|P0C0L5|CO4B_HUMAN Complement C4-B OS=Homo sapiens GN=C4B PE=1 SV=2	2	11	6	0	17.787	0.074914	0.10736	NaN	NaN	NaN	NaN	0.23639	NaN	11.975	24.004	NaN	NaN	NaN	NaN	44.566	NaN	2	4	1	0	0	0	2	0	0.083374	0.072883	33.601	89.321	2	4	711
P0CG39	POTE ankyrin domain family member J	POTEJ	sp|P0CG39|POTEJ_HUMAN POTE ankyrin domain family member J OS=Homo sapiens GN=POTEJ PE=3 SV=1	1	7	6.7	0	3.9529	NaN	1.1275	0.72195	NaN	0.81154	0.78609	0.8601	NaN	NaN	16.936	1.442	NaN	10.411	37.482	19.426	NaN	1	3	3	0	3	3	2	1	NaN	1.2502	NaN	7.05	1	3	713
P0DMN0;P0DMM9	Sulfotransferase 1A4;Sulfotransferase 1A3	SULT1A4;SULT1A3	sp|P0DMN0|ST1A4_HUMAN Sulfotransferase 1A4 OS=Homo sapiens GN=SULT1A4 PE=1 SV=1;sp|P0DMM9|ST1A3_HUMAN Sulfotransferase 1A3 OS=Homo sapiens GN=SULT1A3 PE=1 SV=1	2	2	10.8	0	21.529	NaN	NaN	NaN	1.0704	NaN	NaN	NaN	NaN	NaN	NaN	NaN	10.945	NaN	NaN	NaN	NaN	0	0	0	2	0	0	0	0	NaN	NaN	NaN	NaN	0	0	715
P0DMV9;P0DMV8	Heat shock 70 kDa protein 1B;Heat shock 70 kDa protein 1A	HSPA1B;HSPA1A	sp|P0DMV9|HS71B_HUMAN Heat shock 70 kDa protein 1B OS=Homo sapiens GN=HSPA1B PE=1 SV=1;sp|P0DMV8|HS71A_HUMAN Heat shock 70 kDa protein 1A OS=Homo sapiens GN=HSPA1A PE=1 SV=1	2	44	67.4	0	323.31	1.4226	0.92613	1.1594	1.2321	1.089	1.1368	1.1488	1.0764	10.768	15.105	8.6289	9.2471	9.2003	13.544	16.66	16.803	121	124	156	167	107	111	124	140	1.4012	0.9661	14.927	16.367	121	124	716
P0DN76;Q01081;M0R2N4;Q8WU68	Splicing factor U2AF 35 kDa subunit	U2AF1	sp|P0DN76|U2AF5_HUMAN Splicing factor U2AF 35 kDa subunit-like protein OS=Homo sapiens GN=U2AF1L5 PE=3 SV=1;sp|Q01081|U2AF1_HUMAN Splicing factor U2AF 35 kDa subunit OS=Homo sapiens GN=U2AF1 PE=1 SV=3	4	6	30.8	0	20.92	1.0707	0.58402	1.0381	1.1823	NaN	1.3693	1.4542	1.151	4.0086	37.808	19.731	11.78	NaN	20.093	80.144	4.4813	5	6	6	6	1	3	3	2	1.0102	0.83443	3.8652	42.63	5	6	717
P0DN79;P35520	Cystathionine beta-synthase	CBS	sp|P0DN79|CBSL_HUMAN Cystathionine beta-synthase-like protein OS=Homo sapiens GN=CBSL PE=3 SV=1;sp|P35520|CBS_HUMAN Cystathionine beta-synthase OS=Homo sapiens GN=CBS PE=1 SV=2	2	9	17.8	0	13.493	0.92744	0.48343	0.8454	0.81183	0.80224	NaN	0.81636	0.85715	16.301	6.5638	10.809	8.8445	12.171	NaN	24.948	14.83	6	2	4	4	2	1	8	4	0.80975	0.54897	13.748	11.584	6	2	718
P10155	60 kDa SS-A/Ro ribonucleoprotein	TROVE2	sp|P10155|RO60_HUMAN 60 kDa SS-A/Ro ribonucleoprotein OS=Homo sapiens GN=TROVE2 PE=1 SV=2	1	23	54.8	0	195.42	1.0718	1.0587	1.2496	1.0148	1.0864	1.0308	1.0158	1.1348	28.092	21.79	30.622	9.7689	25.632	21.53	11.664	9.8712	34	36	16	14	7	14	21	17	1.0905	1.098	15.252	31.517	34	36	719
P10253	Lysosomal alpha-glucosidase;76 kDa lysosomal alpha-glucosidase;70 kDa lysosomal alpha-glucosidase	GAA	sp|P10253|LYAG_HUMAN Lysosomal alpha-glucosidase OS=Homo sapiens GN=GAA PE=1 SV=4	1	34	42.4	0	323.31	0.64941	0.63179	0.64794	1.0035	0.84208	1.182	1.2825	1.1188	23.921	10.316	11.103	11.603	14.266	7.0754	16.712	21.591	71	59	71	79	73	77	39	40	0.74311	0.5042	8.7408	15.183	71	59	720
P10301	Ras-related protein R-Ras	RRAS	sp|P10301|RRAS_HUMAN Ras-related protein R-Ras OS=Homo sapiens GN=RRAS PE=1 SV=1	1	8	49.1	0	35.368	3.1428	1.202	NaN	3.1205	NaN	NaN	NaN	NaN	11.958	15.384	NaN	9.6506	NaN	NaN	NaN	NaN	4	4	1	2	0	0	0	1	3.6755	1.1251	17.974	12.418	4	4	721
P10412;Q02539;P22492	Histone H1.4;Histone H1.1	HIST1H1E;HIST1H1A	sp|P10412|H14_HUMAN Histone H1.4 OS=Homo sapiens GN=HIST1H1E PE=1 SV=2;sp|Q02539|H11_HUMAN Histone H1.1 OS=Homo sapiens GN=HIST1H1A PE=1 SV=3	3	10	32	0	16.358	NaN	NaN	NaN	NaN	NaN	NaN	NaN	1.0159	NaN	NaN	NaN	NaN	NaN	NaN	NaN	2.3092	0	0	0	0	0	0	0	2	NaN	NaN	NaN	NaN	0	0	722
P10586	Receptor-type tyrosine-protein phosphatase F	PTPRF	sp|P10586|PTPRF_HUMAN Receptor-type tyrosine-protein phosphatase F OS=Homo sapiens GN=PTPRF PE=1 SV=2	1	73	48.1	0	323.31	0.89206	0.69764	0.95839	1.4008	0.99317	1.1737	0.99937	0.89132	13.044	8.8244	12.509	9.4569	13.957	10.581	13.894	16.496	148	135	187	189	192	204	175	169	0.97947	0.59403	12.35	14.555	148	135	723
P10599	Thioredoxin	TXN	sp|P10599|THIO_HUMAN Thioredoxin OS=Homo sapiens GN=TXN PE=1 SV=3	1	6	51.4	0	13.86	1.0434	0.90103	1.1044	1.1689	NaN	NaN	NaN	1.1498	34.915	21.489	11.691	5.8503	NaN	NaN	NaN	9.1044	3	2	7	4	0	0	0	2	0.79947	0.83213	20.737	0.24224	3	2	724
P10606	Cytochrome c oxidase subunit 5B, mitochondrial	COX5B	sp|P10606|COX5B_HUMAN Cytochrome c oxidase subunit 5B, mitochondrial OS=Homo sapiens GN=COX5B PE=1 SV=2	1	4	25.6	0	8.9339	NaN	NaN	NaN	NaN	NaN	NaN	NaN	1.3358	NaN	NaN	NaN	NaN	NaN	NaN	NaN	17.865	0	0	0	0	0	0	1	10	NaN	NaN	NaN	NaN	0	0	725
P10619	Lysosomal protective protein;Lysosomal protective protein 32 kDa chain;Lysosomal protective protein 20 kDa chain	CTSA	sp|P10619|PPGB_HUMAN Lysosomal protective protein OS=Homo sapiens GN=CTSA PE=1 SV=2	1	12	32.5	0	110.49	1.4369	0.98354	0.93398	1.6126	1.0715	2.4345	0.99744	1.0327	27.594	9.9744	8.6664	14.816	3.9758	2.5065	36.248	18.835	23	19	14	18	5	3	7	16	1.8082	0.82333	23.388	7.9215	23	19	726
P10620	Microsomal glutathione S-transferase 1	MGST1	sp|P10620|MGST1_HUMAN Microsomal glutathione S-transferase 1 OS=Homo sapiens GN=MGST1 PE=1 SV=1	1	4	30.3	0	46.432	NaN	NaN	NaN	NaN	0.98442	NaN	1.3497	1.1148	NaN	NaN	NaN	NaN	14.507	NaN	28.265	17.179	0	0	0	0	2	0	6	19	NaN	NaN	NaN	NaN	0	0	727
P10644;P31321	cAMP-dependent protein kinase type I-alpha regulatory subunit;cAMP-dependent protein kinase type I-alpha regulatory subunit, N-terminally processed	PRKAR1A	sp|P10644|KAP0_HUMAN cAMP-dependent protein kinase type I-alpha regulatory subunit OS=Homo sapiens GN=PRKAR1A PE=1 SV=1	2	4	14.4	0	31.02	NaN	0.66378	0.83883	NaN	NaN	1.0468	1.0054	NaN	NaN	47.275	20.043	NaN	NaN	26.928	8.9247	NaN	0	2	3	1	1	2	3	1	NaN	1.1389	NaN	17.529	0	2	728
P10768	S-formylglutathione hydrolase	ESD	sp|P10768|ESTD_HUMAN S-formylglutathione hydrolase OS=Homo sapiens GN=ESD PE=1 SV=2	1	13	63.5	0	303.43	0.95169	0.76621	1.0236	1.0972	1.1096	1.0083	0.83041	0.85903	6.514	9.9761	9.0931	15.048	19.778	13.459	24.997	1.0507	19	35	19	16	5	6	16	4	0.7772	0.82686	25.262	14.94	19	35	729
P10809	60 kDa heat shock protein, mitochondrial	HSPD1	sp|P10809|CH60_HUMAN 60 kDa heat shock protein, mitochondrial OS=Homo sapiens GN=HSPD1 PE=1 SV=2	1	32	57.4	0	323.31	0.83719	0.86015	1.2291	1.176	1.2836	1.3508	1.1691	1.1263	8.712	15.96	12.23	18.2	13.07	22.071	29.425	24.502	35	42	57	56	27	31	49	77	0.78027	0.82069	15.087	13.103	35	42	730
P10909	Clusterin;Clusterin beta chain;Clusterin alpha chain	CLU	sp|P10909|CLUS_HUMAN Clusterin OS=Homo sapiens GN=CLU PE=1 SV=1	1	27	49.9	0	323.31	1.2051	0.63555	1.1999	2.1703	1.1941	1.5411	1.6365	1.4101	31.048	20.769	33.636	14.791	12.168	14.12	6.4725	8.1932	96	91	92	93	36	61	45	62	1.5234	0.53656	23.878	20.297	96	91	731
P11021	78 kDa glucose-regulated protein	HSPA5	sp|P11021|GRP78_HUMAN 78 kDa glucose-regulated protein OS=Homo sapiens GN=HSPA5 PE=1 SV=2	1	43	59.2	0	323.31	1.1661	1.2416	1.2293	1.083	1.1077	1.2121	1.0813	1.1588	17.695	11.837	11.802	15.336	9.5891	17.484	25.561	12.67	99	124	115	121	91	98	107	110	1.2498	1.202	10.295	11.069	99	124	732
P11047;REV__Q9NQS7	Laminin subunit gamma-1	LAMC1	sp|P11047|LAMC1_HUMAN Laminin subunit gamma-1 OS=Homo sapiens GN=LAMC1 PE=1 SV=3	2	103	61.4	0	323.31	0.87583	0.89756	1.0473	1.5634	0.93444	1.0508	1.1397	0.94156	8.6535	10.323	11.17	19.325	11.618	8.1437	12.227	14.158	167	168	197	198	152	196	176	161	0.91887	0.77938	9.5508	13.894	167	168	733
P11142	Heat shock cognate 71 kDa protein	HSPA8	sp|P11142|HSP7C_HUMAN Heat shock cognate 71 kDa protein OS=Homo sapiens GN=HSPA8 PE=1 SV=1	1	49	66.6	0	323.31	1.1317	0.99436	1.1656	1.1796	1.0936	1.0542	1.1482	1.1009	11.031	13.857	10.308	13.65	7.9669	5.5804	7.0186	7.7288	211	242	248	245	221	242	242	242	1.16	0.9999	15.164	13.636	211	242	734
P11166	Solute carrier family 2, facilitated glucose transporter member 1	SLC2A1	sp|P11166|GTR1_HUMAN Solute carrier family 2, facilitated glucose transporter member 1 OS=Homo sapiens GN=SLC2A1 PE=1 SV=2	1	3	8.5	0	8.6737	3.1647	0.91406	2.78	3.6693	NaN	3.2587	2.907	2.2344	38.014	25.387	16.142	17.793	NaN	13.818	0.7382	12.908	2	2	4	12	1	4	2	2	2.9536	1.292	15.92	52.325	2	2	735
P11216	Glycogen phosphorylase, brain form	PYGB	sp|P11216|PYGB_HUMAN Glycogen phosphorylase, brain form OS=Homo sapiens GN=PYGB PE=1 SV=5	1	67	72.4	0	323.31	1.5284	1.5595	1.0044	0.94798	1.1221	1.1699	0.96316	0.99282	17.287	16.602	10.056	14.128	7.905	17.296	16.831	16.707	125	145	157	168	143	154	153	147	1.4677	1.6224	24.077	15.67	125	144	736
P11217	Glycogen phosphorylase, muscle form	PYGM	sp|P11217|PYGM_HUMAN Glycogen phosphorylase, muscle form OS=Homo sapiens GN=PYGM PE=1 SV=6	1	13	18.6	0	59.42	1.4337	1.5044	NaN	NaN	NaN	NaN	NaN	NaN	4.4672	0.47944	NaN	NaN	NaN	NaN	NaN	NaN	2	2	1	0	1	1	0	1	1.3925	1.5597	0.71915	3.1067	2	2	737
P11233	Ras-related protein Ral-A	RALA	sp|P11233|RALA_HUMAN Ras-related protein Ral-A OS=Homo sapiens GN=RALA PE=1 SV=1	1	9	43.7	0	39.719	2.3156	1.0147	1.6543	1.8188	NaN	NaN	1.3368	0.78724	62.985	23.656	8.9216	44.325	NaN	NaN	21.532	53.478	6	5	4	2	1	1	3	6	2.699	0.7836	12.399	4.954	6	5	738
P11234	Ras-related protein Ral-B	RALB	sp|P11234|RALB_HUMAN Ras-related protein Ral-B OS=Homo sapiens GN=RALB PE=1 SV=1	1	12	46.1	0	187.74	1.0936	0.81449	0.94761	1.6216	0.67114	0.45901	1.2994	1.0869	26.657	109.53	24.604	24.378	48.286	85.947	11.826	16.631	12	11	8	11	5	3	11	17	1.2208	0.65101	26.861	108.33	12	11	739
P11279	Lysosome-associated membrane glycoprotein 1	LAMP1	sp|P11279|LAMP1_HUMAN Lysosome-associated membrane glycoprotein 1 OS=Homo sapiens GN=LAMP1 PE=1 SV=3	1	4	8.4	0	4.5885	0.74144	0.8236	0.9298	1.5292	NaN	NaN	NaN	NaN	38.573	10.764	41.836	20.168	NaN	NaN	NaN	NaN	3	2	4	2	0	0	0	1	0.76799	0.57024	36.519	23.808	3	2	741
P11387	DNA topoisomerase 1	TOP1	sp|P11387|TOP1_HUMAN DNA topoisomerase 1 OS=Homo sapiens GN=TOP1 PE=1 SV=2	1	33	43.8	0	135.79	1.1218	0.6218	0.95493	0.77727	1.5625	1.4887	0.82074	0.61044	35.314	11.055	12.501	11.555	17.143	36.266	12.725	26.323	28	19	27	28	30	24	16	7	0.93436	0.58178	31.624	13.352	28	19	742
P11413	Glucose-6-phosphate 1-dehydrogenase	G6PD	sp|P11413|G6PD_HUMAN Glucose-6-phosphate 1-dehydrogenase OS=Homo sapiens GN=G6PD PE=1 SV=4	1	51	91.3	0	323.31	0.81516	0.81377	0.925	0.82823	0.82968	0.82209	0.85105	0.80975	20.251	14.16	10.001	9.3924	18.641	9.5501	16.32	7.3622	170	170	164	166	120	136	191	178	0.70815	0.80679	20.947	15.365	170	170	743
P11586	C-1-tetrahydrofolate synthase, cytoplasmic;Methylenetetrahydrofolate dehydrogenase;Methenyltetrahydrofolate cyclohydrolase;Formyltetrahydrofolate synthetase;C-1-tetrahydrofolate synthase, cytoplasmic, N-terminally processed	MTHFD1	sp|P11586|C1TC_HUMAN C-1-tetrahydrofolate synthase, cytoplasmic OS=Homo sapiens GN=MTHFD1 PE=1 SV=3	1	52	60.7	0	323.31	0.73921	0.78282	0.68454	0.6722	0.79693	0.68171	0.66309	0.65395	10.322	16.526	11.784	25.071	18.529	18.436	37.047	16.399	53	56	80	89	98	87	107	78	0.7172	1.1229	12.965	13.108	53	57	744
P11717	Cation-independent mannose-6-phosphate receptor	IGF2R	sp|P11717|MPRI_HUMAN Cation-independent mannose-6-phosphate receptor OS=Homo sapiens GN=IGF2R PE=1 SV=3	1	78	38.5	0	323.31	1.2687	0.86147	1.1827	1.7558	1.2071	1.541	0.91196	0.81162	33.158	35.056	20.315	17.84	53.108	48.439	25.942	37.398	80	77	51	53	52	57	69	62	1.1745	0.80456	31.855	35.054	80	77	745
P11766	Alcohol dehydrogenase class-3	ADH5	sp|P11766|ADHX_HUMAN Alcohol dehydrogenase class-3 OS=Homo sapiens GN=ADH5 PE=1 SV=4	1	14	43.3	0	147.36	0.92189	0.65593	0.90593	0.85314	0.98827	0.90695	0.8155	1.0351	6.8356	11.279	8.7555	8.8141	7.9846	11.768	21.512	32.218	24	20	15	13	8	6	15	5	0.88039	0.616	5.5022	14.878	24	20	746
P11802;Q00534;P50750;Q96Q40;O94921;Q07002;Q00537;Q9NYV4;Q14004	Cyclin-dependent kinase 4	CDK4	sp|P11802|CDK4_HUMAN Cyclin-dependent kinase 4 OS=Homo sapiens GN=CDK4 PE=1 SV=2	9	9	41.3	0	14.117	1.2099	1.5484	NaN	NaN	NaN	NaN	NaN	NaN	7.3746	33.816	NaN	NaN	NaN	NaN	NaN	NaN	6	14	0	1	0	0	0	0	1.5007	1.5122	5.3595	31.035	6	14	747
P11908;P21108	Ribose-phosphate pyrophosphokinase 2	PRPS2	sp|P11908|PRPS2_HUMAN Ribose-phosphate pyrophosphokinase 2 OS=Homo sapiens GN=PRPS2 PE=1 SV=2	2	11	45.9	0	23.91	0.7391	1.1292	0.73677	NaN	NaN	NaN	0.67673	NaN	12.585	2.3292	8.5772	NaN	NaN	NaN	22.701	NaN	2	11	2	1	0	0	2	1	0.83941	1.3654	8.0188	4.6496	2	11	748
P11940;Q9H361;Q4VXU2;Q5JQF8	Polyadenylate-binding protein 1;Polyadenylate-binding protein 3	PABPC1;PABPC3	sp|P11940|PABP1_HUMAN Polyadenylate-binding protein 1 OS=Homo sapiens GN=PABPC1 PE=1 SV=2;sp|Q9H361|PABP3_HUMAN Polyadenylate-binding protein 3 OS=Homo sapiens GN=PABPC3 PE=1 SV=2	4	30	51.4	0	313.04	1.0125	0.86724	1.1324	1.1333	1.0191	0.9523	1.0494	1.0496	11.797	15.315	20.454	9.8852	20.022	12.166	8.2572	19.358	45	55	98	107	48	49	44	50	1.0844	0.90389	11.648	30.096	44	56	749
P12004	Proliferating cell nuclear antigen	PCNA	sp|P12004|PCNA_HUMAN Proliferating cell nuclear antigen OS=Homo sapiens GN=PCNA PE=1 SV=1	1	14	64.4	0	323.31	0.78856	0.48942	1.1272	1.1677	1.1273	1.0769	0.89025	0.93916	13.64	9.4016	16.72	12.384	6.5405	19.467	10.617	18.27	15	25	24	28	9	15	20	16	0.68153	0.4572	10.76	7.3042	15	25	750
P12074;H0YIV9	Cytochrome c oxidase subunit 6A1, mitochondrial	COX6A1	sp|P12074|CX6A1_HUMAN Cytochrome c oxidase subunit 6A1, mitochondrial OS=Homo sapiens GN=COX6A1 PE=1 SV=4;tr|H0YIV9|H0YIV9_HUMAN Uncharacterized protein (Fragment) OS=Homo sapiens PE=3 SV=1	2	2	43.1	0	3.4933	NaN	NaN	NaN	NaN	NaN	NaN	NaN	1.2834	NaN	NaN	NaN	NaN	NaN	NaN	NaN	19.952	0	0	0	0	0	0	0	2	NaN	NaN	NaN	NaN	0	0	751
P12081	Histidine--tRNA ligase, cytoplasmic	HARS	sp|P12081|SYHC_HUMAN Histidine--tRNA ligase, cytoplasmic OS=Homo sapiens GN=HARS PE=1 SV=2	1	26	54	0	217.51	0.98885	1.0483	0.99104	1.0074	0.97957	0.97344	0.96683	1.0199	10.231	20.328	15.63	13.119	6.3879	14.908	21.658	14.843	46	32	35	39	20	29	42	40	0.99112	0.93566	14.179	15.569	47	32	752
P12107	Collagen alpha-1(XI) chain	COL11A1	sp|P12107|COBA1_HUMAN Collagen alpha-1(XI) chain OS=Homo sapiens GN=COL11A1 PE=1 SV=4	1	9	7.3	0	86.888	NaN	0.81439	0.040683	2.6238	0.09134	0.12465	0.14384	0.18044	NaN	92.17	129.3	157.02	79.633	25.063	9.5669	43.196	0	2	7	3	3	2	2	3	NaN	0.10774	NaN	135.93	0	4	753
P12109	Collagen alpha-1(VI) chain	COL6A1	sp|P12109|CO6A1_HUMAN Collagen alpha-1(VI) chain OS=Homo sapiens GN=COL6A1 PE=1 SV=3	1	11	13.2	0	112.3	0.36477	1.0656	0.22834	0.95246	0.17086	0.16526	0.19869	0.1104	48.483	45.503	66.706	27.113	124.38	76.965	61.019	82.036	10	12	18	20	21	19	17	14	0.31168	0.80779	44.958	51.244	8	12	754
P12111	Collagen alpha-3(VI) chain	COL6A3	sp|P12111|CO6A3_HUMAN Collagen alpha-3(VI) chain OS=Homo sapiens GN=COL6A3 PE=1 SV=5	1	15	5.3	0	48.007	NaN	1.1665	0.27294	33.351	0.15454	0.17468	0.27223	0.11785	NaN	310.55	153.1	240.59	106.71	276.69	257.61	107.42	0	2	8	9	8	8	7	10	NaN	0.85884	NaN	208.68	0	2	755
P12235	ADP/ATP translocase 1	SLC25A4	sp|P12235|ADT1_HUMAN ADP/ATP translocase 1 OS=Homo sapiens GN=SLC25A4 PE=1 SV=4	1	12	34.9	0	3.0216	NaN	NaN	NaN	NaN	NaN	NaN	NaN	1.1979	NaN	NaN	NaN	NaN	NaN	NaN	NaN	5.3716	0	0	0	0	0	0	0	3	NaN	NaN	NaN	NaN	0	0	756
P12236	ADP/ATP translocase 3;ADP/ATP translocase 3, N-terminally processed	SLC25A6	sp|P12236|ADT3_HUMAN ADP/ATP translocase 3 OS=Homo sapiens GN=SLC25A6 PE=1 SV=4	1	14	44.3	0	33.783	NaN	NaN	NaN	NaN	0.84607	0.83877	1.0819	1.0985	NaN	NaN	NaN	NaN	28.876	11.185	7.8388	12.461	0	0	0	0	6	4	20	44	NaN	NaN	NaN	NaN	0	0	757
P12268	Inosine-5-monophosphate dehydrogenase 2	IMPDH2	sp|P12268|IMDH2_HUMAN Inosine-5-monophosphate dehydrogenase 2 OS=Homo sapiens GN=IMPDH2 PE=1 SV=2	1	19	53.1	0	144.64	1.0606	1.0287	1.161	1.0026	0.56397	0.71354	0.99466	1.1145	14.671	14.58	9.7416	13.607	24.597	16.682	29.352	7.5318	28	19	26	33	8	15	31	11	1.1445	1.2031	7.2045	18.44	28	19	758
P12270	Nucleoprotein TPR	TPR	sp|P12270|TPR_HUMAN Nucleoprotein TPR OS=Homo sapiens GN=TPR PE=1 SV=3	1	102	47.5	0	323.31	1.3727	0.83806	1.2965	1.194	1.2226	1.1434	0.98625	1.1843	25.182	21.48	13.06	13.506	20.255	17.085	20.812	14.314	59	47	100	121	79	91	120	113	1.2962	1.0293	22.123	19.586	59	47	759
P12273	Prolactin-inducible protein	PIP	sp|P12273|PIP_HUMAN Prolactin-inducible protein OS=Homo sapiens GN=PIP PE=1 SV=1	1	4	32.9	0	8.2771	0.14889	1.5431	NaN	NaN	NaN	NaN	NaN	NaN	16.142	43.367	NaN	NaN	NaN	NaN	NaN	NaN	2	4	0	0	0	0	0	0	0.34018	0.70488	2.3287	33.17	2	4	760
P12429	Annexin A3	ANXA3	sp|P12429|ANXA3_HUMAN Annexin A3 OS=Homo sapiens GN=ANXA3 PE=1 SV=3	1	7	20.4	0	13.763	0.64132	1.2766	0.65228	1.2991	NaN	NaN	NaN	NaN	1.204	28.873	7.5599	4.8469	NaN	NaN	NaN	NaN	2	7	5	2	0	0	0	0	0.72207	0.95838	14.125	10.057	2	7	761
P12532	Creatine kinase U-type, mitochondrial	CKMT1A	sp|P12532|KCRU_HUMAN Creatine kinase U-type, mitochondrial OS=Homo sapiens GN=CKMT1A PE=1 SV=1	1	3	9.8	0	3.2928	NaN	NaN	NaN	NaN	NaN	3.2535	NaN	1.38	NaN	NaN	NaN	NaN	NaN	26.478	NaN	10.998	0	0	0	1	0	2	1	2	NaN	NaN	NaN	NaN	0	0	762
P12814	Alpha-actinin-1	ACTN1	sp|P12814|ACTN1_HUMAN Alpha-actinin-1 OS=Homo sapiens GN=ACTN1 PE=1 SV=2	1	86	85.3	0	323.31	0.81299	0.97428	0.59447	0.57806	0.66062	0.67187	0.78739	0.7491	11.855	15.397	14.607	15.241	13.44	7.2315	17.924	22.077	178	212	236	247	212	210	178	180	0.81385	1.0333	17.862	9.5606	178	212	763
P12821;F6X3S4	Angiotensin-converting enzyme;Angiotensin-converting enzyme, soluble form	ACE	sp|P12821|ACE_HUMAN Angiotensin-converting enzyme OS=Homo sapiens GN=ACE PE=1 SV=1;tr|F6X3S4|F6X3S4_HUMAN Uncharacterized protein OS=Homo sapiens PE=3 SV=2	2	4	3.8	0	5.4132	0.081344	0.36994	0.22173	NaN	0.050222	NaN	NaN	NaN	17.984	100.36	116.49	NaN	3.7663	NaN	NaN	NaN	4	3	2	0	2	1	0	1	0.14738	0.060491	59.01	35.642	4	4	764
P12830	Cadherin-1;E-Cad/CTF1;E-Cad/CTF2;E-Cad/CTF3	CDH1	sp|P12830|CADH1_HUMAN Cadherin-1 OS=Homo sapiens GN=CDH1 PE=1 SV=3	1	26	34.2	0	323.31	1.1855	0.83737	1.0652	1.6768	1.0201	1.4166	1.3237	1.0201	28.928	14.328	13.788	25.535	27.73	6.945	14.482	17.58	59	60	69	72	57	63	51	60	1.353	0.72585	30.726	17.325	59	60	765
P12955	Xaa-Pro dipeptidase	PEPD	sp|P12955|PEPD_HUMAN Xaa-Pro dipeptidase OS=Homo sapiens GN=PEPD PE=1 SV=3	1	13	32.3	0	203.73	0.64341	0.7002	0.76744	0.69184	0.40759	0.55632	0.36606	0.39983	15.046	21.363	57.72	2.4156	33.751	31.961	97.405	25.38	13	9	5	6	4	7	10	6	0.62104	0.66788	30.952	5.9187	13	9	766
P12956	X-ray repair cross-complementing protein 6	XRCC6	sp|P12956|XRCC6_HUMAN X-ray repair cross-complementing protein 6 OS=Homo sapiens GN=XRCC6 PE=1 SV=2	1	28	53	0	323.31	1.2108	1.095	1.3326	1.2135	1.1037	1.0705	1.2486	1.2416	22.242	6.9247	11.697	19.314	11.288	11.231	21.79	12.395	63	61	57	66	35	44	59	68	1.3524	1.2058	9.6479	9.6628	63	61	767
P13010	X-ray repair cross-complementing protein 5	XRCC5	sp|P13010|XRCC5_HUMAN X-ray repair cross-complementing protein 5 OS=Homo sapiens GN=XRCC5 PE=1 SV=3	1	38	63.5	0	323.31	1.2667	1.104	1.4003	1.2819	1.0608	1.0397	1.2299	1.3237	10.905	17.364	12.082	11.844	13.137	21.491	16.369	15.265	95	100	60	89	54	68	70	66	1.3231	1.227	16.533	9.5063	95	100	768
P13073	Cytochrome c oxidase subunit 4 isoform 1, mitochondrial	COX4I1	sp|P13073|COX41_HUMAN Cytochrome c oxidase subunit 4 isoform 1, mitochondrial OS=Homo sapiens GN=COX4I1 PE=1 SV=1	1	9	38.5	0	21.477	NaN	NaN	NaN	NaN	1.2133	NaN	1.2188	1.2643	NaN	NaN	NaN	NaN	113.31	NaN	6.3851	11.116	0	0	0	0	3	0	4	25	NaN	NaN	NaN	NaN	0	0	769
P13284	Gamma-interferon-inducible lysosomal thiol reductase	IFI30	sp|P13284|GILT_HUMAN Gamma-interferon-inducible lysosomal thiol reductase OS=Homo sapiens GN=IFI30 PE=1 SV=3	1	2	9.6	0	4.0234	NaN	1.5207	1.1614	1.6193	NaN	1.583	NaN	NaN	NaN	4.1108	26.41	3.4572	NaN	18.43	NaN	NaN	1	2	2	2	0	2	0	0	NaN	1.4689	NaN	29.316	1	2	770
P13489	Ribonuclease inhibitor	RNH1	sp|P13489|RINI_HUMAN Ribonuclease inhibitor OS=Homo sapiens GN=RNH1 PE=1 SV=2	1	24	75.1	0	323.31	1.0769	1.0121	1.1991	1.0215	0.79685	1.0032	1.0673	0.81451	6.9732	23.576	12.705	29.52	27.285	7.0745	26.354	19.853	36	42	16	17	7	5	9	8	1.0945	0.96699	10.002	21.414	36	42	771
P13591	Neural cell adhesion molecule 1	NCAM1	sp|P13591|NCAM1_HUMAN Neural cell adhesion molecule 1 OS=Homo sapiens GN=NCAM1 PE=1 SV=3	1	6	9.3	0	5.4698	NaN	0.19921	NaN	NaN	0.13812	0.24885	NaN	0.21915	NaN	69.174	NaN	NaN	99.817	23.745	NaN	112.88	1	2	1	1	2	2	0	2	NaN	0.11629	NaN	49.583	0	3	772
P13611	Versican core protein	VCAN	sp|P13611|CSPG2_HUMAN Versican core protein OS=Homo sapiens GN=VCAN PE=1 SV=3	1	2	0.9	0.00073638	2.6651	NaN	NaN	NaN	NaN	NaN	NaN	NaN	NaN	NaN	NaN	NaN	NaN	NaN	NaN	NaN	NaN	0	0	0	0	0	0	0	0	NaN	NaN	NaN	NaN	0	0	773
P13639	Elongation factor 2	EEF2	sp|P13639|EF2_HUMAN Elongation factor 2 OS=Homo sapiens GN=EEF2 PE=1 SV=4	1	66	73	0	323.31	0.94697	1.0187	0.97924	0.9453	0.95493	0.94609	1.1232	0.98295	17.256	13.526	15.97	9.7343	21.686	11.222	10.5	9.9687	301	348	320	339	244	269	266	274	1.049	1.053	10.527	13.237	300	347	774
P13667	Protein disulfide-isomerase A4	PDIA4	sp|P13667|PDIA4_HUMAN Protein disulfide-isomerase A4 OS=Homo sapiens GN=PDIA4 PE=1 SV=2	1	39	53	0	323.31	1.1151	1.0791	1.1143	0.94446	1.0947	1.1343	1.1485	1.2513	13.808	11.998	8.4004	11.151	21.744	19.797	21.185	19.147	82	67	71	66	44	65	60	70	1.1521	1.0891	12.953	12.778	82	67	775
P13671	Complement component C6	C6	sp|P13671|CO6_HUMAN Complement component C6 OS=Homo sapiens GN=C6 PE=1 SV=3	1	1	1.7	0	7.7963	NaN	NaN	NaN	NaN	0.15436	0.16632	NaN	NaN	NaN	NaN	NaN	NaN	48.477	74.254	NaN	NaN	0	0	0	0	2	2	1	1	NaN	NaN	NaN	NaN	0	0	776
P13693;Q56UQ5;Q9HAU6	Translationally-controlled tumor protein	TPT1	sp|P13693|TCTP_HUMAN Translationally-controlled tumor protein OS=Homo sapiens GN=TPT1 PE=1 SV=1	3	11	49.4	0	73.491	0.83087	1.0329	0.78835	0.88048	0.99208	0.90575	0.85004	0.87281	11.751	38.831	6.6738	8.9717	22.845	1.7146	6.7523	6.6978	13	13	19	16	5	6	18	26	0.83747	1.001	12.235	17.03	13	13	777
P13716	Delta-aminolevulinic acid dehydratase	ALAD	sp|P13716|HEM2_HUMAN Delta-aminolevulinic acid dehydratase OS=Homo sapiens GN=ALAD PE=1 SV=1	1	12	45.8	0	48.13	0.87928	0.8242	0.82255	0.85325	NaN	NaN	1.0077	NaN	9.665	66.813	7.5778	10.349	NaN	NaN	59.855	NaN	17	22	4	6	0	0	3	1	0.80377	0.79002	38.557	11.265	17	22	778
P13796	Plastin-2	LCP1	sp|P13796|PLSL_HUMAN Plastin-2 OS=Homo sapiens GN=LCP1 PE=1 SV=6	1	20	41	0	269.74	0.13986	0.61528	0.25503	0.31589	0.21767	0.33289	0.25347	0.23479	73.401	20.804	72.656	55.725	60.466	96.313	46.818	57.576	15	14	16	18	6	6	11	12	0.16723	0.52306	85.757	23.772	13	14	779
P13797	Plastin-3	PLS3	sp|P13797|PLST_HUMAN Plastin-3 OS=Homo sapiens GN=PLS3 PE=1 SV=4	1	14	27.6	0	3.7727	0.66606	NaN	NaN	NaN	NaN	NaN	NaN	NaN	56.324	NaN	NaN	NaN	NaN	NaN	NaN	NaN	4	1	0	0	0	0	0	0	0.31756	NaN	79.651	NaN	2	1	780
P13798	Acylamino-acid-releasing enzyme	APEH	sp|P13798|ACPH_HUMAN Acylamino-acid-releasing enzyme OS=Homo sapiens GN=APEH PE=1 SV=4	1	22	42.9	0	170.2	0.90357	1.0482	0.95816	1.0023	1.0226	0.97895	1.0112	0.97417	10.057	11.327	14.93	22.537	8.4576	15.718	15.932	9.6532	59	64	47	44	37	45	39	40	0.92603	0.98986	8.6835	18.493	59	64	781
P13804	Electron transfer flavoprotein subunit alpha, mitochondrial	ETFA	sp|P13804|ETFA_HUMAN Electron transfer flavoprotein subunit alpha, mitochondrial OS=Homo sapiens GN=ETFA PE=1 SV=1	1	8	33	0	27.321	NaN	NaN	NaN	NaN	NaN	NaN	1.9292	1.1291	NaN	NaN	NaN	NaN	NaN	NaN	26.53	6.3263	1	0	0	0	0	0	4	14	NaN	NaN	NaN	NaN	1	0	782
P13861	cAMP-dependent protein kinase type II-alpha regulatory subunit	PRKAR2A	sp|P13861|KAP2_HUMAN cAMP-dependent protein kinase type II-alpha regulatory subunit OS=Homo sapiens GN=PRKAR2A PE=1 SV=2	1	11	37.9	0	73.757	1.1464	0.90965	1.0203	1.1781	1.2425	1.1227	0.9614	NaN	15.588	58.249	6.7729	65.932	20.866	13.83	0.92814	NaN	3	4	9	5	2	3	2	1	1.0995	1.1617	14.584	85.089	3	4	783
P13987	CD59 glycoprotein	CD59	sp|P13987|CD59_HUMAN CD59 glycoprotein OS=Homo sapiens GN=CD59 PE=1 SV=1	1	6	28.1	0	36.336	1.5991	1.5585	1.5831	2.4364	NaN	1.5455	1.8616	1.2736	7.4024	8.0782	7.3862	3.8008	NaN	10.707	9.3005	21.698	8	14	7	6	1	2	2	5	1.7147	1.1675	14.704	8.7596	8	14	785
P14151	L-selectin	SELL	sp|P14151|LYAM1_HUMAN L-selectin OS=Homo sapiens GN=SELL PE=1 SV=2	1	3	7.3	0	13.553	0.51712	0.38938	NaN	NaN	NaN	NaN	NaN	NaN	37.181	67.198	NaN	NaN	NaN	NaN	NaN	NaN	4	2	1	0	0	0	0	0	0.49358	0.36975	26.335	102.24	4	2	786
P14174	Macrophage migration inhibitory factor	MIF	sp|P14174|MIF_HUMAN Macrophage migration inhibitory factor OS=Homo sapiens GN=MIF PE=1 SV=4	1	2	17.4	0	28.39	1.1811	1.0966	1.0243	1.0725	NaN	1.2908	1.4062	1.4043	3.7686	11.828	10.54	10.695	NaN	24.696	68.699	110.36	2	2	4	3	1	2	4	3	1.2132	1.0263	4.098	11.06	2	2	787
P14209	CD99 antigen	CD99	sp|P14209|CD99_HUMAN CD99 antigen OS=Homo sapiens GN=CD99 PE=1 SV=1	1	2	13	0	15.641	4.1736	1.9738	2.9062	3.9574	1.1439	2.7092	0.89217	0.87433	7.7716	8.681	1.5854	6.9305	109.81	92.208	9.8441	9.2535	4	4	3	3	2	3	2	9	4.6684	1.6991	10.898	7.2938	4	4	788
P14314	Glucosidase 2 subunit beta	PRKCSH	sp|P14314|GLU2B_HUMAN Glucosidase 2 subunit beta OS=Homo sapiens GN=PRKCSH PE=1 SV=2	1	25	49.4	0	254.09	1.0374	1.3379	1.1936	1.116	1.062	1.1346	1.0437	1.1269	20.941	13.522	11.818	18.096	13.591	9.108	15.94	16.744	69	66	67	70	55	69	50	56	1.1712	1.2783	12.173	10.1	69	66	789
P14324	Farnesyl pyrophosphate synthase	FDPS	sp|P14324|FPPS_HUMAN Farnesyl pyrophosphate synthase OS=Homo sapiens GN=FDPS PE=1 SV=4	1	10	28.6	0	277.57	1.2247	1.1259	1.2557	1.1544	1.3087	1.2771	1.2096	1.2305	5.1247	11.369	2.6981	11.507	12.166	14.962	11.663	23.765	29	30	17	14	7	6	18	10	1.1721	0.99302	6.7083	52.152	29	30	790
P14406	Cytochrome c oxidase subunit 7A2, mitochondrial	COX7A2	sp|P14406|CX7A2_HUMAN Cytochrome c oxidase subunit 7A2, mitochondrial OS=Homo sapiens GN=COX7A2 PE=1 SV=1	1	2	27.7	0	6.8668	NaN	NaN	NaN	NaN	NaN	NaN	1.2006	1.3138	NaN	NaN	NaN	NaN	NaN	NaN	0.26577	6.9231	0	0	0	0	0	0	2	2	NaN	NaN	NaN	NaN	0	0	791
P14543	Nidogen-1	NID1	sp|P14543|NID1_HUMAN Nidogen-1 OS=Homo sapiens GN=NID1 PE=1 SV=3	1	2	1.8	0.0018142	2.4152	NaN	NaN	NaN	NaN	NaN	5.9587	NaN	NaN	NaN	NaN	NaN	NaN	NaN	98.461	NaN	NaN	1	0	0	1	0	2	0	0	NaN	NaN	NaN	NaN	1	0	792
P14550	Alcohol dehydrogenase [NADP(+)]	AKR1A1	sp|P14550|AK1A1_HUMAN Alcohol dehydrogenase [NADP(+)] OS=Homo sapiens GN=AKR1A1 PE=1 SV=3	1	12	42.2	0	24.392	1.1558	1.3963	0.74473	1.1069	0.66134	0.76722	0.23755	0.27166	15.432	12.017	53.856	25.795	29.003	5.4101	140	69.197	6	9	10	10	4	3	6	4	1.3961	1.4036	6.2191	9.5643	6	9	793
P14618;P30613	Pyruvate kinase PKM	PKM	sp|P14618|KPYM_HUMAN Pyruvate kinase PKM OS=Homo sapiens GN=PKM PE=1 SV=4	2	55	82.7	0	323.31	0.92522	1.0811	0.95927	0.96309	1.0409	1.0117	1.0709	1.0138	12.839	11.034	10.69	11.206	12.445	16.113	15.053	9.7893	279	297	265	305	219	242	278	276	0.96922	1.0666	11.658	12.26	279	297	794
P14625;Q58FF3	Endoplasmin	HSP90B1	sp|P14625|ENPL_HUMAN Endoplasmin OS=Homo sapiens GN=HSP90B1 PE=1 SV=1	2	57	61.6	0	323.31	1.3101	1.4664	1.3873	1.0601	1.0584	1.2085	1.1671	1.4413	13.985	14.489	14.96	12.149	16.464	14.41	11.193	20.173	126	127	103	116	115	127	90	102	1.4595	1.3839	9.3069	13.343	126	127	795
P14678;P63162	Small nuclear ribonucleoprotein-associated proteins B and B;Small nuclear ribonucleoprotein-associated protein N	SNRPB;SNRPN	sp|P14678|RSMB_HUMAN Small nuclear ribonucleoprotein-associated proteins B and B OS=Homo sapiens GN=SNRPB PE=1 SV=2;sp|P63162|RSMN_HUMAN Small nuclear ribonucleoprotein-associated protein N OS=Homo sapiens GN=SNRPN PE=1 SV=1	2	11	47.9	0	28.003	1.126	0.81813	1.0788	1.0892	NaN	NaN	1.105	1.088	9.665	18.093	3.4912	36.264	NaN	NaN	55.767	9.9298	13	15	16	8	1	1	8	13	1.0871	0.76653	5.3405	23.964	13	15	796
P14735	Insulin-degrading enzyme	IDE	sp|P14735|IDE_HUMAN Insulin-degrading enzyme OS=Homo sapiens GN=IDE PE=1 SV=4	1	53	51.5	0	316.94	0.8675	1.1193	0.97612	0.89777	0.97877	0.90991	0.91769	0.98178	12.195	25.423	12.039	18.516	9.9458	11.968	18.909	12.329	57	62	58	60	66	67	56	45	0.86253	1.1352	12.627	27.151	57	62	797
P14866	Heterogeneous nuclear ribonucleoprotein L	HNRNPL	sp|P14866|HNRPL_HUMAN Heterogeneous nuclear ribonucleoprotein L OS=Homo sapiens GN=HNRNPL PE=1 SV=2	1	18	47.4	0	99.018	0.88161	0.86078	1.088	0.92645	1.386	0.93677	0.91427	1.0258	22.061	11.383	11.275	22.894	19.318	16.006	15.437	21.598	14	10	25	25	11	6	21	13	0.90464	0.92537	20.127	11.256	14	10	798
P14868	Aspartate--tRNA ligase, cytoplasmic	DARS	sp|P14868|SYDC_HUMAN Aspartate--tRNA ligase, cytoplasmic OS=Homo sapiens GN=DARS PE=1 SV=2	1	28	63.7	0	114.09	1.0802	0.90544	1.0052	0.95515	1.0144	0.99212	0.9566	0.98809	10.384	12.937	12.133	18.628	16.863	23.138	17.73	12.536	34	23	54	46	17	21	43	34	1.0944	0.9271	21.427	11.915	32	23	799
P14923	Junction plakoglobin	JUP	sp|P14923|PLAK_HUMAN Junction plakoglobin OS=Homo sapiens GN=JUP PE=1 SV=3	1	33	55.4	0	282.74	0.75127	0.97285	0.59316	0.82928	0.62679	0.84505	1.0812	0.73779	22.228	21.45	15.879	17.59	28.246	20.843	22.288	23.332	50	52	67	70	52	60	39	36	0.89621	0.81857	18.362	27.132	50	52	800
P14927	Cytochrome b-c1 complex subunit 7	UQCRB	sp|P14927|QCR7_HUMAN Cytochrome b-c1 complex subunit 7 OS=Homo sapiens GN=UQCRB PE=1 SV=2	1	7	58.6	0	29.475	NaN	NaN	NaN	NaN	NaN	NaN	NaN	1.4254	NaN	NaN	NaN	NaN	NaN	NaN	NaN	4.3713	0	0	0	0	0	0	1	17	NaN	NaN	NaN	NaN	0	0	801
P15104	Glutamine synthetase	GLUL	sp|P15104|GLNA_HUMAN Glutamine synthetase OS=Homo sapiens GN=GLUL PE=1 SV=4	1	11	30.8	0	51.02	0.76211	0.70174	1.0068	1.2351	1.2337	1.7457	1.3043	NaN	10.264	14.749	27.507	12.639	13.005	41.265	22.377	NaN	24	24	8	2	6	4	4	1	0.86876	0.68997	17.573	16.159	24	25	802
P15121	Aldose reductase	AKR1B1	sp|P15121|ALDR_HUMAN Aldose reductase OS=Homo sapiens GN=AKR1B1 PE=1 SV=3	1	2	12	0	3.5208	NaN	NaN	NaN	NaN	NaN	NaN	NaN	NaN	NaN	NaN	NaN	NaN	NaN	NaN	NaN	NaN	0	0	0	1	0	0	1	0	NaN	NaN	NaN	NaN	0	0	803
P15151	Poliovirus receptor	PVR	sp|P15151|PVR_HUMAN Poliovirus receptor OS=Homo sapiens GN=PVR PE=1 SV=2	1	6	17	0	26.569	1.1978	1.0452	1.2332	1.8537	1.0115	1.2934	NaN	NaN	11.297	8.997	16.777	2.1653	14.212	6.5677	NaN	NaN	12	13	11	10	6	11	0	0	1.3538	0.78813	14.324	16.591	12	13	804
P15170	Eukaryotic peptide chain release factor GTP-binding subunit ERF3A	GSPT1	sp|P15170|ERF3A_HUMAN Eukaryotic peptide chain release factor GTP-binding subunit ERF3A OS=Homo sapiens GN=GSPT1 PE=1 SV=1	1	25	49.5	0	152.28	0.97552	1.0367	1.0056	1.008	0.94038	0.93954	0.9695	0.99385	18.384	12.959	11.994	14.455	17.093	17.088	27.451	79.666	30	32	44	43	23	29	37	27	1.0064	0.99947	11.449	13.506	30	32	805
P15289	Arylsulfatase A;Arylsulfatase A component B;Arylsulfatase A component C	ARSA	sp|P15289|ARSA_HUMAN Arylsulfatase A OS=Homo sapiens GN=ARSA PE=1 SV=3	1	2	5.5	0.0048544	1.9141	NaN	NaN	NaN	NaN	NaN	NaN	NaN	NaN	NaN	NaN	NaN	NaN	NaN	NaN	NaN	NaN	1	1	0	0	0	0	0	0	NaN	NaN	NaN	NaN	1	1	806
P15291	Beta-1,4-galactosyltransferase 1;Lactose synthase A protein;N-acetyllactosamine synthase;Beta-N-acetylglucosaminylglycopeptide beta-1,4-galactosyltransferase;Beta-N-acetylglucosaminyl-glycolipid beta-1,4-galactosyltransferase;Processed beta-1,4-galactosyltransferase 1	B4GALT1	sp|P15291|B4GT1_HUMAN Beta-1,4-galactosyltransferase 1 OS=Homo sapiens GN=B4GALT1 PE=1 SV=5	1	8	33.2	0	317.89	0.78251	0.97564	0.84203	1.3972	0.68832	1.1346	0.97739	0.55257	4.7449	17.71	15.85	12.126	10.63	8.0692	18.64	30.414	11	17	27	22	17	13	13	13	0.72193	0.75477	8.183	9.3176	11	17	807
P15311	Ezrin	EZR	sp|P15311|EZRI_HUMAN Ezrin OS=Homo sapiens GN=EZR PE=1 SV=4	1	53	68.8	0	323.31	0.84816	0.9857	0.72335	0.79131	0.83233	0.83602	0.85686	0.83607	39.231	24.743	8.0019	9.4913	10.21	11.939	38.07	41.817	82	102	111	98	73	89	97	104	0.87981	0.88332	41.11	28.38	82	102	808
P15374	Ubiquitin carboxyl-terminal hydrolase isozyme L3	UCHL3	sp|P15374|UCHL3_HUMAN Ubiquitin carboxyl-terminal hydrolase isozyme L3 OS=Homo sapiens GN=UCHL3 PE=1 SV=1	1	13	62.2	0	79.626	0.92647	0.82858	0.91448	0.84116	NaN	NaN	NaN	NaN	20.397	9.9206	34.326	17.844	NaN	NaN	NaN	NaN	12	15	12	6	0	0	0	0	0.84829	0.80942	6.6327	31.026	12	15	809
P15514	Amphiregulin	AREG	sp|P15514|AREG_HUMAN Amphiregulin OS=Homo sapiens GN=AREG PE=1 SV=2	1	10	36.9	0	323.31	1.2178	1.056	0.60914	0.66191	0.85631	0.81651	0.98059	1.057	21.753	31.896	32.941	64.299	70.685	45.209	12.593	39.959	59	59	19	23	24	24	23	19	1.1642	1.1439	26.683	21.496	59	59	810
P15529	Membrane cofactor protein	CD46	sp|P15529|MCP_HUMAN Membrane cofactor protein OS=Homo sapiens GN=CD46 PE=1 SV=3	1	4	8.7	0	2.9532	1.5587	2.428	NaN	1.5056	NaN	NaN	NaN	NaN	26.327	142.33	NaN	36.716	NaN	NaN	NaN	NaN	7	2	1	5	0	0	0	0	2.0049	0.61557	50.805	11.892	7	2	811
P15531	Nucleoside diphosphate kinase A	NME1	sp|P15531|NDKA_HUMAN Nucleoside diphosphate kinase A OS=Homo sapiens GN=NME1 PE=1 SV=1	1	16	86.2	0	323.31	1.0553	1.029	1.212	1.0765	1.2758	0.95823	1.107	1.1107	7.1319	4.8555	6.6617	7.4209	12.713	28.06	10.698	7.3961	53	58	52	54	43	40	50	54	1.0475	1.0089	10.785	11.18	53	58	812
P15559	NAD(P)H dehydrogenase [quinone] 1	NQO1	sp|P15559|NQO1_HUMAN NAD(P)H dehydrogenase [quinone] 1 OS=Homo sapiens GN=NQO1 PE=1 SV=1	1	10	32.1	0	206.02	1.1216	0.86829	1.0193	0.79645	1.0939	0.92823	1.0701	1.0448	5.0928	8.703	41.198	10.179	4.0383	5.6355	5.6321	23.043	14	20	18	12	3	4	11	10	1.0436	1.3089	11.39	8.0972	14	20	813
P15586	N-acetylglucosamine-6-sulfatase	GNS	sp|P15586|GNS_HUMAN N-acetylglucosamine-6-sulfatase OS=Homo sapiens GN=GNS PE=1 SV=3	1	13	31.2	0	130.68	1.2384	1.1068	0.98061	1.9797	1.7565	2.6604	2.2225	1.9059	12.438	10.478	21.256	45.277	8.8778	20.219	6.4278	5.2828	26	24	19	20	12	15	4	11	1.7701	0.923	16.693	8.8511	26	24	814
P15692	Vascular endothelial growth factor A	VEGFA	sp|P15692|VEGFA_HUMAN Vascular endothelial growth factor A OS=Homo sapiens GN=VEGFA PE=1 SV=2	1	3	15.9	0	4.2758	0.80699	1.4359	NaN	NaN	NaN	NaN	NaN	NaN	1.7805	18.102	NaN	NaN	NaN	NaN	NaN	NaN	2	2	1	0	0	0	0	0	1.0693	0.92224	30.236	5.2513	2	2	815
P15735	Phosphorylase b kinase gamma catalytic chain, liver/testis isoform	PHKG2	sp|P15735|PHKG2_HUMAN Phosphorylase b kinase gamma catalytic chain, liver/testis isoform OS=Homo sapiens GN=PHKG2 PE=1 SV=1	1	4	12.6	0	10.822	NaN	0.2555	NaN	NaN	NaN	NaN	0.85151	NaN	NaN	175.46	NaN	NaN	NaN	NaN	4.5319	NaN	0	2	1	0	0	0	4	0	NaN	0.28231	NaN	197.41	0	2	816
P15880	40S ribosomal protein S2	RPS2	sp|P15880|RS2_HUMAN 40S ribosomal protein S2 OS=Homo sapiens GN=RPS2 PE=1 SV=2	1	13	43.7	0	48.703	1.448	0.89615	0.95382	0.99905	1.2034	1.0034	1.0747	1.0062	9.3757	7.7943	9.8595	11.851	15.419	23.653	17.132	7.3282	17	21	26	23	6	8	32	33	1.2013	0.94717	6.8308	11.962	17	21	817
P15924	Desmoplakin	DSP	sp|P15924|DESP_HUMAN Desmoplakin OS=Homo sapiens GN=DSP PE=1 SV=3	1	150	52.8	0	323.31	1.2799	1.2716	1.1412	1.282	0.73011	0.79643	0.99047	1.2224	19.072	19.451	20.008	18.346	19.145	16.77	23.685	22.817	92	91	136	151	125	127	170	139	1.5489	1.265	16.914	15.802	92	91	818
P15927	Replication protein A 32 kDa subunit	RPA2	sp|P15927|RFA2_HUMAN Replication protein A 32 kDa subunit OS=Homo sapiens GN=RPA2 PE=1 SV=1	1	3	15.9	0	11.385	0.82629	0.81213	NaN	2.419	NaN	NaN	NaN	NaN	19.718	19.727	NaN	98.494	NaN	NaN	NaN	NaN	2	2	1	2	0	0	0	0	1.0004	0.77123	5.2847	7.3795	2	2	819
P15941	Mucin-1;Mucin-1 subunit alpha;Mucin-1 subunit beta	MUC1	sp|P15941|MUC1_HUMAN Mucin-1 OS=Homo sapiens GN=MUC1 PE=1 SV=3	1	8	6.5	0	323.31	0.50787	0.96878	0.60324	1.486	0.57969	0.99784	0.84344	0.62786	12.75	10.964	13.788	41.884	29.802	12.242	2.6934	6.25	16	19	11	12	10	11	8	17	0.66983	0.58649	5.9112	13.502	16	19	820
P16035	Metalloproteinase inhibitor 2	TIMP2	sp|P16035|TIMP2_HUMAN Metalloproteinase inhibitor 2 OS=Homo sapiens GN=TIMP2 PE=1 SV=2	1	5	31.8	0	6.6542	0.93833	0.99735	1.0884	2.1667	0.90563	0.98146	NaN	NaN	19.31	31.15	16.154	82.999	3.5755	2.0441	NaN	NaN	2	3	3	2	2	2	1	1	0.93113	0.9071	3.4323	46.043	2	3	821
P16070	CD44 antigen	CD44	sp|P16070|CD44_HUMAN CD44 antigen OS=Homo sapiens GN=CD44 PE=1 SV=3	1	11	15.9	0	233.07	2.0037	2.0347	1.8035	1.464	1.1088	1.3177	1.455	1.4485	74.916	15.975	56.556	51.635	85.313	79.054	79.637	54.303	46	38	35	38	26	33	31	31	2.205	1.9172	71.815	16.698	46	38	822
P16112	Aggrecan core protein;Aggrecan core protein 2	ACAN	sp|P16112|PGCA_HUMAN Aggrecan core protein OS=Homo sapiens GN=ACAN PE=1 SV=2	1	7	3.1	0	4.2819	NaN	NaN	0.11125	2.5246	0.14656	NaN	NaN	0.12766	NaN	NaN	147.49	103.29	172.41	NaN	NaN	123.13	1	1	3	3	6	1	1	3	NaN	NaN	NaN	NaN	1	1	823
P16144	Integrin beta-4	ITGB4	sp|P16144|ITB4_HUMAN Integrin beta-4 OS=Homo sapiens GN=ITGB4 PE=1 SV=5	1	18	12	0	32.329	1.6456	0.71012	1.4567	1.2315	1.1449	1.3111	1.4779	1.2691	11.467	9.3091	23.82	25.795	32.736	33.897	7.1827	11.781	6	5	9	9	4	10	2	6	1.5773	0.84729	11.498	4.9208	6	5	824
P16152	Carbonyl reductase [NADPH] 1	CBR1	sp|P16152|CBR1_HUMAN Carbonyl reductase [NADPH] 1 OS=Homo sapiens GN=CBR1 PE=1 SV=3	1	15	72.2	0	210.93	0.85396	0.95212	0.75318	0.87626	0.9401	0.95967	0.85679	NaN	5.8497	16.086	11.726	10.403	29.467	20.469	54.635	NaN	10	21	17	15	3	4	3	0	0.86833	1.0361	6.7918	10.456	10	21	825
P16278;Q6UWU2	Beta-galactosidase	GLB1	sp|P16278|BGAL_HUMAN Beta-galactosidase OS=Homo sapiens GN=GLB1 PE=1 SV=2	2	19	30.6	0	105.54	1.4198	1.2264	0.8403	1.4499	1.5711	2.2462	1.5461	1.5061	19.665	20.377	10.085	30.528	13.488	12.446	33.174	18.539	36	23	19	32	20	29	12	24	1.7285	1.0527	25.055	18.675	36	23	826
P16298	Serine/threonine-protein phosphatase 2B catalytic subunit beta isoform	PPP3CB	sp|P16298|PP2BB_HUMAN Serine/threonine-protein phosphatase 2B catalytic subunit beta isoform OS=Homo sapiens GN=PPP3CB PE=1 SV=2	1	9	19.5	0	3.0052	NaN	1.2367	NaN	NaN	NaN	1.3224	NaN	NaN	NaN	8.8736	NaN	NaN	NaN	52.305	NaN	NaN	1	2	1	0	1	3	0	0	NaN	1.2918	NaN	3.6794	1	2	827
P16401	Histone H1.5	HIST1H1B	sp|P16401|H15_HUMAN Histone H1.5 OS=Homo sapiens GN=HIST1H1B PE=1 SV=3	1	9	29.2	0	41.966	1.0096	0.60406	0.93875	0.86207	0.95169	1.2962	1.2793	1.2376	19.486	25.707	15.949	16.232	8.936	7.8719	12.044	15.076	4	2	4	4	12	9	16	37	1.109	0.6948	26.264	11.051	4	2	828
P16402	Histone H1.3	HIST1H1D	sp|P16402|H13_HUMAN Histone H1.3 OS=Homo sapiens GN=HIST1H1D PE=1 SV=2	1	11	35.7	0	13.97	NaN	NaN	NaN	NaN	NaN	NaN	1.3438	0.91018	NaN	NaN	NaN	NaN	NaN	NaN	1.4686	10.902	0	0	0	0	1	0	2	5	NaN	NaN	NaN	NaN	0	0	829
P16403	Histone H1.2	HIST1H1C	sp|P16403|H12_HUMAN Histone H1.2 OS=Homo sapiens GN=HIST1H1C PE=1 SV=2	1	11	37.1	0	37.954	1.3181	NaN	1.2108	0.97352	1.0463	1.4755	1.1802	1.1053	13.824	NaN	7.746	11.485	61.834	7.9549	11.084	11.892	5	1	10	8	17	11	34	49	1.5526	NaN	3.5013	NaN	5	1	830
P16422	Epithelial cell adhesion molecule	EPCAM	sp|P16422|EPCAM_HUMAN Epithelial cell adhesion molecule OS=Homo sapiens GN=EPCAM PE=1 SV=2	1	12	46.2	0	268.53	3.1276	0.88142	2.0985	3.1708	2.3117	2.837	3.3009	1.8497	15.366	9.4646	11.364	17.703	60.154	4.265	13.289	18.466	31	26	25	27	5	9	7	14	3.6483	0.7664	18.152	9.9409	31	26	831
P16870	Carboxypeptidase E	CPE	sp|P16870|CBPE_HUMAN Carboxypeptidase E OS=Homo sapiens GN=CPE PE=1 SV=1	1	31	63.7	0	323.31	0.88286	1.2245	0.66133	0.66619	0.70328	0.84172	1.1713	0.89828	10.939	9.7841	20.202	9.7534	13.198	12.059	28.492	17.739	77	83	93	101	37	55	43	48	0.88299	1.1356	9.7179	6.3971	77	83	833
P16885	1-phosphatidylinositol 4,5-bisphosphate phosphodiesterase gamma-2	PLCG2	sp|P16885|PLCG2_HUMAN 1-phosphatidylinositol 4,5-bisphosphate phosphodiesterase gamma-2 OS=Homo sapiens GN=PLCG2 PE=1 SV=4	1	8	7.7	0	8.9698	1.5549	1.2236	NaN	NaN	NaN	0.85125	0.76485	0.92268	20.09	3.9467	NaN	NaN	NaN	4.1493	21.331	19.282	3	2	1	1	1	2	4	2	1.6359	1.2373	39.362	12.724	3	2	834
P16930	Fumarylacetoacetase	FAH	sp|P16930|FAAA_HUMAN Fumarylacetoacetase OS=Homo sapiens GN=FAH PE=1 SV=2	1	20	78.3	0	274.29	1.0539	1.1011	1.354	1.3826	1.1298	1.0918	1.2683	1.0636	12.85	6.7137	20.988	24.678	9.4155	28.877	20.886	21.082	22	35	14	17	6	8	15	9	1.083	1.1101	14.177	10.885	21	36	835
P16989	Y-box-binding protein 3	YBX3	sp|P16989|YBOX3_HUMAN Y-box-binding protein 3 OS=Homo sapiens GN=YBX3 PE=1 SV=4	1	10	29.3	0	20.015	1.1387	0.38066	NaN	NaN	NaN	NaN	NaN	NaN	11.39	6.7202	NaN	NaN	NaN	NaN	NaN	NaN	6	3	1	0	1	1	0	0	1.0117	0.42087	8.6594	7.5772	6	3	836
P17050	Alpha-N-acetylgalactosaminidase	NAGA	sp|P17050|NAGAB_HUMAN Alpha-N-acetylgalactosaminidase OS=Homo sapiens GN=NAGA PE=1 SV=2	1	6	16.5	0	69.78	1.4573	0.91413	0.49271	1.4433	0.67799	0.8419	NaN	NaN	7.1292	18.395	17.346	6.098	21.795	34.866	NaN	NaN	5	2	2	2	4	8	0	0	1.4143	0.82948	10.624	26.858	5	2	837
P17066;P48741	Heat shock 70 kDa protein 6	HSPA6	sp|P17066|HSP76_HUMAN Heat shock 70 kDa protein 6 OS=Homo sapiens GN=HSPA6 PE=1 SV=2	2	14	19.8	0	35.27	1.2373	0.97171	1.2094	1.1732	1.0516	1.3027	1.1443	1.088	20.236	8.4334	6.3106	13.166	5.3393	34.176	10.271	3.9265	5	5	5	5	6	7	5	5	1.1765	1.0653	26.017	11.196	5	5	838
P17096	High mobility group protein HMG-I/HMG-Y	HMGA1	sp|P17096|HMGA1_HUMAN High mobility group protein HMG-I/HMG-Y OS=Homo sapiens GN=HMGA1 PE=1 SV=3	1	4	30.8	0	15.542	NaN	NaN	NaN	NaN	NaN	NaN	NaN	0.98162	NaN	NaN	NaN	NaN	NaN	NaN	NaN	5.3491	0	0	0	0	0	0	0	12	NaN	NaN	NaN	NaN	0	0	839
P17174	Aspartate aminotransferase, cytoplasmic	GOT1	sp|P17174|AATC_HUMAN Aspartate aminotransferase, cytoplasmic OS=Homo sapiens GN=GOT1 PE=1 SV=3	1	25	69.7	0	323.31	1.045	0.97151	1.0802	1.0564	1.0432	0.99595	1.1249	1.133	9.5701	12.42	11.508	6.04	11.508	11.798	16.194	14.034	53	59	37	39	20	30	32	20	1.0378	0.92304	8.949	11.31	53	59	840
P17301	Integrin alpha-2	ITGA2	sp|P17301|ITA2_HUMAN Integrin alpha-2 OS=Homo sapiens GN=ITGA2 PE=1 SV=1	1	36	39.4	0	323.31	3.2384	0.92583	2.9711	3.768	3.2197	3.7162	3.0991	2.4254	20.846	25.85	25.88	31.254	34.847	31.696	34.935	41.248	72	32	65	71	30	33	32	48	3.9378	0.62422	21.579	30.877	72	32	841
P17405	Sphingomyelin phosphodiesterase	SMPD1	sp|P17405|ASM_HUMAN Sphingomyelin phosphodiesterase OS=Homo sapiens GN=SMPD1 PE=1 SV=4	1	1	2.2	0.006847	1.7773	NaN	NaN	NaN	NaN	NaN	NaN	NaN	NaN	NaN	NaN	NaN	NaN	NaN	NaN	NaN	NaN	1	0	0	0	0	0	0	0	NaN	NaN	NaN	NaN	1	0	842
P17612;P22694;P22612	cAMP-dependent protein kinase catalytic subunit alpha;cAMP-dependent protein kinase catalytic subunit beta	PRKACA;PRKACB	sp|P17612|KAPCA_HUMAN cAMP-dependent protein kinase catalytic subunit alpha OS=Homo sapiens GN=PRKACA PE=1 SV=2;sp|P22694|KAPCB_HUMAN cAMP-dependent protein kinase catalytic subunit beta OS=Homo sapiens GN=PRKACB PE=1 SV=2	3	8	24.2	0	11.163	NaN	1.0674	0.7814	0.9326	1.0011	0.87051	0.91201	NaN	NaN	4.7657	25.977	8.8573	14.062	7.8082	1.9841	NaN	0	4	4	3	2	3	4	0	NaN	0.99117	NaN	4.9691	0	4	843
P17655	Calpain-2 catalytic subunit	CAPN2	sp|P17655|CAN2_HUMAN Calpain-2 catalytic subunit OS=Homo sapiens GN=CAPN2 PE=1 SV=6	1	8	14.1	0	12.387	0.86952	1.3942	0.69779	0.60285	NaN	NaN	NaN	NaN	15.192	12.201	24.453	33.039	NaN	NaN	NaN	NaN	4	4	4	3	0	0	0	0	0.55619	1.6239	28.277	21.373	4	4	844
P17812	CTP synthase 1	CTPS1	sp|P17812|PYRG1_HUMAN CTP synthase 1 OS=Homo sapiens GN=CTPS1 PE=1 SV=2	1	16	38.1	0	92.812	0.92927	1.0289	1.1103	6.102	0.84285	0.89678	0.97629	0.90098	5.9147	11.307	1.4019	66.443	15.607	19.382	7.2589	19.996	7	8	8	3	8	5	7	2	0.84988	1.15	9.4709	9.7554	7	8	845
P17844	Probable ATP-dependent RNA helicase DDX5	DDX5	sp|P17844|DDX5_HUMAN Probable ATP-dependent RNA helicase DDX5 OS=Homo sapiens GN=DDX5 PE=1 SV=1	1	15	25.2	0	5.9585	NaN	NaN	1.0964	0.67394	NaN	NaN	NaN	NaN	NaN	NaN	35.894	9.1732	NaN	NaN	NaN	NaN	0	0	5	5	0	0	1	0	NaN	NaN	NaN	NaN	0	0	846
P17858	ATP-dependent 6-phosphofructokinase, liver type	PFKL	sp|P17858|PFKAL_HUMAN ATP-dependent 6-phosphofructokinase, liver type OS=Homo sapiens GN=PFKL PE=1 SV=6	1	23	35.8	0	86.951	0.94114	1.0174	0.8607	0.83026	0.7518	0.83488	0.75461	0.94242	10.929	10.384	5.1721	10.692	24.67	24.749	33.888	14.061	26	27	13	27	7	5	32	19	1.0587	1.187	8.8012	9.647	26	27	847
P17900	Ganglioside GM2 activator;Ganglioside GM2 activator isoform short	GM2A	sp|P17900|SAP3_HUMAN Ganglioside GM2 activator OS=Homo sapiens GN=GM2A PE=1 SV=4	1	6	40.9	0	149.92	1.4896	1.1411	1.2142	1.6566	NaN	2.2077	NaN	NaN	9.3209	12.505	11.041	22.255	NaN	11.586	NaN	NaN	7	9	8	4	0	3	0	0	1.6976	0.98047	6.8349	6.6761	7	9	848
P17931	Galectin-3	LGALS3	sp|P17931|LEG3_HUMAN Galectin-3 OS=Homo sapiens GN=LGALS3 PE=1 SV=5	1	10	38.4	0	166.32	0.83516	1.1153	0.62661	0.75689	0.79824	0.81506	0.88107	0.81639	8.4927	7.9191	5.5291	9.9172	2.8398	2.5404	30.795	11.879	16	24	31	25	10	9	25	44	0.81851	1.001	3.8659	6.3709	16	24	849
P17980	26S protease regulatory subunit 6A	PSMC3	sp|P17980|PRS6A_HUMAN 26S protease regulatory subunit 6A OS=Homo sapiens GN=PSMC3 PE=1 SV=3	1	16	42.6	0	131.65	0.83203	0.97355	0.87995	0.88787	0.68236	0.85152	0.89045	0.8184	10.608	35.293	22.861	25.975	19.072	11.807	11.71	11.963	11	15	16	20	8	11	22	10	0.91232	1.0349	11.705	11.976	11	15	850
P17987	T-complex protein 1 subunit alpha	TCP1	sp|P17987|TCPA_HUMAN T-complex protein 1 subunit alpha OS=Homo sapiens GN=TCP1 PE=1 SV=1	1	33	73.9	0	323.31	1.0027	0.94084	0.99293	0.97194	1.0563	1.0318	1.0346	0.97599	12.25	20.006	23.834	14.631	7.957	18.429	19.545	12.117	51	56	87	87	37	41	70	63	1.0129	0.98161	13.568	11.977	51	57	851
P18031	Tyrosine-protein phosphatase non-receptor type 1	PTPN1	sp|P18031|PTN1_HUMAN Tyrosine-protein phosphatase non-receptor type 1 OS=Homo sapiens GN=PTPN1 PE=1 SV=1	1	5	16.6	0	12.342	NaN	0.95397	0.88489	1.0286	NaN	NaN	1.0716	0.86657	NaN	12.177	13.853	37.226	NaN	NaN	62.35	25.103	1	6	4	3	1	1	3	3	NaN	1.2842	NaN	44.199	1	6	852
P18065	Insulin-like growth factor-binding protein 2	IGFBP2	sp|P18065|IBP2_HUMAN Insulin-like growth factor-binding protein 2 OS=Homo sapiens GN=IGFBP2 PE=1 SV=2	1	12	42.5	0	168.41	1.1005	1.184	0.46657	1.4501	0.55971	1.1109	0.38085	0.47465	3.8448	65.776	56.027	11.775	48.572	67.998	53.978	65.542	12	21	20	20	12	8	10	11	1.0389	1.2769	12.285	58.976	11	21	853
P18075	Bone morphogenetic protein 7	BMP7	sp|P18075|BMP7_HUMAN Bone morphogenetic protein 7 OS=Homo sapiens GN=BMP7 PE=1 SV=1	1	2	6	0	7.5564	NaN	NaN	NaN	1.2006	NaN	NaN	NaN	NaN	NaN	NaN	NaN	14.222	NaN	NaN	NaN	NaN	0	1	1	3	0	0	0	0	NaN	NaN	NaN	NaN	0	1	854
P18077	60S ribosomal protein L35a	RPL35A	sp|P18077|RL35A_HUMAN 60S ribosomal protein L35a OS=Homo sapiens GN=RPL35A PE=1 SV=2	1	8	46.4	0	8.8179	1.3163	1.0868	0.95471	1.081	NaN	NaN	NaN	0.96276	32.062	22.755	11.21	8.5529	NaN	NaN	NaN	10.911	6	7	8	4	0	0	0	10	1.186	1.021	7.1808	9.3477	6	7	855
P18084	Integrin beta-5	ITGB5	sp|P18084|ITB5_HUMAN Integrin beta-5 OS=Homo sapiens GN=ITGB5 PE=1 SV=1	1	18	33.7	0	103.42	1.4368	1.1048	1.0975	1.6604	0.85271	1.6604	1.7102	NaN	14.265	14.659	6.9318	16.928	32.223	8.3254	16.856	NaN	17	14	8	14	5	4	3	1	1.716	1.0199	11.992	22.949	17	14	856
P18085	ADP-ribosylation factor 4	ARF4	sp|P18085|ARF4_HUMAN ADP-ribosylation factor 4 OS=Homo sapiens GN=ARF4 PE=1 SV=3	1	8	60	0	11.191	1.2804	1.6006	0.99953	NaN	NaN	NaN	NaN	1.1241	33.317	80.599	18.695	NaN	NaN	NaN	NaN	2.5495	3	3	3	1	0	0	0	3	2.1158	2.1222	68.202	34.899	3	3	857
P18124	60S ribosomal protein L7	RPL7	sp|P18124|RL7_HUMAN 60S ribosomal protein L7 OS=Homo sapiens GN=RPL7 PE=1 SV=1	1	17	55.2	0	85.407	1.4127	0.86623	1.0194	1.0014	1.1748	0.99305	1.0448	1.0167	17.1	16.363	19.978	12.701	15.297	3.1813	24.275	14.325	22	20	12	19	3	3	34	30	1.1613	1.0288	19.824	18.015	22	20	858
P18206	Vinculin	VCL	sp|P18206|VINC_HUMAN Vinculin OS=Homo sapiens GN=VCL PE=1 SV=4	1	78	70.6	0	323.31	1.0871	1.0065	0.87596	1.031	0.81292	0.8005	0.79011	0.79411	22.707	13.723	8.9657	11.896	22.639	11.907	20.111	18.858	135	146	149	144	146	146	127	101	1.1596	1.037	13.32	16.312	135	146	859
P18564	Integrin beta-6	ITGB6	sp|P18564|ITB6_HUMAN Integrin beta-6 OS=Homo sapiens GN=ITGB6 PE=1 SV=2	1	7	9.8	0	25.19	1.4723	0.96924	1.6249	0.72553	2.1837	1.6664	2.9265	1.9251	42.417	85.736	25.58	72.567	54.652	57.543	27.637	15.043	5	3	7	15	4	8	4	5	0.73346	0.75608	89.744	52.096	5	3	860
P18583	Protein SON	SON	sp|P18583|SON_HUMAN Protein SON OS=Homo sapiens GN=SON PE=1 SV=4	1	7	6	0	17.659	NaN	NaN	0.84829	0.84725	0.75193	0.82755	NaN	NaN	NaN	NaN	2.5882	25.011	50.789	19.61	NaN	NaN	0	0	2	4	2	2	0	0	NaN	NaN	NaN	NaN	0	0	861
P18669;P15259	Phosphoglycerate mutase 1	PGAM1	sp|P18669|PGAM1_HUMAN Phosphoglycerate mutase 1 OS=Homo sapiens GN=PGAM1 PE=1 SV=2	2	24	81.1	0	323.31	0.98497	1.0961	0.91509	0.92232	1.1307	0.96093	0.94284	0.97114	19.294	7.8878	7.8612	15.018	18.955	17.126	36.035	11.015	72	80	64	49	26	31	45	50	1.0188	1.0034	7.6582	10.662	71	80	862
P18754	Regulator of chromosome condensation	RCC1	sp|P18754|RCC1_HUMAN Regulator of chromosome condensation OS=Homo sapiens GN=RCC1 PE=1 SV=1	1	10	38.7	0	88.057	0.97823	0.57643	0.9399	0.94091	1.1116	1.0394	0.8759	1.1014	11.15	16.074	13.083	75.909	8.7226	6.0284	52.783	7.9371	8	4	11	9	5	5	12	4	0.95197	0.57974	24.079	16.298	8	4	863
P18827	Syndecan-1	SDC1	sp|P18827|SDC1_HUMAN Syndecan-1 OS=Homo sapiens GN=SDC1 PE=1 SV=3	1	6	16.1	0	255.59	5.3903	0.52366	6.8583	9.6731	6.1274	6.3901	6.9163	3.7387	89.315	23.448	100.92	89.528	99.205	106.37	108.46	92.303	19	15	15	13	23	25	12	13	5.8203	0.59385	88.175	23.087	19	15	864
P18858	DNA ligase 1	LIG1	sp|P18858|DNLI1_HUMAN DNA ligase 1 OS=Homo sapiens GN=LIG1 PE=1 SV=1	1	7	8.8	0	31.776	NaN	NaN	0.81635	0.96037	1.1878	1.1245	0.65081	0.85886	NaN	NaN	3.6006	7.6397	10.563	44.184	17.416	8.2308	0	0	2	4	2	3	6	3	NaN	NaN	NaN	NaN	0	0	865
P19021	Peptidyl-glycine alpha-amidating monooxygenase;Peptidylglycine alpha-hydroxylating monooxygenase;Peptidyl-alpha-hydroxyglycine alpha-amidating lyase	PAM	sp|P19021|AMD_HUMAN Peptidyl-glycine alpha-amidating monooxygenase OS=Homo sapiens GN=PAM PE=1 SV=2	1	29	37.3	0	156.48	1.2087	1.918	1.0451	1.2977	0.88977	1.0512	1.0474	1.0139	17.655	18.687	13.372	10.414	17.025	4.7062	108.53	13.445	27	31	23	35	31	29	10	10	1.0958	1.7261	17.139	18.595	27	31	866
P19022	Cadherin-2	CDH2	sp|P19022|CADH2_HUMAN Cadherin-2 OS=Homo sapiens GN=CDH2 PE=1 SV=4	1	2	4.6	0	9.0803	NaN	NaN	NaN	NaN	NaN	NaN	NaN	NaN	NaN	NaN	NaN	NaN	NaN	NaN	NaN	NaN	0	0	1	0	0	0	0	0	NaN	NaN	NaN	NaN	0	0	867
P19105;O14950;P24844	Myosin regulatory light chain 12A;Myosin regulatory light chain 12B;Myosin regulatory light polypeptide 9	MYL12A;MYL12B;MYL9	sp|P19105|ML12A_HUMAN Myosin regulatory light chain 12A OS=Homo sapiens GN=MYL12A PE=1 SV=2;sp|O14950|ML12B_HUMAN Myosin regulatory light chain 12B OS=Homo sapiens GN=MYL12B PE=1 SV=2;sp|P24844|MYL9_HUMAN Myosin regulatory light polypeptide 9 OS=Homo sapie	3	6	33.9	0	36.874	NaN	NaN	1.1053	1.0384	NaN	NaN	NaN	1.388	NaN	NaN	27.666	66.322	NaN	NaN	NaN	13.87	1	1	4	7	0	0	0	3	NaN	NaN	NaN	NaN	1	1	240
P19174	1-phosphatidylinositol 4,5-bisphosphate phosphodiesterase gamma-1	PLCG1	sp|P19174|PLCG1_HUMAN 1-phosphatidylinositol 4,5-bisphosphate phosphodiesterase gamma-1 OS=Homo sapiens GN=PLCG1 PE=1 SV=1	1	39	36	0	138.52	0.87067	0.81204	0.69757	0.71172	0.73972	0.76305	0.67095	0.72305	21.134	20.16	10.474	19.995	15.708	16.438	54.516	29.623	24	19	43	37	28	30	24	18	0.79592	0.83387	17.101	23.112	24	19	868
P19256	Lymphocyte function-associated antigen 3	CD58	sp|P19256|LFA3_HUMAN Lymphocyte function-associated antigen 3 OS=Homo sapiens GN=CD58 PE=1 SV=1	1	3	13.6	0	10.481	1.6365	1.0173	2.3539	NaN	NaN	NaN	NaN	NaN	39.001	7.5706	20.743	NaN	NaN	NaN	NaN	NaN	3	4	4	0	0	0	0	0	1.6917	0.82451	48.498	16.806	3	4	869
P19338	Nucleolin	NCL	sp|P19338|NUCL_HUMAN Nucleolin OS=Homo sapiens GN=NCL PE=1 SV=3	1	51	44.4	0	323.31	0.90056	0.74382	1.0371	0.97495	1.1465	0.94771	0.84027	0.98513	12.035	12.888	9.2841	7.9182	12.666	7.5851	12.021	12.026	117	141	161	169	157	164	168	147	0.84652	0.77997	11.092	18.559	117	141	870
P19367	Hexokinase-1	HK1	sp|P19367|HXK1_HUMAN Hexokinase-1 OS=Homo sapiens GN=HK1 PE=1 SV=3	1	58	55.8	0	323.31	1.2004	1.449	1.3084	1.335	0.73392	0.85629	1.1382	1.1868	10.089	12.915	9.7327	21.586	20.34	25.363	26.576	23.656	76	100	135	151	92	99	96	102	1.278	1.5966	14.124	14.946	76	100	871
P19388	DNA-directed RNA polymerases I, II, and III subunit RPABC1	POLR2E	sp|P19388|RPAB1_HUMAN DNA-directed RNA polymerases I, II, and III subunit RPABC1 OS=Homo sapiens GN=POLR2E PE=1 SV=4	1	1	6.7	0.00073153	2.5511	NaN	NaN	NaN	NaN	NaN	NaN	NaN	NaN	NaN	NaN	NaN	NaN	NaN	NaN	NaN	NaN	0	1	0	0	0	0	0	0	NaN	NaN	NaN	NaN	0	1	872
P19404	NADH dehydrogenase [ubiquinone] flavoprotein 2, mitochondrial	NDUFV2	sp|P19404|NDUV2_HUMAN NADH dehydrogenase [ubiquinone] flavoprotein 2, mitochondrial OS=Homo sapiens GN=NDUFV2 PE=1 SV=2	1	1	5.2	0.0021684	2.3545	NaN	NaN	NaN	NaN	NaN	NaN	NaN	1.3595	NaN	NaN	NaN	NaN	NaN	NaN	NaN	17.579	0	0	0	0	0	0	0	2	NaN	NaN	NaN	NaN	0	0	873
P19623	Spermidine synthase	SRM	sp|P19623|SPEE_HUMAN Spermidine synthase OS=Homo sapiens GN=SRM PE=1 SV=1	1	13	59.9	0	47.13	0.98733	1.2015	0.9885	0.94682	1.0576	1.0017	1.1881	1.0252	15.744	9.0147	13.609	8.0149	15.709	12.271	17.465	4.8764	17	22	16	14	7	8	11	5	0.9236	1.2409	27.435	10.286	17	22	874
P19823	Inter-alpha-trypsin inhibitor heavy chain H2	ITIH2	sp|P19823|ITIH2_HUMAN Inter-alpha-trypsin inhibitor heavy chain H2 OS=Homo sapiens GN=ITIH2 PE=1 SV=2	1	43	50	0	323.31	0.58025	4.0258	0.43418	0.6297	0.61608	0.81615	0.98378	0.88575	15.994	25.745	28.36	25.939	16.383	14.25	25.69	19.127	24	59	63	58	63	65	32	30	0.73156	2.4002	17.752	33.143	25	59	875
P19838	Nuclear factor NF-kappa-B p105 subunit;Nuclear factor NF-kappa-B p50 subunit	NFKB1	sp|P19838|NFKB1_HUMAN Nuclear factor NF-kappa-B p105 subunit OS=Homo sapiens GN=NFKB1 PE=1 SV=2	1	1	1.1	0	3.2579	NaN	NaN	NaN	NaN	NaN	NaN	NaN	NaN	NaN	NaN	NaN	NaN	NaN	NaN	NaN	NaN	0	0	0	1	0	0	1	0	NaN	NaN	NaN	NaN	0	0	876
P20020;Q16720;Q01814	Plasma membrane calcium-transporting ATPase 1	ATP2B1	sp|P20020|AT2B1_HUMAN Plasma membrane calcium-transporting ATPase 1 OS=Homo sapiens GN=ATP2B1 PE=1 SV=3	3	30	27	0	275.85	0.75098	1.0085	0.82677	0.65346	0.91544	0.96136	1.4935	1.0461	18.917	24.782	20.444	23.464	28.133	27.48	25.835	14.433	22	24	44	57	16	24	14	14	0.81276	0.72236	57.183	48.893	22	24	877
P20042	Eukaryotic translation initiation factor 2 subunit 2	EIF2S2	sp|P20042|IF2B_HUMAN Eukaryotic translation initiation factor 2 subunit 2 OS=Homo sapiens GN=EIF2S2 PE=1 SV=2	1	12	42.6	0	62.349	0.80636	0.95903	1.0108	0.72327	0.73919	0.66967	0.8588	0.67953	7.4228	16.664	3.8616	16.808	71.863	63.262	17.201	34.828	4	4	7	7	5	5	5	4	0.7262	1.1141	10.504	9.5367	4	4	878
P20061	Transcobalamin-1	TCN1	sp|P20061|TCO1_HUMAN Transcobalamin-1 OS=Homo sapiens GN=TCN1 PE=1 SV=2	1	4	13.4	0.00073126	2.5511	NaN	1.5615	NaN	NaN	NaN	NaN	NaN	NaN	NaN	23.369	NaN	NaN	NaN	NaN	NaN	NaN	1	7	0	0	0	0	0	0	NaN	0.56579	NaN	13.638	1	7	879
P20073	Annexin A7	ANXA7	sp|P20073|ANXA7_HUMAN Annexin A7 OS=Homo sapiens GN=ANXA7 PE=1 SV=3	1	3	7	0	16.329	NaN	NaN	1.0063	1.3335	NaN	NaN	NaN	NaN	NaN	NaN	2.4283	15.732	NaN	NaN	NaN	NaN	0	0	2	3	0	0	0	0	NaN	NaN	NaN	NaN	0	0	880
P20290	Transcription factor BTF3	BTF3	sp|P20290|BTF3_HUMAN Transcription factor BTF3 OS=Homo sapiens GN=BTF3 PE=1 SV=1	1	12	67	0	323.31	0.9524	1.1454	1.1023	1.0518	NaN	NaN	NaN	NaN	14.968	14.466	6.2134	8.8831	NaN	NaN	NaN	NaN	8	11	9	8	0	0	0	0	0.98669	1.0835	18.015	24.661	8	11	881
P20336	Ras-related protein Rab-3A	RAB3A	sp|P20336|RAB3A_HUMAN Ras-related protein Rab-3A OS=Homo sapiens GN=RAB3A PE=1 SV=1	1	3	14.1	0	3.717	NaN	NaN	NaN	NaN	NaN	NaN	NaN	NaN	NaN	NaN	NaN	NaN	NaN	NaN	NaN	NaN	1	1	0	0	0	0	0	1	NaN	NaN	NaN	NaN	1	1	882
P20339	Ras-related protein Rab-5A	RAB5A	sp|P20339|RAB5A_HUMAN Ras-related protein Rab-5A OS=Homo sapiens GN=RAB5A PE=1 SV=2	1	6	35.8	0	10.399	1.4314	0.85101	0.95705	1.6413	NaN	NaN	NaN	0.95317	10.752	7.0071	8.5522	3.0807	NaN	NaN	NaN	10.144	4	4	2	2	0	0	1	4	1.3426	0.92315	10.681	23.277	4	4	883
P20340;Q9NRW1;Q9H0N0	Ras-related protein Rab-6A	RAB6A	sp|P20340|RAB6A_HUMAN Ras-related protein Rab-6A OS=Homo sapiens GN=RAB6A PE=1 SV=3	3	13	54.8	0	38.524	1.0467	0.8378	1.1035	1.3822	1.0325	NaN	1.0664	1.0841	18.471	22.513	19.536	40.986	39.174	NaN	27.914	18.694	10	10	9	5	3	1	7	20	0.95656	0.81755	14.685	7.2562	10	10	884
P20618	Proteasome subunit beta type-1	PSMB1	sp|P20618|PSB1_HUMAN Proteasome subunit beta type-1 OS=Homo sapiens GN=PSMB1 PE=1 SV=2	1	18	62.2	0	323.31	1.0134	0.98951	1.0052	0.96608	1.1291	0.97285	1.0399	1.0978	5.4673	10.59	10.827	10.711	12.052	7.63	11.908	26.487	38	40	29	25	9	10	29	20	0.96908	0.93913	5.6488	5.5508	38	40	885
P20674	Cytochrome c oxidase subunit 5A, mitochondrial	COX5A	sp|P20674|COX5A_HUMAN Cytochrome c oxidase subunit 5A, mitochondrial OS=Homo sapiens GN=COX5A PE=1 SV=2	1	7	42.7	0	12.384	2.2365	1.279	NaN	NaN	NaN	NaN	0.76993	1.2496	44.128	14.922	NaN	NaN	NaN	NaN	32.006	16.802	3	3	1	1	1	1	3	13	2.9942	0.99534	53.965	22.707	3	3	886
P20700	Lamin-B1	LMNB1	sp|P20700|LMNB1_HUMAN Lamin-B1 OS=Homo sapiens GN=LMNB1 PE=1 SV=2	1	30	52	0	179.12	1.1207	0.53397	1.242	1.4232	0.83182	0.9011	0.98996	1.1459	14.031	24.776	31.021	17.409	16.864	13.018	9.8544	10.771	22	15	51	34	8	13	19	14	1.1552	0.61531	18.383	25.851	22	15	887
P20774	Mimecan	OGN	sp|P20774|MIME_HUMAN Mimecan OS=Homo sapiens GN=OGN PE=1 SV=1	1	6	19.5	0	15.743	NaN	NaN	0.073249	33.545	NaN	NaN	1.9123	NaN	NaN	NaN	245.08	174.29	NaN	NaN	102.65	NaN	0	0	7	5	1	0	2	1	NaN	NaN	NaN	NaN	0	0	889
P20810	Calpastatin	CAST	sp|P20810|ICAL_HUMAN Calpastatin OS=Homo sapiens GN=CAST PE=1 SV=4	1	8	15.3	0	35.874	NaN	NaN	0.98233	0.81061	0.94214	0.85464	NaN	1.0954	NaN	NaN	15.582	129.64	11.153	4.4541	NaN	4.0726	1	1	2	6	3	7	1	2	NaN	NaN	NaN	NaN	1	1	890
P20827	Ephrin-A1;Ephrin-A1, secreted form	EFNA1	sp|P20827|EFNA1_HUMAN Ephrin-A1 OS=Homo sapiens GN=EFNA1 PE=1 SV=2	1	4	21.5	0.0025009	2.2432	NaN	NaN	1.4109	1.8127	NaN	NaN	NaN	NaN	NaN	NaN	65.728	4.0842	NaN	NaN	NaN	NaN	0	1	4	2	1	1	0	0	NaN	NaN	NaN	NaN	0	1	891
P20839	Inosine-5-monophosphate dehydrogenase 1	IMPDH1	sp|P20839|IMDH1_HUMAN Inosine-5-monophosphate dehydrogenase 1 OS=Homo sapiens GN=IMPDH1 PE=1 SV=2	1	4	8	0	7.5763	NaN	NaN	0.95265	0.96573	NaN	NaN	NaN	NaN	NaN	NaN	17.131	1.9988	NaN	NaN	NaN	NaN	0	0	2	2	1	1	1	0	NaN	NaN	NaN	NaN	0	0	892
P20908	Collagen alpha-1(V) chain	COL5A1	sp|P20908|CO5A1_HUMAN Collagen alpha-1(V) chain OS=Homo sapiens GN=COL5A1 PE=1 SV=3	1	14	9.5	0	94.987	0.062943	NaN	0.12173	2.3158	0.083967	0.23534	0.43238	0.042779	98.75	NaN	93.415	62.382	156.73	190.04	81.533	16.733	6	1	9	9	3	4	4	5	0.19489	0.045211	117.94	131.75	5	2	893
P20933	N(4)-(beta-N-acetylglucosaminyl)-L-asparaginase;Glycosylasparaginase alpha chain;Glycosylasparaginase beta chain	AGA	sp|P20933|ASPG_HUMAN N(4)-(beta-N-acetylglucosaminyl)-L-asparaginase OS=Homo sapiens GN=AGA PE=1 SV=2	1	10	39.6	0	71.047	0.946	1.2616	0.99331	1.5304	NaN	NaN	1.2943	1.0621	13.943	4.7072	7.911	15.631	NaN	NaN	30.14	15.411	14	14	3	2	1	1	2	5	1.1491	1.0038	4.2989	6.1903	14	14	894
P20936	Ras GTPase-activating protein 1	RASA1	sp|P20936|RASA1_HUMAN Ras GTPase-activating protein 1 OS=Homo sapiens GN=RASA1 PE=1 SV=1	1	6	10	0	16.338	1.2701	1.0655	NaN	NaN	NaN	NaN	NaN	NaN	26.183	16.284	NaN	NaN	NaN	NaN	NaN	NaN	4	4	1	1	0	1	1	1	1.3373	1.0823	30.602	7.4965	4	4	895
P20962	Parathymosin	PTMS	sp|P20962|PTMS_HUMAN Parathymosin OS=Homo sapiens GN=PTMS PE=1 SV=2	1	3	23.5	0	9.8979	NaN	1.1988	1.5608	1.3305	NaN	NaN	NaN	NaN	NaN	6.5407	6.3786	12.213	NaN	NaN	NaN	NaN	1	2	4	3	0	0	1	1	NaN	1.2458	NaN	12.263	1	2	896
P21266;P46439;Q03013;P09488;P28161	Glutathione S-transferase Mu 3	GSTM3	sp|P21266|GSTM3_HUMAN Glutathione S-transferase Mu 3 OS=Homo sapiens GN=GSTM3 PE=1 SV=3	5	23	84.9	0	269.65	0.68864	0.99176	0.71024	0.74994	NaN	NaN	0.82038	0.65534	15.395	19.301	9.2129	6.6189	NaN	NaN	12.717	32.653	28	29	19	18	1	1	6	4	0.72829	1.2537	22.351	8.1002	28	29	897
P21281;P15313	V-type proton ATPase subunit B, brain isoform;V-type proton ATPase subunit B, kidney isoform	ATP6V1B2;ATP6V1B1	sp|P21281|VATB2_HUMAN V-type proton ATPase subunit B, brain isoform OS=Homo sapiens GN=ATP6V1B2 PE=1 SV=3;sp|P15313|VATB1_HUMAN V-type proton ATPase subunit B, kidney isoform OS=Homo sapiens GN=ATP6V1B1 PE=1 SV=3	2	5	15.9	0	7.3031	1.1004	0.95704	NaN	0.92349	NaN	NaN	NaN	NaN	30.566	23.729	NaN	16.627	NaN	NaN	NaN	NaN	4	3	0	2	0	1	0	0	1.2749	0.56872	19.546	44.092	4	3	898
P21283	V-type proton ATPase subunit C 1	ATP6V1C1	sp|P21283|VATC1_HUMAN V-type proton ATPase subunit C 1 OS=Homo sapiens GN=ATP6V1C1 PE=1 SV=4	1	4	10.7	0	8.4417	NaN	NaN	1.2658	0.93468	NaN	NaN	NaN	NaN	NaN	NaN	12.535	3.3686	NaN	NaN	NaN	NaN	0	0	2	2	1	1	0	0	NaN	NaN	NaN	NaN	0	0	899
P21291	Cysteine and glycine-rich protein 1	CSRP1	sp|P21291|CSRP1_HUMAN Cysteine and glycine-rich protein 1 OS=Homo sapiens GN=CSRP1 PE=1 SV=3	1	5	45.6	0	34.851	NaN	1.7959	NaN	NaN	NaN	NaN	1.1042	0.9297	NaN	12.512	NaN	NaN	NaN	NaN	25.748	23.43	1	2	0	0	0	0	2	8	NaN	1.2895	NaN	15.124	1	2	900
P21333	Filamin-A	FLNA	sp|P21333|FLNA_HUMAN Filamin-A OS=Homo sapiens GN=FLNA PE=1 SV=4	1	175	75.1	0	323.31	0.62608	0.92543	0.54937	0.6673	0.53417	0.63825	0.66306	0.58062	13.239	15.72	16.471	20.714	15.328	15.557	13.724	13.795	506	543	686	666	567	580	641	553	0.71034	0.86528	11.451	13.418	506	543	901
P21359	Neurofibromin;Neurofibromin truncated	NF1	sp|P21359|NF1_HUMAN Neurofibromin OS=Homo sapiens GN=NF1 PE=1 SV=2	1	12	6	0	26.027	0.70154	0.76951	NaN	0.60036	NaN	0.81	1.0154	NaN	3.0873	25.158	NaN	14.252	NaN	3.7341	39.453	NaN	2	3	1	5	0	2	3	1	0.85331	1.0798	14.696	15.663	2	3	902
P21399;O00408	Cytoplasmic aconitate hydratase	ACO1	sp|P21399|ACOC_HUMAN Cytoplasmic aconitate hydratase OS=Homo sapiens GN=ACO1 PE=1 SV=3	2	35	46.7	0	239	1.0164	0.87758	1.0385	0.97281	1.0881	1.0607	0.98401	1.0439	11.992	8.4131	10.841	14.318	10.138	13.95	25.982	18.254	43	48	32	35	34	47	37	28	1.0073	0.98175	14.541	6.8665	43	48	903
P21579	Synaptotagmin-1	SYT1	sp|P21579|SYT1_HUMAN Synaptotagmin-1 OS=Homo sapiens GN=SYT1 PE=1 SV=1	1	2	5.2	0	3.2999	1.5527	NaN	NaN	NaN	NaN	NaN	NaN	NaN	39.089	NaN	NaN	NaN	NaN	NaN	NaN	NaN	2	0	1	0	0	0	0	0	1.5151	NaN	21.663	NaN	2	0	904
P21709	Ephrin type-A receptor 1	EPHA1	sp|P21709|EPHA1_HUMAN Ephrin type-A receptor 1 OS=Homo sapiens GN=EPHA1 PE=1 SV=4	1	4	6.6	0	7.1557	0.95696	0.88068	NaN	NaN	NaN	NaN	NaN	NaN	55.679	7.7398	NaN	NaN	NaN	NaN	NaN	NaN	3	4	1	1	0	1	0	0	2.0282	0.79686	62.403	16.763	3	4	905
P21741	Midkine	MDK	sp|P21741|MK_HUMAN Midkine OS=Homo sapiens GN=MDK PE=1 SV=1	1	5	38.5	0	97.866	NaN	NaN	NaN	NaN	NaN	NaN	NaN	NaN	NaN	NaN	NaN	NaN	NaN	NaN	NaN	NaN	1	1	1	0	0	0	0	0	NaN	NaN	NaN	NaN	1	1	906
P21796	Voltage-dependent anion-selective channel protein 1	VDAC1	sp|P21796|VDAC1_HUMAN Voltage-dependent anion-selective channel protein 1 OS=Homo sapiens GN=VDAC1 PE=1 SV=2	1	8	41	0	179.67	NaN	NaN	NaN	NaN	NaN	NaN	1.3552	1.1426	NaN	NaN	NaN	NaN	NaN	NaN	11.485	15.567	0	0	0	0	0	1	12	27	NaN	NaN	NaN	NaN	0	0	907
P21860	Receptor tyrosine-protein kinase erbB-3	ERBB3	sp|P21860|ERBB3_HUMAN Receptor tyrosine-protein kinase erbB-3 OS=Homo sapiens GN=ERBB3 PE=1 SV=1	1	15	13.5	0	107.28	0.89931	0.78943	0.89886	1.2763	0.88123	1.2066	1.2034	0.79406	14.505	9.1038	8.49	3.8869	4.4005	1.4132	10.363	13.038	18	17	13	9	7	10	4	4	0.97755	0.66557	9.5296	16.037	18	17	908
P21912	Succinate dehydrogenase [ubiquinone] iron-sulfur subunit, mitochondrial	SDHB	sp|P21912|SDHB_HUMAN Succinate dehydrogenase [ubiquinone] iron-sulfur subunit, mitochondrial OS=Homo sapiens GN=SDHB PE=1 SV=3	1	4	13.6	0	3.125	NaN	NaN	NaN	NaN	NaN	NaN	NaN	1.3502	NaN	NaN	NaN	NaN	NaN	NaN	NaN	1.6595	0	0	0	0	0	0	0	4	NaN	NaN	NaN	NaN	0	0	909
P21926	CD9 antigen	CD9	sp|P21926|CD9_HUMAN CD9 antigen OS=Homo sapiens GN=CD9 PE=1 SV=4	1	9	33.3	0	323.31	2.8825	1.4442	2.1976	3.7657	1.4436	2.134	2.159	1.4541	9.3334	5.8249	9.7649	2.1184	8.4066	16.17	21.119	5.01	18	21	27	29	10	14	18	32	3.269	1.0896	9.156	4.9032	18	21	910
P21964	Catechol O-methyltransferase	COMT	sp|P21964|COMT_HUMAN Catechol O-methyltransferase OS=Homo sapiens GN=COMT PE=1 SV=2	1	6	32.1	0	51.587	0.9764	1.0331	NaN	1.0812	NaN	NaN	NaN	NaN	13.116	6.4562	NaN	5.9106	NaN	NaN	NaN	NaN	7	6	1	5	0	0	0	0	1.0661	1.0512	7.3599	2.8247	7	6	911
P22059	Oxysterol-binding protein 1	OSBP	sp|P22059|OSBP1_HUMAN Oxysterol-binding protein 1 OS=Homo sapiens GN=OSBP PE=1 SV=1	1	13	23.5	0	170.68	1.0015	1.1503	0.89316	0.9459	0.99495	0.95756	0.91377	1.023	12.713	7.6885	15.935	52.651	15.123	34.92	25.216	11.638	9	14	14	9	11	13	14	13	0.89257	1.1879	17.172	8.5974	9	14	912
P22061	Protein-L-isoaspartate(D-aspartate) O-methyltransferase	PCMT1	sp|P22061|PIMT_HUMAN Protein-L-isoaspartate(D-aspartate) O-methyltransferase OS=Homo sapiens GN=PCMT1 PE=1 SV=4	1	12	66.1	0	321.96	1.3941	1.1689	1.0853	1.3625	NaN	1.1739	0.8052	1.0554	51.915	10.863	9.4364	8.194	NaN	8.4139	9.8792	31.602	10	11	17	21	0	4	2	7	1.3291	1.1767	62.03	14.803	10	11	913
P22087;A6NHQ2	rRNA 2-O-methyltransferase fibrillarin	FBL	sp|P22087|FBRL_HUMAN rRNA 2-O-methyltransferase fibrillarin OS=Homo sapiens GN=FBL PE=1 SV=2	2	5	20.6	0	10.264	NaN	NaN	NaN	1.0304	NaN	NaN	1.2135	1.1912	NaN	NaN	NaN	9.8143	NaN	NaN	19.641	2.0393	0	0	1	2	0	0	6	4	NaN	NaN	NaN	NaN	0	0	914
P22102	Trifunctional purine biosynthetic protein adenosine-3;Phosphoribosylamine--glycine ligase;Phosphoribosylformylglycinamidine cyclo-ligase;Phosphoribosylglycinamide formyltransferase	GART	sp|P22102|PUR2_HUMAN Trifunctional purine biosynthetic protein adenosine-3 OS=Homo sapiens GN=GART PE=1 SV=1	1	37	49	0	227.33	0.83823	0.98838	0.97067	0.92815	0.71946	0.79842	0.82245	0.93593	13.472	8.6054	31.054	8.0267	7.7131	15.29	13.841	16.643	39	34	52	48	27	28	26	20	0.88521	0.96148	9.7436	11.73	39	34	915
P22105;Q16473	Tenascin-X	TNXB	sp|P22105|TENX_HUMAN Tenascin-X OS=Homo sapiens GN=TNXB PE=1 SV=4	2	6	1.5	0.00074019	2.7202	NaN	NaN	NaN	NaN	NaN	0.30672	NaN	NaN	NaN	NaN	NaN	NaN	NaN	4.2836	NaN	NaN	0	0	0	0	1	2	1	0	NaN	NaN	NaN	NaN	0	0	916
P22223	Cadherin-3	CDH3	sp|P22223|CADH3_HUMAN Cadherin-3 OS=Homo sapiens GN=CDH3 PE=1 SV=2	1	4	6.5	0	5.8613	NaN	NaN	NaN	NaN	0.92175	0.97675	NaN	NaN	NaN	NaN	NaN	NaN	12.101	3.5056	NaN	NaN	0	0	0	0	3	2	0	0	NaN	NaN	NaN	NaN	0	0	917
P22234	Multifunctional protein ADE2;Phosphoribosylaminoimidazole-succinocarboxamide synthase;Phosphoribosylaminoimidazole carboxylase	PAICS	sp|P22234|PUR6_HUMAN Multifunctional protein ADE2 OS=Homo sapiens GN=PAICS PE=1 SV=3	1	25	58.6	0	323.31	1.0628	1.0005	1.0313	1.0024	0.96198	0.91032	0.95728	1.058	8.9019	13.041	6.8634	20.676	12.191	15.107	22.282	10.819	47	65	41	47	16	22	41	33	1.1063	1.0243	6.5596	17.95	47	65	918
P22304	Iduronate 2-sulfatase;Iduronate 2-sulfatase 42 kDa chain;Iduronate 2-sulfatase 14 kDa chain	IDS	sp|P22304|IDS_HUMAN Iduronate 2-sulfatase OS=Homo sapiens GN=IDS PE=1 SV=1	1	8	15.3	0	4.0564	0.56501	0.75722	NaN	NaN	NaN	NaN	NaN	NaN	18.983	18.375	NaN	NaN	NaN	NaN	NaN	NaN	5	4	1	0	0	0	0	0	0.64932	0.85408	20.479	81.018	5	4	919
P22307	Non-specific lipid-transfer protein	SCP2	sp|P22307|NLTP_HUMAN Non-specific lipid-transfer protein OS=Homo sapiens GN=SCP2 PE=1 SV=2	1	8	11.3	0	22.897	NaN	NaN	NaN	NaN	NaN	NaN	NaN	0.9532	NaN	NaN	NaN	NaN	NaN	NaN	NaN	28.933	0	0	0	0	0	0	1	22	NaN	NaN	NaN	NaN	0	0	920
P22314	Ubiquitin-like modifier-activating enzyme 1	UBA1	sp|P22314|UBA1_HUMAN Ubiquitin-like modifier-activating enzyme 1 OS=Homo sapiens GN=UBA1 PE=1 SV=3	1	62	75.2	0	323.31	0.73738	2.3276	0.70824	0.6367	0.79679	0.70897	0.57705	0.64729	10.776	12.691	31.128	14.153	57.375	7.3781	13.7	6.7366	141	216	180	194	185	181	171	158	0.68906	2.434	11.634	11.663	141	216	921
P22392;O60361	Nucleoside diphosphate kinase B;Putative nucleoside diphosphate kinase	NME2;NME2P1	sp|P22392|NDKB_HUMAN Nucleoside diphosphate kinase B OS=Homo sapiens GN=NME2 PE=1 SV=1;sp|O60361|NDK8_HUMAN Putative nucleoside diphosphate kinase OS=Homo sapiens GN=NME2P1 PE=5 SV=1	2	16	84.2	0	323.31	1.0444	1.1777	1.2043	1.1393	1.1964	1.0207	1.0375	1.1263	10.63	4.545	8.0752	10.553	6.7822	10.015	10.728	5.8077	24	23	25	28	12	12	29	24	1.0266	1.1416	3.2833	10.943	24	23	922
P22413	Ectonucleotide pyrophosphatase/phosphodiesterase family member 1;Alkaline phosphodiesterase I;Nucleotide pyrophosphatase	ENPP1	sp|P22413|ENPP1_HUMAN Ectonucleotide pyrophosphatase/phosphodiesterase family member 1 OS=Homo sapiens GN=ENPP1 PE=1 SV=2	1	24	35.7	0	180.05	1.1094	0.72903	1.5923	2.3619	1.3394	1.5257	1.544	1.6037	21.842	15.596	30.276	14.163	38.172	26.582	37.032	21.564	24	16	27	28	23	22	11	11	1.1358	0.73308	25.803	11.812	24	15	923
P22626	Heterogeneous nuclear ribonucleoproteins A2/B1	HNRNPA2B1	sp|P22626|ROA2_HUMAN Heterogeneous nuclear ribonucleoproteins A2/B1 OS=Homo sapiens GN=HNRNPA2B1 PE=1 SV=2	1	21	59.5	0	323.31	0.92848	1.0177	0.90237	1.0272	0.86179	0.80597	1.2076	1.1422	4.7675	17.351	24.579	6.8617	25.834	21.583	11.458	27.673	9	8	22	15	15	3	34	74	1.149	0.74426	10.897	104.97	9	8	924
P22692	Insulin-like growth factor-binding protein 4	IGFBP4	sp|P22692|IBP4_HUMAN Insulin-like growth factor-binding protein 4 OS=Homo sapiens GN=IGFBP4 PE=1 SV=2	1	3	17.8	0	22.284	1.2213	0.95547	NaN	NaN	NaN	NaN	NaN	NaN	9.1911	10.418	NaN	NaN	NaN	NaN	NaN	NaN	4	6	0	0	0	0	0	0	1.1408	0.8388	4.4314	16.963	4	6	925
P22695	Cytochrome b-c1 complex subunit 2, mitochondrial	UQCRC2	sp|P22695|QCR2_HUMAN Cytochrome b-c1 complex subunit 2, mitochondrial OS=Homo sapiens GN=UQCRC2 PE=1 SV=3	1	3	9.9	0	2.9565	NaN	NaN	NaN	NaN	NaN	NaN	NaN	1.7945	NaN	NaN	NaN	NaN	NaN	NaN	NaN	54.846	0	0	0	0	0	0	0	2	NaN	NaN	NaN	NaN	0	0	926
P23229	Integrin alpha-6;Integrin alpha-6 heavy chain;Integrin alpha-6 light chain;Processed integrin alpha-6	ITGA6	sp|P23229|ITA6_HUMAN Integrin alpha-6 OS=Homo sapiens GN=ITGA6 PE=1 SV=5	1	4	4.2	0	18.78	1.7279	NaN	1.5434	1.5559	NaN	1.183	NaN	NaN	24.684	NaN	11.705	22.946	NaN	3.9497	NaN	NaN	2	1	2	2	1	3	1	1	1.7255	NaN	38.513	NaN	2	1	928
P23246	Splicing factor, proline- and glutamine-rich	SFPQ	sp|P23246|SFPQ_HUMAN Splicing factor, proline- and glutamine-rich OS=Homo sapiens GN=SFPQ PE=1 SV=2	1	30	43.1	0	323.31	0.91701	0.84698	1.0961	1.1133	1.1008	0.96417	0.95773	1.1437	8.6487	18.556	21.313	8.7526	7.4355	11.644	29.674	13.287	9	8	58	87	46	45	30	28	0.96471	0.73635	5.8751	8.1336	9	8	929
P23284	Peptidyl-prolyl cis-trans isomerase B	PPIB	sp|P23284|PPIB_HUMAN Peptidyl-prolyl cis-trans isomerase B OS=Homo sapiens GN=PPIB PE=1 SV=2	1	16	58.8	0	190.35	1.2068	1.3077	1.1816	1.2284	0.97996	1.1216	1.3011	1.0872	8.3923	45.148	10.982	7.3204	15.055	9.1329	10.953	7.1281	16	18	23	22	17	8	39	87	1.1733	1.1502	7.2185	42.129	16	18	930
P23381	Tryptophan--tRNA ligase, cytoplasmic;T1-TrpRS;T2-TrpRS	WARS	sp|P23381|SYWC_HUMAN Tryptophan--tRNA ligase, cytoplasmic OS=Homo sapiens GN=WARS PE=1 SV=2	1	28	69.2	0	323.31	0.85598	1.016	0.72386	0.68724	0.75219	0.67671	0.73926	0.71439	11.91	13.453	9.9876	26.294	16.984	9.9511	34.133	14.035	59	71	41	44	22	31	51	30	0.8131	1.0297	11.384	11.573	59	71	931
P23396	40S ribosomal protein S3	RPS3	sp|P23396|RS3_HUMAN 40S ribosomal protein S3 OS=Homo sapiens GN=RPS3 PE=1 SV=2	1	22	75.3	0	313.18	1.2772	0.94527	0.89928	0.93866	1.0433	0.96752	1.0235	0.99295	10.515	8.9731	27.396	12.404	7.8145	12.089	9.1736	9.4469	50	59	39	35	8	13	43	51	1.1326	1.0374	10.184	8.4612	50	59	932
P23434	Glycine cleavage system H protein, mitochondrial	GCSH	sp|P23434|GCSH_HUMAN Glycine cleavage system H protein, mitochondrial OS=Homo sapiens GN=GCSH PE=1 SV=2	1	1	11.6	0	14.839	NaN	NaN	NaN	NaN	NaN	NaN	NaN	1.2947	NaN	NaN	NaN	NaN	NaN	NaN	NaN	5.0271	0	0	0	0	0	0	0	3	NaN	NaN	NaN	NaN	0	0	933
P23443	Ribosomal protein S6 kinase beta-1	RPS6KB1	sp|P23443|KS6B1_HUMAN Ribosomal protein S6 kinase beta-1 OS=Homo sapiens GN=RPS6KB1 PE=1 SV=2	1	2	5.3	0.00037453	2.8745	NaN	1.214	NaN	NaN	NaN	NaN	NaN	NaN	NaN	29.4	NaN	NaN	NaN	NaN	NaN	NaN	1	6	0	0	0	0	0	0	NaN	1.4337	NaN	37.55	1	6	934
P23470	Receptor-type tyrosine-protein phosphatase gamma	PTPRG	sp|P23470|PTPRG_HUMAN Receptor-type tyrosine-protein phosphatase gamma OS=Homo sapiens GN=PTPRG PE=1 SV=4	1	12	11.6	0	83.317	0.58706	0.70708	0.32432	1.1699	0.48058	0.42703	0.38414	0.29103	27.019	18.219	44.065	31.864	47.636	39.971	19.578	41.829	26	18	14	8	8	11	7	8	0.70241	0.48858	19.85	25.699	26	18	935
P23526	Adenosylhomocysteinase	AHCY	sp|P23526|SAHH_HUMAN Adenosylhomocysteinase OS=Homo sapiens GN=AHCY PE=1 SV=4	1	29	59.7	0	323.31	1.0594	0.97138	1.121	0.97848	1.2629	1.0815	0.98868	1.0367	7.4433	6.0936	11.139	18.078	17.637	19.029	33.24	14.805	58	89	63	61	35	37	66	59	0.9431	1.0862	7.3265	7.9046	58	89	936
P23528	Cofilin-1	CFL1	sp|P23528|COF1_HUMAN Cofilin-1 OS=Homo sapiens GN=CFL1 PE=1 SV=3	1	17	85.5	0	323.31	0.68232	0.76437	0.63058	0.78469	0.7432	0.70407	0.95757	0.90215	9.2879	16.696	6.04	6.5831	11.095	18.767	21.675	9.2563	20	22	32	28	14	10	25	27	0.7549	0.62341	12.76	24.02	20	22	937
P23588	Eukaryotic translation initiation factor 4B	EIF4B	sp|P23588|IF4B_HUMAN Eukaryotic translation initiation factor 4B OS=Homo sapiens GN=EIF4B PE=1 SV=2	1	9	19.6	0	37.467	NaN	NaN	1.2666	1.0694	1.1125	0.92607	0.98823	1.2361	NaN	NaN	17.892	13.593	21.549	10.361	7.2553	16.422	0	0	9	8	6	6	8	6	NaN	NaN	NaN	NaN	0	0	938
P23634	Plasma membrane calcium-transporting ATPase 4	ATP2B4	sp|P23634|AT2B4_HUMAN Plasma membrane calcium-transporting ATPase 4 OS=Homo sapiens GN=ATP2B4 PE=1 SV=2	1	18	16	0	17	1.218	2.8158	1.0025	1.3349	NaN	NaN	1.8706	1.2172	5.4255	9.7194	21.024	11.771	NaN	NaN	32.732	12.478	3	4	2	7	0	1	2	3	1.5809	1.7612	9.2299	16.312	3	4	939
P23921	Ribonucleoside-diphosphate reductase large subunit	RRM1	sp|P23921|RIR1_HUMAN Ribonucleoside-diphosphate reductase large subunit OS=Homo sapiens GN=RRM1 PE=1 SV=1	1	21	32.3	0	54.467	1.0248	0.61049	0.98546	0.79699	0.95606	0.83504	0.95421	0.90015	68.602	52.744	16.574	12.635	34.993	32.509	11.435	38.457	23	20	16	11	12	8	12	12	1.0073	0.79193	39.328	70.446	23	20	940
P24043	Laminin subunit alpha-2	LAMA2	sp|P24043|LAMA2_HUMAN Laminin subunit alpha-2 OS=Homo sapiens GN=LAMA2 PE=1 SV=4	1	4	1.6	0.0021529	2.277	NaN	NaN	NaN	NaN	0.24267	NaN	NaN	NaN	NaN	NaN	NaN	NaN	143.47	NaN	NaN	NaN	0	0	0	0	4	1	0	0	NaN	NaN	NaN	NaN	0	0	941
P24386	Rab proteins geranylgeranyltransferase component A 1	CHM	sp|P24386|RAE1_HUMAN Rab proteins geranylgeranyltransferase component A 1 OS=Homo sapiens GN=CHM PE=1 SV=3	1	4	7.5	0	6.3152	0.95306	NaN	NaN	NaN	NaN	NaN	NaN	NaN	4.0156	NaN	NaN	NaN	NaN	NaN	NaN	NaN	2	1	0	1	0	0	0	0	0.89294	NaN	9.9094	NaN	2	1	942
P24534	Elongation factor 1-beta	EEF1B2	sp|P24534|EF1B_HUMAN Elongation factor 1-beta OS=Homo sapiens GN=EEF1B2 PE=1 SV=3	1	8	46.2	0	231.3	0.85999	0.59106	0.93243	0.81354	0.95488	0.7635	0.8709	0.92434	7.9217	3.9181	3.7628	9.5406	6.5925	31.067	3.5788	14.701	7	12	14	17	10	12	12	22	0.72596	0.65878	5.941	11.372	7	12	943
P24539	ATP synthase F(0) complex subunit B1, mitochondrial	ATP5F1	sp|P24539|AT5F1_HUMAN ATP synthase F(0) complex subunit B1, mitochondrial OS=Homo sapiens GN=ATP5F1 PE=1 SV=2	1	9	38.7	0	70.124	NaN	NaN	NaN	NaN	NaN	NaN	1.3377	1.1814	NaN	NaN	NaN	NaN	NaN	NaN	34.914	6.6841	0	0	0	0	0	0	2	22	NaN	NaN	NaN	NaN	0	0	944
P24593	Insulin-like growth factor-binding protein 5	IGFBP5	sp|P24593|IBP5_HUMAN Insulin-like growth factor-binding protein 5 OS=Homo sapiens GN=IGFBP5 PE=1 SV=1	1	21	67.6	0	323.31	3.0675	0.39195	2.4061	2.3556	2.0101	1.91	1.7125	2.1378	9.6909	13.988	21.628	13.466	17.033	13.934	13.213	19.475	64	48	108	98	57	66	77	75	2.8727	0.43481	8.3298	14.607	64	48	945
P24821	Tenascin	TNC	sp|P24821|TENA_HUMAN Tenascin OS=Homo sapiens GN=TNC PE=1 SV=3	1	8	4.9	0	3.8783	0.17734	0.083564	NaN	NaN	0.18313	NaN	NaN	NaN	30.515	4.8892	NaN	NaN	27.917	NaN	NaN	NaN	4	2	0	0	3	0	0	0	0.3677	0.19227	353.36	100.32	2	2	946
P24855	Deoxyribonuclease-1	DNASE1	sp|P24855|DNAS1_HUMAN Deoxyribonuclease-1 OS=Homo sapiens GN=DNASE1 PE=1 SV=1	1	4	19.5	0	48.198	0.84228	1.3636	NaN	NaN	NaN	NaN	NaN	NaN	5.9214	6.734	NaN	NaN	NaN	NaN	NaN	NaN	11	7	0	0	1	0	0	0	1.2396	1.1076	30.653	7.4357	11	7	947
P24928	DNA-directed RNA polymerase II subunit RPB1	POLR2A	sp|P24928|RPB1_HUMAN DNA-directed RNA polymerase II subunit RPB1 OS=Homo sapiens GN=POLR2A PE=1 SV=2	1	16	11.2	0	84.784	1.0316	NaN	0.90369	0.87837	1.0773	0.84933	NaN	NaN	11.96	NaN	7.868	10.118	7.001	9.7606	NaN	NaN	2	1	10	13	4	4	1	1	1.0159	NaN	2.1579	NaN	2	1	948
P24941	Cyclin-dependent kinase 2	CDK2	sp|P24941|CDK2_HUMAN Cyclin-dependent kinase 2 OS=Homo sapiens GN=CDK2 PE=1 SV=2	1	4	19.5	0	5.1528	NaN	NaN	NaN	NaN	NaN	NaN	NaN	NaN	NaN	NaN	NaN	NaN	NaN	NaN	NaN	NaN	0	0	1	1	0	0	0	0	NaN	NaN	NaN	NaN	0	0	949
P25205	DNA replication licensing factor MCM3	MCM3	sp|P25205|MCM3_HUMAN DNA replication licensing factor MCM3 OS=Homo sapiens GN=MCM3 PE=1 SV=3	1	40	52.8	0	323.31	1.0573	0.73874	1.196	1.2588	1.0761	0.9687	0.9255	0.96786	15.507	16.831	26.978	25.84	12.855	11.367	37.48	16.025	28	22	58	57	32	45	69	45	1.1803	0.81672	21.542	10.495	28	22	950
P25311	Zinc-alpha-2-glycoprotein	AZGP1	sp|P25311|ZA2G_HUMAN Zinc-alpha-2-glycoprotein OS=Homo sapiens GN=AZGP1 PE=1 SV=2	1	16	57.4	0	126.35	0.89003	0.47494	0.52819	0.92676	1.3623	1.2108	0.75008	0.75989	9.0571	25.119	3.9106	11.36	27.985	12.074	7.4059	19.089	23	26	28	12	9	8	5	4	0.98145	0.4837	10.532	16.397	23	26	951
P25325	3-mercaptopyruvate sulfurtransferase	MPST	sp|P25325|THTM_HUMAN 3-mercaptopyruvate sulfurtransferase OS=Homo sapiens GN=MPST PE=1 SV=3	1	2	9.8	0	6.6436	NaN	NaN	NaN	NaN	NaN	NaN	NaN	NaN	NaN	NaN	NaN	NaN	NaN	NaN	NaN	NaN	0	0	1	1	0	0	0	0	NaN	NaN	NaN	NaN	0	0	952
P25398	40S ribosomal protein S12	RPS12	sp|P25398|RS12_HUMAN 40S ribosomal protein S12 OS=Homo sapiens GN=RPS12 PE=1 SV=3	1	8	70.5	0	242.88	0.95427	0.98994	1.0725	1.1372	0.97628	0.80437	1.1288	0.99953	4.4277	6.215	9.0728	14.016	3.7162	20.273	10.444	7.3122	11	12	10	9	2	2	7	13	0.94973	0.9588	9.0541	6.4791	11	12	953
P25685	DnaJ homolog subfamily B member 1	DNAJB1	sp|P25685|DNJB1_HUMAN DnaJ homolog subfamily B member 1 OS=Homo sapiens GN=DNAJB1 PE=1 SV=4	1	6	17.4	0	5.4566	NaN	0.84741	1.4043	1.1818	NaN	NaN	NaN	NaN	NaN	32.188	11.709	18.707	NaN	NaN	NaN	NaN	1	3	2	4	1	0	0	0	NaN	0.8981	NaN	19.655	1	3	954
P25705	ATP synthase subunit alpha, mitochondrial	ATP5A1	sp|P25705|ATPA_HUMAN ATP synthase subunit alpha, mitochondrial OS=Homo sapiens GN=ATP5A1 PE=1 SV=1	1	12	27.8	0	28.432	NaN	NaN	NaN	NaN	0.62437	0.79011	1.4173	1.3074	NaN	NaN	NaN	NaN	41.405	29.33	14.975	22.19	0	0	0	0	2	2	10	18	NaN	NaN	NaN	NaN	0	0	955
P25786;B4DEV8	Proteasome subunit alpha type-1;Proteasome subunit alpha type	PSMA1	sp|P25786|PSA1_HUMAN Proteasome subunit alpha type-1 OS=Homo sapiens GN=PSMA1 PE=1 SV=1;tr|B4DEV8|B4DEV8_HUMAN Proteasome subunit alpha type OS=Homo sapiens PE=2 SV=1	2	26	87.1	0	323.31	0.96317	0.92586	0.99233	0.95041	1.1159	0.95031	0.97988	1.0289	8.9932	9.422	14.268	13.628	13.159	16.328	10.645	11.51	64	109	50	39	20	17	27	28	0.94747	0.90028	7.876	7.1123	64	109	956
P25787	Proteasome subunit alpha type-2	PSMA2	sp|P25787|PSA2_HUMAN Proteasome subunit alpha type-2 OS=Homo sapiens GN=PSMA2 PE=1 SV=2	1	18	80.8	0	323.31	0.97242	0.99338	0.99923	0.96942	1.1003	1.0291	1.0706	0.99037	5.4577	8.4746	6.6302	9.9293	15.32	29.04	15.856	16.499	31	28	27	29	3	9	7	16	0.93702	0.93258	6.774	10.446	31	28	957
P25788	Proteasome subunit alpha type-3	PSMA3	sp|P25788|PSA3_HUMAN Proteasome subunit alpha type-3 OS=Homo sapiens GN=PSMA3 PE=1 SV=2	1	14	51.8	0	177.28	0.96666	0.96359	0.96294	0.95847	0.99074	0.94536	0.94052	0.96909	7.7882	22.36	9.1438	22.352	8.5612	16.594	25.132	23.408	19	32	29	27	7	8	14	15	0.94381	0.9252	9.2294	27.16	19	32	958
P25789	Proteasome subunit alpha type-4	PSMA4	sp|P25789|PSA4_HUMAN Proteasome subunit alpha type-4 OS=Homo sapiens GN=PSMA4 PE=1 SV=1	1	18	70.9	0	323.31	0.96865	0.99577	1.0009	0.99977	1.0113	0.98064	0.94628	1.1022	28.91	4.6439	7.4896	10.725	8.0372	4.4604	11.534	15.191	33	47	22	17	6	7	22	17	0.97387	0.93224	22.76	4.9293	33	47	959
P25815	Protein S100-P	S100P	sp|P25815|S100P_HUMAN Protein S100-P OS=Homo sapiens GN=S100P PE=1 SV=2	1	5	49.5	0	111.99	1.0903	1.8828	0.84452	1.3081	0.77774	0.92145	1.0154	0.99081	5.4405	4.8183	13.309	25.558	17.887	13.969	15.912	9.9531	5	10	11	7	2	2	4	5	1.2198	1.5718	2.0502	6.511	5	10	960
P26006	Integrin alpha-3;Integrin alpha-3 heavy chain;Integrin alpha-3 light chain	ITGA3	sp|P26006|ITA3_HUMAN Integrin alpha-3 OS=Homo sapiens GN=ITGA3 PE=1 SV=5	1	20	20	0	109.87	2.0159	1.009	1.6347	2.7669	1.7309	2.3019	2.3472	1.7311	22.053	8.4567	17.422	11.006	6.7625	7.1811	22.713	12.24	20	12	29	28	7	12	11	11	2.6108	0.8114	25.457	24.557	20	12	961
P26196	Probable ATP-dependent RNA helicase DDX6	DDX6	sp|P26196|DDX6_HUMAN Probable ATP-dependent RNA helicase DDX6 OS=Homo sapiens GN=DDX6 PE=1 SV=2	1	14	41.8	0	73.557	0.99604	1.0615	1.1263	0.9761	0.921	0.82618	0.89383	0.89045	20.053	27.444	9.7483	16.451	7.453	28.201	8.0269	12.595	16	5	14	18	6	5	10	9	1.0246	0.97061	15.698	7.0134	16	5	963
P26232	Catenin alpha-2	CTNNA2	sp|P26232|CTNA2_HUMAN Catenin alpha-2 OS=Homo sapiens GN=CTNNA2 PE=1 SV=5	1	10	11.5	0	48.85	NaN	NaN	0.8306	NaN	0.80344	0.93173	0.8647	0.76557	NaN	NaN	20.605	NaN	3.9694	4.9759	7.7248	29.029	0	0	4	0	4	4	4	3	NaN	NaN	NaN	NaN	0	0	964
P26358	DNA (cytosine-5)-methyltransferase 1	DNMT1	sp|P26358|DNMT1_HUMAN DNA (cytosine-5)-methyltransferase 1 OS=Homo sapiens GN=DNMT1 PE=1 SV=2	1	64	42.1	0	323.31	0.90611	0.59621	1.0245	1.0745	0.96214	0.87354	0.85593	0.88757	11.49	17.395	11.332	23.424	12.207	21.692	24.306	21.346	50	40	59	64	37	44	63	55	0.92044	0.6101	12.863	16.859	50	41	965
P26368	Splicing factor U2AF 65 kDa subunit	U2AF2	sp|P26368|U2AF2_HUMAN Splicing factor U2AF 65 kDa subunit OS=Homo sapiens GN=U2AF2 PE=1 SV=4	1	7	20.2	0	37.369	NaN	NaN	1.1142	1.0829	NaN	NaN	1.0144	1.1595	NaN	NaN	62.082	7.4392	NaN	NaN	24.819	26.015	1	0	5	7	0	0	7	2	NaN	NaN	NaN	NaN	1	0	966
P26373	60S ribosomal protein L13	RPL13	sp|P26373|RL13_HUMAN 60S ribosomal protein L13 OS=Homo sapiens GN=RPL13 PE=1 SV=4	1	11	46	0	60.964	1.5141	0.89294	0.94367	1.08	0.90315	NaN	1.214	1.0269	6.4492	8.1981	3.154	8.9701	6.4451	NaN	12.936	78.65	7	9	15	9	2	0	19	29	1.2749	1.0438	5.8958	12.315	7	9	967
P26572	Alpha-1,3-mannosyl-glycoprotein 2-beta-N-acetylglucosaminyltransferase	MGAT1	sp|P26572|MGAT1_HUMAN Alpha-1,3-mannosyl-glycoprotein 2-beta-N-acetylglucosaminyltransferase OS=Homo sapiens GN=MGAT1 PE=1 SV=2	1	3	6.3	0.009686	1.5248	NaN	NaN	0.93744	NaN	NaN	NaN	NaN	NaN	NaN	NaN	19.518	NaN	NaN	NaN	NaN	NaN	0	0	2	0	1	0	0	0	NaN	NaN	NaN	NaN	0	0	968
P26583	High mobility group protein B2	HMGB2	sp|P26583|HMGB2_HUMAN High mobility group protein B2 OS=Homo sapiens GN=HMGB2 PE=1 SV=2	1	11	45	0	81.198	1.0925	0.55322	0.744	0.98693	0.99255	1.0532	1.0649	0.9972	3.7147	50.624	11.133	13.957	15.122	11.943	22.681	7.4442	7	6	11	8	2	3	10	39	1.1126	0.55218	16.554	23.62	7	6	969
P26599;O95758	Polypyrimidine tract-binding protein 1	PTBP1	sp|P26599|PTBP1_HUMAN Polypyrimidine tract-binding protein 1 OS=Homo sapiens GN=PTBP1 PE=1 SV=1	2	14	41.1	0	91.692	1.1329	0.95737	1.0334	1.0288	1.1912	1.0746	1.062	1.0913	20.357	5.142	13.965	11.099	11.402	14.424	29.597	9.1779	3	2	12	20	8	7	21	18	0.98708	0.98951	8.6177	15.141	3	2	970
P26639;A2RTX5	Threonine--tRNA ligase, cytoplasmic	TARS	sp|P26639|SYTC_HUMAN Threonine--tRNA ligase, cytoplasmic OS=Homo sapiens GN=TARS PE=1 SV=3	2	39	60.9	0	323.31	0.96771	0.79596	1.0854	1.0219	1.0222	0.99668	1.0322	0.95046	10.156	8.8018	25.049	7.5125	11.836	7.644	17.081	15.378	80	73	100	101	68	70	96	90	0.84021	0.78821	10.27	10.803	80	73	971
P26640	Valine--tRNA ligase	VARS	sp|P26640|SYVC_HUMAN Valine--tRNA ligase OS=Homo sapiens GN=VARS PE=1 SV=4	1	55	51.9	0	323.31	1.0934	0.88194	0.92059	0.92642	0.98077	0.89644	0.95896	0.91592	15.804	14.801	12.649	11.498	14.615	16.97	16.575	13.535	54	56	82	90	71	73	96	78	0.99925	1.115	17.206	18.238	54	56	972
P26641	Elongation factor 1-gamma	EEF1G	sp|P26641|EF1G_HUMAN Elongation factor 1-gamma OS=Homo sapiens GN=EEF1G PE=1 SV=3	1	28	66.6	0	323.31	0.89344	0.70342	0.95239	0.8463	1.0079	0.93309	1.036	1.0105	10.967	11.205	12.147	6.0354	10.229	12.931	7.0884	13.686	66	75	98	98	51	56	100	101	0.88281	0.84238	14.058	10.916	66	75	973
P26885	Peptidyl-prolyl cis-trans isomerase FKBP2	FKBP2	sp|P26885|FKBP2_HUMAN Peptidyl-prolyl cis-trans isomerase FKBP2 OS=Homo sapiens GN=FKBP2 PE=1 SV=2	1	4	29.6	0	10.815	NaN	NaN	NaN	NaN	NaN	NaN	1.073	0.92206	NaN	NaN	NaN	NaN	NaN	NaN	14.832	23.493	0	0	0	0	0	0	2	9	NaN	NaN	NaN	NaN	0	0	974
P27105	Erythrocyte band 7 integral membrane protein	STOM	sp|P27105|STOM_HUMAN Erythrocyte band 7 integral membrane protein OS=Homo sapiens GN=STOM PE=1 SV=3	1	13	60.8	0	314.58	0.35302	0.75967	0.47015	0.54117	0.56286	0.64874	0.73473	0.70197	10.956	7.9911	21.686	13.8	20.073	27.376	21.372	18.197	15	19	16	22	5	7	13	18	0.32901	0.60259	13.387	11.968	15	19	975
P27348	14-3-3 protein theta	YWHAQ	sp|P27348|1433T_HUMAN 14-3-3 protein theta OS=Homo sapiens GN=YWHAQ PE=1 SV=1	1	24	64.1	0	323.31	1.0802	0.83745	1.089	0.98717	1.229	1.1035	0.91851	1.041	32.717	6.687	4.9521	9.2348	18.006	26.326	24.278	7.3665	24	32	23	19	4	7	10	10	0.95575	0.82802	39.046	20.342	24	33	976
P27361;P31152;Q16659	Mitogen-activated protein kinase 3	MAPK3	sp|P27361|MK03_HUMAN Mitogen-activated protein kinase 3 OS=Homo sapiens GN=MAPK3 PE=1 SV=4	3	9	30.3	0	8.5477	NaN	1.4688	NaN	NaN	NaN	NaN	NaN	NaN	NaN	24.036	NaN	NaN	NaN	NaN	NaN	NaN	1	2	1	1	0	0	1	0	NaN	1.1637	NaN	17.093	1	2	977
P27449	V-type proton ATPase 16 kDa proteolipid subunit	ATP6V0C	sp|P27449|VATL_HUMAN V-type proton ATPase 16 kDa proteolipid subunit OS=Homo sapiens GN=ATP6V0C PE=1 SV=1	1	1	11.6	0	26.169	NaN	NaN	NaN	NaN	NaN	NaN	1.3166	0.99049	NaN	NaN	NaN	NaN	NaN	NaN	16.162	5.2015	0	0	0	0	0	0	2	5	NaN	NaN	NaN	NaN	0	0	978
P27635;Q96L21	60S ribosomal protein L10	RPL10	sp|P27635|RL10_HUMAN 60S ribosomal protein L10 OS=Homo sapiens GN=RPL10 PE=1 SV=4	2	13	49.1	0	133.37	1.5088	0.91957	1.0966	1.0315	NaN	NaN	1.2015	1.0052	9.3552	104.08	6.0167	15.656	NaN	NaN	13.201	6.835	20	13	11	12	1	0	15	25	1.2986	1.0853	3.987	97.582	20	13	979
P27694	Replication protein A 70 kDa DNA-binding subunit;Replication protein A 70 kDa DNA-binding subunit, N-terminally processed	RPA1	sp|P27694|RFA1_HUMAN Replication protein A 70 kDa DNA-binding subunit OS=Homo sapiens GN=RPA1 PE=1 SV=2	1	5	11.5	0	6.5837	1.1098	NaN	1.0829	0.93764	NaN	NaN	1.0084	NaN	36.48	NaN	25.476	11.348	NaN	NaN	19.618	NaN	3	0	3	2	0	0	5	1	1.0691	NaN	54.048	NaN	3	0	980
P27695	DNA-(apurinic or apyrimidinic site) lyase;DNA-(apurinic or apyrimidinic site) lyase, mitochondrial	APEX1	sp|P27695|APEX1_HUMAN DNA-(apurinic or apyrimidinic site) lyase OS=Homo sapiens GN=APEX1 PE=1 SV=2	1	16	54.1	0	286.03	0.84933	0.55252	0.9843	0.82831	1.0415	0.84097	0.79907	0.9193	11.307	29.896	15.31	6.4677	5.2334	1.9676	13.936	48.757	6	16	11	11	5	7	11	6	0.86428	0.54754	21.887	16.843	6	16	981
P27701	CD82 antigen	CD82	sp|P27701|CD82_HUMAN CD82 antigen OS=Homo sapiens GN=CD82 PE=1 SV=1	1	2	5.2	0	5.3977	3.1995	NaN	3.8363	4.5148	NaN	NaN	NaN	NaN	10.71	NaN	29.424	4.9405	NaN	NaN	NaN	NaN	3	0	4	6	1	1	0	0	3.6938	NaN	11.135	NaN	3	0	982
P27707	Deoxycytidine kinase	DCK	sp|P27707|DCK_HUMAN Deoxycytidine kinase OS=Homo sapiens GN=DCK PE=1 SV=1	1	4	18.1	0.00074571	2.8243	0.89487	0.92953	NaN	NaN	NaN	NaN	NaN	NaN	5.7585	4.0938	NaN	NaN	NaN	NaN	NaN	NaN	4	4	1	1	0	0	0	0	0.98006	0.86708	7.1553	8.603	4	4	983
P27708	CAD protein;Glutamine-dependent carbamoyl-phosphate synthase;Aspartate carbamoyltransferase;Dihydroorotase	CAD	sp|P27708|PYR1_HUMAN CAD protein OS=Homo sapiens GN=CAD PE=1 SV=3	1	92	52	0	323.31	1.0079	1.1561	1.1248	0.98141	0.66051	0.779	0.89635	0.9919	16.869	18.908	10.971	16.429	10.148	17.636	22.634	9.2788	87	85	89	105	101	128	149	120	1.1452	1.1097	11.981	18.867	88	85	984
P27797	Calreticulin	CALR	sp|P27797|CALR_HUMAN Calreticulin OS=Homo sapiens GN=CALR PE=1 SV=1	1	26	75.8	0	323.31	1.1622	1.0869	1.2622	1.1074	1.1077	1.1841	1.2228	1.2454	11.073	8.4663	9.4509	9.8666	16.686	24.448	17.678	16.462	103	99	72	68	29	40	68	88	1.2734	1.038	10.061	12.803	103	99	985
P27816	Microtubule-associated protein 4	MAP4	sp|P27816|MAP4_HUMAN Microtubule-associated protein 4 OS=Homo sapiens GN=MAP4 PE=1 SV=3	1	51	54.3	0	323.31	1.0631	1.0536	1.1021	1.0264	1.0301	0.97675	0.92808	1.0894	19.203	16.796	9.0461	12.928	10.778	12.866	16.241	16.968	19	15	73	69	36	47	48	37	1.2313	0.94072	23.671	15.989	19	15	986
P27824	Calnexin	CANX	sp|P27824|CALX_HUMAN Calnexin OS=Homo sapiens GN=CANX PE=1 SV=2	1	16	31.1	0	59.635	1.1612	1.9848	1.1093	1.3809	0.81949	1.1299	1.2184	1.0243	11.195	19.481	34.596	16.447	17.715	7.4021	24.599	16.684	18	19	5	10	9	12	15	24	1.113	1.9633	15.923	17.347	18	19	987
P28065	Proteasome subunit beta type-9	PSMB9	sp|P28065|PSB9_HUMAN Proteasome subunit beta type-9 OS=Homo sapiens GN=PSMB9 PE=1 SV=2	1	2	8.7	0.0024832	2.1356	1.2164	NaN	NaN	NaN	NaN	NaN	NaN	NaN	33.714	NaN	NaN	NaN	NaN	NaN	NaN	NaN	2	1	0	0	0	0	0	0	1.2585	NaN	43.741	NaN	2	1	988
P28066	Proteasome subunit alpha type-5	PSMA5	sp|P28066|PSA5_HUMAN Proteasome subunit alpha type-5 OS=Homo sapiens GN=PSMA5 PE=1 SV=3	1	16	69.3	0	323.31	0.95535	1.0168	0.96808	0.97842	1.2323	0.85173	1.0638	1.154	14.338	10.862	12.265	13.213	3.4845	28.61	24.411	19.131	36	34	23	22	3	8	13	13	0.9911	0.94445	8.1405	10.607	35	34	989
P28070	Proteasome subunit beta type-4	PSMB4	sp|P28070|PSB4_HUMAN Proteasome subunit beta type-4 OS=Homo sapiens GN=PSMB4 PE=1 SV=4	1	8	48.5	0	323.31	1.0085	1.0059	0.98772	1.1171	0.62401	0.94921	0.87297	1.0155	2.8704	4.0896	10.831	12.644	61.939	15.07	31.928	13.119	20	19	13	12	2	2	6	7	0.97318	0.93729	2.4615	3.7672	20	19	990
P28072	Proteasome subunit beta type-6	PSMB6	sp|P28072|PSB6_HUMAN Proteasome subunit beta type-6 OS=Homo sapiens GN=PSMB6 PE=1 SV=4	1	10	50.6	0	323.31	1.0025	0.95818	1.0282	0.95699	1.0551	0.93465	1.1129	1.039	10.221	6.9598	12.694	5.6805	9.0688	12.25	10.325	10.002	9	10	9	11	5	4	6	7	0.94561	0.94146	5.3852	10.499	10	10	991
P28074	Proteasome subunit beta type-5	PSMB5	sp|P28074|PSB5_HUMAN Proteasome subunit beta type-5 OS=Homo sapiens GN=PSMB5 PE=1 SV=3	1	18	69.2	0	323.31	0.99295	0.99259	0.97336	0.94378	1.1077	0.9452	0.99238	1.005	14.297	5.199	2.9889	10.072	1.8833	11.597	10.847	19.151	42	41	22	26	12	10	25	14	0.95853	0.95522	12.078	13.769	42	41	992
P28340;M0R3H8	DNA polymerase delta catalytic subunit	POLD1	sp|P28340|DPOD1_HUMAN DNA polymerase delta catalytic subunit OS=Homo sapiens GN=POLD1 PE=1 SV=2	2	14	13.6	0	21.682	NaN	NaN	NaN	0.96683	1.0691	1.0155	0.81723	1.009	NaN	NaN	NaN	12.619	7.8778	21.115	11.515	18.726	1	0	0	5	3	5	15	6	NaN	NaN	NaN	NaN	1	0	993
P28482	Mitogen-activated protein kinase 1	MAPK1	sp|P28482|MK01_HUMAN Mitogen-activated protein kinase 1 OS=Homo sapiens GN=MAPK1 PE=1 SV=3	1	11	35.6	0	20.849	1.0782	0.94764	1.302	0.90369	1.1117	1.0655	0.83363	1.0357	14.448	18.239	7.8205	38.141	4.77	12.111	17.191	2.7968	3	10	3	2	3	2	7	3	1.1696	0.96995	5.2069	12.194	3	10	994
P28676	Grancalcin	GCA	sp|P28676|GRAN_HUMAN Grancalcin OS=Homo sapiens GN=GCA PE=1 SV=2	1	3	12.4	0	4.1546	NaN	NaN	0.9376	1.0672	NaN	NaN	NaN	NaN	NaN	NaN	38.735	5.1164	NaN	NaN	NaN	NaN	0	0	3	2	0	0	0	0	NaN	NaN	NaN	NaN	0	0	995
P28799	Granulins;Acrogranin;Paragranulin;Granulin-1;Granulin-2;Granulin-3;Granulin-4;Granulin-5;Granulin-6;Granulin-7	GRN	sp|P28799|GRN_HUMAN Granulins OS=Homo sapiens GN=GRN PE=1 SV=2	1	14	29.7	0	86.392	0.94608	0.98851	0.73272	1.386	1.5443	2.2967	1.5622	1.5595	12.501	16.351	12.069	8.8005	16.859	9.2684	11.361	13.18	19	15	19	18	18	21	12	15	1.184	0.77359	7.1019	19.882	19	15	996
P28838	Cytosol aminopeptidase	LAP3	sp|P28838|AMPL_HUMAN Cytosol aminopeptidase OS=Homo sapiens GN=LAP3 PE=1 SV=3	1	31	67.6	0	323.31	0.83692	0.99196	0.93435	0.93272	0.76017	0.76358	0.78682	0.7681	8.8688	11.269	7.3025	10.922	9.1485	17.858	19.33	21.277	89	86	47	40	17	20	24	21	0.83926	0.95076	6.7673	13.517	89	86	997
P29083	General transcription factor IIE subunit 1	GTF2E1	sp|P29083|T2EA_HUMAN General transcription factor IIE subunit 1 OS=Homo sapiens GN=GTF2E1 PE=1 SV=2	1	1	3.4	0.00074074	2.729	NaN	NaN	NaN	NaN	1.2278	1.3805	4.812	NaN	NaN	NaN	NaN	NaN	10.735	0.015304	56.115	NaN	0	0	0	0	2	2	2	0	NaN	NaN	NaN	NaN	0	0	998
P29122	Proprotein convertase subtilisin/kexin type 6	PCSK6	sp|P29122|PCSK6_HUMAN Proprotein convertase subtilisin/kexin type 6 OS=Homo sapiens GN=PCSK6 PE=1 SV=1	1	8	11.2	0	12.212	1.089	0.87301	2.09	2.006	1.2912	1.472	1.224	1.3615	7.3774	18.567	113.67	18.788	11.716	20.362	4.4573	18.841	4	4	2	3	4	4	2	2	1.026	0.83758	10.345	16.135	4	4	999
P29144	Tripeptidyl-peptidase 2	TPP2	sp|P29144|TPP2_HUMAN Tripeptidyl-peptidase 2 OS=Homo sapiens GN=TPP2 PE=1 SV=4	1	60	53.3	0	323.31	1.0215	0.74541	1.0651	1.131	1.103	1.0785	1.0281	1.0692	12.601	14.379	12.483	16.081	15.295	19.913	19.254	15.738	73	68	65	64	61	59	50	42	0.9921	0.72559	20.163	12.404	73	68	1000
P29218	Inositol monophosphatase 1	IMPA1	sp|P29218|IMPA1_HUMAN Inositol monophosphatase 1 OS=Homo sapiens GN=IMPA1 PE=1 SV=1	1	8	30.3	0	27.271	1.473	1.3055	1.2307	1.3298	NaN	NaN	NaN	NaN	21.044	9.4298	14.201	10.157	NaN	NaN	NaN	NaN	6	7	5	3	0	0	0	0	1.6254	1.1141	12.488	11.696	6	7	1001
P29350	Tyrosine-protein phosphatase non-receptor type 6	PTPN6	sp|P29350|PTN6_HUMAN Tyrosine-protein phosphatase non-receptor type 6 OS=Homo sapiens GN=PTPN6 PE=1 SV=1	1	3	7.7	0	3.762	NaN	NaN	NaN	0.83276	NaN	NaN	NaN	NaN	NaN	NaN	NaN	46.619	NaN	NaN	NaN	NaN	0	0	1	2	0	0	0	1	NaN	NaN	NaN	NaN	0	0	1002
P29372	DNA-3-methyladenine glycosylase	MPG	sp|P29372|3MG_HUMAN DNA-3-methyladenine glycosylase OS=Homo sapiens GN=MPG PE=1 SV=3	1	2	13.1	0	3.6644	NaN	NaN	NaN	NaN	NaN	NaN	NaN	NaN	NaN	NaN	NaN	NaN	NaN	NaN	NaN	NaN	1	0	0	1	0	0	1	0	NaN	NaN	NaN	NaN	1	0	1003
P29373	Cellular retinoic acid-binding protein 2	CRABP2	sp|P29373|RABP2_HUMAN Cellular retinoic acid-binding protein 2 OS=Homo sapiens GN=CRABP2 PE=1 SV=2	1	10	52.9	0	14.137	0.82245	1.0287	0.57724	0.51104	NaN	NaN	NaN	NaN	1.4236	4.7903	5.032	29.08	NaN	NaN	NaN	NaN	2	4	9	5	0	0	1	1	0.7196	0.96187	3.5829	3.8852	2	4	1004
P29401	Transketolase	TKT	sp|P29401|TKT_HUMAN Transketolase OS=Homo sapiens GN=TKT PE=1 SV=3	1	42	78.5	0	323.31	1.0001	0.81718	1.1915	1.0997	1.1815	1.0096	0.94565	1.0234	11.002	6.3889	10.444	7.9152	12.944	8.0569	8.8965	10.652	201	209	190	194	163	185	203	221	0.92813	0.83704	9.5864	7.8214	200	210	1005
P29508;P48594	Serpin B3;Serpin B4	SERPINB3;SERPINB4	sp|P29508|SPB3_HUMAN Serpin B3 OS=Homo sapiens GN=SERPINB3 PE=1 SV=2;sp|P48594|SPB4_HUMAN Serpin B4 OS=Homo sapiens GN=SERPINB4 PE=1 SV=2	2	4	12.1	0.0007318	2.5519	0.27011	0.18342	NaN	NaN	NaN	NaN	NaN	NaN	79.985	92.631	NaN	NaN	NaN	NaN	NaN	NaN	2	2	0	0	0	0	0	0	NaN	0.27572	NaN	42.088	1	2	1006
P29692	Elongation factor 1-delta	EEF1D	sp|P29692|EF1D_HUMAN Elongation factor 1-delta OS=Homo sapiens GN=EEF1D PE=1 SV=5	1	18	72.2	0	323.31	1.0282	0.81448	1.0418	0.95218	0.99604	0.94818	1.0372	0.91802	20.752	12.935	4.815	19.735	12.129	8.1107	8.1228	10.375	29	39	33	31	26	35	38	45	1.0094	0.87667	18.938	11.056	29	40	1008
P29762	Cellular retinoic acid-binding protein 1	CRABP1	sp|P29762|RABP1_HUMAN Cellular retinoic acid-binding protein 1 OS=Homo sapiens GN=CRABP1 PE=1 SV=2	1	5	32.1	0	5.7175	NaN	NaN	0.6512	NaN	NaN	NaN	NaN	NaN	NaN	NaN	33.898	NaN	NaN	NaN	NaN	NaN	0	0	4	1	0	0	0	0	NaN	NaN	NaN	NaN	0	0	1009
P29966	Myristoylated alanine-rich C-kinase substrate	MARCKS	sp|P29966|MARCS_HUMAN Myristoylated alanine-rich C-kinase substrate OS=Homo sapiens GN=MARCKS PE=1 SV=4	1	5	21.1	0	30.998	NaN	NaN	0.25048	0.37882	0.34827	0.42454	NaN	NaN	NaN	NaN	23.322	47.941	9.4351	62.35	NaN	NaN	1	1	11	7	7	10	1	1	NaN	NaN	NaN	NaN	1	1	1010
P29992	Guanine nucleotide-binding protein subunit alpha-11	GNA11	sp|P29992|GNA11_HUMAN Guanine nucleotide-binding protein subunit alpha-11 OS=Homo sapiens GN=GNA11 PE=1 SV=2	1	14	54.6	0	139.36	0.9828	0.7974	0.91278	0.9606	NaN	NaN	1.0667	0.97267	5.9346	17.772	10.536	10.587	NaN	NaN	10.898	16.429	3	5	7	8	1	1	4	3	1.0491	0.76972	18.398	10.439	3	5	1011
P30040	Endoplasmic reticulum resident protein 29	ERP29	sp|P30040|ERP29_HUMAN Endoplasmic reticulum resident protein 29 OS=Homo sapiens GN=ERP29 PE=1 SV=4	1	9	36.8	0	37.681	0.32769	1.5673	1.3124	1.2157	1.2542	NaN	1.257	1.0214	178.49	1.1269	8.5511	3.5098	10.991	NaN	11.545	34.339	2	4	6	8	2	1	10	25	0.36127	1.2777	168.04	6.4807	2	4	1012
P30041	Peroxiredoxin-6	PRDX6	sp|P30041|PRDX6_HUMAN Peroxiredoxin-6 OS=Homo sapiens GN=PRDX6 PE=1 SV=3	1	27	81.7	0	323.31	0.91419	1.2553	0.91565	1.0737	1.144	1.037	0.98038	0.93444	10.155	32.9	9.8842	9.5426	3.9551	17.117	30.231	20.041	28	35	33	27	6	9	29	30	1.0221	1.1073	10.735	32.653	28	35	1013
P30043	Flavin reductase (NADPH)	BLVRB	sp|P30043|BLVRB_HUMAN Flavin reductase (NADPH) OS=Homo sapiens GN=BLVRB PE=1 SV=3	1	6	44.7	0	52.624	0.93343	1.3207	0.78556	1.0041	NaN	0.99549	1.2345	0.87047	20.905	11.584	48.736	7.8628	NaN	8.7147	14.916	30.481	7	6	5	8	1	2	3	6	1.022	1.1473	13.625	12.353	7	6	1014
P30044	Peroxiredoxin-5, mitochondrial	PRDX5	sp|P30044|PRDX5_HUMAN Peroxiredoxin-5, mitochondrial OS=Homo sapiens GN=PRDX5 PE=1 SV=4	1	5	29	0	12.416	NaN	NaN	0.99494	0.97083	NaN	NaN	NaN	1.1529	NaN	NaN	4.0158	6.5538	NaN	NaN	NaN	55.582	0	0	5	2	0	0	0	7	NaN	NaN	NaN	NaN	0	0	1015
P30046;A6NHG4	D-dopachrome decarboxylase;D-dopachrome decarboxylase-like protein	DDT;DDTL	sp|P30046|DOPD_HUMAN D-dopachrome decarboxylase OS=Homo sapiens GN=DDT PE=1 SV=3;sp|A6NHG4|DDTL_HUMAN D-dopachrome decarboxylase-like protein OS=Homo sapiens GN=DDTL PE=2 SV=1	2	6	55.9	0	54.881	0.93105	1.1929	1.0111	0.91383	NaN	NaN	NaN	NaN	14.731	14.752	4.9161	2.6579	NaN	NaN	NaN	NaN	5	6	5	6	0	0	0	0	0.90205	1.0387	7.7303	12.674	5	6	1016
P30048	Thioredoxin-dependent peroxide reductase, mitochondrial	PRDX3	sp|P30048|PRDX3_HUMAN Thioredoxin-dependent peroxide reductase, mitochondrial OS=Homo sapiens GN=PRDX3 PE=1 SV=3	1	9	43.8	0	21.631	0.70124	0.77822	1.0914	1.3289	NaN	NaN	1.2894	1.2224	24.691	0.50312	32.433	14.598	NaN	NaN	24.786	12.021	2	2	4	3	1	0	4	20	1.0212	0.77744	4.5539	1.3383	2	2	1017
P30049	ATP synthase subunit delta, mitochondrial	ATP5D	sp|P30049|ATPD_HUMAN ATP synthase subunit delta, mitochondrial OS=Homo sapiens GN=ATP5D PE=1 SV=2	1	2	13.7	0	5.4004	NaN	NaN	NaN	NaN	NaN	NaN	NaN	1.1794	NaN	NaN	NaN	NaN	NaN	NaN	NaN	5.2803	0	0	0	0	0	0	0	2	NaN	NaN	NaN	NaN	0	0	1018
P30050	60S ribosomal protein L12	RPL12	sp|P30050|RL12_HUMAN 60S ribosomal protein L12 OS=Homo sapiens GN=RPL12 PE=1 SV=1	1	10	69.1	0	323.31	0.96956	0.93549	0.95691	1.0759	0.92271	0.91299	1.0174	1.0255	6.5189	6.9347	4.6274	4.1261	1.41	6.6901	12.402	5.9605	13	12	12	13	4	3	13	32	0.99338	0.90547	4.328	7.7709	13	12	1019
P30084	Enoyl-CoA hydratase, mitochondrial	ECHS1	sp|P30084|ECHM_HUMAN Enoyl-CoA hydratase, mitochondrial OS=Homo sapiens GN=ECHS1 PE=1 SV=4	1	12	47.2	0	135.83	0.58498	0.81767	NaN	NaN	NaN	NaN	1.2566	1.3049	9.3331	21.381	NaN	NaN	NaN	NaN	19.125	58.553	12	11	1	0	0	0	4	16	0.48984	0.78348	7.9005	4.8364	12	11	1020
P30085	UMP-CMP kinase	CMPK1	sp|P30085|KCY_HUMAN UMP-CMP kinase OS=Homo sapiens GN=CMPK1 PE=1 SV=3	1	9	61.2	0	122.41	0.80389	1.0943	0.71697	0.97487	NaN	NaN	NaN	NaN	14	4.8193	13.516	6.6628	NaN	NaN	NaN	NaN	4	4	9	9	0	0	0	1	0.82036	1.1541	12.098	11.465	4	4	1021
P30086	Phosphatidylethanolamine-binding protein 1;Hippocampal cholinergic neurostimulating peptide	PEBP1	sp|P30086|PEBP1_HUMAN Phosphatidylethanolamine-binding protein 1 OS=Homo sapiens GN=PEBP1 PE=1 SV=3	1	10	73.8	0	323.31	0.97121	0.92677	1.0834	1.1936	1.1178	0.8376	0.57686	1.1477	24.373	4.7877	27.94	20.838	12.301	24.492	7.8137	15.436	6	9	15	11	3	4	3	8	0.92113	0.94797	29.213	7.0304	6	8	1022
P30101	Protein disulfide-isomerase A3	PDIA3	sp|P30101|PDIA3_HUMAN Protein disulfide-isomerase A3 OS=Homo sapiens GN=PDIA3 PE=1 SV=4	1	30	62.2	0	323.31	1.1874	1.2815	1.1993	1.1039	1.173	1.1834	1.0399	1.1871	14.097	15.153	11.983	11.569	11.16	15.504	25.955	15.491	56	53	53	70	30	45	66	82	1.3117	1.2078	11.856	21.597	55	53	1023
P30153	Serine/threonine-protein phosphatase 2A 65 kDa regulatory subunit A alpha isoform	PPP2R1A	sp|P30153|2AAA_HUMAN Serine/threonine-protein phosphatase 2A 65 kDa regulatory subunit A alpha isoform OS=Homo sapiens GN=PPP2R1A PE=1 SV=4	1	32	62.8	0	323.31	0.94941	0.97084	0.87699	0.88294	0.99254	0.93664	0.88624	0.84665	34.923	11.406	9.709	20.722	9.0514	8.1396	15.273	15.466	58	62	63	73	31	50	67	64	0.93253	0.91483	9.4929	7.1391	60	62	1024
P30405;Q9UNP9	Peptidyl-prolyl cis-trans isomerase F, mitochondrial;Peptidyl-prolyl cis-trans isomerase E	PPIF;PPIE	sp|P30405|PPIF_HUMAN Peptidyl-prolyl cis-trans isomerase F, mitochondrial OS=Homo sapiens GN=PPIF PE=1 SV=1;sp|Q9UNP9|PPIE_HUMAN Peptidyl-prolyl cis-trans isomerase E OS=Homo sapiens GN=PPIE PE=1 SV=1	2	2	17.4	0	7.7136	NaN	NaN	NaN	NaN	NaN	NaN	NaN	0.96264	NaN	NaN	NaN	NaN	NaN	NaN	NaN	13.139	0	0	0	0	0	0	0	2	NaN	NaN	NaN	NaN	0	0	1025
P30419	Glycylpeptide N-tetradecanoyltransferase 1	NMT1	sp|P30419|NMT1_HUMAN Glycylpeptide N-tetradecanoyltransferase 1 OS=Homo sapiens GN=NMT1 PE=1 SV=2	1	3	7.3	0	3.4399	NaN	NaN	NaN	NaN	NaN	NaN	1.1247	NaN	NaN	NaN	NaN	NaN	NaN	NaN	4.4974	NaN	0	0	0	0	1	0	3	1	NaN	NaN	NaN	NaN	0	0	1026
P30511	HLA class I histocompatibility antigen, alpha chain F	HLA-F	sp|P30511|HLAF_HUMAN HLA class I histocompatibility antigen, alpha chain F OS=Homo sapiens GN=HLA-F PE=2 SV=3	1	1	4.6	0.00073556	2.6445	NaN	NaN	NaN	NaN	NaN	NaN	NaN	NaN	NaN	NaN	NaN	NaN	NaN	NaN	NaN	NaN	0	1	0	0	0	0	0	0	NaN	NaN	NaN	NaN	0	1	1027
P30519	Heme oxygenase 2	HMOX2	sp|P30519|HMOX2_HUMAN Heme oxygenase 2 OS=Homo sapiens GN=HMOX2 PE=1 SV=2	1	2	8.9	0	14.68	NaN	NaN	NaN	NaN	NaN	NaN	NaN	0.72937	NaN	NaN	NaN	NaN	NaN	NaN	NaN	3.3553	0	0	1	0	0	0	0	3	NaN	NaN	NaN	NaN	0	0	1028
P30520;Q8N142	Adenylosuccinate synthetase isozyme 2	ADSS	sp|P30520|PURA2_HUMAN Adenylosuccinate synthetase isozyme 2 OS=Homo sapiens GN=ADSS PE=1 SV=3	2	10	28.5	0	48.924	0.74512	0.86612	0.84835	1.0692	3.0217	0.93479	0.85997	NaN	11.29	12.947	14.921	18.704	81.727	12.66	6.8861	NaN	11	17	7	5	4	7	3	0	0.7941	0.78986	11.047	25.433	11	17	1029
P30566	Adenylosuccinate lyase	ADSL	sp|P30566|PUR8_HUMAN Adenylosuccinate lyase OS=Homo sapiens GN=ADSL PE=1 SV=2	1	8	23.1	0	38.108	1.0336	1.0298	1.0228	0.95979	1.0729	0.99943	0.89368	0.76827	10.772	22.609	5.0903	34.073	3.9421	26.534	15.912	3.2141	8	7	6	6	4	6	11	7	0.89767	0.87189	11.626	39.234	8	7	1030
P30622;Q9UDT6	CAP-Gly domain-containing linker protein 1	CLIP1	sp|P30622|CLIP1_HUMAN CAP-Gly domain-containing linker protein 1 OS=Homo sapiens GN=CLIP1 PE=1 SV=2	2	69	50.2	0	323.31	1.1354	1.1012	1.1696	0.99757	0.99036	1.0212	1.0836	1.0511	12.596	18.399	13.674	11.401	17.533	15.078	60.011	14.366	61	57	81	67	33	46	30	32	1.1605	1.1546	12.635	14.695	61	57	1031
P30740	Leukocyte elastase inhibitor	SERPINB1	sp|P30740|ILEU_HUMAN Leukocyte elastase inhibitor OS=Homo sapiens GN=SERPINB1 PE=1 SV=1	1	7	23.5	0	10.666	NaN	0.63498	0.64615	NaN	0.6767	1.0575	0.62592	NaN	NaN	34.777	20.472	NaN	34.039	6.2206	29.69	NaN	1	2	3	0	3	2	3	0	NaN	0.62554	NaN	24.128	1	2	1032
P30825	High affinity cationic amino acid transporter 1	SLC7A1	sp|P30825|CTR1_HUMAN High affinity cationic amino acid transporter 1 OS=Homo sapiens GN=SLC7A1 PE=1 SV=1	1	6	11	0	29.684	4.6318	NaN	2.9909	3.8884	3.297	3.2679	3.6688	2.5532	0.26168	NaN	1.5742	11.215	30.651	25.006	2.8822	21.658	2	1	7	9	4	5	2	5	4.5784	NaN	7.1078	NaN	2	1	1033
P30876	DNA-directed RNA polymerase II subunit RPB2	POLR2B	sp|P30876|RPB2_HUMAN DNA-directed RNA polymerase II subunit RPB2 OS=Homo sapiens GN=POLR2B PE=1 SV=1	1	10	10	0	11.108	NaN	NaN	0.85192	0.80123	0.9224	0.83658	0.9117	NaN	NaN	NaN	12.36	16.744	5.3477	13.23	30.856	NaN	0	0	3	7	2	3	3	1	NaN	NaN	NaN	NaN	0	0	1034
P31150	Rab GDP dissociation inhibitor alpha	GDI1	sp|P31150|GDIA_HUMAN Rab GDP dissociation inhibitor alpha OS=Homo sapiens GN=GDI1 PE=1 SV=2	1	28	72.7	0	323.31	1.046	1.2338	0.93069	0.92443	0.88171	0.93308	1.0048	0.9819	35.739	51.795	24.575	10.389	10.415	12.624	19.574	29.871	40	43	31	32	19	22	21	28	1.0239	1.2009	44.388	47.037	40	43	1035
P31153;Q00266	S-adenosylmethionine synthase isoform type-2	MAT2A	sp|P31153|METK2_HUMAN S-adenosylmethionine synthase isoform type-2 OS=Homo sapiens GN=MAT2A PE=1 SV=1	2	21	51.1	0	179.31	1.0375	0.91149	1.1146	1.0565	0.98754	0.94246	0.9572	0.99417	12.879	19.302	9.4101	7.4921	6.4964	22.494	10.857	11.267	26	39	22	22	14	15	24	14	0.99323	0.83222	9.1341	12.842	26	39	1036
P31350	Ribonucleoside-diphosphate reductase subunit M2	RRM2	sp|P31350|RIR2_HUMAN Ribonucleoside-diphosphate reductase subunit M2 OS=Homo sapiens GN=RRM2 PE=1 SV=1	1	13	42.4	0	47.943	1.5779	1.5004	1.2649	0.97841	0.94753	0.95236	NaN	NaN	7.3274	22.326	8.3576	20.696	19.749	9.5713	NaN	NaN	15	16	7	7	2	2	0	1	1.9196	1.621	11.061	18.176	15	16	1037
P31431	Syndecan-4	SDC4	sp|P31431|SDC4_HUMAN Syndecan-4 OS=Homo sapiens GN=SDC4 PE=1 SV=2	1	12	42.9	0	214.91	1.3565	0.87177	1.4463	1.8526	1.2547	1.4465	1.5363	1.4551	75.674	46.08	69.541	85.01	23.789	57.975	71.22	63.872	42	35	37	34	36	39	31	33	1.2622	0.74404	78.881	42.898	42	35	1038
P31641	Sodium- and chloride-dependent taurine transporter	SLC6A6	sp|P31641|SC6A6_HUMAN Sodium- and chloride-dependent taurine transporter OS=Homo sapiens GN=SLC6A6 PE=1 SV=2	1	4	6.3	0	22.234	2.4711	0.57327	1.7863	1.8367	2.2601	1.7114	2.4392	1.9641	24.49	9.9805	13.577	11.17	33.155	13.843	13.949	23.835	7	7	6	8	7	6	3	5	2.4184	0.51937	8.6439	21.839	7	7	1040
P31689	DnaJ homolog subfamily A member 1	DNAJA1	sp|P31689|DNJA1_HUMAN DnaJ homolog subfamily A member 1 OS=Homo sapiens GN=DNAJA1 PE=1 SV=2	1	9	36.3	0	50.914	1.4485	0.88981	1.699	1.215	NaN	1.1153	1.2627	1.208	10.538	9.7607	23.54	2.385	NaN	15.045	18.177	7.773	9	7	6	10	0	4	8	6	1.3628	1.0719	7.1159	10.684	9	7	1041
P31749	RAC-alpha serine/threonine-protein kinase	AKT1	sp|P31749|AKT1_HUMAN RAC-alpha serine/threonine-protein kinase OS=Homo sapiens GN=AKT1 PE=1 SV=2	1	4	8.1	0	3.4221	NaN	NaN	0.8445	0.93693	0.50843	0.89707	0.81493	0.71516	NaN	NaN	14.607	7.9997	21.514	25.621	16.54	17.794	1	1	7	2	2	3	4	2	NaN	NaN	NaN	NaN	1	1	1042
P31937	3-hydroxyisobutyrate dehydrogenase, mitochondrial	HIBADH	sp|P31937|3HIDH_HUMAN 3-hydroxyisobutyrate dehydrogenase, mitochondrial OS=Homo sapiens GN=HIBADH PE=1 SV=2	1	5	23.2	0	29.632	0.87027	0.88354	NaN	NaN	NaN	NaN	NaN	NaN	3.0836	5.3104	NaN	NaN	NaN	NaN	NaN	NaN	5	6	1	0	0	0	0	1	0.84902	0.81315	7.2364	25.856	5	6	1043
P31939	Bifunctional purine biosynthesis protein PURH;Phosphoribosylaminoimidazolecarboxamide formyltransferase;IMP cyclohydrolase	ATIC	sp|P31939|PUR9_HUMAN Bifunctional purine biosynthesis protein PURH OS=Homo sapiens GN=ATIC PE=1 SV=3	1	43	86.1	0	323.31	0.98165	0.87171	1.1361	1.0293	1.154	1.1152	1.0636	1.0379	8.3981	14.456	10.896	11.8	13.141	10.057	25.792	8.695	84	83	92	81	67	66	69	65	0.94727	0.87196	10.135	10.153	84	83	1044
P31942	Heterogeneous nuclear ribonucleoprotein H3	HNRNPH3	sp|P31942|HNRH3_HUMAN Heterogeneous nuclear ribonucleoprotein H3 OS=Homo sapiens GN=HNRNPH3 PE=1 SV=2	1	4	17.9	0	6.0381	NaN	NaN	0.80592	NaN	NaN	NaN	NaN	0.80454	NaN	NaN	8.2649	NaN	NaN	NaN	NaN	31.684	0	0	2	1	0	0	1	4	NaN	NaN	NaN	NaN	0	0	1045
P31943	Heterogeneous nuclear ribonucleoprotein H;Heterogeneous nuclear ribonucleoprotein H, N-terminally processed	HNRNPH1	sp|P31943|HNRH1_HUMAN Heterogeneous nuclear ribonucleoprotein H OS=Homo sapiens GN=HNRNPH1 PE=1 SV=4	1	10	29	0	125.54	0.85091	0.88139	1.0724	1.1953	1.0015	0.78503	1.0769	0.99234	8.1775	9.7396	8.6919	18.752	11.955	21.957	26.566	5.6941	6	14	16	18	8	6	7	9	0.78456	1.0455	17.077	15.94	6	14	1046
P31946	14-3-3 protein beta/alpha;14-3-3 protein beta/alpha, N-terminally processed	YWHAB	sp|P31946|1433B_HUMAN 14-3-3 protein beta/alpha OS=Homo sapiens GN=YWHAB PE=1 SV=3	1	25	80.5	0	323.31	0.88845	0.90181	0.89463	0.93138	0.91645	0.81767	0.90457	0.94875	9.6315	4.6575	9.8305	7.2078	10.34	15.954	7.0482	5.3078	42	44	39	36	17	21	24	32	0.87271	0.87466	4.8665	18.489	42	44	1047
P31947	14-3-3 protein sigma	SFN	sp|P31947|1433S_HUMAN 14-3-3 protein sigma OS=Homo sapiens GN=SFN PE=1 SV=1	1	20	72.6	0	161.68	1.037	1.116	0.96919	0.82812	1.2718	1.1216	1.0081	0.99503	11.753	11.067	12.408	10.42	7.3819	20.105	12.114	20.429	19	21	22	23	6	8	9	12	1.0316	1.0238	12.239	16.754	19	21	1048
P31948	Stress-induced-phosphoprotein 1	STIP1	sp|P31948|STIP1_HUMAN Stress-induced-phosphoprotein 1 OS=Homo sapiens GN=STIP1 PE=1 SV=1	1	59	72.9	0	323.31	1.0144	0.73061	0.97386	1.0105	1.0203	1.0813	1.0072	0.98252	15.793	17.062	11.601	12.334	9.8269	13.085	12.719	18.495	60	49	137	144	95	101	111	109	0.96269	0.76056	12.273	17.382	60	50	1049
P31949	Protein S100-A11;Protein S100-A11, N-terminally processed	S100A11	sp|P31949|S10AB_HUMAN Protein S100-A11 OS=Homo sapiens GN=S100A11 PE=1 SV=2	1	5	52.4	0	71.376	NaN	NaN	0.84597	0.83843	NaN	NaN	NaN	0.98899	NaN	NaN	1.0485	11.653	NaN	NaN	NaN	11.811	1	0	4	5	0	0	1	3	NaN	NaN	NaN	NaN	1	0	1050
P32004	Neural cell adhesion molecule L1	L1CAM	sp|P32004|L1CAM_HUMAN Neural cell adhesion molecule L1 OS=Homo sapiens GN=L1CAM PE=1 SV=2	1	30	28.6	0	101.73	0.41488	0.68147	0.83207	1.0799	0.92421	1.0332	0.694	1.1138	20.981	11.272	7.9447	8.3189	22.399	11.842	26.92	7.3036	46	49	7	4	7	9	4	2	0.49604	0.4873	12.33	13.141	46	49	1051
P32119	Peroxiredoxin-2	PRDX2	sp|P32119|PRDX2_HUMAN Peroxiredoxin-2 OS=Homo sapiens GN=PRDX2 PE=1 SV=5	1	14	74.2	0	214.8	1.12	1.4788	1.0954	0.90464	0.98625	0.92867	0.81234	1.0228	10.216	10.585	25.501	12.33	23.38	26.094	33.817	26.515	14	16	22	18	10	10	15	19	0.97022	1.2969	5.3865	9.279	15	16	1052
P32322	Pyrroline-5-carboxylate reductase 1, mitochondrial	PYCR1	sp|P32322|P5CR1_HUMAN Pyrroline-5-carboxylate reductase 1, mitochondrial OS=Homo sapiens GN=PYCR1 PE=1 SV=2	1	2	10.7	0	3.4581	NaN	NaN	NaN	NaN	NaN	NaN	NaN	1.0768	NaN	NaN	NaN	NaN	NaN	NaN	NaN	33.655	0	0	0	0	0	0	0	3	NaN	NaN	NaN	NaN	0	0	1053
P32969	60S ribosomal protein L9	RPL9	sp|P32969|RL9_HUMAN 60S ribosomal protein L9 OS=Homo sapiens GN=RPL9 PE=1 SV=1	1	8	44.3	0	79.505	1.0585	0.91883	NaN	0.90378	NaN	NaN	1.0837	0.93925	14.708	14.276	NaN	15.282	NaN	NaN	4.9897	13.203	9	9	1	4	1	0	5	14	1.0062	1.1482	31.166	14.982	9	9	1054
P33151	Cadherin-5	CDH5	sp|P33151|CADH5_HUMAN Cadherin-5 OS=Homo sapiens GN=CDH5 PE=1 SV=5	1	1	1.8	0.0091278	1.6406	NaN	NaN	NaN	NaN	NaN	NaN	NaN	NaN	NaN	NaN	NaN	NaN	NaN	NaN	NaN	NaN	0	0	0	0	1	1	0	0	NaN	NaN	NaN	NaN	0	0	1055
P33176	Kinesin-1 heavy chain	KIF5B	sp|P33176|KINH_HUMAN Kinesin-1 heavy chain OS=Homo sapiens GN=KIF5B PE=1 SV=1	1	65	70.7	0	323.31	1.1203	1.1464	0.85978	0.85762	0.80535	0.84254	0.93982	0.95522	20.519	20.131	34.616	11.273	15.111	26.193	14.198	12.749	89	103	126	139	69	88	101	86	1.0552	1.2572	13.968	25.813	89	103	1056
P33316	Deoxyuridine 5-triphosphate nucleotidohydrolase, mitochondrial	DUT	sp|P33316|DUT_HUMAN Deoxyuridine 5-triphosphate nucleotidohydrolase, mitochondrial OS=Homo sapiens GN=DUT PE=1 SV=4	1	7	36.5	0	76.161	0.92405	0.64035	1.1722	1.2249	NaN	NaN	NaN	NaN	5.0047	13.397	16.758	8.3356	NaN	NaN	NaN	NaN	6	5	4	5	1	0	0	0	1.0115	0.65983	4.2604	13.561	6	5	1057
P33527	Multidrug resistance-associated protein 1	ABCC1	sp|P33527|MRP1_HUMAN Multidrug resistance-associated protein 1 OS=Homo sapiens GN=ABCC1 PE=1 SV=3	1	26	22.4	0	119.08	1.0506	0.78057	0.77243	0.69983	NaN	0.6028	1.2606	0.90219	53.876	22.995	38.745	25.139	NaN	8.6354	29.029	22.204	8	8	22	29	1	2	3	2	0.75289	0.81724	14.039	18.999	8	8	1058
P33908	Mannosyl-oligosaccharide 1,2-alpha-mannosidase IA	MAN1A1	sp|P33908|MA1A1_HUMAN Mannosyl-oligosaccharide 1,2-alpha-mannosidase IA OS=Homo sapiens GN=MAN1A1 PE=1 SV=3	1	21	38.1	0	196.33	1.7986	0.74531	2.1977	2.5052	1.7963	1.7779	1.8945	1.682	12.568	12.912	10.858	11.61	48.797	22.686	20.467	18.156	31	30	30	28	19	24	26	25	1.5886	0.84417	16.153	11.032	31	30	1059
P33991;Q9UJA3	DNA replication licensing factor MCM4	MCM4	sp|P33991|MCM4_HUMAN DNA replication licensing factor MCM4 OS=Homo sapiens GN=MCM4 PE=1 SV=5	2	41	55	0	323.31	1.1048	0.74594	1.2802	1.3245	0.97364	0.92109	1.076	1.0791	13.05	12.983	8.6997	18.984	13.529	14.923	20.682	23.252	44	34	46	52	34	37	38	38	1.1915	0.81845	13.847	7.1823	44	34	1060
P33992	DNA replication licensing factor MCM5	MCM5	sp|P33992|MCM5_HUMAN DNA replication licensing factor MCM5 OS=Homo sapiens GN=MCM5 PE=1 SV=5	1	29	43.7	0	84.63	1.0259	0.66824	1.0989	0.99371	1.1913	1.04	0.94997	1.0096	10.602	5.1984	16.285	19.293	11.271	12.524	38.777	18.772	19	10	29	40	14	16	38	22	1.0347	0.7496	11.113	14.489	19	10	1061
P33993	DNA replication licensing factor MCM7	MCM7	sp|P33993|MCM7_HUMAN DNA replication licensing factor MCM7 OS=Homo sapiens GN=MCM7 PE=1 SV=4	1	22	39.4	0	99.536	1.0386	0.62027	1.0353	0.97141	1.0447	0.89957	0.82376	1.027	16.044	18.992	10.582	6.3196	29.872	15.897	21.816	16.345	34	19	19	23	9	8	29	18	1.1075	0.87526	14.861	18.623	34	19	1062
P34059	N-acetylgalactosamine-6-sulfatase	GALNS	sp|P34059|GALNS_HUMAN N-acetylgalactosamine-6-sulfatase OS=Homo sapiens GN=GALNS PE=1 SV=1	1	10	23.2	0	38.32	1.4935	0.86607	1.4102	1.0721	1.8817	2.0993	NaN	NaN	15.617	14.599	13.555	37.205	16.618	10.079	NaN	NaN	10	5	2	5	4	5	0	1	1.5765	0.76381	18.814	15.113	10	5	1063
P34096	Ribonuclease 4	RNASE4	sp|P34096|RNAS4_HUMAN Ribonuclease 4 OS=Homo sapiens GN=RNASE4 PE=1 SV=3	1	8	49.7	0	34.737	0.42041	0.55465	0.58932	0.96064	NaN	NaN	NaN	0.091032	12.918	10.023	41.625	116.11	NaN	NaN	NaN	85.097	8	6	2	2	0	0	1	2	0.42588	0.58391	4.4343	9.0272	8	6	1064
P34741	Syndecan-2	SDC2	sp|P34741|SDC2_HUMAN Syndecan-2 OS=Homo sapiens GN=SDC2 PE=1 SV=2	1	4	17.4	0	172.67	1.1509	0.98806	1.6997	1.6734	1.0196	1.2166	2.131	1.9982	116.59	40.347	10.025	12.953	17.15	33.585	37.34	5.45	10	9	8	9	7	8	7	6	1.25	1.0567	109.82	44.126	10	9	1065
P34896	Serine hydroxymethyltransferase, cytosolic	SHMT1	sp|P34896|GLYC_HUMAN Serine hydroxymethyltransferase, cytosolic OS=Homo sapiens GN=SHMT1 PE=1 SV=1	1	14	36	0	114.15	1.2792	0.76421	1.2394	1.0484	1.3977	1.2405	1.0317	1.4214	5.3633	15.77	9.8542	9.0094	19.681	21.039	15.786	23.022	10	11	11	10	6	8	10	6	1.146	0.84787	8.9691	1.7702	10	11	1066
P34897	Serine hydroxymethyltransferase, mitochondrial	SHMT2	sp|P34897|GLYM_HUMAN Serine hydroxymethyltransferase, mitochondrial OS=Homo sapiens GN=SHMT2 PE=1 SV=3	1	8	21.4	0	19.486	0.56448	0.62318	1.0855	1.1904	NaN	NaN	0.88657	0.97679	49.06	3.7422	16.672	11.494	NaN	NaN	23.803	12.881	5	2	4	3	0	0	6	9	0.45008	0.59982	3.9911	11.727	5	2	1067
P34932	Heat shock 70 kDa protein 4	HSPA4	sp|P34932|HSP74_HUMAN Heat shock 70 kDa protein 4 OS=Homo sapiens GN=HSPA4 PE=1 SV=4	1	74	84	0	323.31	0.89993	0.96944	0.93858	0.95682	0.98783	0.92989	0.97545	0.97852	8.7053	14.907	54.761	14.149	20.927	18.247	30.257	20.994	168	178	170	162	150	164	142	135	0.86988	0.94382	8.4089	18.521	168	178	1068
P34949	Mannose-6-phosphate isomerase	MPI	sp|P34949|MPI_HUMAN Mannose-6-phosphate isomerase OS=Homo sapiens GN=MPI PE=1 SV=2	1	5	21.7	0	23.951	NaN	1.0336	2.2306	NaN	NaN	NaN	NaN	NaN	NaN	14.319	49.627	NaN	NaN	NaN	NaN	NaN	1	4	3	0	0	0	0	0	NaN	0.9997	NaN	17.84	1	4	1069
P35030	Trypsin-3	PRSS3	sp|P35030|TRY3_HUMAN Trypsin-3 OS=Homo sapiens GN=PRSS3 PE=1 SV=2	1	2	6.6	0.0018188	2.4577	NaN	NaN	NaN	NaN	NaN	NaN	NaN	NaN	NaN	NaN	NaN	NaN	NaN	NaN	NaN	NaN	1	1	0	1	1	1	0	0	NaN	0.35849	NaN	107.32	0	2	1070
P35052	Glypican-1;Secreted glypican-1	GPC1	sp|P35052|GPC1_HUMAN Glypican-1 OS=Homo sapiens GN=GPC1 PE=1 SV=2	1	24	53.6	0	323.31	0.82445	1.0438	1.0749	1.3314	1.0683	1.1206	1.3632	1.1183	16.406	15.138	33.079	23.809	19.977	22.038	12.564	23.581	67	67	60	62	48	59	35	33	0.80074	1.0012	15.123	26.062	67	67	1071
P35080	Profilin-2	PFN2	sp|P35080|PROF2_HUMAN Profilin-2 OS=Homo sapiens GN=PFN2 PE=1 SV=3	1	2	15.7	0	13.526	1.1282	0.817	NaN	NaN	NaN	NaN	NaN	NaN	25.619	7.1098	NaN	NaN	NaN	NaN	NaN	NaN	2	3	1	1	0	0	0	0	1.1028	0.87107	30.002	3.8336	2	3	1072
P35219	Carbonic anhydrase-related protein	CA8	sp|P35219|CAH8_HUMAN Carbonic anhydrase-related protein OS=Homo sapiens GN=CA8 PE=1 SV=3	1	6	31	0	13.535	1.7361	NaN	1.2857	NaN	NaN	NaN	NaN	NaN	1.2346	NaN	13.509	NaN	NaN	NaN	NaN	NaN	4	1	2	1	1	1	1	1	1.507	NaN	17.856	NaN	4	1	1073
P35221;REV__Q9P2T0	Catenin alpha-1	CTNNA1	sp|P35221|CTNA1_HUMAN Catenin alpha-1 OS=Homo sapiens GN=CTNNA1 PE=1 SV=1	2	53	69.1	0	323.31	0.90665	0.88214	0.71737	0.92653	0.80136	0.95034	1.0153	0.82969	12.082	18.546	25.074	31.292	25.303	13.799	16.38	21.867	73	77	106	118	66	85	54	51	1.0237	0.87384	13.619	18.055	75	77	1074
P35222	Catenin beta-1	CTNNB1	sp|P35222|CTNB1_HUMAN Catenin beta-1 OS=Homo sapiens GN=CTNNB1 PE=1 SV=1	1	32	60.2	0	323.31	0.89646	0.76418	0.78282	1.0062	0.74181	0.90657	1.0629	0.87953	15.036	17.221	24.129	24.584	15.995	22.662	15.322	17.126	46	41	45	57	39	51	36	46	1.0833	0.64397	9.3234	19.868	45	42	1075
P35232	Prohibitin	PHB	sp|P35232|PHB_HUMAN Prohibitin OS=Homo sapiens GN=PHB PE=1 SV=1	1	13	55.5	0	55.054	NaN	NaN	NaN	NaN	NaN	NaN	1.1627	1.1417	NaN	NaN	NaN	NaN	NaN	NaN	8.8792	4.3458	0	0	0	0	0	0	8	23	NaN	NaN	NaN	NaN	0	0	1076
P35237	Serpin B6	SERPINB6	sp|P35237|SPB6_HUMAN Serpin B6 OS=Homo sapiens GN=SERPINB6 PE=1 SV=3	1	15	49.7	0	323.31	0.81317	1.0011	0.82395	0.9267	0.92715	0.8547	0.8936	0.89209	8.8933	7.1681	14.651	12.036	9.0097	20.11	14.165	11.719	20	34	27	17	8	10	21	14	0.93483	0.94474	12.343	11.075	20	34	1077
P35241;F8WAN1;Q69YQ0	Radixin	RDX	sp|P35241|RADI_HUMAN Radixin OS=Homo sapiens GN=RDX PE=1 SV=1	3	59	73.6	0	323.31	0.64521	0.93522	0.6722	0.70737	0.73619	0.70186	0.75852	0.76113	11.339	11.742	11.335	14.443	10.324	9.502	14.256	9.593	186	210	205	212	170	193	193	196	0.63653	0.82558	10.416	9.7998	186	210	1078
P35244	Replication protein A 14 kDa subunit	RPA3	sp|P35244|RFA3_HUMAN Replication protein A 14 kDa subunit OS=Homo sapiens GN=RPA3 PE=1 SV=1	1	1	14	0	7.0314	NaN	NaN	NaN	NaN	NaN	NaN	NaN	NaN	NaN	NaN	NaN	NaN	NaN	NaN	NaN	NaN	0	0	0	0	0	0	0	0	NaN	NaN	NaN	NaN	0	0	1079
P35268	60S ribosomal protein L22	RPL22	sp|P35268|RL22_HUMAN 60S ribosomal protein L22 OS=Homo sapiens GN=RPL22 PE=1 SV=2	1	2	18.8	0	5.1402	3.5279	NaN	4.8788	NaN	NaN	NaN	NaN	1.0245	182.57	NaN	294.07	NaN	NaN	NaN	NaN	50.504	2	1	2	1	0	0	1	9	2.0409	NaN	124.01	NaN	2	1	1080
P35270	Sepiapterin reductase	SPR	sp|P35270|SPRE_HUMAN Sepiapterin reductase OS=Homo sapiens GN=SPR PE=1 SV=1	1	6	31.8	0	199.83	NaN	0.86896	0.87222	2.4991	NaN	NaN	NaN	NaN	NaN	14.237	7.0436	68.288	NaN	NaN	NaN	NaN	1	3	3	3	0	0	0	0	NaN	1.2097	NaN	9.2944	1	3	1081
P35443	Thrombospondin-4	THBS4	sp|P35443|TSP4_HUMAN Thrombospondin-4 OS=Homo sapiens GN=THBS4 PE=1 SV=2	1	10	12.6	0	169.97	NaN	0.096684	0.10406	2.6103	0.24772	0.1777	NaN	0.18452	NaN	191.27	83.158	78.055	54.673	100.37	NaN	93.409	1	2	5	3	5	4	1	3	NaN	0.05815	NaN	58.419	1	2	1082
P35475	Alpha-L-iduronidase	IDUA	sp|P35475|IDUA_HUMAN Alpha-L-iduronidase OS=Homo sapiens GN=IDUA PE=1 SV=2	1	2	4.7	0.0021668	2.3471	NaN	NaN	NaN	NaN	NaN	NaN	NaN	NaN	NaN	NaN	NaN	NaN	NaN	NaN	NaN	NaN	0	0	1	1	0	0	0	0	NaN	NaN	NaN	NaN	0	0	1083
P35555	Fibrillin-1	FBN1	sp|P35555|FBN1_HUMAN Fibrillin-1 OS=Homo sapiens GN=FBN1 PE=1 SV=3	1	2	0.8	0.00073855	2.6936	NaN	NaN	NaN	NaN	NaN	NaN	NaN	NaN	NaN	NaN	NaN	NaN	NaN	NaN	NaN	NaN	1	0	0	0	1	0	0	0	NaN	NaN	NaN	NaN	0	0	1084
P35573	Glycogen debranching enzyme;4-alpha-glucanotransferase;Amylo-alpha-1,6-glucosidase	AGL	sp|P35573|GDE_HUMAN Glycogen debranching enzyme OS=Homo sapiens GN=AGL PE=1 SV=3	1	43	30.7	0	128.43	1.0287	0.84637	0.95764	0.88017	1.092	0.97516	0.95869	1.0292	12.591	16.945	15.873	19.391	12.08	13.061	24.979	9.8409	24	25	18	21	28	29	34	24	1.0801	0.89651	18.312	19.533	24	25	1086
P35579;REV__Q9UKV3	Myosin-9	MYH9	sp|P35579|MYH9_HUMAN Myosin-9 OS=Homo sapiens GN=MYH9 PE=1 SV=4	2	139	65	0	323.31	1.1551	1.2861	1.1122	1.0117	0.6648	0.83401	1.0879	1.2238	27.352	22.185	18.809	18.591	19.514	20.671	25.821	22.269	141	131	247	295	131	169	229	212	1.4651	1.251	17.998	19.549	141	131	1087
P35580	Myosin-10	MYH10	sp|P35580|MYH10_HUMAN Myosin-10 OS=Homo sapiens GN=MYH10 PE=1 SV=3	1	37	21.9	0	160.93	NaN	0.85643	0.91855	0.81617	NaN	0.81026	0.89919	1.1301	NaN	48.23	14.243	14.693	NaN	40.23	5.4492	8.1414	0	2	10	16	0	4	8	4	NaN	0.96683	NaN	18.62	0	2	1088
P35606	Coatomer subunit beta	COPB2	sp|P35606|COPB2_HUMAN Coatomer subunit beta OS=Homo sapiens GN=COPB2 PE=1 SV=2	1	46	61.3	0	323.31	1.3786	1.5052	1.2938	1.2423	1.3041	1.3011	1.2363	1.3243	13.112	13.932	11.132	15.467	12.329	14.678	21.659	22.813	72	81	95	112	80	84	104	95	1.3801	1.7456	9.0595	14.65	72	81	1089
P35613	Basigin	BSG	sp|P35613|BASI_HUMAN Basigin OS=Homo sapiens GN=BSG PE=1 SV=2	1	7	25.7	0	62.361	1.6631	0.69388	1.6608	1.8522	1.619	1.9576	1.8197	0.95663	14.658	23.37	26.941	15.937	22.506	4.245	13.774	25.779	11	9	22	27	15	13	7	8	1.521	0.69683	19.36	6.3359	11	9	1091
P35637	RNA-binding protein FUS	FUS	sp|P35637|FUS_HUMAN RNA-binding protein FUS OS=Homo sapiens GN=FUS PE=1 SV=1	1	2	7.8	0	3.9582	NaN	NaN	NaN	NaN	NaN	NaN	NaN	0.93051	NaN	NaN	NaN	NaN	NaN	NaN	NaN	19.212	0	0	0	0	0	0	1	7	NaN	NaN	NaN	NaN	0	0	1092
P35659	Protein DEK	DEK	sp|P35659|DEK_HUMAN Protein DEK OS=Homo sapiens GN=DEK PE=1 SV=1	1	12	29.6	0	11.124	NaN	NaN	0.78624	0.7001	0.90233	NaN	0.69185	1.0517	NaN	NaN	8.9979	14.097	39.697	NaN	47.229	35.207	0	1	13	8	3	1	9	4	NaN	NaN	NaN	NaN	0	1	1093
P35813	Protein phosphatase 1A	PPM1A	sp|P35813|PPM1A_HUMAN Protein phosphatase 1A OS=Homo sapiens GN=PPM1A PE=1 SV=1	1	9	29.8	0	23.712	0.98588	0.95485	0.78625	0.92205	NaN	0.59487	1.0164	NaN	4.1192	13.087	8.9982	23.57	NaN	36.797	17.149	NaN	6	6	2	4	1	3	3	1	0.9081	0.81625	20.513	20.157	6	6	1095
P35998	26S protease regulatory subunit 7	PSMC2	sp|P35998|PRS7_HUMAN 26S protease regulatory subunit 7 OS=Homo sapiens GN=PSMC2 PE=1 SV=3	1	27	71.6	0	197.83	0.86133	0.9533	0.88712	0.85317	0.74544	0.81233	0.90493	0.87456	9.5859	16.08	15.391	23.294	8.788	27.875	19.15	22.333	26	24	29	27	11	14	34	18	0.91509	1.0797	17.432	7.5598	26	24	1096
P36404;V9GYD0	ADP-ribosylation factor-like protein 2	ARL2;ARL2-SNX15	sp|P36404|ARL2_HUMAN ADP-ribosylation factor-like protein 2 OS=Homo sapiens GN=ARL2 PE=1 SV=4;tr|V9GYD0|V9GYD0_HUMAN Protein ARL2-SNX15 OS=Homo sapiens GN=ARL2-SNX15 PE=4 SV=1	2	3	17.9	0.0041681	1.9408	1.2088	NaN	NaN	NaN	NaN	NaN	NaN	NaN	56.046	NaN	NaN	NaN	NaN	NaN	NaN	NaN	2	1	0	1	0	0	0	0	0.81518	NaN	16.802	NaN	2	1	1097
P36405	ADP-ribosylation factor-like protein 3	ARL3	sp|P36405|ARL3_HUMAN ADP-ribosylation factor-like protein 3 OS=Homo sapiens GN=ARL3 PE=1 SV=2	1	5	37.9	0	20.037	0.98443	1.2969	0.99474	0.91249	NaN	NaN	NaN	NaN	12.733	7.1546	2.4233	2.3877	NaN	NaN	NaN	NaN	2	3	4	5	0	0	0	0	1.3103	1.266	6.8565	54.152	2	3	1098
P36406	E3 ubiquitin-protein ligase TRIM23	TRIM23	sp|P36406|TRI23_HUMAN E3 ubiquitin-protein ligase TRIM23 OS=Homo sapiens GN=TRIM23 PE=1 SV=1	1	1	1.7	0.0035014	2.0162	NaN	NaN	NaN	NaN	NaN	NaN	NaN	NaN	NaN	NaN	NaN	NaN	NaN	NaN	NaN	NaN	1	1	0	0	0	0	0	1	NaN	NaN	NaN	NaN	1	1	1099
P36507	Dual specificity mitogen-activated protein kinase kinase 2	MAP2K2	sp|P36507|MP2K2_HUMAN Dual specificity mitogen-activated protein kinase kinase 2 OS=Homo sapiens GN=MAP2K2 PE=1 SV=1	1	6	16	0	4.4545	0.77922	0.86279	NaN	0.60709	NaN	NaN	NaN	NaN	26.668	21.182	NaN	9.032	NaN	NaN	NaN	NaN	2	3	1	3	0	0	1	0	0.61376	1.0408	22.612	15.421	2	3	1100
P36542	ATP synthase subunit gamma, mitochondrial	ATP5C1	sp|P36542|ATPG_HUMAN ATP synthase subunit gamma, mitochondrial OS=Homo sapiens GN=ATP5C1 PE=1 SV=1	1	7	26.2	0	14.695	NaN	NaN	NaN	NaN	NaN	NaN	1.227	1.2125	NaN	NaN	NaN	NaN	NaN	NaN	39.808	8.6355	0	0	0	0	0	0	4	11	NaN	NaN	NaN	NaN	0	0	1101
P36578	60S ribosomal protein L4	RPL4	sp|P36578|RL4_HUMAN 60S ribosomal protein L4 OS=Homo sapiens GN=RPL4 PE=1 SV=5	1	18	43.3	0	46.074	1.6309	0.83145	1.0468	1.0108	1.1696	0.98137	1.0839	0.98501	14.944	23.883	10.01	21.251	13.812	51.49	21.719	9.5744	29	22	23	16	8	10	24	30	1.2881	1.0455	22.138	23.369	29	22	1102
P36871	Phosphoglucomutase-1	PGM1	sp|P36871|PGM1_HUMAN Phosphoglucomutase-1 OS=Homo sapiens GN=PGM1 PE=1 SV=3	1	4	10.1	0	6.92	NaN	NaN	0.47485	NaN	NaN	NaN	NaN	NaN	NaN	NaN	49.745	NaN	NaN	NaN	NaN	NaN	0	1	2	1	0	0	0	0	NaN	NaN	NaN	NaN	0	1	1103
P36873	Serine/threonine-protein phosphatase PP1-gamma catalytic subunit	PPP1CC	sp|P36873|PP1G_HUMAN Serine/threonine-protein phosphatase PP1-gamma catalytic subunit OS=Homo sapiens GN=PPP1CC PE=1 SV=1	1	18	51.4	0	12.703	NaN	0.8017	NaN	0.89889	NaN	NaN	NaN	NaN	NaN	9.9261	NaN	6.7665	NaN	NaN	NaN	NaN	1	2	1	2	0	0	0	0	NaN	0.79953	NaN	23.007	1	2	1104
P36915	Guanine nucleotide-binding protein-like 1	GNL1	sp|P36915|GNL1_HUMAN Guanine nucleotide-binding protein-like 1 OS=Homo sapiens GN=GNL1 PE=1 SV=2	1	4	8.7	0	7.8402	NaN	NaN	0.61428	NaN	NaN	NaN	0.14481	NaN	NaN	NaN	0.46008	NaN	NaN	NaN	0.78249	NaN	1	0	2	0	0	0	2	1	NaN	NaN	NaN	NaN	1	0	1105
P36952	Serpin B5	SERPINB5	sp|P36952|SPB5_HUMAN Serpin B5 OS=Homo sapiens GN=SERPINB5 PE=1 SV=2	1	2	8.5	0	28.535	NaN	NaN	NaN	NaN	NaN	2.6164	NaN	NaN	NaN	NaN	NaN	NaN	NaN	128.24	NaN	NaN	0	0	0	1	1	4	0	0	NaN	NaN	NaN	NaN	0	0	1106
P37108	Signal recognition particle 14 kDa protein	SRP14	sp|P37108|SRP14_HUMAN Signal recognition particle 14 kDa protein OS=Homo sapiens GN=SRP14 PE=1 SV=2	1	5	36.8	0	82.035	0.90678	1.0199	1.0258	1.3416	NaN	NaN	NaN	1.0173	10.932	8.2948	11.182	11.998	NaN	NaN	NaN	4.6051	5	6	8	4	0	0	0	2	0.88511	0.9204	5.512	11.247	5	6	1107
P37235;P84074;P61601	Hippocalcin-like protein 1;Neuron-specific calcium-binding protein hippocalcin;Neurocalcin-delta	HPCAL1;HPCA;NCALD	sp|P37235|HPCL1_HUMAN Hippocalcin-like protein 1 OS=Homo sapiens GN=HPCAL1 PE=1 SV=3;sp|P84074|HPCA_HUMAN Neuron-specific calcium-binding protein hippocalcin OS=Homo sapiens GN=HPCA PE=1 SV=2;sp|P61601|NCALD_HUMAN Neurocalcin-delta OS=Homo sapiens GN=NCALD	3	2	10.4	0	3.7738	NaN	NaN	NaN	0.98336	NaN	NaN	NaN	NaN	NaN	NaN	NaN	3.0824	NaN	NaN	NaN	NaN	0	0	0	2	0	0	0	0	NaN	NaN	NaN	NaN	0	0	1108
P37802	Transgelin-2	TAGLN2	sp|P37802|TAGL2_HUMAN Transgelin-2 OS=Homo sapiens GN=TAGLN2 PE=1 SV=3	1	9	49.2	0	71.555	3.2159	NaN	0.70714	1.5195	NaN	NaN	NaN	1.247	117.68	NaN	33.564	20.508	NaN	NaN	NaN	44.217	2	1	10	8	0	0	1	4	1.2949	NaN	35.27	NaN	2	1	1109
P37837	Transaldolase	TALDO1	sp|P37837|TALDO_HUMAN Transaldolase OS=Homo sapiens GN=TALDO1 PE=1 SV=2	1	21	51	0	176.56	0.97907	0.81219	0.92349	0.92393	1.1866	1.1006	0.90848	0.82984	12.197	7.3934	8.6359	5.5859	6.5564	11.437	15.039	20.978	40	42	36	35	15	22	29	21	0.88591	0.82388	8.3509	15.334	40	42	1110
P38117	Electron transfer flavoprotein subunit beta	ETFB	sp|P38117|ETFB_HUMAN Electron transfer flavoprotein subunit beta OS=Homo sapiens GN=ETFB PE=1 SV=3	1	13	44.3	0	15.374	NaN	NaN	NaN	NaN	NaN	NaN	NaN	1.2079	NaN	NaN	NaN	NaN	NaN	NaN	NaN	24.473	1	1	0	0	0	0	0	19	NaN	NaN	NaN	NaN	1	1	1111
P38159;Q96E39;O75526;Q8N7X1	RNA-binding motif protein, X chromosome;RNA-binding motif protein, X chromosome, N-terminally processed;RNA binding motif protein, X-linked-like-1	RBMX;RBMXL1	sp|P38159|RBMX_HUMAN RNA-binding motif protein, X chromosome OS=Homo sapiens GN=RBMX PE=1 SV=3;sp|Q96E39|RMXL1_HUMAN RNA binding motif protein, X-linked-like-1 OS=Homo sapiens GN=RBMXL1 PE=1 SV=1	4	8	22.5	0	21.538	NaN	NaN	NaN	NaN	NaN	NaN	1.1201	1.0842	NaN	NaN	NaN	NaN	NaN	NaN	4.2031	20.353	0	0	0	0	1	0	12	20	NaN	NaN	NaN	NaN	0	0	1112
P38571	Lysosomal acid lipase/cholesteryl ester hydrolase	LIPA	sp|P38571|LICH_HUMAN Lysosomal acid lipase/cholesteryl ester hydrolase OS=Homo sapiens GN=LIPA PE=1 SV=2	1	3	13	0	8.5435	1.5409	0.98136	NaN	1.5416	NaN	NaN	NaN	NaN	14.094	2.8545	NaN	15.665	NaN	NaN	NaN	NaN	3	2	1	2	0	1	0	0	1.6606	0.83084	5.8414	30.439	3	2	1113
P38606	V-type proton ATPase catalytic subunit A	ATP6V1A	sp|P38606|VATA_HUMAN V-type proton ATPase catalytic subunit A OS=Homo sapiens GN=ATP6V1A PE=1 SV=2	1	19	37.9	0	114.99	1.1673	1.2489	0.99834	1.0153	0.76109	1.01	1.0292	1.1055	14.329	14.771	19.795	6.8169	6.0961	11.724	9.3549	6.3269	16	14	16	13	8	8	14	10	1.5051	1.2159	15.896	23.962	16	14	1114
P38646	Stress-70 protein, mitochondrial	HSPA9	sp|P38646|GRP75_HUMAN Stress-70 protein, mitochondrial OS=Homo sapiens GN=HSPA9 PE=1 SV=2	1	13	25.3	0	61.25	1.1101	NaN	1.2866	1.2224	1.3537	1.1307	1.0703	1.1935	12.344	NaN	17.645	16.61	0.20551	16.076	23.151	14.202	6	1	11	9	6	9	12	12	0.8909	NaN	83.119	NaN	6	1	1115
P38919	Eukaryotic initiation factor 4A-III;Eukaryotic initiation factor 4A-III, N-terminally processed	EIF4A3	sp|P38919|IF4A3_HUMAN Eukaryotic initiation factor 4A-III OS=Homo sapiens GN=EIF4A3 PE=1 SV=4	1	20	51.8	0	71.15	0.93701	0.77395	1.0452	0.97484	1.0271	0.81559	0.76758	0.88716	11.574	47.339	17.129	10.433	16.004	18.636	19.017	14.033	11	9	18	16	5	5	21	11	1.0273	0.96046	8.4375	15.972	11	9	1116
P39019	40S ribosomal protein S19	RPS19	sp|P39019|RS19_HUMAN 40S ribosomal protein S19 OS=Homo sapiens GN=RPS19 PE=1 SV=2	1	13	57.9	0	29.617	1.4579	0.87699	0.79973	0.99635	1.0015	NaN	1.2384	0.97703	19.502	15.704	11.898	6.0605	4.2394	NaN	19.258	13.057	14	12	11	11	3	0	6	27	1.054	1.0642	21.057	8.1279	14	12	1117
P39023;Q92901	60S ribosomal protein L3	RPL3	sp|P39023|RL3_HUMAN 60S ribosomal protein L3 OS=Homo sapiens GN=RPL3 PE=1 SV=2	2	14	36.2	0	32.522	1.5145	0.76236	0.88844	1.1276	NaN	0.86836	0.9718	0.97522	7.5107	23.277	8.9971	29.302	NaN	22.27	17.207	37.284	17	17	8	6	1	3	18	9	1.3695	0.91293	12.233	15.963	17	17	1118
P39060	Collagen alpha-1(XVIII) chain;Endostatin	COL18A1	sp|P39060|COIA1_HUMAN Collagen alpha-1(XVIII) chain OS=Homo sapiens GN=COL18A1 PE=1 SV=5	1	26	17	0	323.31	1.1843	1.1513	0.77546	1.2097	0.9084	1.119	1.1305	0.95686	17.5	21.496	7.5455	17.136	16.725	20.637	9.6383	8.0543	32	36	51	48	54	53	46	38	1.2695	1.0427	22.152	20.04	32	36	1119
P39210	Protein Mpv17	MPV17	sp|P39210|MPV17_HUMAN Protein Mpv17 OS=Homo sapiens GN=MPV17 PE=1 SV=1	1	1	13.1	0	28.509	NaN	NaN	NaN	NaN	NaN	NaN	NaN	NaN	NaN	NaN	NaN	NaN	NaN	NaN	NaN	NaN	0	0	0	0	0	0	0	1	NaN	NaN	NaN	NaN	0	0	1120
P39656	Dolichyl-diphosphooligosaccharide--protein glycosyltransferase 48 kDa subunit	DDOST	sp|P39656|OST48_HUMAN Dolichyl-diphosphooligosaccharide--protein glycosyltransferase 48 kDa subunit OS=Homo sapiens GN=DDOST PE=1 SV=4	1	6	12.9	0	8.8162	NaN	NaN	NaN	NaN	NaN	NaN	1.1769	0.99876	NaN	NaN	NaN	NaN	NaN	NaN	18.401	9.2706	0	0	0	0	0	0	3	9	NaN	NaN	NaN	NaN	0	0	1121
P39687;O95626;O43423	Acidic leucine-rich nuclear phosphoprotein 32 family member A	ANP32A	sp|P39687|AN32A_HUMAN Acidic leucine-rich nuclear phosphoprotein 32 family member A OS=Homo sapiens GN=ANP32A PE=1 SV=1	3	18	59.4	0	323.31	0.80478	0.63739	0.9122	1.0138	1.0036	1.0066	0.7943	0.84658	22.619	18.028	6.5816	7.2709	97.842	18.612	23.686	17.395	26	33	20	23	6	8	12	10	0.81598	0.64144	15.883	25.169	26	33	1122
P39748	Flap endonuclease 1	FEN1	sp|P39748|FEN1_HUMAN Flap endonuclease 1 OS=Homo sapiens GN=FEN1 PE=1 SV=1	1	7	26.3	0	52.426	NaN	NaN	1.121	1.0558	1.4007	1.1613	0.85798	1.1227	NaN	NaN	87.394	3.3195	2.4472	2.4553	16.338	30.37	1	1	5	7	2	2	7	3	NaN	NaN	NaN	NaN	1	1	1123
P40123	Adenylyl cyclase-associated protein 2	CAP2	sp|P40123|CAP2_HUMAN Adenylyl cyclase-associated protein 2 OS=Homo sapiens GN=CAP2 PE=1 SV=1	1	5	13.2	0	5.8401	0.42842	NaN	NaN	NaN	0.70487	0.57513	0.33297	NaN	4.0335	NaN	NaN	NaN	72.448	27.754	24.06	NaN	2	1	0	0	3	3	2	0	0.46817	NaN	11.497	NaN	2	1	1124
P40189	Interleukin-6 receptor subunit beta	IL6ST	sp|P40189|IL6RB_HUMAN Interleukin-6 receptor subunit beta OS=Homo sapiens GN=IL6ST PE=1 SV=2	1	3	7	0	3.2199	NaN	1.7541	NaN	NaN	NaN	NaN	NaN	NaN	NaN	75.762	NaN	NaN	NaN	NaN	NaN	NaN	1	2	0	0	0	0	1	1	NaN	0.91805	NaN	18.127	1	2	1125
P40199	Carcinoembryonic antigen-related cell adhesion molecule 6	CEACAM6	sp|P40199|CEAM6_HUMAN Carcinoembryonic antigen-related cell adhesion molecule 6 OS=Homo sapiens GN=CEACAM6 PE=1 SV=3	1	2	9.9	0	41.081	0.72033	1.9693	0.4197	1.3428	NaN	NaN	NaN	NaN	4.5479	19.429	4.8333	13.916	NaN	NaN	NaN	NaN	3	4	2	2	0	0	0	0	0.77471	1.0407	6.4454	17.862	3	4	1126
P40222	Alpha-taxilin	TXLNA	sp|P40222|TXLNA_HUMAN Alpha-taxilin OS=Homo sapiens GN=TXLNA PE=1 SV=3	1	14	33.5	0	67.684	1.0573	0.84725	0.95456	1.0747	NaN	0.93251	0.90052	1.155	21.483	12.465	25.938	42.004	NaN	15.058	29.448	54.41	6	4	14	13	1	2	4	5	0.93354	0.95793	24.727	32.397	6	4	1127
P40227	T-complex protein 1 subunit zeta	CCT6A	sp|P40227|TCPZ_HUMAN T-complex protein 1 subunit zeta OS=Homo sapiens GN=CCT6A PE=1 SV=3	1	28	53.9	0	323.31	1.0733	0.9352	0.98962	0.96915	1.0069	1.0196	0.98276	0.90208	8.5932	16.634	7.4221	15.206	22.746	10.68	10.012	15.293	42	45	65	64	29	33	59	53	0.96219	1.0033	12.06	16.165	42	45	1128
P40429	60S ribosomal protein L13a	RPL13A	sp|P40429|RL13A_HUMAN 60S ribosomal protein L13a OS=Homo sapiens GN=RPL13A PE=1 SV=2	1	6	29.6	0	15.7	1.4806	0.84448	0.94841	1.0705	NaN	NaN	1.1392	1.0108	4.0579	18.987	10.84	4.0366	NaN	NaN	6.7789	6.632	6	5	4	6	0	0	13	10	1.2711	0.96148	5.0519	10.482	6	5	1129
P40616	ADP-ribosylation factor-like protein 1	ARL1	sp|P40616|ARL1_HUMAN ADP-ribosylation factor-like protein 1 OS=Homo sapiens GN=ARL1 PE=1 SV=1	1	5	37	0	62.672	NaN	NaN	NaN	NaN	NaN	NaN	NaN	1.0753	NaN	NaN	NaN	NaN	NaN	NaN	NaN	18.794	0	0	0	0	0	0	1	8	NaN	NaN	NaN	NaN	0	0	1130
P40763	Signal transducer and activator of transcription 3	STAT3	sp|P40763|STAT3_HUMAN Signal transducer and activator of transcription 3 OS=Homo sapiens GN=STAT3 PE=1 SV=2	1	6	11.7	0	38.55	NaN	NaN	0.9623	0.7889	0.95018	1.0323	1.1348	NaN	NaN	NaN	22.604	39.086	3.5344	6.165	17.86	NaN	1	1	3	2	2	2	2	1	NaN	NaN	NaN	NaN	1	1	1131
P40818	Ubiquitin carboxyl-terminal hydrolase 8	USP8	sp|P40818|UBP8_HUMAN Ubiquitin carboxyl-terminal hydrolase 8 OS=Homo sapiens GN=USP8 PE=1 SV=1	1	35	35.4	0	124.61	1.2137	1.0249	1.1974	1.1165	1.0802	1.056	1.0292	1.095	39.569	11.113	8.8505	19.889	21.934	19.833	20.909	36.8	9	6	22	19	26	25	37	25	1.2453	1.1051	43.013	7.77	9	6	1132
P40855	Peroxisomal biogenesis factor 19	PEX19	sp|P40855|PEX19_HUMAN Peroxisomal biogenesis factor 19 OS=Homo sapiens GN=PEX19 PE=1 SV=1	1	1	7	0	2.9449	NaN	NaN	NaN	NaN	NaN	NaN	NaN	NaN	NaN	NaN	NaN	NaN	NaN	NaN	NaN	NaN	0	1	0	0	0	0	0	0	NaN	NaN	NaN	NaN	0	1	1133
P40925	Malate dehydrogenase, cytoplasmic	MDH1	sp|P40925|MDHC_HUMAN Malate dehydrogenase, cytoplasmic OS=Homo sapiens GN=MDH1 PE=1 SV=4	1	17	53	0	323.31	0.99715	0.87666	0.96822	0.97491	1.0488	0.94003	0.96408	0.99169	7.2423	12.884	12.838	9.4455	15.157	6.9646	10.247	12.983	35	39	38	30	12	18	33	28	0.97812	0.86331	5.7465	11.671	35	39	1134
P40926	Malate dehydrogenase, mitochondrial	MDH2	sp|P40926|MDHM_HUMAN Malate dehydrogenase, mitochondrial OS=Homo sapiens GN=MDH2 PE=1 SV=3	1	18	65.7	0	323.31	0.95432	0.94875	1.127	1.0943	1.1433	1.1689	1.0923	1.2112	9.8969	6.2278	10.538	7.5378	12.381	16.737	15.482	17.36	32	37	36	31	17	16	41	57	1.0051	0.93679	5.453	8.3751	32	37	1135
P41091;Q2VIR3;F8W810	Eukaryotic translation initiation factor 2 subunit 3;Putative eukaryotic translation initiation factor 2 subunit 3-like protein	EIF2S3;EIF2S3L	sp|P41091|IF2G_HUMAN Eukaryotic translation initiation factor 2 subunit 3 OS=Homo sapiens GN=EIF2S3 PE=1 SV=3;sp|Q2VIR3|IF2GL_HUMAN Putative eukaryotic translation initiation factor 2 subunit 3-like protein OS=Homo sapiens GN=EIF2S3L PE=5 SV=2;tr|F8W810|F8	3	21	61	0	288.29	0.76826	1.1308	0.83869	0.76786	0.78038	0.76065	0.7076	0.80303	13.308	11.921	26.976	13.251	5.5159	16.363	17.715	23.575	30	33	31	26	15	17	37	22	0.7426	1.1028	16.406	19.568	30	33	1136
P41227;Q9BSU3	N-alpha-acetyltransferase 10	NAA10	sp|P41227|NAA10_HUMAN N-alpha-acetyltransferase 10 OS=Homo sapiens GN=NAA10 PE=1 SV=1	2	13	62.6	0	55.036	0.93501	0.89267	1.0344	0.96953	NaN	NaN	NaN	NaN	6.9821	20.493	8.8227	6.8769	NaN	NaN	NaN	NaN	14	21	9	8	0	0	1	0	0.92158	0.92283	4.0507	29.629	14	21	1137
P41250	Glycine--tRNA ligase	GARS	sp|P41250|SYG_HUMAN Glycine--tRNA ligase OS=Homo sapiens GN=GARS PE=1 SV=3	1	37	58.3	0	323.31	1.0122	0.84057	0.99332	1.0777	1.0292	1.1115	0.98003	0.89425	19.218	16.366	13.217	16.813	18.606	12.762	21.944	21.873	58	50	52	58	44	47	54	50	0.95958	0.83332	26.928	20.409	58	50	1138
P41252	Isoleucine--tRNA ligase, cytoplasmic	IARS	sp|P41252|SYIC_HUMAN Isoleucine--tRNA ligase, cytoplasmic OS=Homo sapiens GN=IARS PE=1 SV=2	1	70	58.2	0	323.31	1.0739	1.0497	1.0557	1.0564	1.0617	1.0574	1.0272	1.0048	21.244	18.03	10.436	16.314	40.327	9.0882	13.297	28.036	86	86	139	149	101	103	153	136	1.0225	1.1714	15.257	22.479	86	86	1139
P41440	Folate transporter 1	SLC19A1	sp|P41440|S19A1_HUMAN Folate transporter 1 OS=Homo sapiens GN=SLC19A1 PE=1 SV=3	1	1	1.7	0.0088646	1.7204	NaN	NaN	NaN	1.8126	NaN	NaN	NaN	NaN	NaN	NaN	NaN	36.891	NaN	NaN	NaN	NaN	0	0	1	2	0	0	1	0	NaN	NaN	NaN	NaN	0	0	1140
P41743	Protein kinase C iota type	PRKCI	sp|P41743|KPCI_HUMAN Protein kinase C iota type OS=Homo sapiens GN=PRKCI PE=1 SV=2	1	8	22.8	0	13.88	1.0937	0.87388	0.76046	0.87508	0.11444	0.75844	0.6888	0.68395	14.214	24.863	43.2	18.037	291.45	34.537	144.38	39.791	7	9	2	3	2	2	5	5	1.1359	1.0458	18.92	29.444	7	9	1141
P42025	Beta-centractin	ACTR1B	sp|P42025|ACTY_HUMAN Beta-centractin OS=Homo sapiens GN=ACTR1B PE=1 SV=1	1	11	36.4	0	8.0883	0.59609	0.70067	NaN	NaN	NaN	0.89765	1.3209	NaN	48.01	31.234	NaN	NaN	NaN	0.62233	32.29	NaN	2	2	1	1	1	2	2	0	0.81544	0.83029	8.8615	5.4643	2	2	1142
P42126	Enoyl-CoA delta isomerase 1, mitochondrial	ECI1	sp|P42126|ECI1_HUMAN Enoyl-CoA delta isomerase 1, mitochondrial OS=Homo sapiens GN=ECI1 PE=1 SV=1	1	7	29.1	0	77.642	1.3441	1.0267	1.1005	1.2162	NaN	NaN	NaN	0.97063	16.691	15.517	9.8154	17.31	NaN	NaN	NaN	17.001	7	7	6	7	0	0	0	6	1.4444	0.85595	18.081	5.5074	7	7	1143
P42166	Lamina-associated polypeptide 2, isoform alpha;Thymopoietin;Thymopentin	TMPO	sp|P42166|LAP2A_HUMAN Lamina-associated polypeptide 2, isoform alpha OS=Homo sapiens GN=TMPO PE=1 SV=2	1	2	3.6	0	4.3695	NaN	NaN	NaN	NaN	NaN	NaN	1.1698	1.317	NaN	NaN	NaN	NaN	NaN	NaN	3.212	16.371	0	0	0	0	0	0	2	4	NaN	NaN	NaN	NaN	0	0	1144
P42224	Signal transducer and activator of transcription 1-alpha/beta	STAT1	sp|P42224|STAT1_HUMAN Signal transducer and activator of transcription 1-alpha/beta OS=Homo sapiens GN=STAT1 PE=1 SV=2	1	17	28.1	0	76.001	1.0299	1.4111	1.0188	0.99005	0.94287	0.97164	1.0956	0.97245	22.172	39.476	10.947	26.505	22.493	9.8705	21.266	40.803	23	23	10	20	9	13	13	9	1.1398	1.2278	21.233	25.601	23	23	1145
P42285	Superkiller viralicidic activity 2-like 2	SKIV2L2	sp|P42285|SK2L2_HUMAN Superkiller viralicidic activity 2-like 2 OS=Homo sapiens GN=SKIV2L2 PE=1 SV=3	1	30	35.2	0	243.96	1.1783	0.63711	1.1725	1.1402	1.1853	1.138	0.88485	1.1435	14.247	15.735	8.4915	14.001	15.188	23.099	14.521	12.992	13	11	21	30	14	21	15	14	1.1253	0.80947	7.3701	8.0633	13	11	1147
P42345	Serine/threonine-protein kinase mTOR	MTOR	sp|P42345|MTOR_HUMAN Serine/threonine-protein kinase mTOR OS=Homo sapiens GN=MTOR PE=1 SV=1	1	41	22.1	0	152.29	0.81811	1.0658	0.626	0.54795	0.80348	0.69394	0.67327	0.70692	33.214	5.5453	19.774	29.203	30.716	5.2907	23.325	23.421	4	5	21	31	2	2	34	12	0.78027	1.4085	37.614	9.0348	4	5	1148
P42356	Phosphatidylinositol 4-kinase alpha	PI4KA	sp|P42356|PI4KA_HUMAN Phosphatidylinositol 4-kinase alpha OS=Homo sapiens GN=PI4KA PE=1 SV=4	1	3	2	0	11.279	NaN	NaN	0.55925	NaN	NaN	NaN	NaN	NaN	NaN	NaN	11.316	NaN	NaN	NaN	NaN	NaN	0	0	2	1	0	0	0	0	NaN	NaN	NaN	NaN	0	0	1149
P42566	Epidermal growth factor receptor substrate 15	EPS15	sp|P42566|EPS15_HUMAN Epidermal growth factor receptor substrate 15 OS=Homo sapiens GN=EPS15 PE=1 SV=2	1	9	14	0	112.48	5.2088	NaN	2.0663	6.1274	0.5194	0.70442	NaN	NaN	4.0543	NaN	164.17	128.44	25.111	11.991	NaN	NaN	2	1	6	9	2	2	1	1	4.7341	NaN	4.8645	NaN	2	1	1150
P42677	40S ribosomal protein S27	RPS27	sp|P42677|RS27_HUMAN 40S ribosomal protein S27 OS=Homo sapiens GN=RPS27 PE=1 SV=3	1	5	40.5	0	27.722	1.0381	0.90732	0.75398	1.1956	NaN	NaN	1.1597	0.91684	5.1879	4.9467	25.899	19.587	NaN	NaN	32.937	20.851	7	7	4	3	0	0	8	12	1.0303	1.0922	9.742	7.7624	7	7	1151
P42696	RNA-binding protein 34	RBM34	sp|P42696|RBM34_HUMAN RNA-binding protein 34 OS=Homo sapiens GN=RBM34 PE=1 SV=2	1	2	4.7	0.0028319	2.1204	NaN	NaN	NaN	NaN	1.1014	1.2574	NaN	NaN	NaN	NaN	NaN	NaN	7.3825	3.493	NaN	NaN	1	1	1	1	2	3	1	1	NaN	NaN	NaN	NaN	1	1	1152
P42704	Leucine-rich PPR motif-containing protein, mitochondrial	LRPPRC	sp|P42704|LPPRC_HUMAN Leucine-rich PPR motif-containing protein, mitochondrial OS=Homo sapiens GN=LRPPRC PE=1 SV=3	1	5	4.1	0	9.2066	NaN	NaN	NaN	NaN	1.3639	NaN	0.64275	NaN	NaN	NaN	NaN	NaN	8.0198	NaN	27.209	NaN	0	0	0	0	2	1	5	0	NaN	NaN	NaN	NaN	0	0	1153
P42766	60S ribosomal protein L35	RPL35	sp|P42766|RL35_HUMAN 60S ribosomal protein L35 OS=Homo sapiens GN=RPL35 PE=1 SV=2	1	7	35	0	25.615	1.1322	1.1747	0.90789	1.0901	NaN	NaN	1.1891	0.97479	6.4956	6.6556	10.651	13.418	NaN	NaN	13.535	1.0067	17	17	4	3	1	0	7	12	1.2563	1.0847	6.8827	8.3654	17	17	1154
P42785	Lysosomal Pro-X carboxypeptidase	PRCP	sp|P42785|PCP_HUMAN Lysosomal Pro-X carboxypeptidase OS=Homo sapiens GN=PRCP PE=1 SV=1	1	11	29.8	0	72.964	1.0007	0.76061	0.92632	0.94538	1.0165	1.1777	1.6871	2.2366	21.848	25.744	6.4016	17.254	4.3662	9.7675	13.361	17.437	12	11	15	15	9	20	3	4	0.96025	1.2283	14.252	13.224	12	11	1155
P42858	Huntingtin	HTT	sp|P42858|HD_HUMAN Huntingtin OS=Homo sapiens GN=HTT PE=1 SV=2	1	90	35.6	0	323.31	1.0446	1.0521	1.0304	0.88189	1.027	0.986	0.78348	0.99541	11.64	30.093	15.713	13.292	16.568	44.335	24.456	15.804	46	48	52	60	89	81	98	84	0.99759	1.0913	21.307	24.391	46	48	1156
P42892	Endothelin-converting enzyme 1	ECE1	sp|P42892|ECE1_HUMAN Endothelin-converting enzyme 1 OS=Homo sapiens GN=ECE1 PE=1 SV=2	1	19	30.3	0	213.83	3.1641	1.0138	2.8791	4.8619	1.9761	3.0773	NaN	1.1921	26.021	8.3695	11.621	9.9354	20.712	11.98	NaN	43.791	22	10	18	22	4	4	1	5	3.425	0.77814	16.71	11.637	22	10	1157
P43034	Platelet-activating factor acetylhydrolase IB subunit alpha	PAFAH1B1	sp|P43034|LIS1_HUMAN Platelet-activating factor acetylhydrolase IB subunit alpha OS=Homo sapiens GN=PAFAH1B1 PE=1 SV=2	1	14	41.7	0	57.652	1.1427	1.0298	0.93265	1.0057	0.96697	1.2013	1.0225	0.9913	10.878	13.605	3.3638	12.433	4.4967	6.1793	18.895	0.25373	12	6	9	12	6	6	13	4	1.0913	1.0164	9.2948	13.157	12	6	1158
P43243	Matrin-3	MATR3	sp|P43243|MATR3_HUMAN Matrin-3 OS=Homo sapiens GN=MATR3 PE=1 SV=2	1	17	26.9	0	99.761	1.0157	0.76422	0.96906	0.83808	0.86842	0.89815	0.66995	0.97764	7.8015	30.371	7.0265	15.822	7.4916	24.068	42.147	55.347	4	5	15	17	5	4	8	5	1.0976	0.68931	12.815	11.417	4	5	1159
P43246	DNA mismatch repair protein Msh2	MSH2	sp|P43246|MSH2_HUMAN DNA mismatch repair protein Msh2 OS=Homo sapiens GN=MSH2 PE=1 SV=1	1	11	13.6	0	14.319	1.2859	0.70774	0.4086	1.1756	NaN	NaN	1.0515	NaN	3.5149	28.582	57	11.231	NaN	NaN	29.136	NaN	4	3	4	3	1	0	2	1	1.4074	1.1976	13.852	33.024	4	3	1160
P43251	Biotinidase	BTD	sp|P43251|BTD_HUMAN Biotinidase OS=Homo sapiens GN=BTD PE=1 SV=2	1	11	28.9	0	227.6	1.1682	1.3438	0.71401	1.0632	0.92286	0.91103	1.2487	1.1015	13.13	8.6396	15.232	35.584	24.538	12.666	10.057	13.057	21	21	16	16	11	11	3	7	1.2459	1.2	14.852	9.2642	22	21	1161
P43487	Ran-specific GTPase-activating protein	RANBP1	sp|P43487|RANG_HUMAN Ran-specific GTPase-activating protein OS=Homo sapiens GN=RANBP1 PE=1 SV=1	1	8	65.2	0	107.56	0.82969	0.74205	0.97029	1.0305	1.0796	1.1958	NaN	0.95843	12.467	6.7523	10.201	18.927	5.804	30.232	NaN	36.826	9	12	12	10	2	2	1	2	0.7591	0.7547	5.3941	4.7661	9	12	1162
P43490	Nicotinamide phosphoribosyltransferase	NAMPT	sp|P43490|NAMPT_HUMAN Nicotinamide phosphoribosyltransferase OS=Homo sapiens GN=NAMPT PE=1 SV=1	1	22	59.7	0	323.31	0.6774	0.9115	0.64553	0.74229	0.74464	0.81458	0.81057	0.77678	5.675	15.05	19.921	16.831	9.9974	10.318	18.968	15.645	28	21	20	18	10	15	18	11	0.73574	0.86393	15.692	9.8273	29	21	1163
P43686	26S protease regulatory subunit 6B	PSMC4	sp|P43686|PRS6B_HUMAN 26S protease regulatory subunit 6B OS=Homo sapiens GN=PSMC4 PE=1 SV=2	1	23	65.8	0	211.75	0.88174	1.1177	0.94089	0.9502	0.83313	0.84763	0.86567	0.91754	12.196	12.708	16.906	44.983	7.7173	10.015	15.545	14.818	15	22	19	17	2	4	20	11	0.94233	1.0899	19.006	12.947	15	22	1164
P43897	Elongation factor Ts, mitochondrial	TSFM	sp|P43897|EFTS_HUMAN Elongation factor Ts, mitochondrial OS=Homo sapiens GN=TSFM PE=1 SV=2	1	2	8	0	5.4678	NaN	NaN	NaN	NaN	NaN	NaN	NaN	1.2815	NaN	NaN	NaN	NaN	NaN	NaN	NaN	0.28674	1	1	0	0	0	0	0	2	NaN	NaN	NaN	NaN	1	1	1165
P45452	Collagenase 3	MMP13	sp|P45452|MMP13_HUMAN Collagenase 3 OS=Homo sapiens GN=MMP13 PE=1 SV=1	1	2	6.4	0	3.092	NaN	NaN	NaN	NaN	NaN	NaN	NaN	NaN	NaN	NaN	NaN	NaN	NaN	NaN	NaN	NaN	0	1	0	0	0	0	0	0	NaN	NaN	NaN	NaN	0	1	1166
P45877	Peptidyl-prolyl cis-trans isomerase C	PPIC	sp|P45877|PPIC_HUMAN Peptidyl-prolyl cis-trans isomerase C OS=Homo sapiens GN=PPIC PE=1 SV=1	1	3	14.6	0	8.7992	0.94343	1.149	0.66793	1.4993	NaN	NaN	1.4591	1.0401	7.6077	11.289	5.6963	1.1698	NaN	NaN	2.0539	0.0014143	3	4	2	2	0	1	2	7	1.2681	0.8592	1.2079	11.998	3	4	1167
P45880	Voltage-dependent anion-selective channel protein 2	VDAC2	sp|P45880|VDAC2_HUMAN Voltage-dependent anion-selective channel protein 2 OS=Homo sapiens GN=VDAC2 PE=1 SV=2	1	8	32.3	0	20.739	NaN	NaN	NaN	NaN	NaN	NaN	1.3469	1.1686	NaN	NaN	NaN	NaN	NaN	NaN	8.5037	22.008	0	0	0	0	0	0	9	17	NaN	NaN	NaN	NaN	0	0	1168
P45973	Chromobox protein homolog 5	CBX5	sp|P45973|CBX5_HUMAN Chromobox protein homolog 5 OS=Homo sapiens GN=CBX5 PE=1 SV=1	1	7	46.1	0	113.62	0.95827	0.57722	1.0942	1.3857	NaN	NaN	1.1053	0.95687	4.456	9.7563	37.623	3.1017	NaN	NaN	36.847	10.722	3	3	7	4	0	0	2	11	0.8825	0.54413	12.568	9.9357	3	3	1169
P45974	Ubiquitin carboxyl-terminal hydrolase 5	USP5	sp|P45974|UBP5_HUMAN Ubiquitin carboxyl-terminal hydrolase 5 OS=Homo sapiens GN=USP5 PE=1 SV=2	1	42	60.4	0	323.31	1.1699	1.1972	1.1418	1.1437	1.0742	1.0402	0.95669	1.0463	7.5966	15.412	9.1005	13.785	11.619	15.243	25.828	22.927	53	64	74	77	80	81	65	62	1.1391	1.2252	13.804	14.693	53	64	1170
P45984;P53779;P45983	Mitogen-activated protein kinase 9;Mitogen-activated protein kinase 10	MAPK9;MAPK10	sp|P45984|MK09_HUMAN Mitogen-activated protein kinase 9 OS=Homo sapiens GN=MAPK9 PE=1 SV=2;sp|P53779|MK10_HUMAN Mitogen-activated protein kinase 10 OS=Homo sapiens GN=MAPK10 PE=1 SV=2	3	4	9.4	0	8.8489	NaN	NaN	1.0269	NaN	NaN	NaN	1.0618	NaN	NaN	NaN	16.824	NaN	NaN	NaN	15.591	NaN	1	1	2	1	1	1	3	0	NaN	NaN	NaN	NaN	1	1	1171
P46019	Phosphorylase b kinase regulatory subunit alpha, liver isoform	PHKA2	sp|P46019|KPB2_HUMAN Phosphorylase b kinase regulatory subunit alpha, liver isoform OS=Homo sapiens GN=PHKA2 PE=1 SV=1	1	2	1.4	0.0094371	1.6075	NaN	NaN	NaN	NaN	NaN	NaN	NaN	NaN	NaN	NaN	NaN	NaN	NaN	NaN	NaN	NaN	0	0	0	0	0	0	1	0	NaN	NaN	NaN	NaN	0	0	1172
P46060	Ran GTPase-activating protein 1	RANGAP1	sp|P46060|RAGP1_HUMAN Ran GTPase-activating protein 1 OS=Homo sapiens GN=RANGAP1 PE=1 SV=1	1	24	46.5	0	106.46	1.0388	0.9846	1.1549	1.0584	1.1718	1.0762	0.86426	0.91838	34.468	7.5898	18.607	11.372	20.701	16.424	11.102	21.052	15	10	15	11	21	16	9	9	1.1322	0.90382	21.382	48.842	15	10	1173
P46063	ATP-dependent DNA helicase Q1	RECQL	sp|P46063|RECQ1_HUMAN ATP-dependent DNA helicase Q1 OS=Homo sapiens GN=RECQL PE=1 SV=3	1	7	14.5	0	4.5655	1.5338	NaN	1.2813	NaN	NaN	NaN	0.92803	1.0277	31.234	NaN	2.8988	NaN	NaN	NaN	37.225	7.1438	2	1	2	1	0	0	8	3	1.1506	NaN	4.9245	NaN	2	1	1174
P46087	Probable 28S rRNA (cytosine(4447)-C(5))-methyltransferase	NOP2	sp|P46087|NOP2_HUMAN Probable 28S rRNA (cytosine(4447)-C(5))-methyltransferase OS=Homo sapiens GN=NOP2 PE=1 SV=2	1	5	7.6	0	5.3431	NaN	NaN	1.2132	0.84131	NaN	NaN	0.85452	0.8896	NaN	NaN	28.593	7.2249	NaN	NaN	15.222	5.5362	1	0	4	4	0	0	7	2	NaN	NaN	NaN	NaN	1	0	1175
P46379	Large proline-rich protein BAG6	BAG6	sp|P46379|BAG6_HUMAN Large proline-rich protein BAG6 OS=Homo sapiens GN=BAG6 PE=1 SV=2	1	27	35.8	0	323.31	1.1643	1.3002	0.899	0.88908	0.97371	0.93209	0.86796	0.86825	6.9733	11.952	7.4106	11.245	8.9158	7.5094	16.812	19.457	28	31	33	35	24	26	32	21	1.0655	1.3295	19.965	11.091	28	31	1176
P46459	Vesicle-fusing ATPase	NSF	sp|P46459|NSF_HUMAN Vesicle-fusing ATPase OS=Homo sapiens GN=NSF PE=1 SV=3	1	5	8.2	0	9.9124	1.1868	1.5607	0.97497	0.78799	NaN	NaN	1.2262	1.0302	15.075	16.564	2.899	50.929	NaN	NaN	59.868	12.014	2	2	2	4	1	0	4	3	1.1154	1.357	7.0276	23.03	2	2	1177
P46531	Neurogenic locus notch homolog protein 1;Notch 1 extracellular truncation;Notch 1 intracellular domain	NOTCH1	sp|P46531|NOTC1_HUMAN Neurogenic locus notch homolog protein 1 OS=Homo sapiens GN=NOTCH1 PE=1 SV=4	1	14	7.6	0	30.295	0.9658	1.2629	NaN	NaN	0.97864	1.312	NaN	NaN	27.628	28.435	NaN	NaN	47.772	31.911	NaN	NaN	12	13	1	0	3	3	0	0	0.9312	0.96965	24.722	30.405	12	13	1178
P46736	Lys-63-specific deubiquitinase BRCC36	BRCC3	sp|P46736|BRCC3_HUMAN Lys-63-specific deubiquitinase BRCC36 OS=Homo sapiens GN=BRCC3 PE=1 SV=2	1	7	30.7	0	11.025	0.9409	0.7427	1.1624	0.93161	NaN	NaN	1.2501	NaN	7.0032	18.22	12.207	9.7171	NaN	NaN	2.7855	NaN	3	4	2	4	0	0	2	0	0.71963	0.79889	11.838	12.744	3	4	1179
P46776	60S ribosomal protein L27a	RPL27A	sp|P46776|RL27A_HUMAN 60S ribosomal protein L27a OS=Homo sapiens GN=RPL27A PE=1 SV=2	1	5	31.1	0	20.727	1.3677	0.78487	0.97463	1.0314	NaN	NaN	1.2148	1.0249	17.235	18.713	8.1614	6.6892	NaN	NaN	21.982	10.763	7	5	3	3	0	0	7	9	1.1888	0.93764	18.368	14.105	7	5	1180
P46777	60S ribosomal protein L5	RPL5	sp|P46777|RL5_HUMAN 60S ribosomal protein L5 OS=Homo sapiens GN=RPL5 PE=1 SV=3	1	19	45.1	0	223.18	1.0073	0.78276	1.0103	0.935	1.1532	1.036	1.0119	1.03	18.251	8.1208	8.287	12.866	2.6547	10.724	6.4371	16.582	54	74	44	42	13	15	43	38	0.94155	0.77666	5.0764	6.5312	54	74	1181
P46778	60S ribosomal protein L21	RPL21	sp|P46778|RL21_HUMAN 60S ribosomal protein L21 OS=Homo sapiens GN=RPL21 PE=1 SV=2	1	7	32.5	0	24.298	1.3291	0.8813	0.94784	1.1779	NaN	NaN	1.1293	1.0648	4.0196	17.114	15.376	19.543	NaN	NaN	5.2141	2.7867	7	7	4	3	0	0	9	13	1.2346	1.1439	7.1004	10.686	7	7	1182
P46779	60S ribosomal protein L28	RPL28	sp|P46779|RL28_HUMAN 60S ribosomal protein L28 OS=Homo sapiens GN=RPL28 PE=1 SV=3	1	9	51.1	0	9.1224	1.4122	0.85303	0.7448	1.1512	NaN	0.81493	1.015	0.96594	22.384	15.574	33.957	7.6079	NaN	6.7409	10.524	3.3067	5	3	5	5	1	2	6	12	1.2009	0.98302	35.02	3.6477	5	3	1183
P46781	40S ribosomal protein S9	RPS9	sp|P46781|RS9_HUMAN 40S ribosomal protein S9 OS=Homo sapiens GN=RPS9 PE=1 SV=3	1	16	54.6	0	34.724	1.4299	0.92602	0.92153	1.0049	1.252	0.94964	1.059	1.0016	11.497	8.4333	9.0797	6.1302	25.081	3.7989	11.47	10.683	15	12	23	20	4	3	32	32	1.1823	1.0404	8.1565	9.0094	15	12	1184
P46782	40S ribosomal protein S5;40S ribosomal protein S5, N-terminally processed	RPS5	sp|P46782|RS5_HUMAN 40S ribosomal protein S5 OS=Homo sapiens GN=RPS5 PE=1 SV=4	1	13	45.6	0	138.32	1.351	0.87588	0.88104	0.87491	1.1067	1.3812	1.1068	1.0114	7.9352	6.0942	21.986	6.8586	38.898	25.552	27.345	22.405	13	13	8	9	4	2	3	7	1.0592	1.0915	4.7423	3.8565	13	13	1185
P46783;S4R435;Q9NQ39	40S ribosomal protein S10;Putative 40S ribosomal protein S10-like	RPS10;RPS10-NUDT3;RPS10P5	sp|P46783|RS10_HUMAN 40S ribosomal protein S10 OS=Homo sapiens GN=RPS10 PE=1 SV=1;tr|S4R435|S4R435_HUMAN Protein RPS10-NUDT3 (Fragment) OS=Homo sapiens GN=RPS10-NUDT3 PE=3 SV=1;sp|Q9NQ39|RS10L_HUMAN Putative 40S ribosomal protein S10-like OS=Homo sapiens G	3	9	51.5	0	59.516	1.3753	0.80671	0.82439	0.93101	NaN	NaN	0.97771	1.0287	9.8339	10.932	6.7857	15.384	NaN	NaN	44.094	20.034	9	12	9	7	0	0	5	9	1.0477	1.0422	7.2006	22.665	9	12	1186
P46821	Microtubule-associated protein 1B;MAP1B heavy chain;MAP1 light chain LC1	MAP1B	sp|P46821|MAP1B_HUMAN Microtubule-associated protein 1B OS=Homo sapiens GN=MAP1B PE=1 SV=2	1	7	3.8	0	9.3846	NaN	0.76269	0.53427	NaN	0.40412	0.68149	NaN	NaN	NaN	38.376	1.7013	NaN	0.85004	27.329	NaN	NaN	1	2	3	1	2	4	0	0	NaN	0.93832	NaN	9.5387	1	2	1187
P46926	Glucosamine-6-phosphate isomerase 1	GNPDA1	sp|P46926|GNPI1_HUMAN Glucosamine-6-phosphate isomerase 1 OS=Homo sapiens GN=GNPDA1 PE=1 SV=1	1	17	81.7	0	239.22	1.0121	0.93573	0.97646	0.93417	0.93147	0.87325	0.8592	0.86586	7.4684	7.7591	7.5837	14.827	24.58	9.6949	7.3686	11.494	27	38	10	12	4	4	12	11	0.94431	0.92402	9.7207	6.7693	27	38	1188
P46939;P11532	Utrophin	UTRN	sp|P46939|UTRO_HUMAN Utrophin OS=Homo sapiens GN=UTRN PE=1 SV=2	2	96	32.1	0	323.31	1.0797	0.64176	1.0821	1.1486	1.033	0.8719	0.82231	1.0552	28.257	35.394	34.614	20.609	18.587	16.031	25.175	14.533	22	11	53	57	44	46	101	62	1.0476	0.71284	13.542	55.133	22	11	1189
P46940	Ras GTPase-activating-like protein IQGAP1	IQGAP1	sp|P46940|IQGA1_HUMAN Ras GTPase-activating-like protein IQGAP1 OS=Homo sapiens GN=IQGAP1 PE=1 SV=1	1	123	73.2	0	323.31	0.96788	0.9023	0.85943	0.92356	0.94027	0.95004	0.8642	0.93563	10.829	13.191	16.061	14.605	12.193	11.821	12.642	12.183	309	308	414	394	379	398	402	371	0.95123	0.94852	10.582	11.86	309	308	1190
P46976	Glycogenin-1	GYG1	sp|P46976|GLYG_HUMAN Glycogenin-1 OS=Homo sapiens GN=GYG1 PE=1 SV=4	1	12	28.9	0	121.77	1.112	1.6951	1.0239	0.95134	0.93602	0.934	1.0596	NaN	5.1094	18.851	20.427	5.1327	5.4692	10.761	19.517	NaN	38	35	8	7	5	6	3	0	1.2352	1.5849	8.3599	25.284	38	35	1191
P47755	F-actin-capping protein subunit alpha-2	CAPZA2	sp|P47755|CAZA2_HUMAN F-actin-capping protein subunit alpha-2 OS=Homo sapiens GN=CAPZA2 PE=1 SV=3	1	15	72.7	0	174.21	0.99166	0.94208	0.99953	0.87038	0.89387	0.99251	1.1742	0.84208	10.996	11.231	25.262	9.1381	16.211	20.755	19.591	37.429	16	20	12	16	3	5	7	5	0.99777	0.91562	12.942	7.9994	16	20	1192
P47756	F-actin-capping protein subunit beta	CAPZB	sp|P47756|CAPZB_HUMAN F-actin-capping protein subunit beta OS=Homo sapiens GN=CAPZB PE=1 SV=4	1	20	67.1	0	323.31	1.0161	0.87605	0.85381	1.02	0.92951	0.98947	0.93487	1.0119	9.4867	10.2	10.92	6.7615	6.8117	22.543	23.895	14.577	40	56	39	32	8	8	26	28	1.0035	0.8404	15.624	10.43	40	56	1193
P47813;O14602	Eukaryotic translation initiation factor 1A, X-chromosomal;Eukaryotic translation initiation factor 1A, Y-chromosomal	EIF1AX;EIF1AY	sp|P47813|IF1AX_HUMAN Eukaryotic translation initiation factor 1A, X-chromosomal OS=Homo sapiens GN=EIF1AX PE=1 SV=2;sp|O14602|IF1AY_HUMAN Eukaryotic translation initiation factor 1A, Y-chromosomal OS=Homo sapiens GN=EIF1AY PE=1 SV=4	2	3	26.4	0	9.2762	NaN	2.1799	1.2122	1.6267	NaN	NaN	NaN	0.95007	NaN	15.893	11.878	25.401	NaN	NaN	NaN	1.9792	0	2	3	2	0	0	1	5	NaN	1.7625	NaN	26.748	0	2	219
P47897	Glutamine--tRNA ligase	QARS	sp|P47897|SYQ_HUMAN Glutamine--tRNA ligase OS=Homo sapiens GN=QARS PE=1 SV=1	1	29	44.3	0	226.24	0.81535	0.90142	0.81496	0.78756	0.9341	0.86287	0.89478	0.83974	11.595	13.519	18.995	15.85	7.9346	1.7755	25.924	21.267	13	9	24	29	11	10	27	21	0.84338	1.0223	17.766	8.9881	13	9	1194
P47914	60S ribosomal protein L29	RPL29	sp|P47914|RL29_HUMAN 60S ribosomal protein L29 OS=Homo sapiens GN=RPL29 PE=1 SV=2	1	2	14.5	0	8.1423	1.1457	0.84149	1.0843	0.92996	1.0571	1.0388	1.1314	0.98651	4.34	6.9947	21.003	5.5291	4.5719	15.173	7.4368	8.2535	4	5	5	4	2	3	6	7	1.0109	0.96183	4.8962	20.813	4	5	1195
P47985;P0C7P4	Cytochrome b-c1 complex subunit Rieske, mitochondrial;Cytochrome b-c1 complex subunit 11;Putative cytochrome b-c1 complex subunit Rieske-like protein 1	UQCRFS1;UQCRFS1P1	sp|P47985|UCRI_HUMAN Cytochrome b-c1 complex subunit Rieske, mitochondrial OS=Homo sapiens GN=UQCRFS1 PE=1 SV=2;sp|P0C7P4|UCRIL_HUMAN Putative cytochrome b-c1 complex subunit Rieske-like protein 1 OS=Homo sapiens GN=UQCRFS1P1 PE=5 SV=1	2	7	23	0	41.441	NaN	NaN	NaN	NaN	NaN	NaN	1.0454	1.1605	NaN	NaN	NaN	NaN	NaN	NaN	37.466	9.9948	0	0	0	0	0	0	2	9	NaN	NaN	NaN	NaN	0	0	1196
P48047;H7C0C1	ATP synthase subunit O, mitochondrial	ATP5O	sp|P48047|ATPO_HUMAN ATP synthase subunit O, mitochondrial OS=Homo sapiens GN=ATP5O PE=1 SV=1;tr|H7C0C1|H7C0C1_HUMAN Uncharacterized protein (Fragment) OS=Homo sapiens PE=4 SV=2	2	8	50.7	0	34.798	NaN	NaN	NaN	NaN	NaN	NaN	NaN	1.2786	NaN	NaN	NaN	NaN	NaN	NaN	NaN	22.727	0	0	0	0	0	0	1	17	NaN	NaN	NaN	NaN	0	0	1197
P48059;A0A0A6YYD2;Q7Z4I7	LIM and senescent cell antigen-like-containing domain protein 1;LIM and senescent cell antigen-like-containing domain protein 2	LIMS1;LIMS2	sp|P48059|LIMS1_HUMAN LIM and senescent cell antigen-like-containing domain protein 1 OS=Homo sapiens GN=LIMS1 PE=1 SV=4;tr|A0A0A6YYD2|A0A0A6YYD2_HUMAN Uncharacterized protein OS=Homo sapiens PE=4 SV=1;sp|Q7Z4I7|LIMS2_HUMAN LIM and senescent cell antigen-l	3	2	6.5	0.0038408	1.9818	NaN	NaN	NaN	NaN	NaN	NaN	NaN	NaN	NaN	NaN	NaN	NaN	NaN	NaN	NaN	NaN	0	1	1	1	0	0	0	0	NaN	NaN	NaN	NaN	0	1	1198
P48067	Sodium- and chloride-dependent glycine transporter 1	SLC6A9	sp|P48067|SC6A9_HUMAN Sodium- and chloride-dependent glycine transporter 1 OS=Homo sapiens GN=SLC6A9 PE=2 SV=3	1	2	4.5	0	5.375	3.4538	NaN	NaN	NaN	NaN	NaN	NaN	NaN	1.5473	NaN	NaN	NaN	NaN	NaN	NaN	NaN	2	0	1	1	1	1	0	0	2.9653	NaN	61.154	NaN	2	0	1199
P48147	Prolyl endopeptidase	PREP	sp|P48147|PPCE_HUMAN Prolyl endopeptidase OS=Homo sapiens GN=PREP PE=1 SV=2	1	23	41.5	0	123.7	0.94997	1.043	0.96585	0.82275	1.0054	1.1021	0.83893	0.89224	14.391	20.519	10.939	12.237	12.929	37.511	19.049	23.807	19	18	14	19	19	16	19	12	0.92595	1.0197	12.139	17.818	19	18	1200
P48163	NADP-dependent malic enzyme	ME1	sp|P48163|MAOX_HUMAN NADP-dependent malic enzyme OS=Homo sapiens GN=ME1 PE=1 SV=1	1	29	68.9	0	323.31	1.1552	1.0759	1.1435	1.2223	1.2545	1.2283	1.1814	1.0647	13.928	12.189	15.19	8.3205	10.825	15.791	13.038	10.48	52	57	28	42	14	22	33	40	1.1096	1.1102	15.237	8.5178	52	58	1201
P48357	Leptin receptor	LEPR	sp|P48357|LEPR_HUMAN Leptin receptor OS=Homo sapiens GN=LEPR PE=1 SV=2	1	2	2.9	0.0097022	1.5447	NaN	NaN	0.015046	NaN	0.0098768	NaN	NaN	0.011472	NaN	NaN	6.0775	NaN	10.762	NaN	NaN	19.562	1	1	6	0	4	0	0	2	NaN	0.11508	NaN	343.59	1	2	1202
P48444	Coatomer subunit delta	ARCN1	sp|P48444|COPD_HUMAN Coatomer subunit delta OS=Homo sapiens GN=ARCN1 PE=1 SV=1	1	25	52.8	0	103.27	1.2746	1.2421	1.2446	1.1776	1.3057	1.3576	1.2922	1.3131	11.528	14.993	15.647	21.481	12.245	12.995	12.197	8.9317	20	25	46	48	17	26	41	35	1.2288	1.2408	15.327	14.59	20	25	1203
P48506	Glutamate--cysteine ligase catalytic subunit	GCLC	sp|P48506|GSH1_HUMAN Glutamate--cysteine ligase catalytic subunit OS=Homo sapiens GN=GCLC PE=1 SV=2	1	16	30.9	0	31.104	0.99212	0.83549	0.83093	0.86583	1.0259	0.95933	0.8244	0.92909	14.563	13.559	8.2755	3.1119	15.223	7.9602	11.427	15.105	10	9	5	3	10	10	5	5	0.94749	0.70128	10.742	22.748	10	9	1204
P48507	Glutamate--cysteine ligase regulatory subunit	GCLM	sp|P48507|GSH0_HUMAN Glutamate--cysteine ligase regulatory subunit OS=Homo sapiens GN=GCLM PE=1 SV=1	1	6	31.4	0	96.518	0.99504	0.90879	1.1137	1.9414	NaN	NaN	NaN	NaN	13.319	12.233	3.976	61.55	NaN	NaN	NaN	NaN	7	7	3	4	1	1	0	0	0.99607	0.96138	24.38	10.037	7	7	1205
P48509	CD151 antigen	CD151	sp|P48509|CD151_HUMAN CD151 antigen OS=Homo sapiens GN=CD151 PE=1 SV=3	1	3	10.7	0	7.7466	2.3981	1.0799	2.1061	2.9837	2.6417	NaN	2.893	1.8978	1.429	5.5578	10.194	2.3629	19.778	NaN	14.389	0.79818	10	9	9	10	2	1	4	3	2.5309	0.92592	10.32	8.8509	10	9	1206
P48553	Trafficking protein particle complex subunit 10	TRAPPC10	sp|P48553|TPC10_HUMAN Trafficking protein particle complex subunit 10 OS=Homo sapiens GN=TRAPPC10 PE=1 SV=2	1	3	2.9	0	3.8431	NaN	NaN	NaN	NaN	NaN	NaN	NaN	1.2341	NaN	NaN	NaN	NaN	NaN	NaN	NaN	21.083	0	0	1	0	0	1	1	2	NaN	NaN	NaN	NaN	0	0	1207
P48556	26S proteasome non-ATPase regulatory subunit 8	PSMD8	sp|P48556|PSMD8_HUMAN 26S proteasome non-ATPase regulatory subunit 8 OS=Homo sapiens GN=PSMD8 PE=1 SV=2	1	10	32	0	152.05	0.97797	1.0515	0.9367	0.80248	0.88017	NaN	0.8533	1.2119	17.886	15.823	14.717	11.969	24.228	NaN	33.303	23.333	11	16	8	13	2	0	7	2	0.95721	1.1762	13.885	27.514	11	16	1208
P48637	Glutathione synthetase	GSS	sp|P48637|GSHB_HUMAN Glutathione synthetase OS=Homo sapiens GN=GSS PE=1 SV=1	1	27	62.2	0	323.31	0.98812	1.1383	1.0363	1.0095	1.0087	0.94904	0.983	1.0057	20.761	10.59	18.787	11.553	10.9	5.1532	16.006	20.938	56	48	32	39	18	21	33	24	0.99511	1.0149	7.8385	9.4701	56	48	1209
P48643	T-complex protein 1 subunit epsilon	CCT5	sp|P48643|TCPE_HUMAN T-complex protein 1 subunit epsilon OS=Homo sapiens GN=CCT5 PE=1 SV=1	1	33	68.8	0	323.31	1.0033	1.0106	1.035	0.93879	0.95417	1.0188	0.99183	0.92575	18.459	11.522	12.781	15.615	12.568	5.912	13.268	10.221	50	59	63	89	24	30	60	55	0.99265	1.121	19.748	15.608	50	59	1210
P48723	Heat shock 70 kDa protein 13	HSPA13	sp|P48723|HSP13_HUMAN Heat shock 70 kDa protein 13 OS=Homo sapiens GN=HSPA13 PE=1 SV=1	1	7	17	0	7.5046	NaN	1.1318	0.48865	1.1522	0.89459	1.3223	0.67217	0.6323	NaN	13.673	16.799	5.7217	41.06	13.57	14.897	8.8942	1	3	3	3	5	7	5	3	NaN	0.79269	NaN	31.149	1	3	1211
P48729;Q8N752	Casein kinase I isoform alpha	CSNK1A1	sp|P48729|KC1A_HUMAN Casein kinase I isoform alpha OS=Homo sapiens GN=CSNK1A1 PE=1 SV=2	2	8	26.7	0	19.28	1.6326	0.85077	1.6331	2.3674	NaN	NaN	0.84608	1.1769	12.384	8.3332	24.134	51.574	NaN	NaN	51.125	11.196	7	4	10	13	1	0	8	2	1.7569	0.8928	5.5253	11.793	7	4	1212
P48735	Isocitrate dehydrogenase [NADP], mitochondrial	IDH2	sp|P48735|IDHP_HUMAN Isocitrate dehydrogenase [NADP], mitochondrial OS=Homo sapiens GN=IDH2 PE=1 SV=2	1	8	19.7	0	13.562	0.59801	NaN	NaN	NaN	NaN	NaN	1.1861	1.2875	1.2497	NaN	NaN	NaN	NaN	NaN	9.6258	11.901	2	1	0	0	1	0	10	15	0.41559	NaN	4.6208	NaN	2	1	1213
P48739	Phosphatidylinositol transfer protein beta isoform	PITPNB	sp|P48739|PIPNB_HUMAN Phosphatidylinositol transfer protein beta isoform OS=Homo sapiens GN=PITPNB PE=1 SV=2	1	4	24.4	0	20.745	NaN	NaN	0.88536	NaN	NaN	NaN	NaN	NaN	NaN	NaN	7.2455	NaN	NaN	NaN	NaN	NaN	1	1	7	1	0	1	1	0	NaN	NaN	NaN	NaN	1	1	1214
P48960	CD97 antigen;CD97 antigen subunit alpha;CD97 antigen subunit beta	CD97	sp|P48960|CD97_HUMAN CD97 antigen OS=Homo sapiens GN=CD97 PE=1 SV=4	1	3	6.2	0	19.155	4.6101	1.0388	NaN	NaN	NaN	NaN	NaN	NaN	2.5323	6.8686	NaN	NaN	NaN	NaN	NaN	NaN	2	2	0	1	0	0	0	0	5.5794	0.8751	18.658	6.132	2	2	1215
P49006	MARCKS-related protein	MARCKSL1	sp|P49006|MRP_HUMAN MARCKS-related protein OS=Homo sapiens GN=MARCKSL1 PE=1 SV=2	1	3	17.9	0	17.004	NaN	NaN	0.40522	0.58201	0.49559	NaN	0.80149	0.71063	NaN	NaN	60.647	18.653	13.043	NaN	52.628	5.0406	1	1	5	7	5	1	5	7	NaN	NaN	NaN	NaN	1	1	1216
P49023	Paxillin	PXN	sp|P49023|PAXI_HUMAN Paxillin OS=Homo sapiens GN=PXN PE=1 SV=3	1	2	4.7	0	58.89	NaN	NaN	NaN	NaN	NaN	NaN	NaN	NaN	NaN	NaN	NaN	NaN	NaN	NaN	NaN	NaN	0	0	1	1	0	1	1	1	NaN	NaN	NaN	NaN	0	0	1217
P49189	4-trimethylaminobutyraldehyde dehydrogenase	ALDH9A1	sp|P49189|AL9A1_HUMAN 4-trimethylaminobutyraldehyde dehydrogenase OS=Homo sapiens GN=ALDH9A1 PE=1 SV=3	1	18	44.5	0	132.44	0.92434	1.0524	1.0879	1.2172	1.1183	1.1415	0.91699	1.0828	23.281	19.816	12.751	14.101	4.5615	6.134	27.464	16.146	37	37	20	17	9	15	16	13	0.92589	0.8643	30.835	13.766	37	37	1218
P49207	60S ribosomal protein L34	RPL34	sp|P49207|RL34_HUMAN 60S ribosomal protein L34 OS=Homo sapiens GN=RPL34 PE=1 SV=3	1	7	37.6	0	7.1091	1.2919	0.94411	0.88218	1.1488	NaN	NaN	NaN	0.98974	13.806	13.073	20.069	10.239	NaN	NaN	NaN	7.7929	4	3	5	3	0	0	1	13	1.1819	1.0473	2.2494	2.2566	4	3	1219
P49247	Ribose-5-phosphate isomerase	RPIA	sp|P49247|RPIA_HUMAN Ribose-5-phosphate isomerase OS=Homo sapiens GN=RPIA PE=1 SV=3	1	8	34.7	0	24.618	0.80626	0.57627	0.73202	1.1231	NaN	NaN	NaN	NaN	47.709	40.65	76.712	9.7212	NaN	NaN	NaN	NaN	10	7	3	2	0	0	0	0	0.72668	0.59097	47.757	39.929	10	7	1220
P49321	Nuclear autoantigenic sperm protein	NASP	sp|P49321|NASP_HUMAN Nuclear autoantigenic sperm protein OS=Homo sapiens GN=NASP PE=1 SV=2	1	31	53.6	0	323.31	0.73381	0.52015	0.81062	0.84025	0.76744	0.75226	0.74722	0.82463	9.2065	29.316	9.4234	10.457	11.182	52.953	21.22	14.162	47	40	61	50	46	52	30	35	0.76765	0.56779	7.0839	31.019	47	40	1221
P49327	Fatty acid synthase;[Acyl-carrier-protein] S-acetyltransferase;[Acyl-carrier-protein] S-malonyltransferase;3-oxoacyl-[acyl-carrier-protein] synthase;3-oxoacyl-[acyl-carrier-protein] reductase;3-hydroxyacyl-[acyl-carrier-protein] dehydratase;Enoyl-[acyl-carrier-protein] reductase;Oleoyl-[acyl-carrier-protein] hydrolase	FASN	sp|P49327|FAS_HUMAN Fatty acid synthase OS=Homo sapiens GN=FASN PE=1 SV=3	1	167	74.8	0	323.31	1.0012	0.98185	0.99704	0.87372	1.1523	1.1061	1.1397	1.088	16.856	9.1668	7.3721	17.524	7.6041	16.749	12.139	11.087	574	645	724	740	698	744	918	811	0.9941	0.98643	16.733	11.839	573	645	1222
P49354	Protein farnesyltransferase/geranylgeranyltransferase type-1 subunit alpha	FNTA	sp|P49354|FNTA_HUMAN Protein farnesyltransferase/geranylgeranyltransferase type-1 subunit alpha OS=Homo sapiens GN=FNTA PE=1 SV=1	1	7	19	0	30.484	1.3981	1.2459	1.0382	0.69419	NaN	NaN	NaN	NaN	13.327	22.15	31.244	41.778	NaN	NaN	NaN	NaN	5	8	2	3	0	0	1	0	0.96799	1.2029	12.511	5.1415	5	8	1223
P49366	Deoxyhypusine synthase	DHPS	sp|P49366|DHYS_HUMAN Deoxyhypusine synthase OS=Homo sapiens GN=DHPS PE=1 SV=1	1	4	14.9	0	9.7924	NaN	1.0331	0.7754	NaN	NaN	0.79097	NaN	NaN	NaN	7.9634	1.51	NaN	NaN	26.426	NaN	NaN	1	3	2	1	1	2	0	0	NaN	0.98786	NaN	15.56	1	3	1224
P49368	T-complex protein 1 subunit gamma	CCT3	sp|P49368|TCPG_HUMAN T-complex protein 1 subunit gamma OS=Homo sapiens GN=CCT3 PE=1 SV=4	1	34	64.6	0	323.31	0.95527	0.99753	1.0217	0.93284	1.018	0.99813	1.0001	0.89689	15.122	10.956	11.576	9.9866	12.134	18.327	19.935	22.384	75	71	125	135	52	58	86	95	0.96264	1.0257	16.602	24.554	75	72	1225
P49407;P32121	Beta-arrestin-1	ARRB1	sp|P49407|ARRB1_HUMAN Beta-arrestin-1 OS=Homo sapiens GN=ARRB1 PE=1 SV=2	2	4	12.7	0	6.9881	0.67497	0.37462	1.624	NaN	0.95316	0.92358	0.79312	0.78004	18.235	29.652	54.655	NaN	12.172	18.859	16.3	5.6323	4	2	2	0	2	4	9	5	0.6814	0.7815	17.471	65.283	4	2	1226
P49411	Elongation factor Tu, mitochondrial	TUFM	sp|P49411|EFTU_HUMAN Elongation factor Tu, mitochondrial OS=Homo sapiens GN=TUFM PE=1 SV=2	1	5	16.8	0	20.947	NaN	NaN	NaN	NaN	NaN	NaN	1.241	1.3189	NaN	NaN	NaN	NaN	NaN	NaN	28.05	19.952	0	0	1	1	0	1	7	9	NaN	NaN	NaN	NaN	0	0	1227
P49419	Alpha-aminoadipic semialdehyde dehydrogenase	ALDH7A1	sp|P49419|AL7A1_HUMAN Alpha-aminoadipic semialdehyde dehydrogenase OS=Homo sapiens GN=ALDH7A1 PE=1 SV=5	1	12	27.8	0	10.557	0.97532	NaN	1.2111	1.0182	0.92237	1.1008	1.2244	NaN	10.358	NaN	16.541	13.904	17.995	6.9316	3.6092	NaN	5	1	4	6	5	4	4	1	0.95134	NaN	36.605	NaN	5	1	1228
P49447	Cytochrome b561	CYB561	sp|P49447|CY561_HUMAN Cytochrome b561 OS=Homo sapiens GN=CYB561 PE=1 SV=2	1	1	6	0.0007471	2.8438	1.6003	0.85965	NaN	NaN	NaN	NaN	NaN	NaN	3.7598	0.6793	NaN	NaN	NaN	NaN	NaN	NaN	2	2	1	0	0	0	0	1	1.7351	0.77627	6.1123	6.7094	2	2	1229
P49454	Centromere protein F	CENPF	sp|P49454|CENPF_HUMAN Centromere protein F OS=Homo sapiens GN=CENPF PE=1 SV=2	1	2	0.7	0.0021629	2.3158	2.7551	0.84272	1.7873	3.5943	0.01499	1.1224	0.065735	1.613	219.31	83.517	85.048	62.072	209.45	462.81	358.34	208.25	4	2	3	5	6	3	7	5	3.0129	0.36415	16.668	40.26	3	2	1230
P49458	Signal recognition particle 9 kDa protein	SRP9	sp|P49458|SRP09_HUMAN Signal recognition particle 9 kDa protein OS=Homo sapiens GN=SRP9 PE=1 SV=2	1	4	43	0	17.391	0.92076	1.0068	NaN	NaN	NaN	NaN	NaN	0.86326	14.531	5.318	NaN	NaN	NaN	NaN	NaN	6.471	3	4	1	1	0	0	0	2	0.91698	1.0253	5.8836	7.4341	3	4	1231
P49585;Q9Y5K3	Choline-phosphate cytidylyltransferase A;Choline-phosphate cytidylyltransferase B	PCYT1A;PCYT1B	sp|P49585|PCY1A_HUMAN Choline-phosphate cytidylyltransferase A OS=Homo sapiens GN=PCYT1A PE=1 SV=2;sp|Q9Y5K3|PCY1B_HUMAN Choline-phosphate cytidylyltransferase B OS=Homo sapiens GN=PCYT1B PE=1 SV=1	2	6	25.3	0	11.069	1.1386	1.0652	1.3216	1.4237	NaN	NaN	1.0398	1.045	43.134	45.967	20.505	23.785	NaN	NaN	3.8685	13.665	6	7	2	3	0	0	2	2	1.1816	1.1246	34.227	10.207	6	7	1232
P49588	Alanine--tRNA ligase, cytoplasmic	AARS	sp|P49588|SYAC_HUMAN Alanine--tRNA ligase, cytoplasmic OS=Homo sapiens GN=AARS PE=1 SV=2	1	70	83.8	0	323.31	1.0808	0.63935	1.0446	1.04	1.0244	1.0515	1.0871	1.0311	7.3401	19.418	7.7713	17.413	14.495	13.269	29.291	12.823	149	150	223	211	181	215	152	174	1.0306	0.66586	13.362	13.837	149	149	1233
P49589	Cysteine--tRNA ligase, cytoplasmic	CARS	sp|P49589|SYCC_HUMAN Cysteine--tRNA ligase, cytoplasmic OS=Homo sapiens GN=CARS PE=1 SV=3	1	31	51.7	0	116.57	1.0726	1.1466	0.83791	0.86711	0.97245	0.91798	0.9595	0.88104	17.746	12.961	14.724	19.863	9.0297	18.324	23.602	15.514	36	32	20	22	15	20	22	15	1.0615	1.1083	12.807	30.043	36	32	1234
P49590	Probable histidine--tRNA ligase, mitochondrial	HARS2	sp|P49590|SYHM_HUMAN Probable histidine--tRNA ligase, mitochondrial OS=Homo sapiens GN=HARS2 PE=1 SV=1	1	8	15.8	0.00074822	2.8524	NaN	NaN	NaN	NaN	NaN	NaN	NaN	NaN	NaN	NaN	NaN	NaN	NaN	NaN	NaN	NaN	1	1	0	0	0	0	0	0	NaN	NaN	NaN	NaN	1	1	1235
P49591	Serine--tRNA ligase, cytoplasmic	SARS	sp|P49591|SYSC_HUMAN Serine--tRNA ligase, cytoplasmic OS=Homo sapiens GN=SARS PE=1 SV=3	1	22	45.3	0	248.72	1.498	1.1709	1.0014	0.95677	1.161	1.2691	1.1941	1.1081	5.9115	7.4092	16.69	10.845	11.247	8.9243	22.499	33.328	30	35	34	36	20	23	29	26	1.3755	1.2674	6.7369	15.037	30	35	1236
P49593	Protein phosphatase 1F	PPM1F	sp|P49593|PPM1F_HUMAN Protein phosphatase 1F OS=Homo sapiens GN=PPM1F PE=1 SV=3	1	1	5.7	0	14.387	NaN	NaN	NaN	NaN	NaN	NaN	NaN	NaN	NaN	NaN	NaN	NaN	NaN	NaN	NaN	NaN	0	0	1	0	0	0	0	0	NaN	NaN	NaN	NaN	0	0	1237
P49711	Transcriptional repressor CTCF	CTCF	sp|P49711|CTCF_HUMAN Transcriptional repressor CTCF OS=Homo sapiens GN=CTCF PE=1 SV=1	1	1	2.5	0	13.571	NaN	NaN	NaN	NaN	NaN	NaN	NaN	NaN	NaN	NaN	NaN	NaN	NaN	NaN	NaN	NaN	0	0	0	0	0	0	1	0	NaN	NaN	NaN	NaN	0	0	1238
P49720	Proteasome subunit beta type-3	PSMB3	sp|P49720|PSB3_HUMAN Proteasome subunit beta type-3 OS=Homo sapiens GN=PSMB3 PE=1 SV=2	1	17	61.5	0	323.31	0.98267	0.94954	1.0478	0.97956	1.0594	1.0078	1.0002	0.99113	42.703	7.5962	5.2003	7.5396	17.949	14.116	12.895	8.245	45	47	15	19	6	8	9	11	0.95814	0.93965	37.222	5.384	45	47	1239
P49721	Proteasome subunit beta type-2	PSMB2	sp|P49721|PSB2_HUMAN Proteasome subunit beta type-2 OS=Homo sapiens GN=PSMB2 PE=1 SV=1	1	19	88.1	0	323.31	0.98268	0.99226	0.97658	0.99596	0.979	NaN	1.0431	1.067	9.7899	10.274	7.8181	53.617	26.997	NaN	14.028	12.636	31	33	17	17	3	1	11	10	0.95226	0.9389	9.0125	5.7505	31	32	1240
P49736	DNA replication licensing factor MCM2	MCM2	sp|P49736|MCM2_HUMAN DNA replication licensing factor MCM2 OS=Homo sapiens GN=MCM2 PE=1 SV=4	1	32	46.8	0	323.31	1.0442	0.57993	1.1571	1.1336	1.2485	0.99901	0.88516	0.95439	16.062	26.593	9.0828	10.14	13.731	13.287	14.563	8.3256	45	32	63	59	48	46	54	52	1.0169	0.63706	25.036	18.427	45	32	1241
P49747	Cartilage oligomeric matrix protein	COMP	sp|P49747|COMP_HUMAN Cartilage oligomeric matrix protein OS=Homo sapiens GN=COMP PE=1 SV=2	1	13	18.4	0	39.005	NaN	NaN	NaN	NaN	NaN	NaN	NaN	NaN	NaN	NaN	NaN	NaN	NaN	NaN	NaN	NaN	0	0	1	0	0	0	0	0	NaN	NaN	NaN	NaN	0	0	1242
P49750	YLP motif-containing protein 1	YLPM1	sp|P49750|YLPM1_HUMAN YLP motif-containing protein 1 OS=Homo sapiens GN=YLPM1 PE=1 SV=3	1	5	4.7	0	12.977	NaN	NaN	1.0631	1.0467	NaN	NaN	NaN	NaN	NaN	NaN	2.1956	10.761	NaN	NaN	NaN	NaN	1	1	2	3	0	0	1	0	NaN	NaN	NaN	NaN	1	1	1243
P49755	Transmembrane emp24 domain-containing protein 10	TMED10	sp|P49755|TMEDA_HUMAN Transmembrane emp24 domain-containing protein 10 OS=Homo sapiens GN=TMED10 PE=1 SV=2	1	6	24.7	0	19.045	1.1564	1.9009	1.0934	1.3348	NaN	NaN	1.1222	1.1087	9.4459	10.434	39.742	6.1849	NaN	NaN	13.608	16.218	2	3	3	3	0	0	9	21	1.0986	2.1116	2.1946	16.533	2	3	1244
P49756	RNA-binding protein 25	RBM25	sp|P49756|RBM25_HUMAN RNA-binding protein 25 OS=Homo sapiens GN=RBM25 PE=1 SV=3	1	13	19.7	0	86.228	NaN	NaN	1.0969	0.93074	NaN	NaN	1.8862	NaN	NaN	NaN	13.051	15.056	NaN	NaN	60.155	NaN	0	0	12	18	0	0	3	1	NaN	NaN	NaN	NaN	0	0	1245
P49770	Translation initiation factor eIF-2B subunit beta	EIF2B2	sp|P49770|EI2BB_HUMAN Translation initiation factor eIF-2B subunit beta OS=Homo sapiens GN=EIF2B2 PE=1 SV=3	1	3	12	0	10.224	NaN	NaN	NaN	NaN	NaN	NaN	NaN	NaN	NaN	NaN	NaN	NaN	NaN	NaN	NaN	NaN	1	1	0	1	0	0	0	0	NaN	NaN	NaN	NaN	1	1	1246
P49773	Histidine triad nucleotide-binding protein 1	HINT1	sp|P49773|HINT1_HUMAN Histidine triad nucleotide-binding protein 1 OS=Homo sapiens GN=HINT1 PE=1 SV=2	1	4	51.6	0	19.357	NaN	NaN	1.021	1.0959	NaN	NaN	NaN	NaN	NaN	NaN	7.7059	15.558	NaN	NaN	NaN	NaN	0	1	4	3	0	0	0	0	NaN	NaN	NaN	NaN	0	1	1247
P49792;A6NKT7;Q7Z3J3;Q99666;O14715;P0DJD0;P0DJD1	E3 SUMO-protein ligase RanBP2	RANBP2	sp|P49792|RBP2_HUMAN E3 SUMO-protein ligase RanBP2 OS=Homo sapiens GN=RANBP2 PE=1 SV=2	7	35	15.4	0	187.58	1.0628	0.95279	0.77836	0.76082	0.75251	0.73486	0.64191	0.75552	19.556	6.9251	18.769	14.049	18.228	17.982	30.546	9.7981	2	2	17	17	8	13	17	9	1.1448	1.1412	10.611	19.465	2	2	1248
P49841;P49840;M0QYV0	Glycogen synthase kinase-3 beta	GSK3B	sp|P49841|GSK3B_HUMAN Glycogen synthase kinase-3 beta OS=Homo sapiens GN=GSK3B PE=1 SV=2	3	9	24.8	0	8.8052	3.3156	0.95671	2.7659	4.8109	NaN	NaN	NaN	NaN	25.934	17.931	29.753	19.197	NaN	NaN	NaN	NaN	3	3	3	4	1	1	0	0	3.1844	0.98089	21.264	13.614	3	3	1249
P49862	Kallikrein-7	KLK7	sp|P49862|KLK7_HUMAN Kallikrein-7 OS=Homo sapiens GN=KLK7 PE=1 SV=1	1	1	6.7	0.0021692	2.3548	NaN	NaN	NaN	NaN	NaN	NaN	NaN	NaN	NaN	NaN	NaN	NaN	NaN	NaN	NaN	NaN	1	0	0	0	0	0	0	0	NaN	NaN	NaN	NaN	1	0	1250
P49902	Cytosolic purine 5-nucleotidase	NT5C2	sp|P49902|5NTC_HUMAN Cytosolic purine 5-nucleotidase OS=Homo sapiens GN=NT5C2 PE=1 SV=1	1	25	59.7	0	323.31	0.90172	1.0852	0.999	1.0944	1.0389	1.0453	1.0233	1.0008	24.853	17.651	16.969	9.6571	34.424	8.9891	9.952	16.097	38	32	34	43	12	17	41	41	0.9612	0.98736	11.914	18.633	36	32	1251
P49903	Selenide, water dikinase 1	SEPHS1	sp|P49903|SPS1_HUMAN Selenide, water dikinase 1 OS=Homo sapiens GN=SEPHS1 PE=1 SV=2	1	11	43.6	0	157.8	1.0686	0.83252	0.97969	1.03	0.88242	0.95196	0.87984	0.80463	20.839	8.4076	10.623	8.8993	8.7129	10.649	15.934	28.72	8	12	7	8	4	3	7	7	0.98143	0.78753	5.2221	8.1881	8	12	1252
P49915	GMP synthase [glutamine-hydrolyzing]	GMPS	sp|P49915|GUAA_HUMAN GMP synthase [glutamine-hydrolyzing] OS=Homo sapiens GN=GMPS PE=1 SV=1	1	22	39.2	0	95.705	1.0235	0.83107	1.1308	1.0111	1.0292	0.92696	0.8473	0.97929	19.056	31.046	12.609	7.5753	15.827	10.531	16.523	15.203	18	22	20	25	11	16	24	24	1.0115	0.85655	13.692	15.111	18	22	1253
P50135	Histamine N-methyltransferase	HNMT	sp|P50135|HNMT_HUMAN Histamine N-methyltransferase OS=Homo sapiens GN=HNMT PE=1 SV=1	1	3	13.7	0.00074156	2.755	NaN	NaN	NaN	NaN	NaN	NaN	NaN	NaN	NaN	NaN	NaN	NaN	NaN	NaN	NaN	NaN	1	0	1	0	0	1	0	0	NaN	NaN	NaN	NaN	1	0	1254
P50148	Guanine nucleotide-binding protein G(q) subunit alpha	GNAQ	sp|P50148|GNAQ_HUMAN Guanine nucleotide-binding protein G(q) subunit alpha OS=Homo sapiens GN=GNAQ PE=1 SV=4	1	15	55.2	0	84.298	1.3482	0.81477	0.87957	1.1523	0.90864	1.1804	1.1812	1.0526	12.024	17.914	20.446	16.97	13.699	8.7004	18.977	23.191	7	12	15	14	3	4	8	5	1.3697	0.75505	23.18	15.178	7	12	1255
P50151	Guanine nucleotide-binding protein G(I)/G(S)/G(O) subunit gamma-10	GNG10	sp|P50151|GBG10_HUMAN Guanine nucleotide-binding protein G(I)/G(S)/G(O) subunit gamma-10 OS=Homo sapiens GN=GNG10 PE=1 SV=1	1	2	26.5	0.00037523	2.9252	NaN	NaN	NaN	NaN	NaN	NaN	1.2557	1.1419	NaN	NaN	NaN	NaN	NaN	NaN	7.5157	4.5091	0	0	0	0	0	0	2	2	NaN	NaN	NaN	NaN	0	0	1256
P50213	Isocitrate dehydrogenase [NAD] subunit alpha, mitochondrial	IDH3A	sp|P50213|IDH3A_HUMAN Isocitrate dehydrogenase [NAD] subunit alpha, mitochondrial OS=Homo sapiens GN=IDH3A PE=1 SV=1	1	3	12	0	5.6671	NaN	NaN	NaN	NaN	NaN	NaN	NaN	1.2883	NaN	NaN	NaN	NaN	NaN	NaN	NaN	27.636	0	0	0	0	0	0	0	3	NaN	NaN	NaN	NaN	0	0	1257
P50395	Rab GDP dissociation inhibitor beta	GDI2	sp|P50395|GDIB_HUMAN Rab GDP dissociation inhibitor beta OS=Homo sapiens GN=GDI2 PE=1 SV=2	1	41	83.4	0	323.31	1.0064	1.0262	1.0467	1.0557	1.0488	1.017	1.0273	1.009	11.551	7.8946	10.327	12.056	14.62	9.1894	6.631	8.0906	100	127	91	92	51	59	98	87	1.066	0.95969	10.385	11.437	100	127	1258
P50402	Emerin	EMD	sp|P50402|EMD_HUMAN Emerin OS=Homo sapiens GN=EMD PE=1 SV=1	1	3	15.4	0	4.1039	NaN	NaN	NaN	NaN	NaN	NaN	NaN	0.86407	NaN	NaN	NaN	NaN	NaN	NaN	NaN	37.465	0	0	0	0	0	0	1	4	NaN	NaN	NaN	NaN	0	0	1259
P50454	Serpin H1	SERPINH1	sp|P50454|SERPH_HUMAN Serpin H1 OS=Homo sapiens GN=SERPINH1 PE=1 SV=2	1	16	55	0	249.8	0.6972	0.64956	0.81143	0.82749	0.70993	0.9297	0.80815	1.0146	11.035	18.239	11.863	12.295	14.756	12.775	15.03	16.137	20	22	29	35	14	13	36	32	0.85512	0.64763	5.5456	15.587	20	22	1260
P50502;Q8NFI4;Q8IZP2	Hsc70-interacting protein;Putative protein FAM10A5;Putative protein FAM10A4	ST13;ST13P5;ST13P4	sp|P50502|F10A1_HUMAN Hsc70-interacting protein OS=Homo sapiens GN=ST13 PE=1 SV=2;sp|Q8NFI4|F10A5_HUMAN Putative protein FAM10A5 OS=Homo sapiens GN=ST13P5 PE=5 SV=1;sp|Q8IZP2|ST134_HUMAN Putative protein FAM10A4 OS=Homo sapiens GN=ST13P4 PE=5 SV=1	3	10	30.9	0	44.479	1.1176	1.0192	1.0426	1.0323	1.1273	1.197	1.1132	0.97431	12.115	13.837	9.2051	27.955	8.2078	15.663	4.0024	6.77	9	13	15	20	9	11	8	9	1.0587	1.0644	9.8574	9.8193	9	13	1261
P50552	Vasodilator-stimulated phosphoprotein	VASP	sp|P50552|VASP_HUMAN Vasodilator-stimulated phosphoprotein OS=Homo sapiens GN=VASP PE=1 SV=3	1	11	34.5	0	49.175	NaN	NaN	0.49108	1.2225	0.67865	0.84208	0.531	0.50675	NaN	NaN	54.666	15.9	25.937	25.291	43.989	41.138	0	1	16	24	2	4	5	8	NaN	NaN	NaN	NaN	0	1	1262
P50570;Q9UQ16	Dynamin-2	DNM2	sp|P50570|DYN2_HUMAN Dynamin-2 OS=Homo sapiens GN=DNM2 PE=1 SV=2	2	41	48.6	0	323.31	0.91322	0.91629	0.72865	0.82814	0.93997	0.95113	0.87971	0.90631	13.324	11.793	11.006	18.629	12.326	13.466	14.899	9.5114	26	28	51	54	32	39	37	33	0.85819	1.0189	13.268	29.657	26	27	1263
P50579	Methionine aminopeptidase 2	METAP2	sp|P50579|MAP2_HUMAN Methionine aminopeptidase 2 OS=Homo sapiens GN=METAP2 PE=1 SV=1	1	6	19	0	21.618	1.1143	1.1516	1.0105	1.0777	1.2978	NaN	1.0248	2.3073	15.248	8.5682	9.5613	65.17	14.439	NaN	25.192	21.568	6	2	2	5	2	1	3	2	1.0315	0.98015	24.484	6.9945	6	2	1264
P50583	Bis(5-nucleosyl)-tetraphosphatase [asymmetrical]	NUDT2	sp|P50583|AP4A_HUMAN Bis(5-nucleosyl)-tetraphosphatase [asymmetrical] OS=Homo sapiens GN=NUDT2 PE=1 SV=3	1	3	25.9	0	4.3437	NaN	NaN	NaN	0.58771	NaN	NaN	NaN	NaN	NaN	NaN	NaN	43.693	NaN	NaN	NaN	NaN	0	0	1	2	0	0	0	0	NaN	NaN	NaN	NaN	0	0	1265
P50613	Cyclin-dependent kinase 7	CDK7	sp|P50613|CDK7_HUMAN Cyclin-dependent kinase 7 OS=Homo sapiens GN=CDK7 PE=1 SV=1	1	1	4.3	0.0018208	2.4955	NaN	NaN	NaN	NaN	NaN	NaN	NaN	NaN	NaN	NaN	NaN	NaN	NaN	NaN	NaN	NaN	0	1	0	1	0	0	1	0	NaN	NaN	NaN	NaN	0	1	1266
P50748	Kinetochore-associated protein 1	KNTC1	sp|P50748|KNTC1_HUMAN Kinetochore-associated protein 1 OS=Homo sapiens GN=KNTC1 PE=1 SV=1	1	34	18.5	0	151.65	1.0905	1.0247	1.1496	0.9943	1.0015	1.0173	0.91603	1.0242	29.953	31.61	34.437	37.535	26.354	22.18	21.661	22.426	12	4	14	16	4	4	21	10	1.2384	0.79354	33.827	12.948	12	4	1267
P50851	Lipopolysaccharide-responsive and beige-like anchor protein	LRBA	sp|P50851|LRBA_HUMAN Lipopolysaccharide-responsive and beige-like anchor protein OS=Homo sapiens GN=LRBA PE=1 SV=4	1	100	39	0	323.31	1.1596	1.4148	0.9657	0.88881	1.1124	0.96511	0.76687	0.922	11.479	15.516	12.318	13.813	14.09	22.143	19.158	11.636	76	79	81	78	126	103	146	107	1.0404	1.4869	16.481	12.477	76	79	1268
P50895	Basal cell adhesion molecule	BCAM	sp|P50895|BCAM_HUMAN Basal cell adhesion molecule OS=Homo sapiens GN=BCAM PE=1 SV=2	1	23	55.6	0	323.31	1.8209	0.76419	1.3263	2.6606	1.0722	1.503	1.2242	1.0587	26.028	14.014	11.253	20.294	42.224	7.558	14.258	11.571	52	29	54	63	34	37	41	40	2.2133	0.69164	18.698	19.878	52	29	1269
P50897	Palmitoyl-protein thioesterase 1	PPT1	sp|P50897|PPT1_HUMAN Palmitoyl-protein thioesterase 1 OS=Homo sapiens GN=PPT1 PE=1 SV=1	1	9	38.6	0	226.94	1.3438	0.83377	0.93852	1.488	1.3252	2.027	1.4798	1.2463	8.675	13.064	4.3568	8.1126	3.2175	4.3686	16.057	12.825	10	8	9	9	4	7	3	9	1.4347	0.71927	22.826	7.9831	10	8	1270
P50914	60S ribosomal protein L14	RPL14	sp|P50914|RL14_HUMAN 60S ribosomal protein L14 OS=Homo sapiens GN=RPL14 PE=1 SV=4	1	6	28.4	0	16.649	1.6292	0.83423	0.96503	1.0536	NaN	NaN	1.1497	0.9842	13.445	13.22	5.195	14.494	NaN	NaN	115.15	3.7944	8	6	7	6	0	0	10	10	1.3363	1.0403	5.6353	19.644	8	6	1271
P50990	T-complex protein 1 subunit theta	CCT8	sp|P50990|TCPQ_HUMAN T-complex protein 1 subunit theta OS=Homo sapiens GN=CCT8 PE=1 SV=4	1	36	64.6	0	259.22	0.9574	0.96329	1.0028	0.95017	0.95741	0.99167	0.95862	0.96757	9.2914	10.366	31.867	13.82	10.738	14.603	12.41	29.042	78	77	99	99	56	56	75	77	0.95343	0.99885	15.522	15.782	78	77	1272
P50991	T-complex protein 1 subunit delta	CCT4	sp|P50991|TCPD_HUMAN T-complex protein 1 subunit delta OS=Homo sapiens GN=CCT4 PE=1 SV=4	1	27	59.4	0	323.31	0.94517	0.93864	0.99038	0.97615	1.0322	0.98912	0.92816	0.90621	14.644	21.911	9.8238	9.7005	9.2524	9.1416	18.669	4.728	42	48	60	74	34	35	43	45	0.89826	0.9103	12.554	19.237	42	48	1273
P50995	Annexin A11	ANXA11	sp|P50995|ANX11_HUMAN Annexin A11 OS=Homo sapiens GN=ANXA11 PE=1 SV=1	1	3	5.5	0	3.0142	NaN	NaN	NaN	NaN	NaN	NaN	NaN	NaN	NaN	NaN	NaN	NaN	NaN	NaN	NaN	NaN	1	1	1	1	0	0	0	0	NaN	NaN	NaN	NaN	1	1	1274
P51003;Q9NRJ5;Q9BWT3	Poly(A) polymerase alpha	PAPOLA	sp|P51003|PAPOA_HUMAN Poly(A) polymerase alpha OS=Homo sapiens GN=PAPOLA PE=1 SV=4	3	11	18.1	0	17.955	1.066	NaN	0.75815	0.85883	0.83918	NaN	0.559	NaN	5.9951	NaN	9.2429	8.058	47.935	NaN	60.787	NaN	2	1	5	6	4	1	4	0	0.95439	NaN	7.1516	NaN	2	1	1275
P51148;K7ERQ8	Ras-related protein Rab-5C	RAB5C	sp|P51148|RAB5C_HUMAN Ras-related protein Rab-5C OS=Homo sapiens GN=RAB5C PE=1 SV=2;tr|K7ERQ8|K7ERQ8_HUMAN Uncharacterized protein (Fragment) OS=Homo sapiens PE=3 SV=1	2	8	47.7	0	104.59	1.5906	0.83837	1.1775	1.7326	0.56648	0.50138	1.0751	0.97529	8.2049	5.617	7.6122	13.552	7.875	13.133	20.245	14.903	10	9	6	6	2	3	7	16	1.5271	0.79152	12.772	9.6809	10	9	1276
P51149	Ras-related protein Rab-7a	RAB7A	sp|P51149|RAB7A_HUMAN Ras-related protein Rab-7a OS=Homo sapiens GN=RAB7A PE=1 SV=1	1	16	80.2	0	218.5	1.3075	1.001	1.159	1.5765	0.69605	0.97667	1.1894	0.96757	6.0003	8.9458	5.0133	28.639	30.219	9.7488	12.18	10.052	18	15	16	17	7	2	16	34	1.3603	0.94117	5.3521	13.683	18	15	1277
P51151;Q9NP90	Ras-related protein Rab-9A	RAB9A	sp|P51151|RAB9A_HUMAN Ras-related protein Rab-9A OS=Homo sapiens GN=RAB9A PE=1 SV=1	2	3	19.4	0	5.7395	NaN	2.0362	NaN	NaN	NaN	NaN	NaN	2.0903	NaN	45.38	NaN	NaN	NaN	NaN	NaN	29.568	1	3	0	0	0	0	0	2	NaN	2.1189	NaN	12.47	1	3	1278
P51153	Ras-related protein Rab-13	RAB13	sp|P51153|RAB13_HUMAN Ras-related protein Rab-13 OS=Homo sapiens GN=RAB13 PE=1 SV=1	1	7	36	0	27.863	1.5771	1.0782	1.4852	1.8571	NaN	NaN	1.1371	1.1873	7.9529	10.376	1.4391	7.6074	NaN	NaN	5.0634	2.529	5	5	4	5	0	0	2	10	1.7673	0.95774	7.0258	3.6965	5	5	1279
P51531	Probable global transcription activator SNF2L2	SMARCA2	sp|P51531|SMCA2_HUMAN Probable global transcription activator SNF2L2 OS=Homo sapiens GN=SMARCA2 PE=1 SV=2	1	14	10.1	0	5.4468	NaN	NaN	1.4444	NaN	NaN	NaN	0.87801	NaN	NaN	NaN	3.1315	NaN	NaN	NaN	11.055	NaN	0	0	2	0	1	1	3	1	NaN	NaN	NaN	NaN	0	0	1280
P51532	Transcription activator BRG1	SMARCA4	sp|P51532|SMCA4_HUMAN Transcription activator BRG1 OS=Homo sapiens GN=SMARCA4 PE=1 SV=2	1	22	15.7	0	113.79	1.3581	0.53573	1.218	1.1852	0.87589	0.86725	0.81973	1.0759	14.853	34.514	7.7962	14.53	12.282	11.846	18.814	17.547	3	3	22	20	4	4	10	8	1.474	0.69328	25.139	3.7674	3	3	1281
P51570	Galactokinase	GALK1	sp|P51570|GALK1_HUMAN Galactokinase OS=Homo sapiens GN=GALK1 PE=1 SV=1	1	15	48.7	0	28.275	1.2514	1.3512	0.94625	0.4589	NaN	NaN	NaN	NaN	27.682	17.402	2.2719	53.04	NaN	NaN	NaN	NaN	6	17	2	3	0	0	0	0	1.3873	2.0216	27.258	22.308	6	17	1282
P51571	Translocon-associated protein subunit delta	SSR4	sp|P51571|SSRD_HUMAN Translocon-associated protein subunit delta OS=Homo sapiens GN=SSR4 PE=1 SV=1	1	5	36.4	0	37.412	NaN	NaN	NaN	NaN	NaN	NaN	1.4448	1.2914	NaN	NaN	NaN	NaN	NaN	NaN	29.753	15.652	0	0	0	0	0	0	4	11	NaN	NaN	NaN	NaN	0	0	1283
P51572	B-cell receptor-associated protein 31	BCAP31	sp|P51572|BAP31_HUMAN B-cell receptor-associated protein 31 OS=Homo sapiens GN=BCAP31 PE=1 SV=3	1	9	32.9	0	20.212	1.0916	0.86201	1.0977	1.222	NaN	NaN	1.1495	1.1056	13.1	7.7844	77.31	12.631	NaN	NaN	23.638	10.685	8	10	6	6	0	0	8	25	1.0282	0.83158	8.9509	22.835	8	10	1284
P51610;Q9Y5Z7	Host cell factor 1;HCF N-terminal chain 1;HCF N-terminal chain 2;HCF N-terminal chain 3;HCF N-terminal chain 4;HCF N-terminal chain 5;HCF N-terminal chain 6;HCF C-terminal chain 1;HCF C-terminal chain 2;HCF C-terminal chain 3;HCF C-terminal chain 4;HCF C-terminal chain 5;HCF C-terminal chain 6	HCFC1	sp|P51610|HCFC1_HUMAN Host cell factor 1 OS=Homo sapiens GN=HCFC1 PE=1 SV=2	2	23	13.5	0	149.57	1.1172	0.71545	1.1203	1.0347	1.1206	1.027	0.83281	1.2049	14.02	10.171	11.966	11.366	5.4281	12.85	27.047	15.405	3	2	27	31	10	12	12	12	1.1443	1.0696	33.204	25.785	3	2	1285
P51659	Peroxisomal multifunctional enzyme type 2;(3R)-hydroxyacyl-CoA dehydrogenase;Enoyl-CoA hydratase 2	HSD17B4	sp|P51659|DHB4_HUMAN Peroxisomal multifunctional enzyme type 2 OS=Homo sapiens GN=HSD17B4 PE=1 SV=3	1	11	21.6	0	70.872	NaN	NaN	0.7843	0.81714	NaN	NaN	1.2433	0.94523	NaN	NaN	27.239	12.071	NaN	NaN	19.879	29.881	1	1	6	4	1	0	7	10	NaN	NaN	NaN	NaN	1	1	1286
P51665	26S proteasome non-ATPase regulatory subunit 7	PSMD7	sp|P51665|PSMD7_HUMAN 26S proteasome non-ATPase regulatory subunit 7 OS=Homo sapiens GN=PSMD7 PE=1 SV=2	1	14	51.9	0	191.88	0.99677	1.024	0.97535	0.89834	0.98467	1.0396	0.91379	0.92076	10.964	9.2573	8.3314	12.157	3.5085	61.51	6.8716	12.723	19	26	17	18	6	6	18	9	1.0328	1.115	26.965	11.974	19	26	1287
P51688	N-sulphoglucosamine sulphohydrolase	SGSH	sp|P51688|SPHM_HUMAN N-sulphoglucosamine sulphohydrolase OS=Homo sapiens GN=SGSH PE=1 SV=1	1	7	18.5	0	19.856	0.91728	0.81385	NaN	1.4883	1.3175	1.8791	1.3527	1.4482	10.612	9.4539	NaN	15.743	6.1921	21.664	24.637	2.7386	5	4	1	6	3	4	2	4	1.2009	0.73204	1.0574	12.148	5	4	1288
P51784	Ubiquitin carboxyl-terminal hydrolase 11	USP11	sp|P51784|UBP11_HUMAN Ubiquitin carboxyl-terminal hydrolase 11 OS=Homo sapiens GN=USP11 PE=1 SV=3	1	3	3.2	0.0018155	2.4196	NaN	0.30299	NaN	NaN	NaN	NaN	NaN	NaN	NaN	117.95	NaN	NaN	NaN	NaN	NaN	NaN	0	2	0	1	0	0	0	0	NaN	0.27473	NaN	179.24	0	2	1289
P51805	Plexin-A3	PLXNA3	sp|P51805|PLXA3_HUMAN Plexin-A3 OS=Homo sapiens GN=PLXNA3 PE=1 SV=2	1	11	9.1	0	12.028	0.92057	0.90949	0.78875	1.2769	0.7957	1.0895	NaN	NaN	49.998	8.9071	13.134	11.329	17.901	19.928	NaN	NaN	5	4	3	3	3	5	1	1	1.054	1.114	17.341	67.419	5	4	1290
P51809	Vesicle-associated membrane protein 7	VAMP7	sp|P51809|VAMP7_HUMAN Vesicle-associated membrane protein 7 OS=Homo sapiens GN=VAMP7 PE=1 SV=3	1	1	4.1	0.0088435	1.6913	NaN	NaN	NaN	NaN	NaN	NaN	NaN	NaN	NaN	NaN	NaN	NaN	NaN	NaN	NaN	NaN	0	0	0	0	0	0	0	1	NaN	NaN	NaN	NaN	0	0	1291
P51815	Zinc finger protein 75D	ZNF75D	sp|P51815|ZN75D_HUMAN Zinc finger protein 75D OS=Homo sapiens GN=ZNF75D PE=2 SV=2	1	1	2.2	0.0091401	1.6456	NaN	1.0447	NaN	NaN	NaN	NaN	NaN	NaN	NaN	14.346	NaN	NaN	NaN	NaN	NaN	NaN	1	2	0	0	0	0	0	0	NaN	1.8045	NaN	73.428	1	2	1292
P51858;Q9Y3E1	Hepatoma-derived growth factor	HDGF	sp|P51858|HDGF_HUMAN Hepatoma-derived growth factor OS=Homo sapiens GN=HDGF PE=1 SV=1	2	24	82.1	0	323.31	1.19	0.94137	1.1146	1.129	1.173	1.1198	1.0734	1.0333	11.87	15.249	10.181	15.294	15.812	14.562	22.613	7.243	29	40	54	42	21	25	31	20	1.1804	0.88803	11.948	17.864	29	40	1293
P51970	NADH dehydrogenase [ubiquinone] 1 alpha subcomplex subunit 8	NDUFA8	sp|P51970|NDUA8_HUMAN NADH dehydrogenase [ubiquinone] 1 alpha subcomplex subunit 8 OS=Homo sapiens GN=NDUFA8 PE=1 SV=3	1	2	18	0	3.6024	NaN	NaN	NaN	NaN	NaN	NaN	NaN	1.2582	NaN	NaN	NaN	NaN	NaN	NaN	NaN	5.9023	0	0	0	0	0	0	0	2	NaN	NaN	NaN	NaN	0	0	1294
P51991	Heterogeneous nuclear ribonucleoprotein A3	HNRNPA3	sp|P51991|ROA3_HUMAN Heterogeneous nuclear ribonucleoprotein A3 OS=Homo sapiens GN=HNRNPA3 PE=1 SV=2	1	12	35.7	0	59.137	1.0503	0.96713	0.97098	1.0925	NaN	NaN	1.2405	1.272	67.615	31.087	8.026	22.341	NaN	NaN	9.1028	38.39	2	4	11	8	1	1	10	20	1.2593	1.0402	10.707	18.165	2	4	1295
P52209	6-phosphogluconate dehydrogenase, decarboxylating	PGD	sp|P52209|6PGD_HUMAN 6-phosphogluconate dehydrogenase, decarboxylating OS=Homo sapiens GN=PGD PE=1 SV=3	1	35	81.2	0	323.31	0.95442	1.1757	0.95308	0.99014	1.0513	1.1478	1.0758	1.005	17.815	14.767	18.83	13.549	7.3761	12.038	12.961	25.7	79	91	57	57	30	33	53	53	0.90135	1.1557	15.052	17.289	79	91	1296
P52272	Heterogeneous nuclear ribonucleoprotein M	HNRNPM	sp|P52272|HNRPM_HUMAN Heterogeneous nuclear ribonucleoprotein M OS=Homo sapiens GN=HNRNPM PE=1 SV=3	1	16	27.1	0	65.676	NaN	NaN	0.84308	0.84173	0.96316	0.82673	0.84608	0.98841	NaN	NaN	19.844	15.34	7.3285	26.58	27.79	14.133	0	0	13	11	2	3	14	5	NaN	NaN	NaN	NaN	0	0	1297
P52292	Importin subunit alpha-1	KPNA2	sp|P52292|IMA1_HUMAN Importin subunit alpha-1 OS=Homo sapiens GN=KPNA2 PE=1 SV=1	1	18	48.2	0	323.31	1.3484	0.98163	1.4016	1.0248	0.96431	1.0409	1.2965	1.0194	13.388	29.253	26.113	8.9721	24.904	17.033	9.3717	42.385	25	16	21	23	16	18	17	12	1.2419	1.241	11.339	12.07	25	16	1298
P52294	Importin subunit alpha-5;Importin subunit alpha-5, N-terminally processed	KPNA1	sp|P52294|IMA5_HUMAN Importin subunit alpha-5 OS=Homo sapiens GN=KPNA1 PE=1 SV=3	1	4	11.3	0	36.94	1.021	1.0931	1.0473	0.96587	1.0023	1.0835	1.6461	0.22612	0	39.391	8.5091	21.722	12.238	15.816	1.8829	206.69	2	2	2	3	2	2	2	2	1.0661	1.0683	0	10.639	2	2	1299
P52306	Rap1 GTPase-GDP dissociation stimulator 1	RAP1GDS1	sp|P52306|GDS1_HUMAN Rap1 GTPase-GDP dissociation stimulator 1 OS=Homo sapiens GN=RAP1GDS1 PE=1 SV=3	1	10	20.8	0	34.022	0.93454	0.80122	0.92239	NaN	1.1359	1.02	0.85508	1.0812	8.6644	49.452	32.023	NaN	19.365	13.678	17.246	5.6062	7	4	2	1	6	4	4	2	0.87481	0.84674	12.56	12.799	7	4	1300
P52434	DNA-directed RNA polymerases I, II, and III subunit RPABC3	POLR2H	sp|P52434|RPAB3_HUMAN DNA-directed RNA polymerases I, II, and III subunit RPABC3 OS=Homo sapiens GN=POLR2H PE=1 SV=4	1	4	28.7	0	62.707	NaN	NaN	1.2679	1.4667	NaN	NaN	NaN	0.77562	NaN	NaN	18.844	55.021	NaN	NaN	NaN	32.393	1	0	3	2	1	0	0	2	NaN	NaN	NaN	NaN	1	0	1301
P52565	Rho GDP-dissociation inhibitor 1	ARHGDIA	sp|P52565|GDIR1_HUMAN Rho GDP-dissociation inhibitor 1 OS=Homo sapiens GN=ARHGDIA PE=1 SV=3	1	9	54.9	0	323.31	0.93346	1.1186	0.69976	0.9379	0.87044	0.86986	0.51565	0.50956	4.0304	12.784	12.047	9.1839	6.7189	4.9328	23.243	29.166	11	11	23	19	7	9	16	13	0.92784	0.98724	15.565	2.2361	11	11	1302
P52569	Cationic amino acid transporter 2	SLC7A2	sp|P52569|CTR2_HUMAN Cationic amino acid transporter 2 OS=Homo sapiens GN=SLC7A2 PE=1 SV=2	1	9	15.5	0	23.007	2.5314	1.6176	2.2465	2.8757	1.592	3.4484	3.139	2.0591	20.63	6.1904	24.466	14.457	29.481	50.42	88.909	34.154	18	12	9	17	4	12	8	12	3.2001	1.158	28.132	13.323	18	12	1303
P52597	Heterogeneous nuclear ribonucleoprotein F;Heterogeneous nuclear ribonucleoprotein F, N-terminally processed	HNRNPF	sp|P52597|HNRPF_HUMAN Heterogeneous nuclear ribonucleoprotein F OS=Homo sapiens GN=HNRNPF PE=1 SV=3	1	13	44.6	0	323.31	1.0144	0.84887	1.1688	1.1103	1.0483	0.98937	0.98571	1.1028	21.265	21.258	10.805	7.1761	9.4419	17.818	12.744	11.927	16	22	22	27	13	10	26	21	1.0119	0.79994	9.3373	26.712	16	22	1304
P52701	DNA mismatch repair protein Msh6	MSH6	sp|P52701|MSH6_HUMAN DNA mismatch repair protein Msh6 OS=Homo sapiens GN=MSH6 PE=1 SV=2	1	4	3.1	0	5.9544	NaN	NaN	NaN	NaN	NaN	NaN	1.0319	1.4502	NaN	NaN	NaN	NaN	NaN	NaN	14.709	33.404	1	0	0	0	0	0	3	2	NaN	NaN	NaN	NaN	1	0	1305
P52735	Guanine nucleotide exchange factor VAV2	VAV2	sp|P52735|VAV2_HUMAN Guanine nucleotide exchange factor VAV2 OS=Homo sapiens GN=VAV2 PE=1 SV=2	1	18	25.7	0	113.34	1.063	0.82992	1.0005	0.90819	0.98519	1.1653	0.71793	0.8116	11.517	8.4331	15.517	12.684	29.988	28.478	12.107	36.461	12	7	13	13	7	7	14	5	1.1503	0.82655	13.626	9.1181	12	7	1306
P52758	Ribonuclease UK114	HRSP12	sp|P52758|UK114_HUMAN Ribonuclease UK114 OS=Homo sapiens GN=HRSP12 PE=1 SV=1	1	2	19	0	28.349	NaN	NaN	1.1509	NaN	NaN	NaN	NaN	NaN	NaN	NaN	44.986	NaN	NaN	NaN	NaN	NaN	0	0	2	1	0	0	0	0	NaN	NaN	NaN	NaN	0	0	1307
P52788	Spermine synthase	SMS	sp|P52788|SPSY_HUMAN Spermine synthase OS=Homo sapiens GN=SMS PE=1 SV=2	1	19	56.3	0	323.31	0.54615	1.3762	0.70269	0.62898	NaN	0.45632	0.57835	0.55125	11.424	10.702	12.33	20.422	NaN	9.752	13.349	31.717	17	29	8	8	1	3	13	3	0.53567	1.3836	12.444	15.658	17	29	1308
P52789;P52790	Hexokinase-2	HK2	sp|P52789|HXK2_HUMAN Hexokinase-2 OS=Homo sapiens GN=HK2 PE=1 SV=2	2	25	32.8	0	95.958	0.84298	1.7517	1.2334	1.3333	NaN	NaN	NaN	NaN	11.793	21.809	14.035	30.566	NaN	NaN	NaN	NaN	15	15	10	11	0	0	0	0	1.0874	1.6292	26.979	13.506	15	15	1309
P52799	Ephrin-B2	EFNB2	sp|P52799|EFNB2_HUMAN Ephrin-B2 OS=Homo sapiens GN=EFNB2 PE=1 SV=1	1	2	8.1	0	5.4438	NaN	NaN	0.36106	NaN	NaN	NaN	NaN	NaN	NaN	NaN	8.657	NaN	NaN	NaN	NaN	NaN	0	0	2	0	0	0	0	0	NaN	NaN	NaN	NaN	0	0	1310
P52823	Stanniocalcin-1	STC1	sp|P52823|STC1_HUMAN Stanniocalcin-1 OS=Homo sapiens GN=STC1 PE=1 SV=1	1	10	44.1	0	94.079	1.3498	1.9061	0.94054	1.3137	0.80529	1.7272	1.6247	1.6135	23.796	9.601	10.049	8.0744	10.639	71.28	29.971	27.503	11	24	7	6	2	2	2	5	1.596	1.6378	18.819	5.5719	11	24	1311
P52848;Q9H3R1;O95803	Bifunctional heparan sulfate N-deacetylase/N-sulfotransferase 1;Heparan sulfate N-deacetylase 1;Heparan sulfate N-sulfotransferase 1	NDST1	sp|P52848|NDST1_HUMAN Bifunctional heparan sulfate N-deacetylase/N-sulfotransferase 1 OS=Homo sapiens GN=NDST1 PE=1 SV=1	3	10	14.2	0	9.0254	0.8684	0.69108	0.99588	1.3588	0.90359	0.69991	NaN	NaN	8.6231	2.2415	3.5683	18.734	2.2261	13.999	NaN	NaN	6	7	2	2	2	2	0	0	0.83174	0.77328	9.43	9.9025	6	7	1312
P52888	Thimet oligopeptidase	THOP1	sp|P52888|THOP1_HUMAN Thimet oligopeptidase OS=Homo sapiens GN=THOP1 PE=1 SV=2	1	29	44.3	0	44.824	1.0136	1.0021	1.1744	1.1078	1.148	0.96117	0.86306	0.95055	18.526	19.467	11.031	34.21	4.2107	26.082	31.684	7.6377	34	22	19	10	13	17	9	6	1.0175	1.0334	14.239	12.155	34	22	1313
P52895;Q04828;P42330;P17516	Aldo-keto reductase family 1 member C2;Aldo-keto reductase family 1 member C1	AKR1C2;AKR1C1	sp|P52895|AK1C2_HUMAN Aldo-keto reductase family 1 member C2 OS=Homo sapiens GN=AKR1C2 PE=1 SV=3;sp|Q04828|AK1C1_HUMAN Aldo-keto reductase family 1 member C1 OS=Homo sapiens GN=AKR1C1 PE=1 SV=1	4	7	29.4	0	27.912	1.2959	0.59743	0.9966	0.79527	1.3253	1.102	1.2043	NaN	21.965	17.066	19.961	13.469	19.821	10.553	15.096	NaN	4	12	7	7	2	2	9	1	1.1202	0.84095	28.99	9.0664	4	12	1314
P52907	F-actin-capping protein subunit alpha-1	CAPZA1	sp|P52907|CAZA1_HUMAN F-actin-capping protein subunit alpha-1 OS=Homo sapiens GN=CAPZA1 PE=1 SV=3	1	19	79	0	323.31	1.03	0.87699	0.91459	1.0434	0.96882	0.97532	1.0304	0.96692	10.409	9.2174	5.4197	6.8398	6.5871	9.0839	11.318	6.087	32	36	36	34	9	12	19	23	1.027	0.87286	7.7439	8.3826	32	36	1315
P52943	Cysteine-rich protein 2	CRIP2	sp|P52943|CRIP2_HUMAN Cysteine-rich protein 2 OS=Homo sapiens GN=CRIP2 PE=1 SV=1	1	3	32.2	0	76.325	NaN	1.6575	NaN	NaN	NaN	NaN	0.73853	0.87382	NaN	5.698	NaN	NaN	NaN	NaN	3.053	11.209	1	2	0	0	0	0	4	9	NaN	1.4857	NaN	20.119	1	2	1316
P53004	Biliverdin reductase A	BLVRA	sp|P53004|BIEA_HUMAN Biliverdin reductase A OS=Homo sapiens GN=BLVRA PE=1 SV=2	1	15	51.4	0	249.49	0.99164	0.75309	0.92788	0.82014	1.0202	0.93602	0.99276	1.0324	7.6568	19.174	18.414	14.049	3.0565	10.421	25.429	18.057	14	23	17	15	6	7	15	10	0.9575	0.7736	13.298	9.3492	14	23	1317
P53007	Tricarboxylate transport protein, mitochondrial	SLC25A1	sp|P53007|TXTP_HUMAN Tricarboxylate transport protein, mitochondrial OS=Homo sapiens GN=SLC25A1 PE=1 SV=2	1	7	31.8	0	88.093	NaN	NaN	NaN	NaN	NaN	NaN	1.794	1.3423	NaN	NaN	NaN	NaN	NaN	NaN	38.857	11.959	0	0	0	0	0	0	4	14	NaN	NaN	NaN	NaN	0	0	1318
P53041	Serine/threonine-protein phosphatase 5	PPP5C	sp|P53041|PPP5_HUMAN Serine/threonine-protein phosphatase 5 OS=Homo sapiens GN=PPP5C PE=1 SV=1	1	7	17.6	0	46.732	0.81322	0.69413	0.85345	1.0823	1.0962	1.0596	1.0491	0.64701	41.437	1.2895	19.571	29.088	25.348	18.734	59.101	36.129	3	2	5	4	3	5	4	3	0.79171	0.75473	61.634	13.927	3	2	1319
P53367	Arfaptin-1	ARFIP1	sp|P53367|ARFP1_HUMAN Arfaptin-1 OS=Homo sapiens GN=ARFIP1 PE=1 SV=2	1	4	12.9	0	3.3639	NaN	2.3156	NaN	1.3102	NaN	1.5695	NaN	NaN	NaN	66.046	NaN	54.015	NaN	3.0329	NaN	NaN	0	4	1	4	0	2	0	0	NaN	1.142	NaN	43.32	0	4	1320
P53396	ATP-citrate synthase	ACLY	sp|P53396|ACLY_HUMAN ATP-citrate synthase OS=Homo sapiens GN=ACLY PE=1 SV=3	1	60	59.9	0	323.31	1.0156	1.2923	1.0211	1.0522	1.1045	1.0566	1.0976	1.1071	15.216	10.161	9.6311	14.394	12.834	12.473	12.985	10.281	146	158	159	192	151	162	169	163	1.0486	1.2523	17.449	8.5509	146	158	1321
P53582	Methionine aminopeptidase 1	METAP1	sp|P53582|MAP11_HUMAN Methionine aminopeptidase 1 OS=Homo sapiens GN=METAP1 PE=1 SV=2	1	2	7.3	0	3.0441	NaN	NaN	NaN	NaN	NaN	NaN	NaN	NaN	NaN	NaN	NaN	NaN	NaN	NaN	NaN	NaN	1	0	0	1	0	0	0	0	NaN	NaN	NaN	NaN	1	0	1322
P53602	Diphosphomevalonate decarboxylase	MVD	sp|P53602|MVD1_HUMAN Diphosphomevalonate decarboxylase OS=Homo sapiens GN=MVD PE=1 SV=1	1	13	41.8	0	43.503	0.9043	0.84991	1.0653	0.80422	1.0477	0.74091	1.0977	NaN	11.466	17.916	4.185	23.51	8.7469	35.664	20.327	NaN	10	11	9	7	5	6	3	0	0.89765	0.96165	10.356	32.774	10	11	1323
P53609	Geranylgeranyl transferase type-1 subunit beta	PGGT1B	sp|P53609|PGTB1_HUMAN Geranylgeranyl transferase type-1 subunit beta OS=Homo sapiens GN=PGGT1B PE=1 SV=2	1	6	20.7	0.00074184	2.7609	1.1515	0.92403	NaN	NaN	NaN	NaN	NaN	NaN	19.78	29.207	NaN	NaN	NaN	NaN	NaN	NaN	2	3	1	1	0	0	0	0	1.0853	1.3575	15.345	13.288	2	3	1324
P53611	Geranylgeranyl transferase type-2 subunit beta	RABGGTB	sp|P53611|PGTB2_HUMAN Geranylgeranyl transferase type-2 subunit beta OS=Homo sapiens GN=RABGGTB PE=1 SV=2	1	4	13.9	0	11.567	0.85261	1.1379	0.88572	0.93522	NaN	NaN	NaN	NaN	4.708	6.359	11.122	6.0928	NaN	NaN	NaN	NaN	8	7	4	3	0	0	0	0	0.88896	1.04	13.851	8.65	8	7	1325
P53618	Coatomer subunit beta	COPB1	sp|P53618|COPB_HUMAN Coatomer subunit beta OS=Homo sapiens GN=COPB1 PE=1 SV=3	1	51	57	0	323.31	1.254	1.4914	1.2782	1.2122	1.3416	1.3058	1.3095	1.3956	13.818	12.212	13.665	16.421	11.381	20.132	24.134	17.908	82	103	108	123	91	80	100	110	1.3149	1.5199	11.834	12.555	82	103	1326
P53621	Coatomer subunit alpha;Xenin;Proxenin	COPA	sp|P53621|COPA_HUMAN Coatomer subunit alpha OS=Homo sapiens GN=COPA PE=1 SV=2	1	78	69	0	323.31	1.3333	1.5913	1.2272	1.2098	1.3584	1.3427	1.1931	1.2888	15.628	15.343	9.6626	10.71	9.0537	15.435	16.388	13.081	128	131	161	183	122	127	163	158	1.3293	1.6566	12.27	17.901	128	131	1327
P53634	Dipeptidyl peptidase 1;Dipeptidyl peptidase 1 exclusion domain chain;Dipeptidyl peptidase 1 heavy chain;Dipeptidyl peptidase 1 light chain	CTSC	sp|P53634|CATC_HUMAN Dipeptidyl peptidase 1 OS=Homo sapiens GN=CTSC PE=1 SV=2	1	8	21.4	0	16.629	0.51577	0.48604	0.54478	0.62918	1.3771	1.3631	NaN	0.69223	22.045	34.609	32.901	20.522	63.782	72.963	NaN	56.675	6	9	6	2	3	3	1	2	0.42743	0.4252	28.761	16.834	6	9	1328
P53675	Clathrin heavy chain 2	CLTCL1	sp|P53675|CLH2_HUMAN Clathrin heavy chain 2 OS=Homo sapiens GN=CLTCL1 PE=1 SV=2	1	24	13.4	0	3.4959	NaN	NaN	NaN	NaN	NaN	NaN	NaN	NaN	NaN	NaN	NaN	NaN	NaN	NaN	NaN	NaN	1	1	0	1	0	0	1	0	NaN	NaN	NaN	NaN	1	1	1329
P53680	AP-2 complex subunit sigma	AP2S1	sp|P53680|AP2S1_HUMAN AP-2 complex subunit sigma OS=Homo sapiens GN=AP2S1 PE=1 SV=2	1	6	35.9	0	13.193	0.95431	0.69908	1.1518	1.5156	NaN	NaN	1.1686	1.1015	10.543	7.4963	9.6727	13.871	NaN	NaN	5.0259	18.693	4	2	6	7	0	1	3	5	0.90059	0.73612	20.085	17.419	4	2	1330
P53801	Pituitary tumor-transforming gene 1 protein-interacting protein	PTTG1IP	sp|P53801|PTTG_HUMAN Pituitary tumor-transforming gene 1 protein-interacting protein OS=Homo sapiens GN=PTTG1IP PE=1 SV=1	1	2	16.7	0	10.441	0.7347	0.55589	NaN	NaN	NaN	NaN	NaN	NaN	6.7244	15.285	NaN	NaN	NaN	NaN	NaN	NaN	3	5	1	0	0	0	0	0	0.81558	0.48746	3.9113	5.3916	3	5	1331
P53985	Monocarboxylate transporter 1	SLC16A1	sp|P53985|MOT1_HUMAN Monocarboxylate transporter 1 OS=Homo sapiens GN=SLC16A1 PE=1 SV=3	1	2	6.4	0	11.72	2.5017	0.9605	2.0416	1.8586	NaN	NaN	2.9331	1.2751	6.1487	27.955	11.101	7.5383	NaN	NaN	5.9553	34.82	3	4	3	7	1	1	2	2	2.4045	0.85526	9.4592	12.854	3	4	1332
P53990	IST1 homolog	IST1	sp|P53990|IST1_HUMAN IST1 homolog OS=Homo sapiens GN=IST1 PE=1 SV=1	1	7	20.3	0	26.8	5.1106	NaN	2.9555	4.6348	NaN	2.0347	2.0801	1.7233	37.4	NaN	21.113	41.716	NaN	1.1543	28.934	9.7741	3	1	6	5	0	2	2	2	4.8376	NaN	34.469	NaN	3	1	1333
P53992	Protein transport protein Sec24C	SEC24C	sp|P53992|SC24C_HUMAN Protein transport protein Sec24C OS=Homo sapiens GN=SEC24C PE=1 SV=3	1	26	32.2	0	323.31	1.0206	1.1135	0.90015	0.93426	1.0566	0.98575	0.89558	1.0243	20.542	16.464	11.314	10.401	10.967	21.974	15.899	14.258	15	10	41	41	36	34	16	16	0.96003	1.1303	19.538	20.354	15	10	1334
P53999	Activated RNA polymerase II transcriptional coactivator p15	SUB1	sp|P53999|TCP4_HUMAN Activated RNA polymerase II transcriptional coactivator p15 OS=Homo sapiens GN=SUB1 PE=1 SV=3	1	9	60.6	0	105.4	0.79581	0.74196	0.91982	1.005	1.0063	1.2021	1.0829	1.0474	3.7023	7.9103	12.773	7.1457	12.727	31.92	8.0067	13.619	10	9	11	10	2	2	7	20	0.80937	0.68865	12.751	10.73	10	9	1335
P54105	Methylosome subunit pICln	CLNS1A	sp|P54105|ICLN_HUMAN Methylosome subunit pICln OS=Homo sapiens GN=CLNS1A PE=1 SV=1	1	5	38	0	41.271	0.84342	0.52106	0.1227	1.0331	NaN	NaN	NaN	NaN	64.741	8.592	114.25	77.167	NaN	NaN	NaN	NaN	3	4	3	3	1	0	1	0	0.81485	0.47719	11.801	11.109	3	4	1336
P54136	Arginine--tRNA ligase, cytoplasmic	RARS	sp|P54136|SYRC_HUMAN Arginine--tRNA ligase, cytoplasmic OS=Homo sapiens GN=RARS PE=1 SV=2	1	24	42.7	0	92.786	0.85556	0.89169	0.96234	0.9426	1.0899	1.0952	0.94217	0.96099	14.956	16.812	22.65	16.477	9.7536	21.697	27.878	12.249	20	19	48	48	16	23	54	37	0.8803	0.88404	18.557	23.123	20	19	1337
P54289	Voltage-dependent calcium channel subunit alpha-2/delta-1;Voltage-dependent calcium channel subunit alpha-2-1;Voltage-dependent calcium channel subunit delta-1	CACNA2D1	sp|P54289|CA2D1_HUMAN Voltage-dependent calcium channel subunit alpha-2/delta-1 OS=Homo sapiens GN=CACNA2D1 PE=1 SV=3	1	9	11.5	0	33.111	0.35129	0.35753	NaN	NaN	0.73041	0.19508	NaN	NaN	241.47	100.6	NaN	NaN	128.46	85.665	NaN	NaN	5	4	1	0	2	4	0	0	0.046898	0.4251	178.21	239.73	3	4	1338
P54577	Tyrosine--tRNA ligase, cytoplasmic;Tyrosine--tRNA ligase, cytoplasmic, N-terminally processed	YARS	sp|P54577|SYYC_HUMAN Tyrosine--tRNA ligase, cytoplasmic OS=Homo sapiens GN=YARS PE=1 SV=4	1	18	40.2	0	33.598	0.99683	0.74647	1.0045	0.90397	0.94576	1.0316	1.0161	0.99784	10.392	33.241	14.921	17.929	92.958	26.932	22.97	30.322	12	8	17	22	9	5	14	13	0.9763	0.9922	10.282	23.475	12	8	1339
P54578	Ubiquitin carboxyl-terminal hydrolase 14	USP14	sp|P54578|UBP14_HUMAN Ubiquitin carboxyl-terminal hydrolase 14 OS=Homo sapiens GN=USP14 PE=1 SV=3	1	24	63.2	0	323.31	0.89659	0.94721	0.94868	0.91905	0.94867	1.0615	0.9651	0.9218	15.792	10.817	13.306	19.572	7.1759	12.583	18.549	5.7785	36	36	44	44	28	30	33	23	0.87876	0.89189	12.223	18.991	36	35	1340
P54619;Q9UGJ0	5-AMP-activated protein kinase subunit gamma-1	PRKAG1	sp|P54619|AAKG1_HUMAN 5-AMP-activated protein kinase subunit gamma-1 OS=Homo sapiens GN=PRKAG1 PE=1 SV=1	2	9	34.7	0	76.701	0.85601	0.89972	0.85308	0.96237	NaN	NaN	1.0023	NaN	3.7682	27.815	11.444	5.9304	NaN	NaN	7.6906	NaN	6	6	4	4	0	0	2	1	0.83748	1.0248	20.129	5.829	6	6	1341
P54709	Sodium/potassium-transporting ATPase subunit beta-3	ATP1B3	sp|P54709|AT1B3_HUMAN Sodium/potassium-transporting ATPase subunit beta-3 OS=Homo sapiens GN=ATP1B3 PE=1 SV=1	1	9	36.2	0	63.896	1.5903	0.92329	1.2283	1.2554	1.3407	1.5966	1.6986	1.1736	6.391	19.546	12.767	13.711	5.9553	1.3571	12.604	11.061	17	15	18	26	5	9	13	18	1.8161	0.84248	12.023	19.74	17	15	1343
P54725	UV excision repair protein RAD23 homolog A	RAD23A	sp|P54725|RD23A_HUMAN UV excision repair protein RAD23 homolog A OS=Homo sapiens GN=RAD23A PE=1 SV=1	1	6	19.8	0	4.8823	NaN	1.0371	1.2002	NaN	0.92626	0.97314	NaN	NaN	NaN	0.36304	9.7241	NaN	11.534	12.605	NaN	NaN	1	2	5	1	3	4	0	0	NaN	0.84798	NaN	3.4067	1	2	1344
P54727	UV excision repair protein RAD23 homolog B	RAD23B	sp|P54727|RD23B_HUMAN UV excision repair protein RAD23 homolog B OS=Homo sapiens GN=RAD23B PE=1 SV=1	1	14	41.3	0	243.78	0.94847	1.0741	0.91398	1.0431	0.82895	0.9572	0.83791	0.82859	14.976	15.938	16.293	12.136	13.101	18.557	41.127	18.231	11	10	29	25	22	21	25	14	1.0331	0.90056	13.741	9.399	11	10	1345
P54753	Ephrin type-B receptor 3	EPHB3	sp|P54753|EPHB3_HUMAN Ephrin type-B receptor 3 OS=Homo sapiens GN=EPHB3 PE=1 SV=2	1	8	11.8	0	4.9814	NaN	NaN	NaN	NaN	1.8615	NaN	NaN	NaN	NaN	NaN	NaN	NaN	101.97	NaN	NaN	NaN	0	0	1	0	2	0	0	0	NaN	NaN	NaN	NaN	0	0	1346
P54760;P29322;P54756	Ephrin type-B receptor 4	EPHB4	sp|P54760|EPHB4_HUMAN Ephrin type-B receptor 4 OS=Homo sapiens GN=EPHB4 PE=1 SV=2	3	16	17.8	0	47.681	0.78695	0.68497	0.71146	1.0882	0.63398	0.71049	0.84298	0.7969	57.802	63.25	40.771	39.917	15.151	38.1	42.098	29.216	9	5	23	17	22	32	12	14	0.91231	0.38557	65.189	79.22	9	5	1347
P54764	Ephrin type-A receptor 4	EPHA4	sp|P54764|EPHA4_HUMAN Ephrin type-A receptor 4 OS=Homo sapiens GN=EPHA4 PE=1 SV=1	1	4	5.9	0	26.906	NaN	NaN	0.99537	NaN	1.1802	0.71534	NaN	NaN	NaN	NaN	18.455	NaN	4.677	13.827	NaN	NaN	1	0	4	1	2	4	0	0	NaN	NaN	NaN	NaN	1	0	1348
P54802	Alpha-N-acetylglucosaminidase;Alpha-N-acetylglucosaminidase 82 kDa form;Alpha-N-acetylglucosaminidase 77 kDa form	NAGLU	sp|P54802|ANAG_HUMAN Alpha-N-acetylglucosaminidase OS=Homo sapiens GN=NAGLU PE=1 SV=2	1	27	52	0	255.62	0.80925	1.1952	0.90579	1.1661	1.3089	1.4548	1.6626	1.5492	12.245	8.7195	13.694	24.57	12.29	12.6	7.485	13.477	45	62	18	18	29	35	11	13	0.90551	0.95307	11.842	14.02	45	62	1349
P54803	Galactocerebrosidase	GALC	sp|P54803|GALC_HUMAN Galactocerebrosidase OS=Homo sapiens GN=GALC PE=1 SV=2	1	4	7.6	0	9.2006	NaN	NaN	0.62873	0.95649	NaN	NaN	NaN	NaN	NaN	NaN	19.836	20.687	NaN	NaN	NaN	NaN	1	0	2	2	1	1	1	1	NaN	NaN	NaN	NaN	1	0	1350
P54819	Adenylate kinase 2, mitochondrial;Adenylate kinase 2, mitochondrial, N-terminally processed	AK2	sp|P54819|KAD2_HUMAN Adenylate kinase 2, mitochondrial OS=Homo sapiens GN=AK2 PE=1 SV=2	1	5	31	0	22.887	NaN	NaN	0.76508	NaN	NaN	NaN	NaN	NaN	NaN	NaN	19.841	NaN	NaN	NaN	NaN	NaN	0	0	4	1	0	0	0	1	NaN	NaN	NaN	NaN	0	0	1351
P54920;Q9H115	Alpha-soluble NSF attachment protein	NAPA	sp|P54920|SNAA_HUMAN Alpha-soluble NSF attachment protein OS=Homo sapiens GN=NAPA PE=1 SV=3	2	11	50.8	0	82.522	0.89484	1.1319	0.91576	0.94077	NaN	0.85368	NaN	NaN	38.216	18.237	23.268	25.887	NaN	35.344	NaN	NaN	8	10	7	8	1	2	0	1	1.0344	1.118	46.96	6.3486	8	10	1352
P55010	Eukaryotic translation initiation factor 5	EIF5	sp|P55010|IF5_HUMAN Eukaryotic translation initiation factor 5 OS=Homo sapiens GN=EIF5 PE=1 SV=2	1	10	27.8	0	23.713	0.78019	1.1263	0.82217	0.69907	0.73868	0.80534	0.91152	0.6423	30.943	10.55	8.982	11.913	12.017	12.78	9.3279	5.136	4	7	9	13	5	6	7	4	0.87067	1.1949	7.9355	6.2715	4	7	1353
P55011;Q13621	Solute carrier family 12 member 2	SLC12A2	sp|P55011|S12A2_HUMAN Solute carrier family 12 member 2 OS=Homo sapiens GN=SLC12A2 PE=1 SV=1	2	31	34.2	0	223.61	0.3075	0.73995	0.34135	0.55627	0.36932	0.50495	0.44255	0.45645	17.654	41.296	56.812	28.606	24.12	16.666	55.646	25.195	20	26	42	33	8	11	13	10	0.33948	0.71531	21.954	17.351	20	26	1354
P55036;A2A3N6	26S proteasome non-ATPase regulatory subunit 4	PSMD4	sp|P55036|PSMD4_HUMAN 26S proteasome non-ATPase regulatory subunit 4 OS=Homo sapiens GN=PSMD4 PE=1 SV=1	2	11	30.2	0	36.333	0.96769	1.0789	1.0212	1.0148	0.90118	0.79399	0.97726	0.90887	20.987	5.9436	8.4592	15.791	9.7572	9.1538	22.075	26.336	12	16	15	10	5	6	5	7	1.0411	1.0947	9.2642	16.164	12	16	1355
P55058	Phospholipid transfer protein	PLTP	sp|P55058|PLTP_HUMAN Phospholipid transfer protein OS=Homo sapiens GN=PLTP PE=1 SV=1	1	2	8.1	0	37.124	NaN	NaN	NaN	NaN	NaN	NaN	NaN	NaN	NaN	NaN	NaN	NaN	NaN	NaN	NaN	NaN	0	0	0	0	0	1	0	0	NaN	NaN	NaN	NaN	0	0	1356
P55060	Exportin-2	CSE1L	sp|P55060|XPO2_HUMAN Exportin-2 OS=Homo sapiens GN=CSE1L PE=1 SV=3	1	56	61.9	0	323.31	0.97933	0.79904	0.96474	0.96702	1.1914	1.0489	0.8623	0.88315	7.325	14.947	10.718	28.156	8.021	12.231	17.572	14.884	75	70	96	102	85	93	100	82	0.87878	0.8748	7.5479	9.9981	75	70	1357
P55072	Transitional endoplasmic reticulum ATPase	VCP	sp|P55072|TERA_HUMAN Transitional endoplasmic reticulum ATPase OS=Homo sapiens GN=VCP PE=1 SV=4	1	61	76.3	0	323.31	0.88877	0.98474	0.97974	0.9841	1.0302	0.95852	0.8863	0.9178	8.8298	14.673	15.187	14.105	12.985	17.968	12.248	43.329	148	172	198	208	164	169	210	198	0.90161	0.98103	12.317	15.802	148	172	1358
P55196	Afadin	MLLT4	sp|P55196|AFAD_HUMAN Afadin OS=Homo sapiens GN=MLLT4 PE=1 SV=3	1	10	7.6	0	47.166	NaN	NaN	0.63703	0.57132	0.71658	0.74824	0.63269	0.71591	NaN	NaN	10.016	18.719	17.066	11.056	30.358	8.4871	0	0	4	9	2	2	2	2	NaN	NaN	NaN	NaN	0	0	1359
P55209	Nucleosome assembly protein 1-like 1	NAP1L1	sp|P55209|NP1L1_HUMAN Nucleosome assembly protein 1-like 1 OS=Homo sapiens GN=NAP1L1 PE=1 SV=1	1	13	41.7	0	323.31	1.0581	1.0158	1.2588	1.0024	1.167	1.011	0.97439	1.0038	8.8853	14.097	7.833	5.067	8.6958	4.8948	11.783	9.8637	32	48	33	35	18	16	30	28	1.0165	1.0656	11.366	21.937	32	48	1360
P55212	Caspase-6;Caspase-6 subunit p18;Caspase-6 subunit p11	CASP6	sp|P55212|CASP6_HUMAN Caspase-6 OS=Homo sapiens GN=CASP6 PE=1 SV=2	1	1	3.8	0	4.4809	NaN	NaN	NaN	NaN	NaN	NaN	NaN	NaN	NaN	NaN	NaN	NaN	NaN	NaN	NaN	NaN	0	0	0	1	0	0	0	0	NaN	NaN	NaN	NaN	0	0	1361
P55263	Adenosine kinase	ADK	sp|P55263|ADK_HUMAN Adenosine kinase OS=Homo sapiens GN=ADK PE=1 SV=2	1	11	34.3	0	99.534	1.0391	0.89831	0.98477	0.94764	NaN	0.96435	0.95584	0.81573	16.021	14.686	42.529	8.5259	NaN	3.4053	53.929	40.94	10	13	9	8	1	3	5	2	0.97777	0.98543	12.903	10.876	10	13	1362
P55265	Double-stranded RNA-specific adenosine deaminase	ADAR	sp|P55265|DSRAD_HUMAN Double-stranded RNA-specific adenosine deaminase OS=Homo sapiens GN=ADAR PE=1 SV=4	1	15	15.6	0	93.009	NaN	1.5984	0.91464	1.0849	0.99503	0.85143	0.67426	0.81641	NaN	7.1976	20.231	16.577	15.619	6.637	37.355	14.17	1	2	11	13	4	6	20	7	NaN	1.1651	NaN	15.2	1	2	1363
P55268;A4D0S4	Laminin subunit beta-2	LAMB2	sp|P55268|LAMB2_HUMAN Laminin subunit beta-2 OS=Homo sapiens GN=LAMB2 PE=1 SV=2	2	107	66.6	0	323.31	0.9685	0.91357	1.0831	1.6105	0.97147	1.0958	1.233	0.97459	9.5414	9.1659	8.5478	17.271	7.8591	9.2542	9.7186	10.592	212	221	262	281	229	266	259	225	1.0005	0.88258	10.162	12.406	212	220	1364
P55290	Cadherin-13	CDH13	sp|P55290|CAD13_HUMAN Cadherin-13 OS=Homo sapiens GN=CDH13 PE=1 SV=1	1	5	8.4	0	13.992	NaN	NaN	1.1826	0.17536	NaN	NaN	NaN	NaN	NaN	NaN	178.43	317.16	NaN	NaN	NaN	NaN	0	0	3	4	1	1	0	1	NaN	NaN	NaN	NaN	0	0	1365
P55327	Tumor protein D52	TPD52	sp|P55327|TPD52_HUMAN Tumor protein D52 OS=Homo sapiens GN=TPD52 PE=1 SV=2	1	10	51.3	0	71.957	1.1952	0.8383	0.87611	1.1752	NaN	NaN	NaN	NaN	9.9185	12.969	33.785	43.393	NaN	NaN	NaN	NaN	7	6	12	3	0	0	0	0	1.128	0.88011	8.3773	32.678	7	6	1366
P55735	Protein SEC13 homolog	SEC13	sp|P55735|SEC13_HUMAN Protein SEC13 homolog OS=Homo sapiens GN=SEC13 PE=1 SV=3	1	12	64.6	0	260.59	1.0988	1.0741	1.0928	1.0548	1.0203	1.0196	1.2361	1.1879	15.396	20.007	5.8111	3.1544	9.9118	19.7	6.2604	2.925	10	16	7	10	2	2	8	3	1.0929	1.1479	11.62	21.177	10	16	1367
P55769	NHP2-like protein 1;NHP2-like protein 1, N-terminally processed	NHP2L1	sp|P55769|NH2L1_HUMAN NHP2-like protein 1 OS=Homo sapiens GN=SNU13 PE=1 SV=3	1	4	33.6	0	29.364	NaN	NaN	NaN	NaN	NaN	NaN	NaN	0.77267	NaN	NaN	NaN	NaN	NaN	NaN	NaN	40.85	0	0	0	0	0	0	0	5	NaN	NaN	NaN	NaN	0	0	1368
P55786;A6NEC2	Puromycin-sensitive aminopeptidase	NPEPPS	sp|P55786|PSA_HUMAN Puromycin-sensitive aminopeptidase OS=Homo sapiens GN=NPEPPS PE=1 SV=2	2	59	67.8	0	323.31	0.91537	1.0709	0.85799	0.92664	1.0455	1.0102	0.86543	0.83683	25.287	13.054	11.34	16.228	7.1622	8.5434	11.165	14.91	107	129	127	127	140	150	115	111	0.88003	1.0497	27.119	17.342	107	129	1369
P55884	Eukaryotic translation initiation factor 3 subunit B	EIF3B	sp|P55884|EIF3B_HUMAN Eukaryotic translation initiation factor 3 subunit B OS=Homo sapiens GN=EIF3B PE=1 SV=3	1	51	63.3	0	323.31	1.0434	1.093	1.1013	1.025	0.90061	0.92561	1.0528	1.0315	18.848	23.021	13.885	9.3584	22.015	11.534	13.348	38.295	85	92	104	105	85	87	87	81	1.0717	1.0561	18.003	21.283	85	92	1371
P56159	GDNF family receptor alpha-1	GFRA1	sp|P56159|GFRA1_HUMAN GDNF family receptor alpha-1 OS=Homo sapiens GN=GFRA1 PE=2 SV=2	1	13	30.8	0	104.94	0.37911	0.11293	0.30314	0.43319	0.54476	0.42781	0.63735	0.53091	24.699	42.185	27.844	61.985	5.9329	6.3259	40.528	29.469	20	14	8	7	2	2	5	4	0.27543	0.1391	36.249	67.581	20	14	1372
P56192	Methionine--tRNA ligase, cytoplasmic	MARS	sp|P56192|SYMC_HUMAN Methionine--tRNA ligase, cytoplasmic OS=Homo sapiens GN=MARS PE=1 SV=2	1	30	42.9	0	323.31	0.87996	0.76763	0.80935	0.90058	0.92058	1.019	0.85847	0.87812	12.098	16.342	10.191	24.4	23.361	22.431	22.218	7.9869	20	17	26	34	23	22	33	24	0.80067	0.9906	6.8694	13.306	20	17	1373
P56377	AP-1 complex subunit sigma-2	AP1S2	sp|P56377|AP1S2_HUMAN AP-1 complex subunit sigma-2 OS=Homo sapiens GN=AP1S2 PE=1 SV=1	1	2	10.8	0.0035051	2.0181	NaN	NaN	NaN	NaN	NaN	NaN	NaN	NaN	NaN	NaN	NaN	NaN	NaN	NaN	NaN	NaN	1	1	0	1	0	0	1	1	NaN	NaN	NaN	NaN	1	1	1374
P56385	ATP synthase subunit e, mitochondrial	ATP5I	sp|P56385|ATP5I_HUMAN ATP synthase subunit e, mitochondrial OS=Homo sapiens GN=ATP5I PE=1 SV=2	1	3	42	0.0021716	2.3794	NaN	NaN	NaN	NaN	NaN	NaN	1.1654	1.2144	NaN	NaN	NaN	NaN	NaN	NaN	8.307	13.305	0	0	0	0	0	0	4	7	NaN	NaN	NaN	NaN	0	0	1375
P56537;A0A0U1RQV5	Eukaryotic translation initiation factor 6	EIF6	sp|P56537|IF6_HUMAN Eukaryotic translation initiation factor 6 OS=Homo sapiens GN=EIF6 PE=1 SV=1	2	8	46.9	0	153.46	1.0508	0.8799	1.1025	1.1099	NaN	1.1156	1.2539	NaN	15.546	24.355	2.0157	9.4908	NaN	1.1191	27.141	NaN	9	9	8	6	0	2	2	1	1.0196	0.86004	5.0342	6.9491	9	9	1376
P56545	C-terminal-binding protein 2	CTBP2	sp|P56545|CTBP2_HUMAN C-terminal-binding protein 2 OS=Homo sapiens GN=CTBP2 PE=1 SV=1	1	4	10.8	0	6.2923	1.1171	NaN	NaN	0.68786	NaN	NaN	0.96296	NaN	1.6696	NaN	NaN	9.5626	NaN	NaN	26.655	NaN	2	1	1	3	0	0	3	0	1.0852	NaN	0.18122	NaN	2	1	1377
P56556	NADH dehydrogenase [ubiquinone] 1 alpha subcomplex subunit 6	NDUFA6	sp|P56556|NDUA6_HUMAN NADH dehydrogenase [ubiquinone] 1 alpha subcomplex subunit 6 OS=Homo sapiens GN=NDUFA6 PE=1 SV=3	1	3	22.7	0	3.4978	NaN	NaN	NaN	NaN	NaN	NaN	NaN	1.186	NaN	NaN	NaN	NaN	NaN	NaN	NaN	81.973	0	0	0	0	0	0	1	5	NaN	NaN	NaN	NaN	0	0	1378
P57053	Histone H2B type F-S	H2BFS	sp|P57053|H2BFS_HUMAN Histone H2B type F-S OS=Homo sapiens GN=H2BFS PE=1 SV=2	1	8	49.2	0	168.17	1.2561	0.71929	0.9784	0.8673	0.87249	1.08	1.258	1.3138	3.7052	10.943	7.4998	6.2198	6.3523	8.2509	3.6962	14.717	11	10	12	13	33	21	55	64	1.3207	0.55998	4.5788	8.1445	11	10	1379
P57088	Transmembrane protein 33	TMEM33	sp|P57088|TMM33_HUMAN Transmembrane protein 33 OS=Homo sapiens GN=TMEM33 PE=1 SV=2	1	3	11.7	0	10.818	NaN	NaN	NaN	NaN	NaN	NaN	1.2437	1.0904	NaN	NaN	NaN	NaN	NaN	NaN	13.27	8.8893	0	0	0	1	0	0	4	7	NaN	NaN	NaN	NaN	0	0	1380
P57735	Ras-related protein Rab-25	RAB25	sp|P57735|RAB25_HUMAN Ras-related protein Rab-25 OS=Homo sapiens GN=RAB25 PE=1 SV=2	1	5	22.1	0	5.7338	1.1189	1.0306	NaN	NaN	NaN	NaN	NaN	1.2899	2.0043	14.234	NaN	NaN	NaN	NaN	NaN	8.0581	3	3	1	1	0	0	0	2	1.0755	1.07	24.653	12.511	3	3	1381
P57737	Coronin-7	CORO7	sp|P57737|CORO7_HUMAN Coronin-7 OS=Homo sapiens GN=CORO7 PE=1 SV=2	1	8	12.6	0	31.416	0.96126	NaN	1.0287	0.87799	NaN	0.97108	1.0703	NaN	4.4225	NaN	10.574	20.314	NaN	18.433	65.27	NaN	4	1	5	9	1	2	4	1	1.0561	NaN	11.961	NaN	4	1	1382
P58107	Epiplakin	EPPK1	sp|P58107|EPIPL_HUMAN Epiplakin OS=Homo sapiens GN=EPPK1 PE=1 SV=2	1	134	69.4	0	323.31	0.84233	1.3523	0.77958	0.70906	0.77893	0.80797	1.1803	1.4263	13.968	9.0031	15.575	23.31	14.257	14.755	17.523	28.769	137	133	164	202	189	189	188	166	1.0773	1.0149	17.463	18.588	137	133	1383
P59998;A0A0A6YYG9	Actin-related protein 2/3 complex subunit 4	ARPC4;ARPC4-TTLL3	sp|P59998|ARPC4_HUMAN Actin-related protein 2/3 complex subunit 4 OS=Homo sapiens GN=ARPC4 PE=1 SV=3;tr|A0A0A6YYG9|A0A0A6YYG9_HUMAN Protein ARPC4-TTLL3 OS=Homo sapiens GN=ARPC4-TTLL3 PE=4 SV=1	2	10	72	0	307.75	0.82244	0.87441	0.77924	0.92956	0.98256	0.72217	0.87357	0.87489	8.8163	7.8716	5.4372	14.254	15.815	16.948	14.229	19.265	10	12	12	11	8	7	15	19	0.80531	0.87875	8.5794	7.1526	10	12	1384
P60033	CD81 antigen	CD81	sp|P60033|CD81_HUMAN CD81 antigen OS=Homo sapiens GN=CD81 PE=1 SV=1	1	5	30.9	0	323.31	2.2462	1.1523	2.0773	2.7386	1.7865	2.1512	1.9674	1.6765	7.5029	7.0133	5.3666	9.3043	10.936	13.128	25.217	5.7273	16	15	21	26	4	5	4	7	2.1876	1.0432	5.7056	3.9247	16	15	1385
P60174	Triosephosphate isomerase	TPI1	sp|P60174|TPIS_HUMAN Triosephosphate isomerase OS=Homo sapiens GN=TPI1 PE=1 SV=3	1	22	79.7	0	323.31	1.1934	1.1741	1.0438	1.1066	1.1309	0.96747	0.97418	0.97892	9.5301	9.9636	11.253	5.2874	13.243	16.244	10.408	9.6643	54	67	65	64	40	48	50	49	1.2052	1.1128	12.351	12.867	54	66	1386
P60228	Eukaryotic translation initiation factor 3 subunit E	EIF3E	sp|P60228|EIF3E_HUMAN Eukaryotic translation initiation factor 3 subunit E OS=Homo sapiens GN=EIF3E PE=1 SV=1	1	19	46.7	0	220.27	0.96284	0.89822	0.98038	0.90015	1.2001	1.0021	1.005	0.93764	7.3774	13.529	10.196	11.716	12.41	14.357	12.241	4.9543	17	16	13	20	5	3	13	6	1.0204	0.84401	19.162	19.888	17	16	1387
P60468	Protein transport protein Sec61 subunit beta	SEC61B	sp|P60468|SC61B_HUMAN Protein transport protein Sec61 subunit beta OS=Homo sapiens GN=SEC61B PE=1 SV=2	1	3	37.5	0	15.377	NaN	NaN	NaN	NaN	NaN	NaN	1.3279	1.0717	NaN	NaN	NaN	NaN	NaN	NaN	23.836	5.5506	0	0	0	0	0	0	2	8	NaN	NaN	NaN	NaN	0	0	1388
P60510	Serine/threonine-protein phosphatase 4 catalytic subunit	PPP4C	sp|P60510|PP4C_HUMAN Serine/threonine-protein phosphatase 4 catalytic subunit OS=Homo sapiens GN=PPP4C PE=1 SV=1	1	9	40.4	0	63.002	0.7575	0.76268	0.83291	0.79208	NaN	NaN	NaN	NaN	11.345	45.145	0.31587	40.013	NaN	NaN	NaN	NaN	7	6	2	4	0	0	1	0	0.99156	0.89892	44.876	17.69	7	6	1389
P60660;P14649	Myosin light polypeptide 6	MYL6	sp|P60660|MYL6_HUMAN Myosin light polypeptide 6 OS=Homo sapiens GN=MYL6 PE=1 SV=2	2	7	48.3	0	73.425	0.91348	0.86853	0.83433	1.0854	NaN	NaN	1.0252	1.1629	4.869	7.5374	12.953	4.2206	NaN	NaN	13.261	14.136	6	7	9	8	1	0	3	9	0.96022	0.83844	3.8388	15.311	6	7	1390
P60709;A5A3E0	Actin, cytoplasmic 1;Actin, cytoplasmic 1, N-terminally processed	ACTB	sp|P60709|ACTB_HUMAN Actin, cytoplasmic 1 OS=Homo sapiens GN=ACTB PE=1 SV=1	2	31	87.7	0	169.65	0.83581	1.0615	0.79707	1.2686	0.76404	0.84648	0.88758	0.80716	8.0485	7.8255	16.087	27.405	24.727	11.317	11.984	11.907	7	10	9	11	6	4	9	8	0.84827	1.1876	12.508	6.4416	7	10	1391
P60842	Eukaryotic initiation factor 4A-I	EIF4A1	sp|P60842|IF4A1_HUMAN Eukaryotic initiation factor 4A-I OS=Homo sapiens GN=EIF4A1 PE=1 SV=1	1	31	79.6	0	323.31	0.96307	1.0168	1.0296	0.92812	0.88512	0.89535	0.89176	0.84318	14.949	17.098	9.5459	9.4927	12.764	7.809	7.5084	13.201	57	80	70	66	24	30	65	49	1.0555	1.0334	8.6423	9.0945	57	80	1392
P60866	40S ribosomal protein S20	RPS20	sp|P60866|RS20_HUMAN 40S ribosomal protein S20 OS=Homo sapiens GN=RPS20 PE=1 SV=1	1	4	23.5	0	57.038	1.4182	0.95331	0.85661	0.96758	1.0719	1.0682	1.3521	0.9281	3.5493	7.4907	7.5811	8.0055	4.9323	11.853	5.9406	13.871	6	8	5	4	2	2	8	20	1.0949	1.0298	3.6114	2.5812	6	8	1393
P60900	Proteasome subunit alpha type-6	PSMA6	sp|P60900|PSA6_HUMAN Proteasome subunit alpha type-6 OS=Homo sapiens GN=PSMA6 PE=1 SV=1	1	24	75.2	0	323.31	0.97155	0.97706	0.98026	0.94727	1.0881	0.98484	1.0053	0.9933	8.8083	9.1913	18.573	8.9743	16.994	11.769	7.2855	8.7825	41	52	26	25	7	6	15	17	0.96417	0.92728	7.382	12.56	41	52	1394
P60903	Protein S100-A10	S100A10	sp|P60903|S10AA_HUMAN Protein S100-A10 OS=Homo sapiens GN=S100A10 PE=1 SV=2	1	3	45.4	0	31.899	NaN	NaN	0.76827	0.75556	0.71386	NaN	1.0446	1.0618	NaN	NaN	26.228	2.3253	24.197	NaN	26.359	3.8004	0	0	2	3	5	1	13	22	NaN	NaN	NaN	NaN	0	0	1395
P60953;P17081;Q9H4E5	Cell division control protein 42 homolog	CDC42	sp|P60953|CDC42_HUMAN Cell division control protein 42 homolog OS=Homo sapiens GN=CDC42 PE=1 SV=2	3	8	48.2	0	217.39	1.808	0.88318	1.431	1.721	NaN	NaN	1.1848	0.99433	8.8639	2.6304	10.656	39.217	NaN	NaN	9.2317	10.222	11	10	7	10	0	0	6	9	1.9281	0.88964	8.1797	5.3636	11	10	1396
[truncated: 1,629 more rows]

## Sheet: ST2b
Supplementary Table 2b: List of EV characteristic proteins enriched in CMs of both SCYL1 KO #1 and #2 MCF7 clones compared with WT cell CM, from table ST3A. The 5 indicated categories correspond to MISEV2018 guidelines for identification of extracellular vesicles. At least one protein of categories 1a or 1b, 2a (optional 2b) and 3a or 3b must be analyzed to demonstrate the presence of EVs and the…
[truncated: 56 more rows]

[truncated: 1 more sheets: ST2c]
