# Supplementary material for: mTORC1 controls Golgi architecture and vesicle secretion by phosphorylation of SCYL1
Source: Nat Commun. 2022 Aug 10;13:4685. doi: 10.1038/s41467-022-32487-7 (PMC9365812; doi:10.1038/s41467-022-32487-7)
Supplement: Supplementary file 6 — Supplementary Data 3 [file 41467_2022_32487_MOESM6_ESM.xlsx]

## Sheet: heavy Phospho (STY)Sites
Supplementary Table 3: In vitro kinase assays using FLAG-MTOR purified mTORC1 holo-complexes and HA-SCYL1 as input. Three biological replicates using 18O-labelled ATP, with and without wortmanin as kinase inhibitor were performed, respectively (1-3). The three listed phosphosites were only identified in samples without wortmanin. Ser754 was manualy annotaed due to the high abundance of the respec…
Proteins	Positions within proteins	Localization prob	PEP	Score	Number of heavy Phospho (STY)	Amino acid	heavy Phospho (STY) Probabilities	norm. int. Wort_1	norm. int. Wort_2	norm. int. Wort_3	norm. int. w/o Wort_1	norm. int. w/o Wort_2	norm. int. w/o Wort_3	average Ratio mTORC1/mTORC1_Wort
sp|Q96KG9|SCYL1_HUMAN	41	0.999999	4.73557e-251	208.68	1	S	ATGS(1)PVSIFVYDVK	0	0	0	0.00744942	0.0336332	0.0152425	>100
sp|Q96KG9|SCYL1_HUMAN	732	0.910342	0	309.78	1	S	LASEYNWGGPES(0.91)S(0.09)DKGDPFATLSAR	0	0	0	0.00504279	0.055843	0	>100
sp|Q96KG9|SCYL1_HUMAN	754	1	manual	manual	1	S	PDS(1)WGEDNWEGLETDSR	0	0	0	6.61929e-05	0.000163223	3.60122e-05	>100
Protein intensities in all replictaes								Number of identified peptides in all replicates
	Wort_1	Wort_2	Wort_3	w/o Wort_1	w/o Wort_2	w/o Wort_3		Wort_1	Wort_2	Wort_3	w/o Wort_1	w/o Wort_2	w/o Wort_3
MLST8	79050000	77051000	92674000	77723000	81539000	91943000		12	13	13	13	13	13
MTOR	254100000	251670000	249870000	206190000	223590000	232060000		139	139	140	137	139	143
RPTOR	547810	372400	3971000	349670	514600	335640		10	6	19	12	12	7
SCYL1	805230000	855370000	886830000	882270000	863850000	877480000		43	44	43	42	44	44
