# Supplementary material for: mTORC1 controls Golgi architecture and vesicle secretion by phosphorylation of SCYL1
Source: Nat Commun. 2022 Aug 10;13:4685. doi: 10.1038/s41467-022-32487-7 (PMC9365812; doi:10.1038/s41467-022-32487-7)
Supplement: Supplementary file 7 — Supplementary Data 4 [file 41467_2022_32487_MOESM7_ESM.xlsx]

## Sheet: ST4a - proteinGroups
Supplementary Table 4a: List of identified proteins in SCYL1-BioID AP comparing SILAC labeled SCYL1-WT and mutant cells to cells expressing BirA-only. SILAC labeled HA-BirA-SCYL1 cells were compared to BirA-only cells (BirA). WT SCYL1 (SCYL1) was analyzed in 12 biological replicates (Exp01-12), mutant SCYL1 (SCYL1-S754A, _A; SCYL1-S754E, _E) were analyzed in 6 biological replicates each (Exp01-Ex…
Protein IDs	Protein names	Gene names	Fasta headers	Number of proteins	Peptides	Sequence coverage [%]	Q-value	Score	Ratio SCYL1/BirA normalized Exp01	Ratio SCYL1/BirA normalized Exp02	Ratio SCYL1/BirA normalized Exp03	Ratio SCYL1/BirA normalized Exp04	Ratio SCYL1/BirA normalized Exp05	Ratio SCYL1/BirA normalized Exp06	Ratio SCYL1/BirA normalized Exp07	Ratio SCYL1/BirA normalized Exp08	Ratio SCYL1/BirA normalized Exp09	Ratio SCYL1/BirA normalized Exp10	Ratio SCYL1/BirA normalized Exp11	Ratio SCYL1/BirA normalized Exp12	Ratio SCYL1_A/BirA normalized Exp01	Ratio SCYL1_A/BirA normalized Exp02	Ratio SCYL1_A/BirA normalized Exp03	Ratio SCYL1_A/BirA normalized Exp04	Ratio SCYL1_A/BirA normalized Exp05	Ratio SCYL1_A/BirA normalized Exp06	Ratio SCYL1_E/BirA normalized Exp01	Ratio SCYL1_E/BirA normalized Exp02	Ratio SCYL1_E/BirA normalized Exp03	Ratio SCYL1_E/BirA normalized Exp04	Ratio SCYL1_E/BirA normalized Exp05	Ratio SCYL1_E/BirA normalized Exp06	Ratio SCYL1/BirA variability [%] Exp01	Ratio SCYL1/BirA variability [%] Exp02	Ratio SCYL1/BirA variability [%] Exp03	Ratio SCYL1/BirA variability [%] Exp04	Ratio SCYL1/BirA variability [%] Exp05	Ratio SCYL1/BirA variability [%] Exp06	Ratio SCYL1/BirA variability [%] Exp07	Ratio SCYL1/BirA variability [%] Exp08	Ratio SCYL1/BirA variability [%] Exp09	Ratio SCYL1/BirA variability [%] Exp10	Ratio SCYL1/BirA variability [%] Exp11	Ratio SCYL1/BirA variability [%] Exp12	Ratio SCYL1_A/BirA variability [%] Exp01	Ratio SCYL1_A/BirA variability [%] Exp02	Ratio SCYL1_A/BirA variability [%] Exp03	Ratio SCYL1_A/BirA variability [%] Exp04	Ratio SCYL1_A/BirA variability [%] Exp05
A0A096LPI6;P30042	ES1 protein homolog, mitochondrial	C21orf33	tr|A0A096LPI6|A0A096LPI6_HUMAN Uncharacterized protein (Fragment) OS=Homo sapiens PE=4 SV=2;sp|P30042|ES1_HUMAN ES1 protein homolog, mitochondrial OS=Homo sapiens GN=C21orf33 PE=1 SV=3	2	8	37.3	0	33.493	NaN	1.0905	NaN	0.89658	1.3017	1.1621	0.86778	1.1176	1.2393	1.1607	1.0613	1.0591	NaN	1.197	NaN	1.1856	1.3001	1.4452	1.0994	1.009	1.2858	1.6374	1.1944	1.2599	NaN	25.761	NaN	78.079	54.192	16.035	8.2157	15.749	6.8416	164.98	24.201	8.2412	NaN	25.934	NaN	1.6804	9.3546
A0A0A6YYL6;P18621	60S ribosomal protein L17	RPL17-C18orf32;RPL17	tr|A0A0A6YYL6|A0A0A6YYL6_HUMAN Protein RPL17-C18orf32 OS=Homo sapiens GN=RPL17-C18orf32 PE=3 SV=1;sp|P18621|RL17_HUMAN 60S ribosomal protein L17 OS=Homo sapiens GN=RPL17 PE=1 SV=3	2	12	45.6	0	136.08	0.99811	0.98125	0.99929	1.0145	0.96753	0.99055	1.0434	1.1924	1.1174	1.0516	1.0219	0.99473	0.96654	1.0715	0.9653	0.98533	1.1214	1.0589	0.9578	0.90812	1.0033	0.95331	1.0338	0.94446	20.69	12.214	19.48	31.38	9.7409	5.8607	4.7794	18.12	7.5133	6.3109	4.4803	15.391	14.526	10.75	13.973	8.0521	6.3423
A0A0B4J1V8;Q9NQ55	Suppressor of SWI4 1 homolog	PPAN-P2RY11;PPAN	tr|A0A0B4J1V8|A0A0B4J1V8_HUMAN HCG2039996 OS=Homo sapiens GN=PPAN-P2RY11 PE=3 SV=1;sp|Q9NQ55|SSF1_HUMAN Suppressor of SWI4 1 homolog OS=Homo sapiens GN=PPAN PE=2 SV=1	2	11	15.2	0	36.879	0.89717	1.4206	1.3455	1.5154	1.1362	1.6332	0.99954	1.0947	1.2225	1.3168	1.0298	1.1316	1.0439	1.3229	1.4299	0.8896	1.0741	1.1069	0.98508	1.6058	1.8621	1.2413	1.0754	1.2202	44.503	8.0779	13.267	24.6	55.45	7.9721	13.145	9.1989	36.968	28.901	31.13	21.685	32.488	1.3877	39.486	8.4237	17.966
A0A0B4J2A0;Q9UHJ6	Sedoheptulokinase	TRPV1;SHPK	tr|A0A0B4J2A0|A0A0B4J2A0_HUMAN Uncharacterized protein OS=Homo sapiens PE=1 SV=1;sp|Q9UHJ6|SHPK_HUMAN Sedoheptulokinase OS=Homo sapiens GN=SHPK PE=1 SV=3	2	14	41.8	0	68.175	0.95682	0.90401	1.0003	0.9946	0.74742	0.82567	0.90025	0.93286	1.0726	0.98448	0.66316	0.88649	0.88895	1.182	0.9555	0.87349	0.99532	0.99173	0.86693	0.94656	0.70312	0.68922	0.92732	0.71952	25.023	11.868	68.641	19.291	59.866	80.89	32.334	24.321	70.969	39.773	24.657	26.588	13.203	14.489	35.777	47.106	25.389
A0A0C4DFX4;Q6ZRS2	Helicase SRCAP	SRCAP	tr|A0A0C4DFX4|A0A0C4DFX4_HUMAN Uncharacterized protein (Fragment) OS=Homo sapiens PE=4 SV=1;sp|Q6ZRS2|SRCAP_HUMAN Helicase SRCAP OS=Homo sapiens GN=SRCAP PE=1 SV=3	2	25	9.1	0	33.473	NaN	1.0426	1.1728	1.2699	1.1677	1.2991	0.47929	0.39057	0.48541	0.3386	0.25391	0.30411	NaN	1.0573	1.2141	0.41437	0.46772	0.43838	1.2964	1.2552	1.4233	0.34483	0.28813	0.36728	NaN	10.506	68.238	12.689	140.79	12.802	9.4195	44.106	55.316	13.616	20.666	31.188	NaN	19.805	53.793	25.982	40.282
A0A0U1RRB3;Q8IYT2	Cap-specific mRNA (nucleoside-2-O-)-methyltransferase 2	CMTR2	tr|A0A0U1RRB3|A0A0U1RRB3_HUMAN Uncharacterized protein OS=Homo sapiens PE=4 SV=1;sp|Q8IYT2|CMTR2_HUMAN Cap-specific mRNA (nucleoside-2-O-)-methyltransferase 2 OS=Homo sapiens GN=CMTR2 PE=1 SV=2	2	4	5.6	0.00031466	3.47	NaN	NaN	NaN	NaN	NaN	NaN	NaN	NaN	NaN	0.65116	NaN	11.233	NaN	NaN	NaN	NaN	NaN	NaN	NaN	NaN	NaN	0.68873	NaN	0.87317	NaN	NaN	NaN	NaN	NaN	NaN	NaN	NaN	NaN	16.191	NaN	129.5	NaN	NaN	NaN	NaN	NaN
A0A0U1RRH7;Q99878;Q96KK5;Q9BTM1;P20671;P0C0S8;Q16777;Q6FI13;Q93077;Q7L7L0;P04908;P16104;Q8IUE6;Q96QV6;Q71UI9;P0C0S5;REV__Q8NB25	Histone H2A type 1-J;Histone H2A type 1-H;Histone H2A.J;Histone H2A type 1-D;Histone H2A type 1;Histone H2A type 2-C;Histone H2A type 2-A;Histone H2A type 1-C;Histone H2A type 3;Histone H2A type 1-B/E;Histone H2AX;Histone H2A type 2-B;Histone H2A type 1-A	HIST1H2AJ;HIST1H2AH;H2AFJ;HIST1H2AD;HIST1H2AG;HIST2H2AC;HIST2H2AA3;HIST1H2AC;HIST3H2A;HIST1H2AB;H2AFX;HIST2H2AB;HIST1H2AA	tr|A0A0U1RRH7|A0A0U1RRH7_HUMAN Histone H2A OS=Homo sapiens PE=3 SV=1;sp|Q99878|H2A1J_HUMAN Histone H2A type 1-J OS=Homo sapiens GN=HIST1H2AJ PE=1 SV=3;sp|Q96KK5|H2A1H_HUMAN Histone H2A type 1-H OS=Homo sapiens GN=HIST1H2AH PE=1 SV=3;sp|Q9BTM1|H2AJ_HUMAN Hi	17	6	44.1	0	21.813	NaN	NaN	0.64513	0.48572	NaN	0.56433	0.30878	NaN	NaN	0.16711	0.21632	0.16858	NaN	NaN	0.90358	0.39288	NaN	NaN	0.42091	NaN	0.56003	0.24653	0.21294	0.19308	NaN	NaN	12.475	8.755	NaN	27.205	6.2369	NaN	NaN	0.36357	8.9318	4.0998	NaN	NaN	5.4881	4.6469	NaN
A0AV96	RNA-binding protein 47	RBM47	sp|A0AV96|RBM47_HUMAN RNA-binding protein 47 OS=Homo sapiens GN=RBM47 PE=1 SV=2	1	16	37.4	0	71.084	0.8233	0.81012	0.82425	0.86703	0.91088	0.89751	0.8999	0.87361	0.93808	1.0142	0.91668	0.92205	0.75673	0.80042	0.69613	0.81229	0.9002	0.81989	0.79723	0.82838	0.75534	0.89662	0.81682	0.828	21.913	14.637	23.98	9.3789	14.73	6.2598	14.12	8.047	10.277	8.0754	10.243	6.8619	15.225	9.7822	18.411	13.033	7.9246
A0AVT1	Ubiquitin-like modifier-activating enzyme 6	UBA6	sp|A0AVT1|UBA6_HUMAN Ubiquitin-like modifier-activating enzyme 6 OS=Homo sapiens GN=UBA6 PE=1 SV=1	1	20	20.9	0	36.815	0.71264	0.72015	0.71612	0.68287	0.58429	0.75009	0.85919	NaN	0.68455	0.61084	0.78086	NaN	0.70735	0.79168	0.71979	0.65723	NaN	0.58921	0.7357	0.75709	0.70721	0.43437	0.78652	NaN	18.199	15.062	12.216	28.001	17.677	12.688	4.6356	NaN	11.007	97.726	10.798	NaN	7.9641	16.349	19.955	16.006	NaN
A0FGR8	Extended synaptotagmin-2	ESYT2	sp|A0FGR8|ESYT2_HUMAN Extended synaptotagmin-2 OS=Homo sapiens GN=ESYT2 PE=1 SV=1	1	31	42.2	0	241.84	1.5291	1.3933	1.4344	1.4081	1.556	1.4078	1.0725	1.1639	1.1351	1.2689	1.1349	1.1772	1.5099	1.3673	1.3584	1.1549	1.2352	1.2207	1.3878	1.402	1.5396	1.3135	1.1223	1.3042	13.104	36.49	17.933	10.467	13.36	14.566	27.537	18.29	14.033	21.839	25.066	17.462	8.4564	28.325	10.278	30.917	19.398
A0MZ66	Shootin-1	KIAA1598	sp|A0MZ66|SHOT1_HUMAN Shootin-1 OS=Homo sapiens GN=SHTN1 PE=1 SV=4	1	35	57.1	0	280.18	1.4539	1.2933	NaN	3.0601	1.1147	1.9679	0.26516	0.30327	0.27248	0.28237	0.30778	0.2574	1.1446	1.4053	NaN	0.30575	0.31516	0.30917	2.8904	1.3005	1.5563	0.26401	0.29791	0.24504	11.517	43.631	NaN	42.118	76.657	25.901	15.183	9.8246	18.287	9.2948	25.91	14.789	6.7649	38.015	NaN	53.115	9.9174
A0PJW6	Transmembrane protein 223	TMEM223	sp|A0PJW6|TM223_HUMAN Transmembrane protein 223 OS=Homo sapiens GN=TMEM223 PE=1 SV=1	1	4	26.2	0.0011703	2.5293	NaN	NaN	NaN	NaN	NaN	0.92924	NaN	NaN	0.74368	1.339	NaN	NaN	NaN	NaN	NaN	NaN	NaN	0.71152	NaN	NaN	0.775	1.1811	NaN	NaN	NaN	NaN	NaN	NaN	NaN	14.264	NaN	NaN	16.71	34.421	NaN	NaN	NaN	NaN	NaN	NaN	NaN
A0PK00	Transmembrane protein 120B	TMEM120B	sp|A0PK00|T120B_HUMAN Transmembrane protein 120B OS=Homo sapiens GN=TMEM120B PE=1 SV=1	1	1	5.6	0.0003123	3.3537	NaN	NaN	NaN	NaN	NaN	NaN	NaN	NaN	NaN	NaN	NaN	NaN	NaN	NaN	NaN	NaN	NaN	NaN	NaN	NaN	NaN	NaN	NaN	NaN	NaN	NaN	NaN	NaN	NaN	NaN	NaN	NaN	NaN	NaN	NaN	NaN	NaN	NaN	NaN	NaN	NaN
A1L0T0	Acetolactate synthase-like protein	ILVBL	sp|A1L0T0|ILVBL_HUMAN Acetolactate synthase-like protein OS=Homo sapiens GN=ILVBL PE=1 SV=2	1	24	46.8	0	323.31	1.2324	1.1825	1.3248	1.1592	1.2711	1.1952	1.1895	1.2171	1.3474	1.3833	1.2053	1.2985	1.1583	1.2331	1.1636	1.2026	1.2773	1.2343	1.1161	1.1793	1.1158	1.3139	1.2649	1.341	22.192	30.367	3.7683	16.708	20.329	19.521	15.344	12.135	11.055	16.966	9.092	12.825	15.982	42.004	6.3189	8.3857	19.941
A1L170	Uncharacterized protein C1orf226	C1orf226	sp|A1L170|CA226_HUMAN Uncharacterized protein C1orf226 OS=Homo sapiens GN=C1orf226 PE=1 SV=1	1	2	9.6	0	4.5895	NaN	NaN	NaN	NaN	NaN	NaN	NaN	1.3822	NaN	NaN	NaN	NaN	NaN	NaN	NaN	NaN	1.2547	NaN	NaN	NaN	NaN	NaN	NaN	NaN	NaN	NaN	NaN	NaN	NaN	NaN	NaN	38.702	NaN	NaN	NaN	NaN	NaN	NaN	NaN	NaN	44.613
A1L3X0	Elongation of very long chain fatty acids protein 7	ELOVL7	sp|A1L3X0|ELOV7_HUMAN Elongation of very long chain fatty acids protein 7 OS=Homo sapiens GN=ELOVL7 PE=1 SV=1	1	2	6.4	0	4.5273	0.85734	NaN	NaN	NaN	NaN	NaN	1.1005	1.2941	NaN	1.3746	1.3868	1.22	1.1386	NaN	NaN	1.0907	1.2458	NaN	NaN	NaN	NaN	1.4702	1.1549	1.1241	35.087	NaN	NaN	NaN	NaN	NaN	8.6006	9.6669	NaN	27.182	19.115	11.16	9.2038	NaN	NaN	1.669	6.4709
A1X283;Q5TCZ1	SH3 and PX domain-containing protein 2B	SH3PXD2B	sp|A1X283|SPD2B_HUMAN SH3 and PX domain-containing protein 2B OS=Homo sapiens GN=SH3PXD2B PE=1 SV=3	2	4	4.9	0.0050477	1.9813	NaN	NaN	NaN	NaN	NaN	NaN	NaN	NaN	NaN	NaN	NaN	NaN	NaN	NaN	NaN	NaN	NaN	NaN	NaN	NaN	NaN	NaN	NaN	NaN	NaN	NaN	NaN	NaN	NaN	NaN	NaN	NaN	NaN	NaN	NaN	NaN	NaN	NaN	NaN	NaN	NaN
A2RRP1	Neuroblastoma-amplified sequence	NBAS	sp|A2RRP1|NBAS_HUMAN Neuroblastoma-amplified sequence OS=Homo sapiens GN=NBAS PE=1 SV=2	1	41	18.8	0	102.77	1.6359	1.4611	1.4972	1.0955	1.5012	1.247	1.1658	1.0326	1.3192	1.3504	1.2165	1.4246	1.5238	1.3248	1.5432	1.1241	1.1091	1.1869	1.2266	1.2344	1.3592	1.5246	1.5767	1.5876	21.462	69.863	10.952	22.426	27.24	28.567	14.287	17.483	37.411	34.21	36.511	23.575	19.967	92.011	8.1739	22.891	12
A2RUC4	tRNA wybutosine-synthesizing protein 5	TYW5	sp|A2RUC4|TYW5_HUMAN tRNA wybutosine-synthesizing protein 5 OS=Homo sapiens GN=TYW5 PE=1 SV=1	1	5	14.9	0.00031338	3.3829	NaN	NaN	NaN	NaN	NaN	NaN	NaN	0.86673	NaN	0.69789	1.2505	0.52295	NaN	NaN	NaN	NaN	0.78113	NaN	NaN	NaN	NaN	0.74092	0.73401	1.0207	NaN	NaN	NaN	NaN	NaN	NaN	NaN	33.041	NaN	37.414	7.4534	53.972	NaN	NaN	NaN	NaN	44.536
A3KMH1	von Willebrand factor A domain-containing protein 8	VWA8	sp|A3KMH1|VWA8_HUMAN von Willebrand factor A domain-containing protein 8 OS=Homo sapiens GN=VWA8 PE=1 SV=2	1	59	35.3	0	210.12	1.0152	1.1402	0.89783	0.87976	1.0225	0.98687	1.2145	1.169	1.3205	1.4376	1.2318	1.1976	0.91996	0.94935	0.86033	1.1903	1.2287	1.3314	0.8008	0.77277	0.89036	1.447	1.145	1.33	28.163	16.961	19.38	13.057	14.731	20.57	25.776	18.208	48.307	27.464	33.018	26.873	40.168	20.151	19.16	33.414	20.386
A3KN83;Q9Y2G9	Protein strawberry notch homolog 1	SBNO1	sp|A3KN83|SBNO1_HUMAN Protein strawberry notch homolog 1 OS=Homo sapiens GN=SBNO1 PE=1 SV=1	2	30	25.6	0	118.74	1.2517	1.5019	0.86122	1.4032	1.3843	1.3258	0.84967	0.89829	0.89809	0.77903	0.65003	0.76393	1.211	1.8113	1.0145	0.84152	0.94257	0.8821	1.2921	1.7915	1.0405	0.68295	0.65542	0.69383	22.682	7.3218	25.731	24.213	17.442	15.178	11.604	13.337	12.008	26.236	17.445	16.783	8.2746	22.542	40.624	15.893	14.152
A4D1E9	GTP-binding protein 10	GTPBP10	sp|A4D1E9|GTPBA_HUMAN GTP-binding protein 10 OS=Homo sapiens GN=GTPBP10 PE=1 SV=1	1	13	41.1	0	22.954	0.98352	1.2751	1.0558	0.81109	1.406	1.0733	1.1948	1.1505	1.3293	1.3014	1.1501	1.184	1.2204	1.1331	1.0364	1.3002	1.2363	1.3738	0.77492	1.2954	1.0876	1.2695	1.3015	1.3333	7.5305	2.2533	11.885	50.547	5.5285	105.32	9.5257	11.334	121.05	15.168	5.0531	13.351	16.182	7.8774	8.6626	7.0108	3.5568
A5PLL7;I3L0A0	Transmembrane protein 189	TMEM189;TMEM189-UBE2V1	sp|A5PLL7|TM189_HUMAN Transmembrane protein 189 OS=Homo sapiens GN=TMEM189 PE=1 SV=3;tr|I3L0A0|I3L0A0_HUMAN HCG2044781 OS=Homo sapiens GN=TMEM189-UBE2V1 PE=4 SV=1	2	3	13.3	0	4.4783	NaN	NaN	NaN	NaN	NaN	NaN	NaN	NaN	NaN	NaN	1.2834	NaN	NaN	NaN	NaN	NaN	NaN	NaN	NaN	NaN	NaN	NaN	1.2091	NaN	NaN	NaN	NaN	NaN	NaN	NaN	NaN	NaN	NaN	NaN	12.233	NaN	NaN	NaN	NaN	NaN	NaN
A5YKK6	CCR4-NOT transcription complex subunit 1	CNOT1	sp|A5YKK6|CNOT1_HUMAN CCR4-NOT transcription complex subunit 1 OS=Homo sapiens GN=CNOT1 PE=1 SV=2	1	74	35.5	0	323.31	1.1844	1.154	1.0916	1.1392	1.0276	1.0632	0.87795	0.87767	1.0082	1.4611	0.84865	0.91636	1.2293	1.2071	1.1336	0.89468	0.98011	0.92966	1.1884	1.0934	1.0632	0.99144	0.92061	0.89815	19.738	49.302	18.798	21.321	32.755	25.884	25.571	31.856	42.874	38.158	33.733	35.847	17.37	50.116	26.551	24.624	36.621
A6ND36	Protein FAM83G	FAM83G	sp|A6ND36|FA83G_HUMAN Protein FAM83G OS=Homo sapiens GN=FAM83G PE=1 SV=2	1	5	8.7	0.0093304	1.7569	NaN	NaN	NaN	1.1412	NaN	NaN	NaN	NaN	NaN	NaN	NaN	NaN	NaN	NaN	NaN	NaN	NaN	NaN	1.1405	NaN	NaN	NaN	NaN	NaN	NaN	NaN	NaN	41.307	NaN	NaN	NaN	NaN	NaN	NaN	NaN	NaN	NaN	NaN	NaN	NaN	NaN
A6NDG6	Phosphoglycolate phosphatase	PGP	sp|A6NDG6|PGP_HUMAN Phosphoglycolate phosphatase OS=Homo sapiens GN=PGP PE=1 SV=1	1	4	18.1	0	10.688	NaN	NaN	0.83029	0.85991	NaN	0.78367	NaN	NaN	NaN	NaN	NaN	NaN	NaN	NaN	1.0393	NaN	NaN	NaN	0.69635	NaN	0.56823	NaN	NaN	NaN	NaN	NaN	23.691	41.991	NaN	16.362	NaN	NaN	NaN	NaN	NaN	NaN	NaN	NaN	0.79332	NaN	NaN
A6NFI3	Zinc finger protein 316	ZNF316	sp|A6NFI3|ZN316_HUMAN Zinc finger protein 316 OS=Homo sapiens GN=ZNF316 PE=1 SV=1	1	9	11.2	0	15.624	NaN	NaN	NaN	NaN	NaN	NaN	NaN	NaN	NaN	0.94078	0.70348	0.83392	NaN	NaN	NaN	NaN	NaN	NaN	NaN	NaN	NaN	1.0198	0.83409	4.2121	NaN	NaN	NaN	NaN	NaN	NaN	NaN	NaN	NaN	21.957	12.98	11.569	NaN	NaN	NaN	NaN	NaN
A6NFQ2	TRPM8 channel-associated factor 2	TCAF2	sp|A6NFQ2|TCAF2_HUMAN TRPM8 channel-associated factor 2 OS=Homo sapiens GN=TCAF2 PE=1 SV=2	1	2	2.3	0.003975	2.1457	NaN	NaN	NaN	NaN	NaN	NaN	1.2418	NaN	NaN	NaN	NaN	NaN	NaN	NaN	NaN	1.3208	NaN	NaN	NaN	NaN	NaN	NaN	NaN	NaN	NaN	NaN	NaN	NaN	NaN	NaN	33.315	NaN	NaN	NaN	NaN	NaN	NaN	NaN	NaN	33.411	NaN
A6NHL2	Tubulin alpha chain-like 3	TUBAL3	sp|A6NHL2|TBAL3_HUMAN Tubulin alpha chain-like 3 OS=Homo sapiens GN=TUBAL3 PE=1 SV=2	1	5	10.3	0	5.6454	NaN	NaN	1.1441	NaN	NaN	NaN	0.9746	1.1205	1.1538	0.94906	0.96707	0.88721	NaN	NaN	1.2941	1.0175	1.0839	1.0709	NaN	NaN	NaN	0.8091	1.043	0.68436	NaN	NaN	5.3119	NaN	NaN	NaN	7.3886	30.375	6.0136	19.185	18.902	14.953	NaN	NaN	4.3123	19.544	21.552
A6NHR9	Structural maintenance of chromosomes flexible hinge domain-containing protein 1	SMCHD1	sp|A6NHR9|SMHD1_HUMAN Structural maintenance of chromosomes flexible hinge domain-containing protein 1 OS=Homo sapiens GN=SMCHD1 PE=1 SV=2	1	56	33.5	0	154.28	0.94111	0.97907	0.79405	0.90785	1.0668	0.85356	0.88439	0.83678	1.0213	0.88628	0.85069	0.86452	1.042	0.95761	0.94954	0.93058	0.90583	1.0035	1.097	1.0105	1.0171	1.1651	0.7834	0.97779	27.675	25.318	34.069	15.997	26.088	50.7	15.096	16.1	47.205	19.724	17.75	29.208	29.686	28.045	16.656	13.26	25.652
A6NJ78;P0C7V9	Probable methyltransferase-like protein 15	METTL15	sp|A6NJ78|MET15_HUMAN Probable methyltransferase-like protein 15 OS=Homo sapiens GN=METTL15 PE=1 SV=1	2	10	32.2	0	36.625	0.99071	1.178	1.2421	0.96112	1.6036	1.0922	0.85611	0.98082	0.94688	1.1393	NaN	1.1972	0.89581	0.97402	0.94352	1.0081	0.95636	1.1026	1.075	1.421	1.0602	1.0059	NaN	1.4432	4.5031	15.898	12.111	10.158	0.78239	3.1688	20.668	53.767	155.88	87.946	NaN	4.3705	12.819	8.7083	10.617	33.399	63.977
A8CG34;Q96HA1;Q6PJE2;A6NF01	Nuclear envelope pore membrane protein POM 121C;Nuclear envelope pore membrane protein POM 121	POM121C;POM121	sp|A8CG34|P121C_HUMAN Nuclear envelope pore membrane protein POM 121C OS=Homo sapiens GN=POM121C PE=1 SV=2;sp|Q96HA1|P121A_HUMAN Nuclear envelope pore membrane protein POM 121 OS=Homo sapiens GN=POM121 PE=1 SV=2	4	9	12.4	0	35.935	NaN	NaN	NaN	0.87381	0.90437	0.92262	NaN	0.67015	0.77518	0.95594	0.99559	1.1432	NaN	NaN	NaN	NaN	0.63347	0.82457	1.002	0.75547	0.8282	0.9972	1.0067	1.4226	NaN	NaN	NaN	14.32	17.548	9.0161	NaN	24.053	15.613	92.456	10.429	8.8135	NaN	NaN	NaN	NaN	24.078
A8MTY0;Q03923	Putative zinc finger protein 724;Zinc finger protein 85	ZNF724P;ZNF85	sp|A8MTY0|ZN724_HUMAN Putative zinc finger protein 724 OS=Homo sapiens GN=ZNF724P PE=5 SV=3;sp|Q03923|ZNF85_HUMAN Zinc finger protein 85 OS=Homo sapiens GN=ZNF85 PE=1 SV=3	2	3	8.4	0.0014594	2.5095	NaN	NaN	NaN	NaN	NaN	NaN	NaN	NaN	NaN	0.35172	NaN	NaN	NaN	NaN	NaN	NaN	NaN	NaN	NaN	NaN	NaN	0.26375	NaN	NaN	NaN	NaN	NaN	NaN	NaN	NaN	NaN	NaN	NaN	25.345	NaN	NaN	NaN	NaN	NaN	NaN	NaN
B1AK53	Espin	ESPN	sp|B1AK53|ESPN_HUMAN Espin OS=Homo sapiens GN=ESPN PE=1 SV=1	1	1	1.2	0.0053177	1.9524	NaN	NaN	NaN	NaN	NaN	NaN	NaN	NaN	NaN	NaN	NaN	NaN	NaN	NaN	NaN	NaN	NaN	NaN	NaN	NaN	NaN	NaN	NaN	NaN	NaN	NaN	NaN	NaN	NaN	NaN	NaN	NaN	NaN	NaN	NaN	NaN	NaN	NaN	NaN	NaN	NaN
B2RPK0;P09429	Putative high mobility group protein B1-like 1;High mobility group protein B1	HMGB1P1;HMGB1	sp|B2RPK0|HGB1A_HUMAN Putative high mobility group protein B1-like 1 OS=Homo sapiens GN=HMGB1P1 PE=5 SV=1;sp|P09429|HMGB1_HUMAN High mobility group protein B1 OS=Homo sapiens GN=HMGB1 PE=1 SV=3	2	1	7.1	0.0082919	1.83	NaN	NaN	NaN	NaN	NaN	NaN	NaN	NaN	NaN	NaN	NaN	NaN	NaN	NaN	NaN	NaN	NaN	NaN	NaN	NaN	NaN	NaN	NaN	NaN	NaN	NaN	NaN	NaN	NaN	NaN	NaN	NaN	NaN	NaN	NaN	NaN	NaN	NaN	NaN	NaN	NaN
C9J1V9;O43324	Eukaryotic translation elongation factor 1 epsilon-1	EEF1E1-BLOC1S5;EEF1E1	tr|C9J1V9|C9J1V9_HUMAN HCG2043275 OS=Homo sapiens GN=EEF1E1-BLOC1S5 PE=4 SV=2;sp|O43324|MCA3_HUMAN Eukaryotic translation elongation factor 1 epsilon-1 OS=Homo sapiens GN=EEF1E1 PE=1 SV=1	2	3	17.2	0	6.3101	NaN	1.3128	1.2873	1.3908	1.1694	1.1125	0.81013	NaN	NaN	NaN	NaN	NaN	NaN	1.3502	1.2616	0.95279	NaN	NaN	1.4505	1.2851	1.2684	NaN	NaN	NaN	NaN	17.506	7.7987	0.17236	15.883	16.22	4.4289	NaN	NaN	NaN	NaN	NaN	NaN	16.617	5.9195	7.7282	NaN
C9JAW5;Q9Y241	HIG1 domain family member 1A, mitochondrial	HIGD1A	tr|C9JAW5|C9JAW5_HUMAN Uncharacterized protein OS=Homo sapiens PE=4 SV=1;sp|Q9Y241|HIG1A_HUMAN HIG1 domain family member 1A, mitochondrial OS=Homo sapiens GN=HIGD1A PE=1 SV=1	2	1	21.7	0	31.844	NaN	NaN	NaN	1.3385	NaN	NaN	NaN	NaN	1.1255	1.2651	NaN	NaN	NaN	NaN	NaN	NaN	NaN	1.0968	1.1846	NaN	NaN	1.2715	NaN	NaN	NaN	NaN	NaN	0.2206	NaN	NaN	NaN	NaN	0.51803	4.8356	NaN	NaN	NaN	NaN	NaN	NaN	NaN
E7EQ34;O14653	Golgi SNAP receptor complex member 2	GOSR2	tr|E7EQ34|E7EQ34_HUMAN Uncharacterized protein OS=Homo sapiens PE=4 SV=2;sp|O14653|GOSR2_HUMAN Golgi SNAP receptor complex member 2 OS=Homo sapiens GN=GOSR2 PE=1 SV=2	2	2	9.1	0.0017411	2.4143	NaN	1.4453	NaN	NaN	NaN	NaN	NaN	NaN	NaN	NaN	NaN	NaN	NaN	1.697	NaN	NaN	NaN	NaN	NaN	NaN	NaN	NaN	NaN	NaN	NaN	63.863	NaN	NaN	NaN	NaN	NaN	NaN	NaN	NaN	NaN	NaN	NaN	20.944	NaN	NaN	NaN
E7EVH7;Q07866;Q9NSK0	Kinesin light chain 1	KLC1	tr|E7EVH7|E7EVH7_HUMAN Uncharacterized protein OS=Homo sapiens PE=4 SV=1;sp|Q07866|KLC1_HUMAN Kinesin light chain 1 OS=Homo sapiens GN=KLC1 PE=1 SV=2	3	18	26.9	0	49.445	1.5589	NaN	NaN	NaN	NaN	NaN	0.60828	0.57616	0.62294	0.63055	0.76786	0.64839	1.8091	NaN	NaN	0.58524	0.67478	0.68992	NaN	NaN	NaN	0.51336	0.76218	0.59643	83.828	NaN	NaN	NaN	NaN	NaN	8.3896	8.0499	18.45	5.7873	14.687	23.307	43.076	NaN	NaN	8.5571	10.28
E9PAV3	Nascent polypeptide-associated complex subunit alpha, muscle-specific form	NACA	sp|E9PAV3|NACAM_HUMAN Nascent polypeptide-associated complex subunit alpha, muscle-specific form OS=Homo sapiens GN=NACA PE=1 SV=1	1	4	2.7	0	170.23	1.1502	1.3192	1.1196	1.0387	1.3515	1.1575	0.59009	0.66434	0.66729	0.67087	0.63283	0.58844	1.2672	1.2006	1.0993	0.64584	0.73945	0.66311	0.93387	1.6468	1.0715	0.57128	0.65515	0.49489	7.7834	17.766	1.3602	6.3125	33.401	7.9551	15.392	16.595	4.0635	56.874	11.86	4.8553	5.1578	5.416	4.8407	14.414	7.7408
E9PCH4;Q8TEU7;Q9Y4G8	Rap guanine nucleotide exchange factor 6	RAPGEF6	tr|E9PCH4|E9PCH4_HUMAN Uncharacterized protein OS=Homo sapiens PE=4 SV=1;sp|Q8TEU7|RPGF6_HUMAN Rap guanine nucleotide exchange factor 6 OS=Homo sapiens GN=RAPGEF6 PE=1 SV=2	3	4	2.9	0	5.3378	NaN	NaN	NaN	NaN	NaN	NaN	NaN	0.85165	0.90496	NaN	0.80727	1.0489	NaN	NaN	NaN	NaN	0.82314	0.76558	NaN	NaN	NaN	NaN	0.96206	0.74829	NaN	NaN	NaN	NaN	NaN	NaN	NaN	7.67	9.2994	NaN	8.0129	3.6781	NaN	NaN	NaN	NaN	8.7308
E9PI62;Q9BT17	Mitochondrial GTPase 1;Mitochondrial ribosome-associated GTPase 1	MTG1	tr|E9PI62|E9PI62_HUMAN Mitochondrial GTPase 1 OS=Homo sapiens PE=3 SV=1;sp|Q9BT17|MTG1_HUMAN Mitochondrial ribosome-associated GTPase 1 OS=Homo sapiens GN=MTG1 PE=1 SV=2	2	9	26	0	12.7	1.4596	2.1353	1.342	1.3691	1.0852	1.3234	1.1134	1.1623	1.3358	1.3795	1.2952	1.2557	1.3117	1.304	1.1603	1.547	1.1276	1.552	1.3536	1.2266	1.2961	1.6827	1.3708	1.4357	31.183	13.724	16.928	10.038	26.085	2.0916	43.841	89.678	15.388	22.228	20.843	6.7319	45.284	1.056	14.289	10.346	151.51
E9PL57;Q15843	NEDD8	NEDD8-MDP1;NEDD8	tr|E9PL57|E9PL57_HUMAN Protein NEDD8-MDP1 (Fragment) OS=Homo sapiens GN=NEDD8-MDP1 PE=4 SV=1;sp|Q15843|NEDD8_HUMAN NEDD8 OS=Homo sapiens GN=NEDD8 PE=1 SV=1	2	1	8.2	0	45.978	0.84571	NaN	0.85256	NaN	NaN	NaN	1.2575	1.3028	1.0233	0.84301	0.70174	0.79916	0.92522	NaN	1.0011	0.77059	1.0173	0.92336	NaN	NaN	NaN	0.80487	0.73394	0.88165	5.2236	NaN	4.0611	NaN	NaN	NaN	2.0853	69.018	10.079	7.9448	6.3953	10.767	13.532	NaN	3.3376	0.14623	16.344
E9PLD3;E9PRG8	Uncharacterized protein C11orf98	C11orf98	tr|E9PLD3|E9PLD3_HUMAN Uncharacterized protein OS=Homo sapiens PE=4 SV=1;sp|E9PRG8|CK098_HUMAN Uncharacterized protein C11orf98 OS=Homo sapiens GN=C11orf98 PE=4 SV=1	2	2	21.2	0	5.8775	NaN	0.87941	NaN	NaN	0.76035	NaN	NaN	NaN	NaN	NaN	NaN	NaN	NaN	0.89957	NaN	NaN	NaN	NaN	NaN	0.79064	NaN	NaN	NaN	NaN	NaN	6.2804	NaN	NaN	30.319	NaN	NaN	NaN	NaN	NaN	NaN	NaN	NaN	8.7047	NaN	NaN	NaN
E9PSI1;O15321;Q9BY43	Transmembrane 9 superfamily member 1	TM9SF1	tr|E9PSI1|E9PSI1_HUMAN Uncharacterized protein OS=Homo sapiens PE=4 SV=1;sp|O15321|TM9S1_HUMAN Transmembrane 9 superfamily member 1 OS=Homo sapiens GN=TM9SF1 PE=2 SV=2	3	11	15.5	0	27.908	1.0472	1.1707	1.2542	1.0288	1.4721	1.0789	1.0597	1.2418	1.1195	1.3193	1.2948	1.2064	1.132	0.95385	1.0566	1.0614	1.0881	1.1995	1.0077	0.96266	1.2331	1.341	1.1236	1.1815	5.068	11.137	0.89841	8.8754	62.09	5.0251	28.383	11.285	20.186	4.8004	4.0521	13.209	7.4934	42.418	3.3359	21.489	13.522
F5H5P2;P12694	2-oxoisovalerate dehydrogenase subunit alpha, mitochondrial	BCKDHA	tr|F5H5P2|F5H5P2_HUMAN Uncharacterized protein OS=Homo sapiens PE=4 SV=1;sp|P12694|ODBA_HUMAN 2-oxoisovalerate dehydrogenase subunit alpha, mitochondrial OS=Homo sapiens GN=BCKDHA PE=1 SV=2	2	10	28.8	0	35.019	NaN	NaN	0.96341	0.95358	0.86588	NaN	0.78771	0.90985	1.0222	0.92996	0.93103	0.95431	NaN	NaN	0.8766	0.82804	1.0932	1.0531	0.89377	0.92675	NaN	0.9912	1.081	1.2773	NaN	NaN	25.919	9.6331	3.67	NaN	16.459	2.7285	16.237	27.825	12.788	6.0298	NaN	NaN	35.572	19.423	13.567
G3V325;O75127	Pentatricopeptide repeat-containing protein 1, mitochondrial	ATP5J2-PTCD1;PTCD1	tr|G3V325|G3V325_HUMAN Protein ATP5J2-PTCD1 OS=Homo sapiens GN=ATP5J2-PTCD1 PE=4 SV=1;sp|O75127|PTCD1_HUMAN Pentatricopeptide repeat-containing protein 1, mitochondrial OS=Homo sapiens GN=PTCD1 PE=1 SV=2	2	9	13.4	0	18.353	0.96142	NaN	1.1217	0.8793	1.0918	1.0035	1.234	0.77312	0.79656	0.81529	1.13	1.304	0.91685	NaN	0.96213	1.0751	0.87482	0.88483	0.93035	0.95503	1.0432	0.91647	1.2126	1.2136	12.36	NaN	5.431	5.8707	20.394	3.9274	10.708	40.125	24.689	28.369	44.357	3.6574	2.2943	NaN	14.592	9.7108	37.134
H0Y626;O95361	Tripartite motif-containing protein 16	TRIM16	tr|H0Y626|H0Y626_HUMAN Uncharacterized protein OS=Homo sapiens PE=4 SV=2;sp|O95361|TRI16_HUMAN Tripartite motif-containing protein 16 OS=Homo sapiens GN=TRIM16 PE=1 SV=3	2	4	5.5	0	10.054	NaN	NaN	NaN	NaN	NaN	NaN	NaN	NaN	NaN	NaN	NaN	NaN	NaN	NaN	NaN	NaN	NaN	NaN	NaN	NaN	NaN	NaN	NaN	NaN	NaN	NaN	NaN	NaN	NaN	NaN	NaN	NaN	NaN	NaN	NaN	NaN	NaN	NaN	NaN	NaN	NaN
H0YC42;P55327			tr|H0YC42|H0YC42_HUMAN Uncharacterized protein OS=Homo sapiens PE=4 SV=2	2	3	12.9	0	4.1838	NaN	NaN	NaN	NaN	NaN	NaN	NaN	NaN	NaN	NaN	NaN	NaN	NaN	NaN	NaN	NaN	NaN	NaN	NaN	NaN	NaN	NaN	NaN	NaN	NaN	NaN	NaN	NaN	NaN	NaN	NaN	NaN	NaN	NaN	NaN	NaN	NaN	NaN	NaN	NaN	NaN
H3BMM5;Q96AX1	Vacuolar protein sorting-associated protein 33A	VPS33A	tr|H3BMM5|H3BMM5_HUMAN Uncharacterized protein OS=Homo sapiens PE=4 SV=1;sp|Q96AX1|VP33A_HUMAN Vacuolar protein sorting-associated protein 33A OS=Homo sapiens GN=VPS33A PE=1 SV=1	2	15	29.4	0	26.77	1.2856	1.1837	1.0905	1.1066	0.93927	1.0531	1.0072	1.0374	1.0324	0.84101	1.013	0.9282	1.1109	1.1089	0.97384	1.0404	1.0251	0.96999	1.0699	0.88983	0.90443	0.82854	0.90383	0.71023	8.6744	10.961	50.433	12.282	20.964	8.3363	17.971	21.463	19.531	22.808	15.201	104.6	16.958	23.935	12.053	17.204	9.311
H3BN98;Q15041			tr|H3BN98|H3BN98_HUMAN Uncharacterized protein (Fragment) OS=Homo sapiens PE=4 SV=2	2	7	22.8	0.0088154	1.7968	NaN	NaN	NaN	NaN	NaN	NaN	NaN	NaN	NaN	NaN	NaN	NaN	NaN	NaN	NaN	NaN	NaN	NaN	NaN	NaN	NaN	NaN	NaN	NaN	NaN	NaN	NaN	NaN	NaN	NaN	NaN	NaN	NaN	NaN	NaN	NaN	NaN	NaN	NaN	NaN	NaN
I3L0E3;Q9Y2R5	28S ribosomal protein S17, mitochondrial	hCG_1984214;MRPS17	tr|I3L0E3|I3L0E3_HUMAN HCG1984214, isoform CRA_a OS=Homo sapiens GN=hCG_1984214 PE=3 SV=1;sp|Q9Y2R5|RT17_HUMAN 28S ribosomal protein S17, mitochondrial OS=Homo sapiens GN=MRPS17 PE=1 SV=1	2	5	29.3	0	35.017	NaN	NaN	NaN	0.93496	NaN	0.7682	1.082	1.1033	1.1751	1.2452	1.1509	1.1479	NaN	NaN	NaN	1.1531	1.0789	1.2426	1.0064	NaN	0.60815	1.2677	1.0982	1.197	NaN	NaN	NaN	32.64	NaN	5.2403	5.3301	18.984	2.7272	23.922	32.684	52.446	NaN	NaN	NaN	2.6631	27.05
J3QRK9;Q96CD0	F-box/LRR-repeat protein 8	FBXL8	tr|J3QRK9|J3QRK9_HUMAN Uncharacterized protein (Fragment) OS=Homo sapiens PE=4 SV=1;sp|Q96CD0|FBXL8_HUMAN F-box/LRR-repeat protein 8 OS=Homo sapiens GN=FBXL8 PE=1 SV=1	2	1	8.3	0.0082736	1.8143	NaN	NaN	NaN	NaN	NaN	NaN	NaN	NaN	NaN	NaN	NaN	NaN	NaN	NaN	NaN	NaN	NaN	NaN	NaN	NaN	NaN	NaN	NaN	NaN	NaN	NaN	NaN	NaN	NaN	NaN	NaN	NaN	NaN	NaN	NaN	NaN	NaN	NaN	NaN	NaN	NaN
M0QZK8;O75223	Gamma-glutamylcyclotransferase	GGCT	tr|M0QZK8|M0QZK8_HUMAN Uncharacterized protein OS=Homo sapiens PE=4 SV=1;sp|O75223|GGCT_HUMAN Gamma-glutamylcyclotransferase OS=Homo sapiens GN=GGCT PE=1 SV=1	2	1	12.6	0.0088227	1.7998	NaN	NaN	NaN	NaN	NaN	NaN	NaN	NaN	NaN	NaN	NaN	NaN	NaN	NaN	NaN	NaN	NaN	NaN	NaN	NaN	NaN	NaN	NaN	NaN	NaN	NaN	NaN	NaN	NaN	NaN	NaN	NaN	NaN	NaN	NaN	NaN	NaN	NaN	NaN	NaN	NaN
M0R2C6;Q9NP81	Serine--tRNA ligase, mitochondrial	SARS2	tr|M0R2C6|M0R2C6_HUMAN Uncharacterized protein (Fragment) OS=Homo sapiens PE=3 SV=1;sp|Q9NP81|SYSM_HUMAN Serine--tRNA ligase, mitochondrial OS=Homo sapiens GN=SARS2 PE=1 SV=1	2	4	11.7	0	9.586	NaN	0.80926	NaN	0.6131	NaN	NaN	1.0961	0.84107	0.75347	1.436	1.3021	0.99196	NaN	0.57987	NaN	1.2346	0.99147	0.78256	0.62203	NaN	NaN	1.6316	0.97521	1.5011	NaN	3.3963	NaN	6.0255	NaN	NaN	8.3014	16.511	1.0264	16.302	0.89465	17.776	NaN	3.5523	NaN	15.062	32.638
O00139	Kinesin-like protein KIF2A	KIF2A	sp|O00139|KIF2A_HUMAN Kinesin-like protein KIF2A OS=Homo sapiens GN=KIF2A PE=1 SV=3	1	19	26.2	0	42.433	1.4386	1.3045	1.6695	1.4954	1.1298	1.562	1.0986	1.0942	1.0935	0.98761	0.97728	0.92535	1.413	1.3568	1.5207	1.2435	1.1122	1.1869	1.628	1.4495	1.3177	0.97826	1.0887	0.9047	23.813	37.553	17.597	9.9266	15.299	19.056	48.941	9.6748	8.1681	21.913	7.3701	20.859	7.7368	35.253	15.815	53.913	10.581
O00148	ATP-dependent RNA helicase DDX39A	DDX39A	sp|O00148|DX39A_HUMAN ATP-dependent RNA helicase DDX39A OS=Homo sapiens GN=DDX39A PE=1 SV=2	1	27	59.5	0	111.42	1.2871	1.2841	1.215	1.3428	1.0287	1.073	1.1377	1.0794	1.1775	1.0557	0.97303	1.0674	1.0523	1.3941	1.0871	1.1432	1.2074	1.2491	1.1808	1.1589	1.0244	1.0198	1.1137	0.95362	5.2048	5.2166	21.989	10.917	4.9847	80.041	8.956	12.502	2.2832	21.701	20.631	14.302	4.2053	14.08	19.054	12.748	9.1692
O00151	PDZ and LIM domain protein 1	PDLIM1	sp|O00151|PDLI1_HUMAN PDZ and LIM domain protein 1 OS=Homo sapiens GN=PDLIM1 PE=1 SV=4	1	13	59.6	0	62.139	2.4992	1.2628	1.8149	3.8419	NaN	1.7951	1.0698	1.1237	0.92529	1.3543	1.0946	1.1827	2.4418	1.5522	1.7522	1.4198	1.5873	1.3807	3.4502	NaN	2.5656	1.2434	1.3478	1.1469	82.803	104.68	35.55	31.319	NaN	24.342	18.132	8.7642	20.345	22.005	28.521	15.413	80.374	87.965	30.782	41.845	32.22
O00154;Q6ZUV0	Cytosolic acyl coenzyme A thioester hydrolase	ACOT7	sp|O00154|BACH_HUMAN Cytosolic acyl coenzyme A thioester hydrolase OS=Homo sapiens GN=ACOT7 PE=1 SV=3	2	19	46.8	0	98.255	0.95587	0.88802	0.92306	0.85346	0.88382	0.89995	1.1073	0.98392	1.0304	1.211	1.1273	1.1647	0.9436	0.89553	0.94018	0.98745	1.02	1.0267	0.86136	0.91605	0.89921	1.122	1.057	1.1263	5.8183	9.7109	10.793	19.751	9.3993	16.855	14.159	22.792	11.941	10.099	10.794	7.8879	11.536	12.594	12.767	8.3105	44.921
O00159	Unconventional myosin-Ic	MYO1C	sp|O00159|MYO1C_HUMAN Unconventional myosin-Ic OS=Homo sapiens GN=MYO1C PE=1 SV=4	1	53	52.8	0	323.31	1.5463	1.4542	1.6408	1.7954	1.4167	1.4849	1.1158	1.0567	1.4538	0.91615	0.95435	1.0191	1.6204	2.0674	1.3814	1.0209	1.2481	1.2951	1.572	1.8351	1.3381	0.91039	0.98661	0.93553	28.297	43.975	17.906	27.36	18.101	28.008	14.466	12.512	20.162	23.438	20.218	20.981	22.419	41.146	18.909	10.279	9.9998
O00165	HCLS1-associated protein X-1	HAX1	sp|O00165|HAX1_HUMAN HCLS1-associated protein X-1 OS=Homo sapiens GN=HAX1 PE=1 SV=2	1	14	50.5	0	39.282	0.80929	0.8753	1.1875	0.6027	0.95529	0.91991	0.95211	1.0042	1.1298	1.2427	1.0663	1.1892	0.90471	0.79912	0.89056	0.96462	1.6542	1.1885	0.63731	0.76162	0.92549	1.2765	0.96893	1.1984	53.21	7.3236	32.908	30.921	8.2447	30.211	6.3628	41.971	4.3859	3.8137	8.8502	10.153	27.153	28.9	18.56	14.614	86.865
O00178	GTP-binding protein 1	GTPBP1	sp|O00178|GTPB1_HUMAN GTP-binding protein 1 OS=Homo sapiens GN=GTPBP1 PE=1 SV=3	1	8	14.6	0	20.725	1.1559	NaN	NaN	1.1103	NaN	1.1067	1.1511	1.1785	1.1421	0.93064	1.2382	1.1173	1.0447	NaN	NaN	1.1851	1.1447	1.1494	1.3281	NaN	1.1433	0.88546	1.2471	1.0075	0.08656	NaN	NaN	42.434	NaN	12.507	2.7856	2.4039	17.235	13.231	12.305	7.1938	0.91078	NaN	NaN	8.931	0.017597
O00186	Syntaxin-binding protein 3	STXBP3	sp|O00186|STXB3_HUMAN Syntaxin-binding protein 3 OS=Homo sapiens GN=STXBP3 PE=1 SV=2	1	23	40	0	201.29	1.1108	1.1087	1.1099	1.1039	1.0362	1.0169	1.0544	1.1229	1.1434	1.1905	1.1146	1.1247	1.0959	1.1406	0.94502	1.1167	1.1573	1.1895	1.0089	1.0487	1.0744	1.2098	1.1022	1.1516	20.53	17.979	19.743	14.731	58.784	16.703	8.7332	19.099	15.904	10.674	8.7487	8.4985	29.36	19.952	14.949	9.9864	21.426
O00189	AP-4 complex subunit mu-1	AP4M1	sp|O00189|AP4M1_HUMAN AP-4 complex subunit mu-1 OS=Homo sapiens GN=AP4M1 PE=1 SV=2	1	5	12.1	0	22.699	NaN	NaN	NaN	NaN	NaN	NaN	1.0762	1.063	1.0033	1.1024	1.2699	0.9799	NaN	NaN	NaN	1.2201	1.1427	1.0131	NaN	NaN	NaN	1.8296	1.0101	1.1224	NaN	NaN	NaN	NaN	NaN	NaN	14.683	38.577	25.609	43.105	14.006	33.518	NaN	NaN	NaN	7.8151	7.3964
O00194	Ras-related protein Rab-27B	RAB27B	sp|O00194|RB27B_HUMAN Ras-related protein Rab-27B OS=Homo sapiens GN=RAB27B PE=1 SV=4	1	3	13.8	0.00029967	2.7819	NaN	NaN	NaN	NaN	NaN	NaN	NaN	NaN	NaN	NaN	NaN	NaN	NaN	NaN	NaN	NaN	NaN	NaN	NaN	NaN	NaN	NaN	NaN	NaN	NaN	NaN	NaN	NaN	NaN	NaN	NaN	NaN	NaN	NaN	NaN	NaN	NaN	NaN	NaN	NaN	NaN
O00203	AP-3 complex subunit beta-1	AP3B1	sp|O00203|AP3B1_HUMAN AP-3 complex subunit beta-1 OS=Homo sapiens GN=AP3B1 PE=1 SV=3	1	47	40.8	0	297.67	1.4032	1.2456	1.3359	1.3054	1.0754	1.2865	1.05	1.0635	1.0779	0.90051	0.93368	0.92553	1.2136	1.3509	1.3072	1.0043	1.0129	1.0256	1.2141	1.3387	1.1868	0.81256	0.92583	0.83705	29.333	20.565	17.144	21.594	13.816	14.452	19.641	7.3828	21.405	9.2007	16.435	10.763	24.032	25.608	11.628	17.07	11.682
O00204	Sulfotransferase family cytosolic 2B member 1	SULT2B1	sp|O00204|ST2B1_HUMAN Sulfotransferase family cytosolic 2B member 1 OS=Homo sapiens GN=SULT2B1 PE=1 SV=2	1	11	35.1	0	35.455	1.0643	0.97485	0.92816	0.81638	0.83528	0.92121	0.94177	0.8617	0.90696	0.54371	0.56735	0.48114	0.87706	1.0363	0.94071	0.77156	0.92509	0.84894	0.67079	1.2004	0.88165	0.375	0.61466	0.44911	21.879	25.56	20.418	11.631	19.267	8.3308	21.988	12.453	20.684	6.5466	6.1137	32.274	27.005	18.947	63.068	2.8127	11.697
O00212	Rho-related GTP-binding protein RhoD	RHOD	sp|O00212|RHOD_HUMAN Rho-related GTP-binding protein RhoD OS=Homo sapiens GN=RHOD PE=1 SV=2	1	6	36.7	0	31.848	NaN	1.1038	1.6529	0.96696	0.95936	NaN	NaN	1.0238	NaN	1.1457	1.1886	NaN	NaN	0.96896	0.85405	NaN	0.88226	NaN	0.96661	0.90996	NaN	1.2677	1.0507	NaN	NaN	19.516	77.057	6.6342	0.93778	NaN	NaN	26.063	NaN	3.3587	2	NaN	NaN	14.366	3.3276	NaN	16.003
O00217	NADH dehydrogenase [ubiquinone] iron-sulfur protein 8, mitochondrial	NDUFS8	sp|O00217|NDUS8_HUMAN NADH dehydrogenase [ubiquinone] iron-sulfur protein 8, mitochondrial OS=Homo sapiens GN=NDUFS8 PE=1 SV=1	1	4	18.1	0	6.7881	NaN	NaN	1.2227	NaN	NaN	0.9593	NaN	NaN	NaN	NaN	NaN	NaN	NaN	NaN	1.3304	NaN	NaN	NaN	NaN	NaN	1.2378	NaN	NaN	NaN	NaN	NaN	20.501	NaN	NaN	6.1412	NaN	NaN	NaN	NaN	NaN	NaN	NaN	NaN	18.528	NaN	NaN
O00231	26S proteasome non-ATPase regulatory subunit 11	PSMD11	sp|O00231|PSD11_HUMAN 26S proteasome non-ATPase regulatory subunit 11 OS=Homo sapiens GN=PSMD11 PE=1 SV=3	1	31	65.6	0	264.44	0.95117	0.92607	0.94142	0.89181	0.81672	0.89224	0.96162	0.9411	0.9361	0.88237	0.93271	0.88462	0.91564	0.94475	0.88421	0.87096	0.94091	0.90105	0.91271	0.96381	0.91558	0.83009	0.94974	0.79792	10.445	13.993	11.167	15.013	14.058	10.888	11.693	10.526	15.967	16.379	7.9913	8.9889	9.1324	13.893	25.947	9.0222	9.1948
O00232	26S proteasome non-ATPase regulatory subunit 12	PSMD12	sp|O00232|PSD12_HUMAN 26S proteasome non-ATPase regulatory subunit 12 OS=Homo sapiens GN=PSMD12 PE=1 SV=3	1	27	54.8	0	323.31	0.97583	0.90891	0.96128	0.97653	0.83541	0.93102	0.8906	0.91354	0.8779	0.81744	0.84083	0.82369	0.9729	0.99069	0.9575	0.83876	0.88715	0.84944	0.95807	1.0179	0.95492	0.77775	0.86799	0.75557	10.393	13.987	9.875	12.844	12.072	9.5211	8.611	10.054	8.3274	11.311	12.479	10.42	15.612	14.591	13.678	11.751	14.992
O00255	Menin	MEN1	sp|O00255|MEN1_HUMAN Menin OS=Homo sapiens GN=MEN1 PE=1 SV=4	1	11	25.4	0	51.667	1.176	0.90273	NaN	0.95394	1.0622	1.1864	1.0709	1.1681	1.1529	1.172	1.0947	1.2246	1.1541	1.0303	NaN	1.2012	1.1391	1.3486	1.0357	1.1271	0.97808	1.3335	1.1619	1.4718	69.728	31.83	NaN	30.421	21.353	28.962	9.0069	16.62	15.748	11.897	16.27	11.278	66.065	29.064	NaN	16.862	16.231
O00257	E3 SUMO-protein ligase CBX4	CBX4	sp|O00257|CBX4_HUMAN E3 SUMO-protein ligase CBX4 OS=Homo sapiens GN=CBX4 PE=1 SV=3	1	7	14.8	0	13.223	NaN	1.5366	NaN	1.3573	1.5698	1.8012	0.82905	NaN	1.0062	0.88589	0.68087	0.96949	NaN	1.4694	NaN	0.94226	NaN	1.0321	1.4755	1.3691	1.6864	0.84612	0.63631	0.96938	NaN	27.899	NaN	28.658	6.8901	2.523	16.976	NaN	25.807	28.985	16.193	39.78	NaN	27.335	NaN	13.719	NaN
O00267	Transcription elongation factor SPT5	SUPT5H	sp|O00267|SPT5H_HUMAN Transcription elongation factor SPT5 OS=Homo sapiens GN=SUPT5H PE=1 SV=1	1	11	13.1	0	23.238	1.306	NaN	NaN	1.0235	1.3499	1.0531	NaN	NaN	NaN	1.094	NaN	NaN	0.97794	NaN	NaN	NaN	NaN	NaN	1.0243	1.0643	1.2243	0.98922	NaN	NaN	60.525	NaN	NaN	8.4786	9.9419	29.338	NaN	NaN	NaN	11.111	NaN	NaN	66.57	NaN	NaN	NaN	NaN
O00268	Transcription initiation factor TFIID subunit 4	TAF4	sp|O00268|TAF4_HUMAN Transcription initiation factor TFIID subunit 4 OS=Homo sapiens GN=TAF4 PE=1 SV=2	1	8	11.1	0	28.651	NaN	NaN	NaN	NaN	NaN	NaN	0.20947	0.19506	0.25237	0.29445	0.25833	NaN	NaN	NaN	NaN	0.24837	0.2088	0.30474	NaN	NaN	NaN	0.3396	0.28793	NaN	NaN	NaN	NaN	NaN	NaN	NaN	25.192	33.669	89.483	11.009	8.8306	NaN	NaN	NaN	NaN	19.275	105.73
O00291	Huntingtin-interacting protein 1	HIP1	sp|O00291|HIP1_HUMAN Huntingtin-interacting protein 1 OS=Homo sapiens GN=HIP1 PE=1 SV=5	1	14	15.2	0	20.609	NaN	NaN	NaN	NaN	1.1744	0.96257	0.99567	1.2371	1.5026	1.0805	0.86182	1.2388	NaN	NaN	NaN	1.4079	1.0512	1.6613	NaN	1.3946	1.178	1.0719	1.1957	1.2093	NaN	NaN	NaN	NaN	40.87	42.266	15.985	37.65	20.554	18.768	25.733	36.067	NaN	NaN	NaN	12.815	7.1564
O00299	Chloride intracellular channel protein 1	CLIC1	sp|O00299|CLIC1_HUMAN Chloride intracellular channel protein 1 OS=Homo sapiens GN=CLIC1 PE=1 SV=4	1	12	64.3	0	53.647	0.92017	0.772	0.98765	0.86843	0.6989	0.85557	0.75458	0.7379	0.80448	0.66485	0.77667	0.65612	0.78462	0.87396	1.0071	0.72285	0.86611	0.6713	0.71494	0.97316	0.81299	0.58255	0.72637	0.56848	18.215	6.6396	8.0866	15.1	6.7053	8.809	12.816	9.8602	15.841	16.912	3.4039	9.2949	19.116	4.7115	4.3135	6.955	5.8231
O00303	Eukaryotic translation initiation factor 3 subunit F	EIF3F	sp|O00303|EIF3F_HUMAN Eukaryotic translation initiation factor 3 subunit F OS=Homo sapiens GN=EIF3F PE=1 SV=1	1	14	53.2	0	144.29	0.95064	0.93945	0.9779	0.97786	0.95671	0.9963	1.0343	1.0053	0.89288	0.85408	0.94489	0.97652	0.93547	0.90158	0.95771	1.0167	0.97326	0.97581	0.99814	0.96036	0.95017	0.87557	0.9578	0.92632	7.8053	9.4526	9.1079	9.8633	7.9575	10.919	5.1878	7.2473	18.309	10.495	15.143	6.3765	7.5977	38.778	10.515	8.2566	13.935
O00308	NEDD4-like E3 ubiquitin-protein ligase WWP2	WWP2	sp|O00308|WWP2_HUMAN NEDD4-like E3 ubiquitin-protein ligase WWP2 OS=Homo sapiens GN=WWP2 PE=1 SV=2	1	15	20	0	41.543	1.1335	1.3837	0.82911	1.3636	1.3171	0.86935	1.0562	0.97916	1.133	1.0592	0.94582	0.9057	1.0722	1.234	0.60823	0.8515	1.0821	1.0205	1.2425	0.8693	0.63368	0.9673	1.0556	0.92611	39.391	16.22	5.2082	4.7294	39.897	11.832	9.6199	18.988	7.1377	5.4427	13.085	26.761	10.957	13.14	4.7931	15.844	14.4
O00330	Pyruvate dehydrogenase protein X component, mitochondrial	PDHX	sp|O00330|ODPX_HUMAN Pyruvate dehydrogenase protein X component, mitochondrial OS=Homo sapiens GN=PDHX PE=1 SV=3	1	11	31.3	0	45.381	0.95837	1.0651	NaN	0.98237	1.253	NaN	1.0611	1.1325	1.3048	1.3983	1.1497	1.3066	0.97467	1.1847	NaN	0.93656	1.2163	1.4284	1.0384	1.3775	NaN	1.3946	1.1415	1.3287	42.038	8.0404	NaN	11.127	19.512	NaN	54.993	58.899	19.078	12.663	20.285	15.393	31.451	20.083	NaN	46.684	60.165
O00391	Sulfhydryl oxidase 1	QSOX1	sp|O00391|QSOX1_HUMAN Sulfhydryl oxidase 1 OS=Homo sapiens GN=QSOX1 PE=1 SV=3	1	5	8.6	0	12.062	NaN	NaN	NaN	NaN	NaN	NaN	1.1189	0.61382	NaN	0.92575	1.1541	1.8049	NaN	NaN	NaN	1.0556	0.56039	NaN	NaN	NaN	NaN	0.86671	1.048	1.2532	NaN	NaN	NaN	NaN	NaN	NaN	15.717	63.998	NaN	27.786	48.94	15.269	NaN	NaN	NaN	8.1792	63.102
O00400	Acetyl-coenzyme A transporter 1	SLC33A1	sp|O00400|ACATN_HUMAN Acetyl-coenzyme A transporter 1 OS=Homo sapiens GN=SLC33A1 PE=1 SV=1	1	9	18.8	0	43.267	1.7229	1.4975	2.0092	1.6043	1.7534	1.5842	1.1492	1.2499	1.3911	1.3747	1.1841	1.2651	1.2309	1.578	1.589	1.1523	1.4189	1.3777	1.4957	1.7465	1.4446	1.3816	1.3323	1.224	5.3303	6.1856	17.254	10.178	16.943	2.1365	8.6072	7.7151	19.24	11.863	24.763	15.275	19.151	11.403	13.43	10.065	2.5765
O00401	Neural Wiskott-Aldrich syndrome protein	WASL	sp|O00401|WASL_HUMAN Neural Wiskott-Aldrich syndrome protein OS=Homo sapiens GN=WASL PE=1 SV=2	1	6	12.1	0.004782	2.0136	NaN	NaN	NaN	NaN	NaN	NaN	NaN	0.83459	0.67292	0.74181	NaN	NaN	NaN	NaN	NaN	NaN	0.92986	0.73477	NaN	NaN	NaN	0.69557	NaN	NaN	NaN	NaN	NaN	NaN	NaN	NaN	NaN	59.535	9.8556	8.9886	NaN	NaN	NaN	NaN	NaN	NaN	54.204
O00410	Importin-5	IPO5	sp|O00410|IPO5_HUMAN Importin-5 OS=Homo sapiens GN=IPO5 PE=1 SV=4	1	24	28.6	0	163.16	1.0176	0.81722	1.002	0.86397	0.77282	0.82732	1.0575	1.0525	0.98779	0.92776	1.0136	0.96123	0.84931	0.9837	0.97689	0.94426	1.0283	0.91465	0.83069	0.97112	0.80892	0.84325	1.0512	0.84455	10.56	12.366	25.186	10.449	17.662	11.097	10.697	5.925	21.664	13.586	21.458	4.5787	14.58	12.026	23.063	17.553	8.978
O00411	DNA-directed RNA polymerase, mitochondrial	POLRMT	sp|O00411|RPOM_HUMAN DNA-directed RNA polymerase, mitochondrial OS=Homo sapiens GN=POLRMT PE=1 SV=2	1	23	23.6	0	84.468	1.0986	0.74731	0.69115	1.3872	1.2403	1.3558	1.1744	1.131	1.3686	1.2739	1.0293	1.3727	0.88509	0.94675	0.53502	1.0912	1.474	1.1637	1.1245	1.2395	1.1788	1.1933	1.1978	1.3249	55.455	75.683	36.886	26.409	40.185	10.171	21.148	18.07	39.799	26.962	26.86	17.221	27.098	75.97	35.15	20.646	18.898
O00418	Eukaryotic elongation factor 2 kinase	EEF2K	sp|O00418|EF2K_HUMAN Eukaryotic elongation factor 2 kinase OS=Homo sapiens GN=EEF2K PE=1 SV=2	1	10	14.1	0	10.308	NaN	NaN	NaN	1.4678	NaN	1.3166	0.6097	0.62629	0.67698	NaN	0.64219	0.61787	NaN	NaN	NaN	0.60915	1.0269	0.7763	1.3089	NaN	0.99933	NaN	0.54388	0.47753	NaN	NaN	NaN	31.38	NaN	9.7283	6.7146	31.094	22.293	NaN	12.899	14.135	NaN	NaN	NaN	18.027	68.482
O00422	Histone deacetylase complex subunit SAP18	SAP18	sp|O00422|SAP18_HUMAN Histone deacetylase complex subunit SAP18 OS=Homo sapiens GN=SAP18 PE=1 SV=1	1	6	25.5	0.0042457	2.1231	NaN	NaN	0.8201	NaN	1.0157	NaN	NaN	NaN	NaN	NaN	NaN	NaN	NaN	NaN	0.81965	NaN	NaN	NaN	NaN	0.96946	NaN	NaN	NaN	NaN	NaN	NaN	34.929	NaN	12.979	NaN	NaN	NaN	NaN	NaN	NaN	NaN	NaN	NaN	37.431	NaN	NaN
O00429	Dynamin-1-like protein	DNM1L	sp|O00429|DNM1L_HUMAN Dynamin-1-like protein OS=Homo sapiens GN=DNM1L PE=1 SV=2	1	32	50.3	0	323.31	1.0542	1.0832	1.044	1.1691	0.86412	0.9725	0.87752	0.99131	0.86852	0.73938	0.87853	0.71832	1.1573	1.2349	1.148	0.87559	0.85067	0.9588	1.1968	1.1461	0.96344	0.77395	0.89938	0.70508	20.831	15.629	17.599	19.099	22.393	18.01	14.712	19.757	15.161	13.982	14.817	19.439	16.443	14.752	18.849	7.72	12.283
O00442	RNA 3-terminal phosphate cyclase	RTCA	sp|O00442|RTCA_HUMAN RNA 3-terminal phosphate cyclase OS=Homo sapiens GN=RTCA PE=1 SV=1	1	6	21.6	0	9.1922	0.93137	NaN	0.93562	1.0331	NaN	1.2208	0.50501	1.3738	1.3878	1.2392	1.2601	1.0453	0.96131	NaN	1.1353	0.49217	1.121	3.1224	1.0559	NaN	1.0557	1.128	0.97172	1.0342	10.431	NaN	0.49001	112.01	NaN	30.654	114.71	26.493	25.873	3.9368	2.7531	18.83	32.947	NaN	3.7715	109.29	9.1761
O00443	Phosphatidylinositol 4-phosphate 3-kinase C2 domain-containing subunit alpha	PIK3C2A	sp|O00443|P3C2A_HUMAN Phosphatidylinositol 4-phosphate 3-kinase C2 domain-containing subunit alpha OS=Homo sapiens GN=PIK3C2A PE=1 SV=2	1	34	22.7	0	84.916	0.95875	1.1255	0.85473	1.0862	1.0127	1.1643	1.0872	1.0758	1.3124	1.1475	1.0671	1.0395	0.80994	1.1529	0.90911	1.0322	1.0494	1.0296	1.0206	1.1301	1.0057	1.0865	1.0234	0.97715	32.739	53.519	41.91	15.301	8.7596	44.871	21.537	5.8572	58.308	13.199	12.187	11.924	21.933	39.654	40.468	22.836	14.618
O00469	Procollagen-lysine,2-oxoglutarate 5-dioxygenase 2	PLOD2	sp|O00469|PLOD2_HUMAN Procollagen-lysine,2-oxoglutarate 5-dioxygenase 2 OS=Homo sapiens GN=PLOD2 PE=1 SV=2	1	16	25.4	0	55.951	0.81144	0.79907	0.8732	0.78186	0.77596	0.95552	1.0981	0.95747	1.1455	1.3239	1.0509	1.2077	0.82173	0.81152	0.86491	0.99043	1.0711	1.0452	0.74272	0.77269	0.93601	1.2487	1.14	1.1377	16.836	85.908	19.586	21.326	11.788	15.91	8.6897	11.303	16.357	13.733	8.9361	8.918	26.182	74.239	12.112	8.9239	14.467
O00471	Exocyst complex component 5	EXOC5	sp|O00471|EXOC5_HUMAN Exocyst complex component 5 OS=Homo sapiens GN=EXOC5 PE=1 SV=1	1	9	13.8	0	16.182	0.9727	0.87449	1.281	1.0481	0.87587	0.99648	0.91313	0.88675	0.84529	0.6929	1.0415	1.0728	0.80882	0.98454	1.1632	1.3656	1.0054	1.2451	1.0232	0.99722	1.1174	0.77969	0.72132	0.83476	23.181	81.266	37.976	2.7386	10.845	18.502	21.51	25.958	15.291	12.174	23.477	29.715	29.253	15.259	32.907	72.172	17.834
O00483	Cytochrome c oxidase subunit NDUFA4	NDUFA4	sp|O00483|NDUA4_HUMAN Cytochrome c oxidase subunit NDUFA4 OS=Homo sapiens GN=NDUFA4 PE=1 SV=1	1	4	40.7	0.0017437	2.4407	NaN	0.77312	NaN	NaN	1.1102	0.93875	NaN	NaN	NaN	NaN	NaN	NaN	NaN	0.67373	NaN	NaN	NaN	NaN	NaN	0.89956	0.92116	NaN	NaN	NaN	NaN	53.487	NaN	NaN	14.837	6.7323	NaN	NaN	NaN	NaN	NaN	NaN	NaN	56.62	NaN	NaN	NaN
O00487	26S proteasome non-ATPase regulatory subunit 14	PSMD14	sp|O00487|PSDE_HUMAN 26S proteasome non-ATPase regulatory subunit 14 OS=Homo sapiens GN=PSMD14 PE=1 SV=1	1	15	67.4	0	323.31	1.0463	0.99162	1.0113	0.98246	0.89226	0.93106	1.0065	1.02	1.0234	0.98954	0.95066	0.94641	1.0173	0.99252	0.9729	0.97916	0.98561	0.98425	0.97707	0.9842	0.91586	0.93549	0.99092	0.9361	9.356	11.106	7.3709	8.9044	5.5067	7.6245	5.3521	9.8643	10.744	6.9884	8.116	11.307	5.777	12.545	5.8813	5.8163	8.7342
O00505	Importin subunit alpha-4	KPNA3	sp|O00505|IMA4_HUMAN Importin subunit alpha-4 OS=Homo sapiens GN=KPNA3 PE=1 SV=2	1	5	9.2	0	6.0511	0.86181	NaN	0.98234	1.2272	NaN	NaN	NaN	0.8293	0.75746	NaN	NaN	NaN	0.88681	NaN	1.016	NaN	0.78951	0.70113	1.0864	NaN	NaN	NaN	NaN	NaN	0.98542	NaN	16.395	50.437	NaN	NaN	NaN	13.688	11.003	NaN	NaN	NaN	6.4807	NaN	9.7316	NaN	23.619
O00515	Ladinin-1	LAD1	sp|O00515|LAD1_HUMAN Ladinin-1 OS=Homo sapiens GN=LAD1 PE=1 SV=2	1	17	42.4	0	82.793	NaN	NaN	NaN	NaN	NaN	NaN	0.38025	0.34148	0.47714	0.47338	0.37268	0.41223	NaN	NaN	NaN	0.37758	0.43044	0.41891	NaN	NaN	NaN	0.41003	0.42935	0.3547	NaN	NaN	NaN	NaN	NaN	NaN	14.525	23.656	18.59	12.531	13.009	18.933	NaN	NaN	NaN	19.794	20.38
O00541	Pescadillo homolog	PES1	sp|O00541|PESC_HUMAN Pescadillo homolog OS=Homo sapiens GN=PES1 PE=1 SV=1	1	23	38.9	0	96.175	1.2043	1.3072	1.2698	1.3153	1.4664	1.2836	0.99207	0.97821	1.1515	0.96979	0.94035	0.91998	1.3397	1.2171	1.241	1.0173	1.0999	1.1268	1.4355	1.3054	1.3656	0.97142	0.93228	0.9887	26.708	20.41	7.8398	14.567	22.897	3.3458	6.282	8.1092	6.9355	15.583	8.3616	14.845	27.123	19.725	10.081	10.711	17.57
O00559	Receptor-binding cancer antigen expressed on SiSo cells	EBAG9	sp|O00559|RCAS1_HUMAN Receptor-binding cancer antigen expressed on SiSo cells OS=Homo sapiens GN=EBAG9 PE=1 SV=1	1	5	30	0	202.18	NaN	NaN	NaN	NaN	NaN	NaN	1.5795	NaN	NaN	3.8741	NaN	5.3158	NaN	NaN	NaN	2.1801	NaN	NaN	NaN	NaN	NaN	3.2331	NaN	3.9934	NaN	NaN	NaN	NaN	NaN	NaN	135.2	NaN	NaN	32.797	NaN	25.356	NaN	NaN	NaN	101.01	NaN
O00560	Syntenin-1	SDCBP	sp|O00560|SDCB1_HUMAN Syntenin-1 OS=Homo sapiens GN=SDCBP PE=1 SV=1	1	3	13.8	0	5.2617	NaN	NaN	NaN	NaN	NaN	NaN	NaN	NaN	NaN	NaN	NaN	NaN	NaN	NaN	NaN	NaN	NaN	NaN	NaN	NaN	NaN	NaN	NaN	NaN	NaN	NaN	NaN	NaN	NaN	NaN	NaN	NaN	NaN	NaN	NaN	NaN	NaN	NaN	NaN	NaN	NaN
O00567	Nucleolar protein 56	NOP56	sp|O00567|NOP56_HUMAN Nucleolar protein 56 OS=Homo sapiens GN=NOP56 PE=1 SV=4	1	19	35.4	0	98.896	1.0757	1.131	1.0089	1.2378	1.3485	1.3052	0.94299	0.87398	1.0803	0.90244	0.87531	0.99663	1.1923	1.1986	0.84561	0.86677	0.92728	0.94833	1.1632	1.1609	1.2654	0.98898	0.87651	1.0772	4.061	8.5339	64.027	14.493	35.389	23.216	21.195	16.209	13.582	19.751	32.118	12.091	31.162	6.973	60.352	19.265	20.28
O00571;O15523;Q9NQI0	ATP-dependent RNA helicase DDX3X;ATP-dependent RNA helicase DDX3Y	DDX3X;DDX3Y	sp|O00571|DDX3X_HUMAN ATP-dependent RNA helicase DDX3X OS=Homo sapiens GN=DDX3X PE=1 SV=3;sp|O15523|DDX3Y_HUMAN ATP-dependent RNA helicase DDX3Y OS=Homo sapiens GN=DDX3Y PE=1 SV=2	3	47	71.6	0	323.31	1.192	1.1766	1.1591	1.2038	1.0972	1.1143	1.1059	1.0396	1.0901	1.0294	1.0604	1.0567	1.1388	1.1465	1.1344	1.0884	1.0917	1.0906	1.2189	1.1656	1.0931	1.0592	1.0917	1.0663	12.35	15.471	25.068	13.623	9.9011	10.796	16.631	6.6534	7.9703	15.484	11.026	11.714	17.58	15.918	11.661	8.9342	7.3304
O00743	Serine/threonine-protein phosphatase 6 catalytic subunit;Serine/threonine-protein phosphatase 6 catalytic subunit, N-terminally processed	PPP6C	sp|O00743|PPP6_HUMAN Serine/threonine-protein phosphatase 6 catalytic subunit OS=Homo sapiens GN=PPP6C PE=1 SV=1	1	10	32.8	0	24.97	1.996	1.8766	1.4356	2.3381	NaN	1.7675	1.0934	1.1275	1.0693	1.1244	1.0639	1.1626	1.5889	2.6591	0.95881	1.1592	1.1702	1.1636	1.9713	NaN	1.5856	0.83072	1.5516	0.84452	53.918	19.716	135.46	26.337	NaN	13.121	51.207	74.887	29.262	12.358	16.107	29.793	27.241	22.252	101.3	47.313	74.735
O00750	Phosphatidylinositol 4-phosphate 3-kinase C2 domain-containing subunit beta	PIK3C2B	sp|O00750|P3C2B_HUMAN Phosphatidylinositol 4-phosphate 3-kinase C2 domain-containing subunit beta OS=Homo sapiens GN=PIK3C2B PE=1 SV=2	1	14	10.8	0	47.068	1.2383	NaN	1.2601	1.4222	1.2797	1.3236	0.77748	0.91044	0.76475	0.68901	0.86405	0.71617	1.5581	NaN	1.5934	0.86754	0.78521	0.91771	1.6879	1.2811	1.4331	0.5828	0.83212	0.75888	22.299	NaN	13.567	73.695	14.192	25.285	9.4236	39.449	28.08	42.923	15.358	8.2265	8.8987	NaN	50.51	9.9204	27.267
O00763	Acetyl-CoA carboxylase 2;Biotin carboxylase	ACACB	sp|O00763|ACACB_HUMAN Acetyl-CoA carboxylase 2 OS=Homo sapiens GN=ACACB PE=1 SV=3	1	116	52.7	0	323.31	0.48376	0.60461	0.4367	0.39649	0.52088	0.38312	1.1105	1.3361	1.8921	1.7742	2.1745	1.4275	0.50071	0.39975	0.49135	1.4529	1.1421	1.5368	0.48141	0.4182	0.45671	2.3098	1.6392	2.1121	21.811	23.501	20.256	18.99	17.519	17.793	33.546	20.87	48.523	35.109	39.496	38.545	21.287	25.046	20.58	19.408	28.479
O00767	Acyl-CoA desaturase	SCD	sp|O00767|ACOD_HUMAN Acyl-CoA desaturase OS=Homo sapiens GN=SCD PE=1 SV=2	1	14	28.1	0	323.31	1.4938	1.3383	1.4545	1.2991	1.3478	1.3522	1.2525	1.2896	1.3894	1.217	1.3208	1.3134	1.1116	1.2302	1.0148	1.2733	1.5174	1.2638	1.012	1.1188	0.97356	1.2604	1.2599	1.1819	17.32	23.162	15.287	9.2626	7.8836	11.22	9.6583	10.02	57.372	23.256	33.48	33.038	16.937	15.101	7.9085	15.379	40.361
O14497	AT-rich interactive domain-containing protein 1A	ARID1A	sp|O14497|ARI1A_HUMAN AT-rich interactive domain-containing protein 1A OS=Homo sapiens GN=ARID1A PE=1 SV=3	1	4	1.7	0	4.3296	NaN	0.83577	0.96042	1.2002	NaN	NaN	NaN	NaN	NaN	NaN	NaN	0.44542	NaN	0.98484	0.89688	NaN	NaN	NaN	1.1572	NaN	NaN	NaN	NaN	0.57654	NaN	4.5738	9.4636	7.2064	NaN	NaN	NaN	NaN	NaN	NaN	NaN	27.861	NaN	7.7593	0.27539	NaN	NaN
O14524	Transmembrane protein 194A	TMEM194A	sp|O14524|NEMP1_HUMAN Nuclear envelope integral membrane protein 1 OS=Homo sapiens GN=NEMP1 PE=1 SV=2	1	4	8.1	0	13.807	1.9284	1.7294	1.2895	NaN	0.88625	0.41955	NaN	0.97611	1.224	0.72742	1.0551	1.4067	2.1379	1.4664	1.1114	NaN	0.99043	0.8942	NaN	0.3124	0.36841	0.76797	1.4005	1.3021	38.53	17.442	155.38	NaN	189.51	182.6	NaN	71.666	4.4544	117.14	19.459	16.596	10.579	8.046	152.56	NaN	70.603
O14530	Thioredoxin domain-containing protein 9	TXNDC9	sp|O14530|TXND9_HUMAN Thioredoxin domain-containing protein 9 OS=Homo sapiens GN=TXNDC9 PE=1 SV=2	1	9	41.2	0	20.118	NaN	0.92269	0.89499	0.97666	1.0487	0.96228	0.76292	0.76628	0.75181	0.64033	0.67812	0.68122	NaN	0.93895	0.88321	0.61123	0.71975	0.75607	0.90803	1.1316	0.88086	0.57875	0.7927	0.53579	NaN	7.7655	5.9174	17.558	27.849	27.873	18.264	7.2453	18.868	12.555	11.595	12.299	NaN	18.844	8.4529	8.7183	6.0515
O14531	Dihydropyrimidinase-related protein 4	DPYSL4	sp|O14531|DPYL4_HUMAN Dihydropyrimidinase-related protein 4 OS=Homo sapiens GN=DPYSL4 PE=1 SV=2	1	4	7.2	0	4.781	NaN	NaN	NaN	NaN	NaN	NaN	0.44426	0.45545	0.42277	NaN	0.51152	NaN	NaN	NaN	NaN	0.5739	0.47058	0.47732	NaN	NaN	NaN	NaN	0.58853	NaN	NaN	NaN	NaN	NaN	NaN	NaN	15.086	12.713	11.651	NaN	21.565	NaN	NaN	NaN	NaN	7.8489	14.074
O14556	Glyceraldehyde-3-phosphate dehydrogenase, testis-specific	GAPDHS	sp|O14556|G3PT_HUMAN Glyceraldehyde-3-phosphate dehydrogenase, testis-specific OS=Homo sapiens GN=GAPDHS PE=1 SV=2	1	2	4.4	0.0039841	2.1908	NaN	NaN	NaN	NaN	NaN	NaN	NaN	NaN	NaN	NaN	NaN	1.5971	NaN	NaN	NaN	NaN	NaN	NaN	NaN	NaN	NaN	NaN	NaN	0.7351	NaN	NaN	NaN	NaN	NaN	NaN	NaN	NaN	NaN	NaN	NaN	42.08	NaN	NaN	NaN	NaN	NaN
O14562	Ubiquitin domain-containing protein UBFD1	UBFD1	sp|O14562|UBFD1_HUMAN Ubiquitin domain-containing protein UBFD1 OS=Homo sapiens GN=UBFD1 PE=1 SV=2	1	5	19.1	0	12.162	NaN	NaN	NaN	NaN	NaN	NaN	NaN	NaN	NaN	0.42567	0.3458	0.45254	NaN	NaN	NaN	NaN	NaN	NaN	NaN	NaN	NaN	0.39297	0.37264	0.32089	NaN	NaN	NaN	NaN	NaN	NaN	NaN	NaN	NaN	25.2	26.814	26.587	NaN	NaN	NaN	NaN	NaN
O14578	Citron Rho-interacting kinase	CIT	sp|O14578|CTRO_HUMAN Citron Rho-interacting kinase OS=Homo sapiens GN=CIT PE=1 SV=2	1	7	4.3	0	8.4653	NaN	NaN	NaN	NaN	NaN	NaN	0.52833	0.44288	0.54704	0.51045	NaN	NaN	NaN	NaN	NaN	0.56585	0.48126	0.48243	NaN	NaN	NaN	0.59927	NaN	NaN	NaN	NaN	NaN	NaN	NaN	NaN	2.0059	17.187	26.743	44.882	NaN	NaN	NaN	NaN	NaN	3.0527	10.843
O14579	Coatomer subunit epsilon	COPE	sp|O14579|COPE_HUMAN Coatomer subunit epsilon OS=Homo sapiens GN=COPE PE=1 SV=3	1	14	57.8	0	323.31	1.5403	1.4166	1.4323	1.5243	1.1499	1.328	1.2599	1.394	1.2715	1.3472	1.3337	1.3609	1.2679	1.3987	1.3382	1.3271	1.3592	1.3957	1.4204	1.3149	1.1889	1.2318	1.5224	1.2666	22.363	17.579	9.0311	14.958	26.125	11.923	10.746	3.7083	13.498	12.353	19.912	56.17	18.272	27.942	10.413	8.4588	6.9625
O14617	AP-3 complex subunit delta-1	AP3D1	sp|O14617|AP3D1_HUMAN AP-3 complex subunit delta-1 OS=Homo sapiens GN=AP3D1 PE=1 SV=1	1	35	35.6	0	320.25	1.4655	1.1709	1.0751	1.3128	0.87595	1.3909	1.0338	1.0514	1.2037	0.93913	1.0081	0.92251	1.2503	1.3377	1.1249	1.068	1.0969	1.0112	1.3092	1.134	1.1429	0.84865	1.0546	0.9218	23.451	21.286	39.224	28.121	23.391	33.359	15.827	25.916	19.99	24.997	27.189	37.322	27.451	22.973	38.836	12.851	30.404
O14641	Segment polarity protein dishevelled homolog DVL-2	DVL2	sp|O14641|DVL2_HUMAN Segment polarity protein dishevelled homolog DVL-2 OS=Homo sapiens GN=DVL2 PE=1 SV=1	1	13	25.3	0	56.745	2.0341	2.6858	2.162	1.9086	2.8722	1.462	0.55854	0.63123	0.60013	0.55504	0.62533	0.53619	2.6522	2.1933	2.6632	0.64439	0.64751	0.71074	1.8159	3.1731	1.6423	0.57967	0.63548	0.65927	33.597	30.644	4.9559	25.493	38.21	26.012	20.789	12.771	34.599	20.303	10.989	24.024	41.309	52.008	15.623	14.804	13.239
O14646;REV__Q6ZQQ2	Chromodomain-helicase-DNA-binding protein 1	CHD1	sp|O14646|CHD1_HUMAN Chromodomain-helicase-DNA-binding protein 1 OS=Homo sapiens GN=CHD1 PE=1 SV=2	2	6	3.3	0.00031008	3.2557	NaN	NaN	NaN	NaN	NaN	NaN	NaN	NaN	0.95187	NaN	NaN	NaN	NaN	NaN	NaN	NaN	NaN	1.147	NaN	NaN	NaN	NaN	NaN	NaN	NaN	NaN	NaN	NaN	NaN	NaN	NaN	NaN	2.4781	NaN	NaN	NaN	NaN	NaN	NaN	NaN	NaN
O14647	Chromodomain-helicase-DNA-binding protein 2	CHD2	sp|O14647|CHD2_HUMAN Chromodomain-helicase-DNA-binding protein 2 OS=Homo sapiens GN=CHD2 PE=1 SV=2	1	7	3.7	0	12.062	1.2969	0.8039	NaN	1.3072	1.0176	0.90852	NaN	0.72088	0.88696	NaN	NaN	NaN	1.4392	1.7286	NaN	NaN	0.81925	1.1642	1.6347	1.4115	1.1935	NaN	NaN	NaN	12.893	18.876	NaN	16.869	40.006	5.1966	NaN	32.743	11.954	NaN	NaN	NaN	9.0612	30.259	NaN	NaN	26.478
O14656	Torsin-1A	TOR1A	sp|O14656|TOR1A_HUMAN Torsin-1A OS=Homo sapiens GN=TOR1A PE=1 SV=1	1	12	40.7	0	61.297	0.90483	0.97325	0.89486	0.86228	1.3052	0.89827	1.0911	0.80818	1.0207	1.1079	1.1112	1.1182	0.9322	0.91003	0.91979	1.1826	0.84526	1.0239	0.89835	1.0084	0.92905	1.2201	1.141	1.1899	12.9	7.162	20.512	6.5514	22.436	10.897	17.935	23.335	6.8594	14.44	10.226	44.395	8.7266	3.9133	55.171	22.522	20.463
O14657	Torsin-1B	TOR1B	sp|O14657|TOR1B_HUMAN Torsin-1B OS=Homo sapiens GN=TOR1B PE=1 SV=2	1	6	19	0	17.561	0.81873	0.874	NaN	0.77407	NaN	0.75525	0.93454	0.96329	1.398	1.1021	1.007	1.3181	0.96708	0.6172	NaN	0.9911	1.0061	1.3631	0.72349	NaN	0.94277	1.2339	0.80245	1.337	7.162	16.292	NaN	20.148	NaN	33.549	11.31	8.8543	30.686	12.204	16.017	12.19	11.727	22.794	NaN	7.545	2.4877
O14681	Etoposide-induced protein 2.4 homolog	EI24	sp|O14681|EI24_HUMAN Etoposide-induced protein 2.4 homolog OS=Homo sapiens GN=EI24 PE=1 SV=4	1	5	10.3	0	4.8838	0.82251	0.67493	NaN	0.59482	0.58601	0.65289	0.94549	NaN	1.0354	1.1204	0.88464	1.1189	0.83459	0.62738	NaN	0.98608	NaN	1.0617	0.5024	0.53966	0.71269	1.2941	1.0074	1.036	110.51	29.182	NaN	40.436	21.391	34.95	3.7477	NaN	0.62082	26.569	15.651	52.935	6.5133	39.07	NaN	1.585	NaN
O14683	Tumor protein p53-inducible protein 11	TP53I11	sp|O14683|P5I11_HUMAN Tumor protein p53-inducible protein 11 OS=Homo sapiens GN=TP53I11 PE=1 SV=2	1	2	10.1	0.00031309	3.3782	NaN	NaN	NaN	NaN	NaN	NaN	NaN	NaN	NaN	NaN	NaN	NaN	NaN	NaN	NaN	NaN	NaN	NaN	NaN	NaN	NaN	NaN	NaN	NaN	NaN	NaN	NaN	NaN	NaN	NaN	NaN	NaN	NaN	NaN	NaN	NaN	NaN	NaN	NaN	NaN	NaN
O14730	Serine/threonine-protein kinase RIO3	RIOK3	sp|O14730|RIOK3_HUMAN Serine/threonine-protein kinase RIO3 OS=Homo sapiens GN=RIOK3 PE=1 SV=2	1	6	11.2	0	4.7989	NaN	NaN	NaN	NaN	NaN	NaN	0.97316	0.92238	NaN	0.77613	NaN	NaN	NaN	NaN	NaN	0.86413	1.0456	NaN	NaN	NaN	NaN	0.73298	NaN	NaN	NaN	NaN	NaN	NaN	NaN	NaN	16.43	1.2208	NaN	24.11	NaN	NaN	NaN	NaN	NaN	13.549	2.7129
O14732	Inositol monophosphatase 2	IMPA2	sp|O14732|IMPA2_HUMAN Inositol monophosphatase 2 OS=Homo sapiens GN=IMPA2 PE=1 SV=1	1	4	13.5	0	6.8388	NaN	NaN	NaN	1.2759	0.9559	1.1933	0.96094	1.4793	0.78202	NaN	0.66502	NaN	NaN	NaN	NaN	1.1047	1.0406	0.81293	1.0587	1.1454	1.4278	NaN	0.50638	NaN	NaN	NaN	NaN	16.241	28.991	33.131	1.286	26.474	11.245	NaN	44.493	NaN	NaN	NaN	NaN	35.096	4.9997
O14733	Dual specificity mitogen-activated protein kinase kinase 7	MAP2K7	sp|O14733|MP2K7_HUMAN Dual specificity mitogen-activated protein kinase kinase 7 OS=Homo sapiens GN=MAP2K7 PE=1 SV=2	1	5	12.4	0.0017447	2.4433	NaN	NaN	NaN	NaN	NaN	NaN	0.59045	NaN	NaN	NaN	0.97996	0.82331	NaN	NaN	NaN	0.7843	NaN	NaN	NaN	NaN	NaN	NaN	0.82902	0.76889	NaN	NaN	NaN	NaN	NaN	NaN	4.7547	NaN	NaN	NaN	15.153	7.4126	NaN	NaN	NaN	34.894	NaN
O14734	Acyl-coenzyme A thioesterase 8	ACOT8	sp|O14734|ACOT8_HUMAN Acyl-coenzyme A thioesterase 8 OS=Homo sapiens GN=ACOT8 PE=1 SV=1	1	9	30.1	0	28.757	1.5234	NaN	1.3747	NaN	0.91603	1.4789	1.0366	NaN	1.4023	1.2172	1.0331	1.3136	1.1483	NaN	0.96912	4.1381	NaN	1.7225	NaN	0.99502	1.0576	0.98704	1.1137	1.2401	10.151	NaN	25.98	NaN	17.825	4.6749	108.89	NaN	91.674	22.959	9.9806	23.371	30.603	NaN	20.991	116.67	NaN
O14735	CDP-diacylglycerol--inositol 3-phosphatidyltransferase	CDIPT	sp|O14735|CDIPT_HUMAN CDP-diacylglycerol--inositol 3-phosphatidyltransferase OS=Homo sapiens GN=CDIPT PE=1 SV=1	1	6	30.5	0	35.251	0.61468	1.4098	1.4591	1.5303	1.4233	1.233	1.9468	1.3633	1.7171	1.5414	1.3513	1.6318	0.59831	1.415	1.4015	1.4994	1.6489	1.3849	1.2924	1.3311	1.2692	1.5669	1.2722	1.5236	116.89	2.133	12.495	6.5476	9.4894	13.323	12.498	1.7671	14.255	15.736	1.6752	21.729	120.57	2.6128	11.505	11.513	11.511
O14744	Protein arginine N-methyltransferase 5;Protein arginine N-methyltransferase 5, N-terminally processed	PRMT5	sp|O14744|ANM5_HUMAN Protein arginine N-methyltransferase 5 OS=Homo sapiens GN=PRMT5 PE=1 SV=4	1	10	14	0	17.631	NaN	NaN	NaN	NaN	NaN	1.1912	0.54216	NaN	0.63629	0.5846	0.62575	0.72839	NaN	NaN	NaN	0.6059	NaN	0.60044	NaN	NaN	0.78687	0.59136	0.89188	0.58657	NaN	NaN	NaN	NaN	NaN	13.922	13.034	NaN	35.93	17.466	37.356	44.555	NaN	NaN	NaN	8.0754	NaN
O14745	Na(+)/H(+) exchange regulatory cofactor NHE-RF1	SLC9A3R1	sp|O14745|NHRF1_HUMAN Na(+)/H(+) exchange regulatory cofactor NHE-RF1 OS=Homo sapiens GN=SLC9A3R1 PE=1 SV=4	1	14	48.9	0	57.462	NaN	NaN	NaN	NaN	NaN	NaN	0.2568	0.24836	0.2449	0.32807	0.21118	0.28536	NaN	NaN	NaN	0.22265	0.36218	0.25125	NaN	NaN	NaN	0.22816	0.30026	0.19988	NaN	NaN	NaN	NaN	NaN	NaN	13.713	9.9061	45.598	32.361	6.5341	3.518	NaN	NaN	NaN	10.858	11.019
O14776	Transcription elongation regulator 1	TCERG1	sp|O14776|TCRG1_HUMAN Transcription elongation regulator 1 OS=Homo sapiens GN=TCERG1 PE=1 SV=2	1	18	17.1	0	23.68	NaN	NaN	NaN	NaN	1.064	NaN	0.28044	0.26912	0.27727	0.36303	0.26791	0.25695	NaN	NaN	NaN	0.31282	0.33439	0.27014	NaN	1.0235	NaN	0.32406	0.32556	0.28762	NaN	NaN	NaN	NaN	30.389	NaN	112.57	2.9684	14.584	18.097	33.81	4.7041	NaN	NaN	NaN	42.955	1.6517
O14786	Neuropilin-1	NRP1	sp|O14786|NRP1_HUMAN Neuropilin-1 OS=Homo sapiens GN=NRP1 PE=1 SV=3	1	3	3.9	0.00029878	2.7573	NaN	NaN	NaN	1.2828	0.46874	1.185	NaN	NaN	NaN	NaN	NaN	NaN	NaN	NaN	NaN	NaN	NaN	NaN	1.0337	1.0864	1.0728	NaN	NaN	NaN	NaN	NaN	NaN	0.98617	15.902	53.753	NaN	NaN	NaN	NaN	NaN	NaN	NaN	NaN	NaN	NaN	NaN
O14787	Transportin-2	TNPO2	sp|O14787|TNPO2_HUMAN Transportin-2 OS=Homo sapiens GN=TNPO2 PE=1 SV=3	1	13	18.7	0	20.55	1.0486	1.0435	0.95997	0.98417	0.86673	0.95302	NaN	NaN	NaN	0.47324	NaN	NaN	0.95113	0.93201	1.048	NaN	NaN	NaN	0.95666	1.0956	1.003	0.37255	NaN	NaN	11.491	18.092	16.297	22.223	102.92	12.844	NaN	NaN	NaN	132.87	NaN	NaN	9.2394	11.563	6.0329	NaN	NaN
O14795	Protein unc-13 homolog B	UNC13B	sp|O14795|UN13B_HUMAN Protein unc-13 homolog B OS=Homo sapiens GN=UNC13B PE=1 SV=2	1	1	0.6	0.0025877	2.2984	NaN	NaN	NaN	NaN	NaN	NaN	NaN	NaN	NaN	NaN	NaN	NaN	NaN	NaN	NaN	NaN	NaN	NaN	NaN	NaN	NaN	NaN	NaN	NaN	NaN	NaN	NaN	NaN	NaN	NaN	NaN	NaN	NaN	NaN	NaN	NaN	NaN	NaN	NaN	NaN	NaN
O14802	DNA-directed RNA polymerase III subunit RPC1	POLR3A	sp|O14802|RPC1_HUMAN DNA-directed RNA polymerase III subunit RPC1 OS=Homo sapiens GN=POLR3A PE=1 SV=2	1	8	6.3	0	5.613	NaN	NaN	NaN	0.49118	NaN	NaN	0.75903	NaN	NaN	NaN	0.6394	0.6841	NaN	NaN	NaN	0.8366	NaN	NaN	0.42349	NaN	NaN	NaN	1.0592	0.75861	NaN	NaN	NaN	96.434	NaN	NaN	0.60412	NaN	NaN	NaN	1.8877	7.0059	NaN	NaN	NaN	3.9879	NaN
O14818;Q8TAA3	Proteasome subunit alpha type-7	PSMA7	sp|O14818|PSA7_HUMAN Proteasome subunit alpha type-7 OS=Homo sapiens GN=PSMA7 PE=1 SV=1	2	13	51.2	0	61.626	0.58394	0.85341	0.90211	1.0117	0.82017	0.92366	0.87388	0.96892	0.94809	0.63952	0.81147	0.74985	0.6566	0.94641	0.93517	0.84606	0.8969	0.86167	0.93433	0.86321	0.86037	0.64714	0.79757	0.69344	37.101	34.196	10.178	3.441	20.843	9.6617	10.26	1.8136	8.14	13.421	53.966	17.775	52.885	10.24	14.136	16.54	7.2016
O14828	Secretory carrier-associated membrane protein 3	SCAMP3	sp|O14828|SCAM3_HUMAN Secretory carrier-associated membrane protein 3 OS=Homo sapiens GN=SCAMP3 PE=1 SV=3	1	17	47.8	0	323.31	1.0699	1.0251	1.0024	1.0929	0.95001	1.0226	1.082	1.11	1.0944	1.0815	1.1197	1.072	1.0368	0.96516	1.0231	1.0509	1.0438	1.0767	1.0206	1.0309	0.98908	0.97651	1.0558	1.0225	19.477	23.276	8.6317	10.32	12.926	15.628	14.792	12.737	24.483	26.2	10.036	18.345	18.889	13.154	29.311	16.397	5.6189
O14874	[3-methyl-2-oxobutanoate dehydrogenase [lipoamide]] kinase, mitochondrial	BCKDK	sp|O14874|BCKD_HUMAN [3-methyl-2-oxobutanoate dehydrogenase [lipoamide]] kinase, mitochondrial OS=Homo sapiens GN=BCKDK PE=1 SV=2	1	9	35.4	0	44.169	0.90309	1.1176	1.1014	1.1759	0.92461	1.1417	1.0544	0.96708	1.2468	1.0371	1.1302	1.0484	0.86938	1.0676	1.0037	0.94337	1.1726	1.2074	1.3163	1.3562	0.96811	1.1526	1.209	1.0819	34.098	75.379	10.949	6.7466	18.615	9.0537	28.073	4.299	1.2334	10.355	16.956	20.373	22.347	100.49	13.432	14.206	10.254
O14880	Microsomal glutathione S-transferase 3	MGST3	sp|O14880|MGST3_HUMAN Microsomal glutathione S-transferase 3 OS=Homo sapiens GN=MGST3 PE=1 SV=1	1	1	8.6	0	4.8828	NaN	NaN	NaN	NaN	NaN	NaN	NaN	NaN	NaN	NaN	NaN	NaN	NaN	NaN	NaN	NaN	NaN	NaN	NaN	NaN	NaN	NaN	NaN	NaN	NaN	NaN	NaN	NaN	NaN	NaN	NaN	NaN	NaN	NaN	NaN	NaN	NaN	NaN	NaN	NaN	NaN
O14908;Q8TF64	PDZ domain-containing protein GIPC1	GIPC1	sp|O14908|GIPC1_HUMAN PDZ domain-containing protein GIPC1 OS=Homo sapiens GN=GIPC1 PE=1 SV=2	2	15	51.7	0	184.02	0.74711	0.77883	0.91973	0.79793	0.79148	0.83964	0.94089	0.88619	0.84396	0.86687	0.93084	0.8344	0.73714	0.81164	0.79797	0.9174	0.90689	0.80023	0.77784	0.90366	0.84107	0.77197	0.86635	0.732	51.505	25.955	23.49	6.6474	9.2522	7.5175	19.134	14.895	8.8586	8.328	28.474	17.014	48.755	22.842	16.132	20.518	9.6685
O14920	Inhibitor of nuclear factor kappa-B kinase subunit beta	IKBKB	sp|O14920|IKKB_HUMAN Inhibitor of nuclear factor kappa-B kinase subunit beta OS=Homo sapiens GN=IKBKB PE=1 SV=1	1	2	2.5	0.0011696	2.524	NaN	NaN	NaN	NaN	NaN	NaN	2.0174	NaN	NaN	NaN	1.1301	NaN	NaN	NaN	NaN	1.158	NaN	NaN	NaN	NaN	NaN	NaN	0.8718	NaN	NaN	NaN	NaN	NaN	NaN	NaN	4.8419	NaN	NaN	NaN	60.897	NaN	NaN	NaN	NaN	10.166	NaN
O14925	Mitochondrial import inner membrane translocase subunit Tim23	TIMM23	sp|O14925|TIM23_HUMAN Mitochondrial import inner membrane translocase subunit Tim23 OS=Homo sapiens GN=TIMM23 PE=1 SV=1	1	5	36.8	0	15.427	NaN	0.93896	NaN	0.96669	0.60757	0.99399	NaN	1.2064	1.5416	1.1805	1.1718	1.1616	NaN	0.87816	NaN	NaN	1.1795	1.2384	0.96901	1.1813	0.93293	1.2389	1.2069	1.2898	NaN	5.063	NaN	4.896	1.3919	5.842	NaN	8.1025	13.295	7.5028	10.093	25.471	NaN	4.7806	NaN	NaN	2.1926
O14929	Histone acetyltransferase type B catalytic subunit	HAT1	sp|O14929|HAT1_HUMAN Histone acetyltransferase type B catalytic subunit OS=Homo sapiens GN=HAT1 PE=1 SV=1	1	12	38.7	0	152.49	1.038	0.89746	0.95175	1.0235	0.75074	1.0409	0.89143	0.88445	0.91828	0.61173	0.73827	0.59369	0.95335	0.97532	1.0713	0.88162	0.8707	0.93064	1.0382	1.0884	1.0556	0.62297	0.76877	0.65517	14.783	10.519	9.1384	8.6646	5.1601	15.279	7.2385	6.8543	22.33	27.008	3.0791	7.831	14.713	7.7519	7.0633	8.8621	3.5029
O14939	Phospholipase D2	PLD2	sp|O14939|PLD2_HUMAN Phospholipase D2 OS=Homo sapiens GN=PLD2 PE=1 SV=2	1	4	6.6	0	7.6466	NaN	NaN	NaN	NaN	NaN	NaN	1.2453	0.99217	NaN	NaN	NaN	NaN	NaN	NaN	NaN	1.22	1.1926	NaN	NaN	NaN	NaN	NaN	NaN	NaN	NaN	NaN	NaN	NaN	NaN	NaN	15.122	72.349	NaN	NaN	NaN	NaN	NaN	NaN	NaN	2.836	14.825
O14964	Hepatocyte growth factor-regulated tyrosine kinase substrate	HGS	sp|O14964|HGS_HUMAN Hepatocyte growth factor-regulated tyrosine kinase substrate OS=Homo sapiens GN=HGS PE=1 SV=1	1	2	2.8	0.00030874	3.1933	NaN	NaN	NaN	NaN	NaN	NaN	NaN	NaN	NaN	NaN	NaN	NaN	NaN	NaN	NaN	NaN	NaN	NaN	NaN	NaN	NaN	NaN	NaN	NaN	NaN	NaN	NaN	NaN	NaN	NaN	NaN	NaN	NaN	NaN	NaN	NaN	NaN	NaN	NaN	NaN	NaN
O14965	Aurora kinase A	AURKA	sp|O14965|AURKA_HUMAN Aurora kinase A OS=Homo sapiens GN=AURKA PE=1 SV=2	1	9	27.5	0	28.125	0.93104	1.1567	0.78581	1.2339	1.0159	0.92652	0.93414	1.0469	0.95727	0.90819	1.032	0.84036	0.87163	0.94648	0.98555	0.91518	1.0425	0.95057	1.13	1.0465	1.0563	1.098	1.0229	0.94871	7.618	6.4646	26.148	19.277	14.05	39.84	3.2705	17.641	14.365	16.59	11.132	24.408	18.707	34.379	30.242	23.059	9.765
O14966	Ras-related protein Rab-7L1	RAB29	sp|O14966|RAB7L_HUMAN Ras-related protein Rab-7L1 OS=Homo sapiens GN=RAB29 PE=1 SV=1	1	4	19.7	0	3.9372	NaN	1.5479	NaN	NaN	NaN	1.4715	NaN	NaN	NaN	NaN	NaN	NaN	NaN	1.2883	NaN	NaN	NaN	NaN	NaN	NaN	1.3821	NaN	NaN	NaN	NaN	18.692	NaN	NaN	NaN	1.2684	NaN	NaN	NaN	NaN	NaN	NaN	NaN	21.639	NaN	NaN	NaN
O14972	Down syndrome critical region protein 3	DSCR3	sp|O14972|DSCR3_HUMAN Down syndrome critical region protein 3 OS=Homo sapiens GN=DSCR3 PE=2 SV=1	1	2	6.7	0.0039932	2.2022	NaN	NaN	NaN	NaN	NaN	NaN	NaN	NaN	NaN	NaN	NaN	NaN	NaN	NaN	NaN	NaN	NaN	NaN	NaN	NaN	NaN	NaN	NaN	NaN	NaN	NaN	NaN	NaN	NaN	NaN	NaN	NaN	NaN	NaN	NaN	NaN	NaN	NaN	NaN	NaN	NaN
O14974	Protein phosphatase 1 regulatory subunit 12A	PPP1R12A	sp|O14974|MYPT1_HUMAN Protein phosphatase 1 regulatory subunit 12A OS=Homo sapiens GN=PPP1R12A PE=1 SV=1	1	21	23.3	0	59.54	NaN	NaN	NaN	NaN	NaN	NaN	0.5117	0.49131	0.41935	0.47859	0.45949	0.47358	NaN	NaN	NaN	0.49831	0.5169	0.52768	NaN	NaN	NaN	0.44526	0.51142	0.41545	NaN	NaN	NaN	NaN	NaN	NaN	19.256	16.229	19.715	16.619	16.884	15.85	NaN	NaN	NaN	15.106	15.768
O14975	Very long-chain acyl-CoA synthetase	SLC27A2	sp|O14975|S27A2_HUMAN Very long-chain acyl-CoA synthetase OS=Homo sapiens GN=SLC27A2 PE=1 SV=2	1	21	34.2	0	77.826	0.93888	1.0934	1.0448	0.86037	1.1314	0.84484	1.1981	1.2403	1.1108	1.4041	1.194	1.3633	0.90249	0.78652	0.88516	1.1835	1.0126	1.0995	0.83322	0.82567	0.88758	1.3857	1.0862	1.2933	43.144	26.546	14.003	19.664	38.586	26.881	4.7421	10.085	11.371	16.376	2.0021	20.487	40.113	21.734	19.652	10.451	10.511
O14976	Cyclin-G-associated kinase	GAK	sp|O14976|GAK_HUMAN Cyclin-G-associated kinase OS=Homo sapiens GN=GAK PE=1 SV=2	1	23	19.5	0	175.36	1.0288	0.95156	1.2521	0.97365	0.86453	1.0315	0.8998	0.94901	1.0286	0.89042	0.90493	0.94828	0.9841	1.0595	1.1397	0.92808	0.91207	0.86057	0.88223	1.1223	0.89559	0.80854	0.9152	0.74046	12.59	17.567	38.481	30.378	35.091	14.55	14.3	19.385	18.043	55.983	43.114	13.845	22.054	23.446	22.681	17.436	23.598
O14980	Exportin-1	XPO1	sp|O14980|XPO1_HUMAN Exportin-1 OS=Homo sapiens GN=XPO1 PE=1 SV=1	1	52	55.8	0	323.31	1.0435	1.0327	1.0301	1.0614	0.94823	1.0001	1.0782	1.1075	1.0939	1.0152	1.033	1.0013	0.96368	1.0822	1.0859	1.1595	1.121	1.1822	1.0827	1.0631	1.0057	1.0089	1.0459	1.0298	28.267	35.25	19.552	18.87	33.228	12.82	18.702	18.123	26.026	18.812	29.131	17.301	33.602	17.03	15.604	4.8805	23.084
O14981	TATA-binding protein-associated factor 172	BTAF1	sp|O14981|BTAF1_HUMAN TATA-binding protein-associated factor 172 OS=Homo sapiens GN=BTAF1 PE=1 SV=2	1	35	22	0	121.79	1.0695	1.0214	0.88917	0.93662	0.93892	0.86298	0.83472	0.90241	1.0142	0.93953	0.78829	0.89804	0.97231	0.97559	0.89698	0.90248	0.86456	0.89139	0.96389	1.0509	1.0084	0.86332	0.76046	0.79988	15.911	79.531	12.605	23.571	28.925	17.09	16.596	15.598	42.993	34.395	26.955	29.201	10.884	71.042	11.302	23.054	43.052
O15020	Spectrin beta chain, non-erythrocytic 2	SPTBN2	sp|O15020|SPTN2_HUMAN Spectrin beta chain, non-erythrocytic 2 OS=Homo sapiens GN=SPTBN2 PE=1 SV=3	1	40	20.2	0	111.83	0.96108	0.98072	1.1248	0.7724	1.1627	1.087	0.96095	0.85395	0.93643	1.0689	0.81384	1.1242	1.0358	0.96839	0.90016	0.94802	0.85834	0.88762	0.84436	1.0241	1.148	1.1609	0.97113	1.1948	45.146	16.633	23.549	11.069	16.332	24.723	16.918	20.221	23.691	140.55	40.137	35.566	28.141	13.702	10.679	34.193	18.459
O15027	Protein transport protein Sec16A	SEC16A	sp|O15027|SC16A_HUMAN Protein transport protein Sec16A OS=Homo sapiens GN=SEC16A PE=1 SV=3	1	48	31.8	0	314.84	1.1815	1.2259	1.1296	1.1855	1.0409	1.2656	0.98498	0.8524	0.98401	0.9479	0.80653	0.99007	1.3645	1.1146	1.2597	0.90123	0.84574	0.84665	1.3034	1.1323	1.2372	0.89898	0.8064	0.91629	21.908	28.815	20.223	26.304	19.431	15.741	38.063	17.854	37.792	40.114	38.027	37.23	29.255	21.531	30.9	34.785	16.207
O15031	Plexin-B2	PLXNB2	sp|O15031|PLXB2_HUMAN Plexin-B2 OS=Homo sapiens GN=PLXNB2 PE=1 SV=3	1	3	2.4	0.00029797	2.7355	NaN	NaN	NaN	NaN	NaN	NaN	NaN	0.87063	NaN	NaN	NaN	NaN	NaN	NaN	NaN	NaN	0.80566	NaN	NaN	NaN	NaN	NaN	NaN	NaN	NaN	NaN	NaN	NaN	NaN	NaN	NaN	16.11	NaN	NaN	NaN	NaN	NaN	NaN	NaN	NaN	39.371
O15042	U2 snRNP-associated SURP motif-containing protein	U2SURP	sp|O15042|SR140_HUMAN U2 snRNP-associated SURP motif-containing protein OS=Homo sapiens GN=U2SURP PE=1 SV=2	1	40	42.6	0	236.87	NaN	0.54619	0.73012	0.7121	0.86198	0.73743	0.21261	0.1342	0.20098	0.18935	0.26356	0.24766	NaN	0.66532	0.57156	0.2369	0.15371	0.14034	0.59221	0.72635	0.66492	0.18208	0.20618	0.21961	NaN	41.436	7.2459	9.4898	14.368	7.9203	18.692	22.458	56.951	35.162	34.107	40.05	NaN	18.647	7.7687	75.884	23.062
O15047	Histone-lysine N-methyltransferase SETD1A	SETD1A	sp|O15047|SET1A_HUMAN Histone-lysine N-methyltransferase SETD1A OS=Homo sapiens GN=SETD1A PE=1 SV=3	1	9	6.5	0	19.094	NaN	NaN	0.9264	NaN	NaN	NaN	0.58564	NaN	8.4987	0.69633	0.43061	0.46516	NaN	NaN	0.82176	0.48131	NaN	1.0298	NaN	NaN	NaN	0.63061	0.54945	0.51004	NaN	NaN	46.232	NaN	NaN	NaN	70.604	NaN	381.49	214.08	5.6201	12.727	NaN	NaN	32.028	46.977	NaN
O15056	Synaptojanin-2	SYNJ2	sp|O15056|SYNJ2_HUMAN Synaptojanin-2 OS=Homo sapiens GN=SYNJ2 PE=1 SV=3	1	5	4.6	0	6.5574	NaN	NaN	NaN	NaN	NaN	NaN	0.64169	NaN	0.76028	0.83501	0.56044	0.47169	NaN	NaN	NaN	0.52237	NaN	0.86915	NaN	NaN	NaN	0.75628	0.62865	0.46035	NaN	NaN	NaN	NaN	NaN	NaN	0.63816	NaN	6.7359	12.438	20.561	24.302	NaN	NaN	NaN	9.3198	NaN
O15066;O14782;Q9BVG8;Q9P2E2	Kinesin-like protein KIF3B;Kinesin-like protein KIF3B, N-terminally processed;Kinesin-like protein KIF3C	KIF3B;KIF3C	sp|O15066|KIF3B_HUMAN Kinesin-like protein KIF3B OS=Homo sapiens GN=KIF3B PE=1 SV=1;sp|O14782|KIF3C_HUMAN Kinesin-like protein KIF3C OS=Homo sapiens GN=KIF3C PE=1 SV=3	4	7	10.2	0	12.114	NaN	NaN	NaN	NaN	NaN	NaN	0.79446	0.94732	1.0227	0.84902	0.95365	0.45178	NaN	NaN	NaN	0.57899	1.089	0.77148	NaN	NaN	NaN	0.47679	1.1052	0.34961	NaN	NaN	NaN	NaN	NaN	NaN	42.027	79.242	39.504	142.99	37.979	107.28	NaN	NaN	NaN	29.749	127.06
O15084	Serine/threonine-protein phosphatase 6 regulatory ankyrin repeat subunit A	ANKRD28	sp|O15084|ANR28_HUMAN Serine/threonine-protein phosphatase 6 regulatory ankyrin repeat subunit A OS=Homo sapiens GN=ANKRD28 PE=1 SV=5	1	30	34.3	0	323.31	5.795	2.2444	2.8068	4.7476	3.6596	3.5903	1.9643	1.9033	1.9744	2.3759	2.2664	2.4321	5.0189	3.3269	2.4693	1.9098	2.2405	2.0607	3.7789	3.2932	2.9449	1.7703	2.4859	1.8745	13.273	92.362	76.903	16.014	28.855	94.364	28.061	17.6	15.507	13.795	18.229	34.748	19.737	76.429	88.437	24.641	24.656
O15091	Mitochondrial ribonuclease P protein 3	KIAA0391	sp|O15091|MRRP3_HUMAN Mitochondrial ribonuclease P protein 3 OS=Homo sapiens GN=KIAA0391 PE=1 SV=2	1	21	44.4	0	102.1	1.2227	1.34	1.291	1.1657	1.4306	1.2618	1.1701	1.0658	1.2853	1.2063	1.0983	1.2381	1.1975	1.2508	1.1189	1.2327	1.2425	1.204	1.3208	1.2319	1.2375	1.4095	1.1694	1.3039	14.738	9.7706	14.094	48.392	15.876	12.472	15.811	12.185	10.133	18.17	4.9535	13.217	14.991	12.243	13.792	7.3764	9.5199
O15111	Inhibitor of nuclear factor kappa-B kinase subunit alpha	CHUK	sp|O15111|IKKA_HUMAN Inhibitor of nuclear factor kappa-B kinase subunit alpha OS=Homo sapiens GN=CHUK PE=1 SV=2	1	8	10.7	0	4.3611	NaN	NaN	NaN	NaN	NaN	NaN	1.0739	NaN	0.82372	NaN	NaN	0.96717	NaN	NaN	NaN	1.0224	NaN	0.81433	NaN	NaN	NaN	NaN	NaN	0.90583	NaN	NaN	NaN	NaN	NaN	NaN	12.945	NaN	12.476	NaN	NaN	49.915	NaN	NaN	NaN	10.072	NaN
O15118	Niemann-Pick C1 protein	NPC1	sp|O15118|NPC1_HUMAN Niemann-Pick C1 protein OS=Homo sapiens GN=NPC1 PE=1 SV=2	1	8	6.3	0	12.801	0.85199	NaN	NaN	NaN	NaN	NaN	1.2061	1.8423	1.4222	3.4344	1.6192	1.5608	0.9243	NaN	NaN	1.2099	1.5963	1.3156	NaN	NaN	NaN	2.1806	1.4992	1.5603	31.015	NaN	NaN	NaN	NaN	NaN	25.605	18.624	9.5338	73.197	23.882	17.28	16.953	NaN	NaN	16.961	16.328
O15120	1-acyl-sn-glycerol-3-phosphate acyltransferase beta	AGPAT2	sp|O15120|PLCB_HUMAN 1-acyl-sn-glycerol-3-phosphate acyltransferase beta OS=Homo sapiens GN=AGPAT2 PE=1 SV=1	1	2	11.2	0	3.5426	NaN	NaN	NaN	NaN	NaN	NaN	NaN	NaN	NaN	NaN	NaN	NaN	NaN	NaN	NaN	NaN	NaN	NaN	NaN	NaN	NaN	NaN	NaN	NaN	NaN	NaN	NaN	NaN	NaN	NaN	NaN	NaN	NaN	NaN	NaN	NaN	NaN	NaN	NaN	NaN	NaN
O15121	Sphingolipid delta(4)-desaturase DES1	DEGS1	sp|O15121|DEGS1_HUMAN Sphingolipid delta(4)-desaturase DES1 OS=Homo sapiens GN=DEGS1 PE=1 SV=1	1	2	10.2	0	10.474	1.0955	1.0391	NaN	NaN	NaN	1.1363	NaN	NaN	NaN	0.8804	1.9864	NaN	1.2274	1.4598	NaN	NaN	NaN	NaN	NaN	NaN	1.347	2.028	1.2832	NaN	18.851	12.666	NaN	NaN	NaN	4.176	NaN	NaN	NaN	13.275	24.087	NaN	20.718	13.446	NaN	NaN	NaN
O15126	Secretory carrier-associated membrane protein 1	SCAMP1	sp|O15126|SCAM1_HUMAN Secretory carrier-associated membrane protein 1 OS=Homo sapiens GN=SCAMP1 PE=1 SV=2	1	9	39.3	0	70.35	0.93255	0.90789	0.86737	0.88497	1.0582	0.93958	0.91844	NaN	NaN	1.3231	NaN	1.1414	1.0041	0.88491	0.74283	0.92726	NaN	NaN	0.87309	0.90915	0.86728	1.207	NaN	0.90182	8.1318	7.999	10.985	34.738	23.75	26.921	28.916	NaN	NaN	16.204	NaN	2.6852	15.44	7.3778	13.41	12.787	NaN
O15127	Secretory carrier-associated membrane protein 2	SCAMP2	sp|O15127|SCAM2_HUMAN Secretory carrier-associated membrane protein 2 OS=Homo sapiens GN=SCAMP2 PE=1 SV=2	1	2	7.6	0	3.8264	0.63914	NaN	0.41811	NaN	NaN	NaN	NaN	NaN	NaN	NaN	NaN	NaN	0.68641	NaN	0.39134	NaN	NaN	NaN	NaN	NaN	NaN	NaN	NaN	NaN	10.562	NaN	0.15771	NaN	NaN	NaN	NaN	NaN	NaN	NaN	NaN	NaN	17.079	NaN	6.0383	NaN	NaN
O15143;Q92747	Actin-related protein 2/3 complex subunit 1B	ARPC1B	sp|O15143|ARC1B_HUMAN Actin-related protein 2/3 complex subunit 1B OS=Homo sapiens GN=ARPC1B PE=1 SV=3	2	12	37.6	0	60.237	1.1484	1.1766	1.2687	1.0877	1.1379	1.0679	0.84298	0.80569	0.74125	0.68455	0.73548	0.6945	1.1492	1.1184	1.1236	0.69494	0.81883	0.71781	0.95312	1.3201	1.0073	0.67748	0.78232	0.607	4.3674	18.333	36.535	26.746	14.903	13.156	9.8498	9.1909	16.437	12.006	4.3191	3.6937	16.656	13.762	15.355	20.484	7.2117
O15144	Actin-related protein 2/3 complex subunit 2	ARPC2	sp|O15144|ARPC2_HUMAN Actin-related protein 2/3 complex subunit 2 OS=Homo sapiens GN=ARPC2 PE=1 SV=1	1	7	23	0	5.93	1.7472	NaN	1.4427	NaN	NaN	1.0549	NaN	0.58897	0.59836	0.76439	0.55578	0.58392	1.6119	NaN	1.5451	NaN	0.67846	0.54398	NaN	NaN	1.0743	0.63328	0.57416	0.51609	24.039	NaN	1.7199	NaN	NaN	4.5669	NaN	13.979	9.9049	47.157	19.102	10.897	20.226	NaN	5.3544	NaN	7.2503
O15145	Actin-related protein 2/3 complex subunit 3	ARPC3	sp|O15145|ARPC3_HUMAN Actin-related protein 2/3 complex subunit 3 OS=Homo sapiens GN=ARPC3 PE=1 SV=3	1	4	22.5	0	4.8022	NaN	1.3157	0.78218	0.4727	NaN	0.85874	NaN	NaN	NaN	NaN	NaN	NaN	NaN	1.0525	0.78347	NaN	NaN	NaN	0.45648	NaN	0.90001	NaN	NaN	NaN	NaN	59.178	6.622	75.617	NaN	40.583	NaN	NaN	NaN	NaN	NaN	NaN	NaN	30.529	10.455	NaN	NaN
O15160	DNA-directed RNA polymerases I and III subunit RPAC1	POLR1C	sp|O15160|RPAC1_HUMAN DNA-directed RNA polymerases I and III subunit RPAC1 OS=Homo sapiens GN=POLR1C PE=1 SV=1	1	11	42.5	0	119.7	1.0245	1.0554	1.088	1.0485	0.86785	1.0142	0.9024	0.94485	0.86463	0.82245	0.851	0.85621	1.0319	0.9204	1.104	0.93175	0.86872	0.92833	0.98067	1.0334	1.0292	0.81398	0.82984	0.79483	6.7359	35.989	17.368	14.668	43.071	9.5418	6.1529	14.228	8.0195	16.862	16.5	30.621	4.6178	22.825	11.22	6.4412	10.774
O15173	Membrane-associated progesterone receptor component 2	PGRMC2	sp|O15173|PGRC2_HUMAN Membrane-associated progesterone receptor component 2 OS=Homo sapiens GN=PGRMC2 PE=1 SV=1	1	4	16.1	0	10.532	NaN	4.4235	NaN	3.9117	NaN	3.1753	NaN	0.45814	0.49028	0.63168	NaN	0.58745	NaN	5.3413	NaN	NaN	0.6085	0.50652	2.8055	NaN	2.7531	0.62639	NaN	0.56123	NaN	22.723	NaN	8.7547	NaN	60.437	NaN	3.3253	24.634	3.7324	NaN	20.334	NaN	16.701	NaN	NaN	6.1183
O15226	NF-kappa-B-repressing factor	NKRF	sp|O15226|NKRF_HUMAN NF-kappa-B-repressing factor OS=Homo sapiens GN=NKRF PE=1 SV=2	1	5	8	0	5.586	NaN	NaN	NaN	0.74005	0.79659	NaN	1.2116	1.2159	1.0063	1.4788	NaN	NaN	NaN	NaN	NaN	2.3645	1.3916	1.2321	1.3881	0.80311	NaN	1.0189	NaN	NaN	NaN	NaN	NaN	6.867	44.983	NaN	8.89	55.014	16.469	16.57	NaN	NaN	NaN	NaN	NaN	80.005	47.332
O15231	Zinc finger protein 185	ZNF185	sp|O15231|ZN185_HUMAN Zinc finger protein 185 OS=Homo sapiens GN=ZNF185 PE=1 SV=3	1	22	41.9	0	110.37	NaN	NaN	NaN	NaN	NaN	NaN	0.39338	0.36855	0.42191	0.43881	0.44707	0.4076	NaN	NaN	NaN	0.35197	0.37869	0.40178	NaN	NaN	NaN	0.45263	0.38537	0.35599	NaN	NaN	NaN	NaN	NaN	NaN	26.891	31.048	17.775	22.47	18.328	23.902	NaN	NaN	NaN	23.573	42.362
O15235	28S ribosomal protein S12, mitochondrial	MRPS12	sp|O15235|RT12_HUMAN 28S ribosomal protein S12, mitochondrial OS=Homo sapiens GN=MRPS12 PE=1 SV=1	1	4	21	0.00030211	2.8658	NaN	1.2245	NaN	NaN	NaN	NaN	NaN	NaN	NaN	NaN	NaN	NaN	NaN	0.94687	NaN	NaN	NaN	NaN	NaN	NaN	NaN	NaN	NaN	NaN	NaN	116.2	NaN	NaN	NaN	NaN	NaN	NaN	NaN	NaN	NaN	NaN	NaN	5.4391	NaN	NaN	NaN
O15258	Protein RER1	RER1	sp|O15258|RER1_HUMAN Protein RER1 OS=Homo sapiens GN=RER1 PE=1 SV=1	1	6	33.7	0	26.322	NaN	1.1571	1.101	0.9724	0.99157	0.95593	1.4044	1.2626	1.2104	1.4612	1.3354	1.3732	NaN	1.0553	1.1278	1.3756	1.2485	1.1985	0.98153	0.91593	1.0996	1.377	1.1994	1.1758	NaN	14.098	4.0807	3.4509	15.971	7.626	22.807	21.934	5.8564	17.564	54.18	22.093	NaN	8.7372	6.7676	5.534	27.44
O15260	Surfeit locus protein 4	SURF4	sp|O15260|SURF4_HUMAN Surfeit locus protein 4 OS=Homo sapiens GN=SURF4 PE=1 SV=3	1	7	30.5	0	231.26	1.3842	1.5167	1.4075	1.4251	1.3426	1.0962	1.3316	1.3119	1.5449	1.4354	1.3354	1.3125	1.2527	1.3045	1.2529	1.2353	1.3516	1.365	1.3193	1.2328	1.1157	1.349	1.2433	1.3172	14.369	32.233	26.019	18.1	9.8269	22.127	3.4897	8.3579	3.8356	15.105	17.785	8.6289	12.644	19.658	21.763	4.9332	7.4231
O15269	Serine palmitoyltransferase 1	SPTLC1	sp|O15269|SPTC1_HUMAN Serine palmitoyltransferase 1 OS=Homo sapiens GN=SPTLC1 PE=1 SV=1	1	18	37.6	0	253.81	1.2466	1.0967	1.2035	1.1767	1.0866	1.3466	1.1465	1.027	1.227	1.2544	1.0496	1.2431	1.1547	1.2137	0.9957	1.0012	1.1694	1.0903	1.1137	1.0433	1.2569	1.1448	1.1934	1.1616	29.996	13.293	18.196	27.917	14.228	27.794	11.948	11.914	11.618	7.6688	9.5508	27.156	34.437	13.323	22.195	10.892	15.091
O15270	Serine palmitoyltransferase 2	SPTLC2	sp|O15270|SPTC2_HUMAN Serine palmitoyltransferase 2 OS=Homo sapiens GN=SPTLC2 PE=1 SV=1	1	19	41.8	0	45.069	1.1759	0.98498	1.1768	1.1945	1.153	0.90294	1.3561	1.2068	1.3082	1.2262	1.0758	1.2539	1.1441	1.0333	1.0017	1.2393	1.4549	1.3412	0.94446	1.0527	0.97513	1.4265	1.3212	1.2738	31.478	24.046	34.88	20.341	3.7219	10.329	31.229	6.4901	7.5887	2.5854	26.586	13.442	36.489	50.479	10.244	21.582	18.384
O15294	UDP-N-acetylglucosamine--peptide N-acetylglucosaminyltransferase 110 kDa subunit	OGT	sp|O15294|OGT1_HUMAN UDP-N-acetylglucosamine--peptide N-acetylglucosaminyltransferase 110 kDa subunit OS=Homo sapiens GN=OGT PE=1 SV=3	1	30	35.1	0	181.31	0.82022	0.87116	0.95937	0.77501	0.88827	0.84955	0.39174	0.33767	0.33096	0.3699	0.35228	0.30538	0.86727	0.72625	1.1102	0.41148	0.34901	0.37529	0.81556	0.76245	0.93075	0.38937	0.3666	0.38212	18.827	20.168	16.636	12.272	23.936	12.086	18.642	36.206	31.06	9.0179	7.3906	21.943	10.648	12.409	22.275	29.358	11.735
O15297	Protein phosphatase 1D	PPM1D	sp|O15297|PPM1D_HUMAN Protein phosphatase 1D OS=Homo sapiens GN=PPM1D PE=1 SV=1	1	11	28.1	0	75.39	NaN	0.97037	1.1873	0.77462	1.0369	NaN	0.98723	1.1405	1.0005	0.94138	0.99054	0.9568	NaN	0.80822	0.75886	1.0408	0.96892	0.99029	0.87128	0.97141	NaN	1.0572	0.99455	1.0348	NaN	8.0654	62.129	46.081	8.7718	NaN	13.336	10.729	15.188	10.648	11.041	4.3599	NaN	13.517	46.659	9.6558	13.068
O15305;Q92871	Phosphomannomutase 2	PMM2	sp|O15305|PMM2_HUMAN Phosphomannomutase 2 OS=Homo sapiens GN=PMM2 PE=1 SV=1	2	11	50	0	23.707	NaN	0.79429	0.79746	0.77377	0.67637	0.75354	1.0625	0.93055	0.97936	0.83404	1.1369	0.85327	NaN	0.85192	1.0018	0.86641	0.79693	0.97938	0.80675	0.75802	0.74549	0.92563	0.98573	0.83755	NaN	13.833	12.974	12.943	8.5379	5.9211	11.209	13.045	19.065	9.9171	8.0877	26.032	NaN	6.7859	15.24	8.0473	3.4626
O15327	Type II inositol 3,4-bisphosphate 4-phosphatase	INPP4B	sp|O15327|INP4B_HUMAN Type II inositol 3,4-bisphosphate 4-phosphatase OS=Homo sapiens GN=INPP4B PE=2 SV=4	1	33	46.8	0	274.46	0.69542	0.88371	0.73587	0.65028	0.78095	0.81966	0.80814	0.88683	0.84084	0.75067	0.83748	0.69965	0.80754	0.75244	0.91208	0.85627	0.8426	0.90628	0.82808	0.99843	0.90419	0.73447	1.0385	0.75584	10.911	28.053	18.35	26.843	16.462	11.782	37.568	13.511	64.886	15.988	18.84	16.223	13.524	17.902	5.6481	35.893	9.9498
O15355	Protein phosphatase 1G	PPM1G	sp|O15355|PPM1G_HUMAN Protein phosphatase 1G OS=Homo sapiens GN=PPM1G PE=1 SV=1	1	4	10.6	0	15.181	NaN	NaN	NaN	NaN	NaN	NaN	0.48936	0.57916	NaN	NaN	NaN	NaN	NaN	NaN	NaN	0.53279	0.55343	NaN	NaN	NaN	NaN	NaN	NaN	NaN	NaN	NaN	NaN	NaN	NaN	NaN	25.307	10.386	NaN	NaN	NaN	NaN	NaN	NaN	NaN	14.375	25.817
O15357;Q92835;Q7Z7G1	Phosphatidylinositol 3,4,5-trisphosphate 5-phosphatase 2	INPPL1	sp|O15357|SHIP2_HUMAN Phosphatidylinositol 3,4,5-trisphosphate 5-phosphatase 2 OS=Homo sapiens GN=INPPL1 PE=1 SV=2	3	35	31.9	0	89.086	1.289	1.296	1.0525	1.2129	0.7311	1.0791	0.89687	0.89303	0.78953	0.83239	0.80816	0.80071	1.3154	1.3428	1.2502	0.8473	0.86636	0.77342	1.192	1.2266	1.2817	0.72867	0.81236	0.71923	3.6499	22.179	7.9889	25.61	42.971	13.898	13.199	13.418	14.734	17.75	12.924	14.268	11.93	8.5913	23.415	12.337	14.109
O15371	Eukaryotic translation initiation factor 3 subunit D	EIF3D	sp|O15371|EIF3D_HUMAN Eukaryotic translation initiation factor 3 subunit D OS=Homo sapiens GN=EIF3D PE=1 SV=1	1	23	53.5	0	269.46	0.9995	0.96453	1.0064	0.96696	0.99582	1.061	0.96898	0.92912	0.87728	0.90523	0.93599	0.90975	0.94163	0.94942	1.0101	0.92663	0.95791	0.95806	0.98867	0.98731	1.0022	0.86622	0.95244	0.7914	12.829	16.201	13.227	11.567	14.325	15.849	7.9886	9.5874	7.3133	14.107	18.212	16.509	14.208	11.272	13.582	14.865	10.504
O15372	Eukaryotic translation initiation factor 3 subunit H	EIF3H	sp|O15372|EIF3H_HUMAN Eukaryotic translation initiation factor 3 subunit H OS=Homo sapiens GN=EIF3H PE=1 SV=1	1	4	13.9	0	25.174	1.0381	1.0478	NaN	0.71662	NaN	NaN	NaN	0.56613	NaN	NaN	NaN	NaN	0.86485	0.81546	NaN	NaN	0.63481	NaN	0.57766	NaN	NaN	NaN	NaN	NaN	7.1496	8.3946	NaN	40.285	NaN	NaN	NaN	8.8288	NaN	NaN	NaN	NaN	10.355	14.231	NaN	NaN	10.705
O15397	Importin-8	IPO8	sp|O15397|IPO8_HUMAN Importin-8 OS=Homo sapiens GN=IPO8 PE=1 SV=2	1	12	13.3	0	75.24	1.2928	1.34	1.2981	1.4722	1.3381	1.0889	1.3774	1.498	1.2392	1.2948	1.5477	1.6162	1.2586	1.5468	1.4508	1.4158	1.3996	1.386	1.3737	1.3655	1.1165	1.0388	1.2298	1.2184	10.726	13.92	18.854	1.7095	11.555	19.934	11.234	53.19	41.148	19.568	18.43	6.947	20.634	16.013	18.93	9.2231	50.05
O15427	Monocarboxylate transporter 4	SLC16A3	sp|O15427|MOT4_HUMAN Monocarboxylate transporter 4 OS=Homo sapiens GN=SLC16A3 PE=1 SV=1	1	1	2.8	0.0083102	1.8517	NaN	NaN	NaN	NaN	NaN	NaN	NaN	0.99657	NaN	NaN	NaN	NaN	NaN	NaN	NaN	NaN	1.5252	NaN	NaN	NaN	NaN	NaN	NaN	NaN	NaN	NaN	NaN	NaN	NaN	NaN	NaN	41.413	NaN	NaN	NaN	NaN	NaN	NaN	NaN	NaN	26.545
O15431	High affinity copper uptake protein 1	SLC31A1	sp|O15431|COPT1_HUMAN High affinity copper uptake protein 1 OS=Homo sapiens GN=SLC31A1 PE=1 SV=1	1	3	19.5	0	7.2346	NaN	NaN	0.95812	1.125	NaN	0.75564	NaN	NaN	NaN	NaN	NaN	NaN	NaN	NaN	0.74334	NaN	NaN	NaN	0.96416	NaN	0.62926	NaN	NaN	NaN	NaN	NaN	16.105	79.579	NaN	77.293	NaN	NaN	NaN	NaN	NaN	NaN	NaN	NaN	14.929	NaN	NaN
O15440;Q92887	Multidrug resistance-associated protein 5	ABCC5	sp|O15440|MRP5_HUMAN Multidrug resistance-associated protein 5 OS=Homo sapiens GN=ABCC5 PE=1 SV=2	2	12	9.9	0	17.341	0.95896	0.95447	0.81552	0.64594	0.71974	0.35765	1.0662	0.99475	1.0948	1.5547	1.1117	1.5989	1.1059	1.2607	0.8835	1.246	1.2165	1.3595	0.70748	0.53807	0.37695	1.5846	1.0153	1.4161	25.744	35.902	80.84	97.273	70.312	63.821	6.3098	31.686	19.56	10.616	3.0542	39.704	33.069	44.286	83.402	12.828	16.251
O15446	DNA-directed RNA polymerase I subunit RPA34	CD3EAP	sp|O15446|RPA34_HUMAN DNA-directed RNA polymerase I subunit RPA34 OS=Homo sapiens GN=CD3EAP PE=1 SV=1	1	2	8.2	0	3.7639	NaN	NaN	NaN	NaN	NaN	NaN	0.44208	NaN	NaN	NaN	NaN	NaN	NaN	NaN	NaN	0.47743	NaN	NaN	NaN	NaN	NaN	NaN	NaN	NaN	NaN	NaN	NaN	NaN	NaN	NaN	43.941	NaN	NaN	NaN	NaN	NaN	NaN	NaN	NaN	63.563	NaN
O15498	Synaptobrevin homolog YKT6	YKT6	sp|O15498|YKT6_HUMAN Synaptobrevin homolog YKT6 OS=Homo sapiens GN=YKT6 PE=1 SV=1	1	4	16.7	0	4.0327	NaN	3.7544	1.5446	1.9957	NaN	3.624	NaN	NaN	NaN	NaN	NaN	NaN	NaN	4.2015	1.7397	NaN	NaN	NaN	1.9986	NaN	2.8332	NaN	NaN	NaN	NaN	35.728	90.042	16.637	NaN	55.261	NaN	NaN	NaN	NaN	NaN	NaN	NaN	37.059	100.9	NaN	NaN
O15530;Q6A1A2	3-phosphoinositide-dependent protein kinase 1;Putative 3-phosphoinositide-dependent protein kinase 2	PDPK1;PDPK2P	sp|O15530|PDPK1_HUMAN 3-phosphoinositide-dependent protein kinase 1 OS=Homo sapiens GN=PDPK1 PE=1 SV=1;sp|Q6A1A2|PDPK2_HUMAN Putative 3-phosphoinositide-dependent protein kinase 2 OS=Homo sapiens GN=PDPK2P PE=5 SV=1	2	9	21.2	0	14.262	0.7397	0.97109	1.1031	1.5077	1.0327	1.1346	0.92494	1.0103	0.98024	0.74231	0.87699	0.75415	0.63229	1.2666	1.039	0.89713	0.82016	0.94065	1.0633	1.1667	0.84592	1.0459	0.90708	0.81598	34.362	5.2086	13.749	61.019	25.607	1.7105	13.083	8.7368	4.2281	21.264	1.9786	11.7	44.176	2.0263	22.28	10.274	15.798
O15533	Tapasin	TAPBP	sp|O15533|TPSN_HUMAN Tapasin OS=Homo sapiens GN=TAPBP PE=1 SV=1	1	6	13.8	0	21.443	0.73599	0.58651	0.59136	0.79458	0.80333	0.74639	0.88789	0.85752	0.91454	1.255	0.96309	NaN	0.77086	0.6863	0.57984	0.8727	0.89141	0.85246	0.789	0.79835	0.81521	1.4353	0.96691	NaN	10.694	26.715	45.824	12.093	13.794	20.703	18.498	7.7585	8.7704	40.19	9.071	NaN	14.694	21.994	41.97	4.6633	36.59
O43143	Pre-mRNA-splicing factor ATP-dependent RNA helicase DHX15	DHX15	sp|O43143|DHX15_HUMAN Pre-mRNA-splicing factor ATP-dependent RNA helicase DHX15 OS=Homo sapiens GN=DHX15 PE=1 SV=2	1	17	21.5	0	79.791	0.99761	0.98225	0.95408	0.97184	1.4482	1.0828	0.66894	0.58277	0.51829	0.65243	0.49794	0.6564	1.3656	0.65131	1.095	0.56973	0.39587	0.41098	1.0174	0.86424	1.0636	0.58418	0.43596	0.43324	64.477	10.76	13.554	15.775	28.015	10.941	59.504	15.538	26.342	3.5781	7.9123	15.539	89.468	13.414	14.785	21.456	19.024
O43149	Zinc finger ZZ-type and EF-hand domain-containing protein 1	ZZEF1	sp|O43149|ZZEF1_HUMAN Zinc finger ZZ-type and EF-hand domain-containing protein 1 OS=Homo sapiens GN=ZZEF1 PE=1 SV=6	1	6	2.4	0.00088496	2.6206	NaN	NaN	NaN	1.0717	NaN	NaN	1.0473	NaN	NaN	NaN	NaN	NaN	NaN	NaN	NaN	0.89678	NaN	NaN	1.0122	NaN	NaN	NaN	NaN	NaN	NaN	NaN	NaN	27.774	NaN	NaN	5.0165	NaN	NaN	NaN	NaN	NaN	NaN	NaN	NaN	4.2927	NaN
O43156	TELO2-interacting protein 1 homolog	TTI1	sp|O43156|TTI1_HUMAN TELO2-interacting protein 1 homolog OS=Homo sapiens GN=TTI1 PE=1 SV=3	1	3	3.2	0	5.4727	NaN	NaN	NaN	NaN	1.0828	NaN	1.1785	0.8628	0.81939	NaN	0.7529	NaN	NaN	NaN	NaN	1.1656	0.92643	0.85606	NaN	1.3668	NaN	NaN	1.4309	NaN	NaN	NaN	NaN	NaN	35.569	NaN	17.653	20.349	54.129	NaN	6.0333	NaN	NaN	NaN	NaN	28.683	27.168
O43159	Ribosomal RNA-processing protein 8	RRP8	sp|O43159|RRP8_HUMAN Ribosomal RNA-processing protein 8 OS=Homo sapiens GN=RRP8 PE=1 SV=2	1	3	10.3	0	10.732	NaN	NaN	NaN	NaN	NaN	NaN	1.1056	NaN	NaN	1.1339	0.90402	0.92519	NaN	NaN	NaN	0.99945	NaN	NaN	NaN	NaN	NaN	1.4308	0.90457	0.8774	NaN	NaN	NaN	NaN	NaN	NaN	19.223	NaN	NaN	15.666	17.952	22.215	NaN	NaN	NaN	10.63	NaN
O43166	Signal-induced proliferation-associated 1-like protein 1	SIPA1L1	sp|O43166|SI1L1_HUMAN Signal-induced proliferation-associated 1-like protein 1 OS=Homo sapiens GN=SIPA1L1 PE=1 SV=4	1	2	1	0.0077778	1.8743	NaN	NaN	NaN	NaN	NaN	NaN	NaN	NaN	NaN	NaN	1.6076	NaN	NaN	NaN	NaN	NaN	NaN	NaN	NaN	NaN	NaN	NaN	0.80164	NaN	NaN	NaN	NaN	NaN	NaN	NaN	NaN	NaN	NaN	NaN	28.406	NaN	NaN	NaN	NaN	NaN	NaN
O43172	U4/U6 small nuclear ribonucleoprotein Prp4	PRPF4	sp|O43172|PRP4_HUMAN U4/U6 small nuclear ribonucleoprotein Prp4 OS=Homo sapiens GN=PRPF4 PE=1 SV=2	1	24	56.1	0	315.98	1.0398	0.99946	1.0873	0.98294	1.0373	1.049	0.99952	0.91204	0.90326	0.93112	0.9104	0.94283	1.0086	0.9188	0.99513	1.0092	0.99333	0.96803	1.0057	1.0018	1.0044	0.9448	0.94415	0.99289	12.386	7.451	32.58	15.022	22.65	11.29	16.147	8.7611	21.435	34.169	17.858	11.506	24.619	9.0371	26.592	16.161	11.431
O43175	D-3-phosphoglycerate dehydrogenase	PHGDH	sp|O43175|SERA_HUMAN D-3-phosphoglycerate dehydrogenase OS=Homo sapiens GN=PHGDH PE=1 SV=4	1	23	50.5	0	317.46	1.0024	0.96899	1.015	0.81381	0.832	0.84857	0.99385	1.0645	0.96342	0.9788	1.0771	0.97641	1.0063	0.99444	1.0388	1.0954	0.9963	1.0685	0.81725	0.94158	0.92043	0.95325	0.99454	1.0148	12.034	22.29	11.617	15.361	14.624	13.506	4.9229	18.844	6.9026	15.299	10.498	4.4247	13.736	19.126	7.6292	5.3235	15.961
O43181	NADH dehydrogenase [ubiquinone] iron-sulfur protein 4, mitochondrial	NDUFS4	sp|O43181|NDUS4_HUMAN NADH dehydrogenase [ubiquinone] iron-sulfur protein 4, mitochondrial OS=Homo sapiens GN=NDUFS4 PE=1 SV=1	1	3	19.4	0.0031492	2.2362	NaN	NaN	NaN	NaN	1.4271	NaN	NaN	NaN	NaN	NaN	NaN	NaN	NaN	NaN	NaN	NaN	NaN	NaN	NaN	1.1303	NaN	NaN	NaN	NaN	NaN	NaN	NaN	NaN	8.1723	NaN	NaN	NaN	NaN	NaN	NaN	NaN	NaN	NaN	NaN	NaN	NaN
O43237	Cytoplasmic dynein 1 light intermediate chain 2	DYNC1LI2	sp|O43237|DC1L2_HUMAN Cytoplasmic dynein 1 light intermediate chain 2 OS=Homo sapiens GN=DYNC1LI2 PE=1 SV=1	1	10	24.6	0	33.844	0.99174	NaN	0.55786	1.1721	0.67136	0.97169	0.86704	0.8787	0.8638	0.71346	0.77531	0.73968	0.90645	NaN	0.67945	0.90771	0.86194	0.77621	0.98546	0.75284	0.98339	0.76208	0.79952	0.66339	17.928	NaN	54.393	7.1893	45.585	15.758	5.6638	7.1188	37.875	8.106	11.518	13.048	25.054	NaN	37.359	7.398	11.686
O43242	26S proteasome non-ATPase regulatory subunit 3	PSMD3	sp|O43242|PSMD3_HUMAN 26S proteasome non-ATPase regulatory subunit 3 OS=Homo sapiens GN=PSMD3 PE=1 SV=2	1	41	69.1	0	323.31	1.51	1.495	1.4864	1.5181	1.2904	1.3684	1.1104	1.1247	1.226	0.99964	1.0381	1.018	1.3809	1.5298	1.3557	1.0997	1.0962	1.2007	1.4162	1.5358	1.3281	0.93793	0.99116	0.94521	19.732	25.67	23.215	18.698	27.781	12.853	11.417	21.992	20.918	15.576	11.099	20.056	24.517	25.202	26.265	17.667	13.255
O43251;Q9NWB1;A6NFN3	RNA binding protein fox-1 homolog 2;RNA binding protein fox-1 homolog 1	RBFOX2;RBFOX1	sp|O43251|RFOX2_HUMAN RNA binding protein fox-1 homolog 2 OS=Homo sapiens GN=RBFOX2 PE=1 SV=3;sp|Q9NWB1|RFOX1_HUMAN RNA binding protein fox-1 homolog 1 OS=Homo sapiens GN=RBFOX1 PE=1 SV=2	3	3	13.1	0.00031546	3.5128	NaN	NaN	NaN	NaN	NaN	NaN	NaN	NaN	NaN	NaN	NaN	NaN	NaN	NaN	NaN	NaN	NaN	NaN	NaN	NaN	NaN	NaN	NaN	NaN	NaN	NaN	NaN	NaN	NaN	NaN	NaN	NaN	NaN	NaN	NaN	NaN	NaN	NaN	NaN	NaN	NaN
O43252	Bifunctional 3-phosphoadenosine 5-phosphosulfate synthase 1;Sulfate adenylyltransferase;Adenylyl-sulfate kinase	PAPSS1	sp|O43252|PAPS1_HUMAN Bifunctional 3-phosphoadenosine 5-phosphosulfate synthase 1 OS=Homo sapiens GN=PAPSS1 PE=1 SV=2	1	9	17.9	0	10.515	NaN	NaN	1.1346	NaN	NaN	NaN	0.80009	0.78798	0.66871	1.2915	0.91963	1.2715	NaN	NaN	1.1548	0.65001	1.8269	0.61554	NaN	NaN	NaN	0.67764	1.6921	0.60113	NaN	NaN	17.543	NaN	NaN	NaN	16.832	4.4133	7.7147	70.991	16.874	68.088	NaN	NaN	32.667	9.4547	48.362
O43264	Centromere/kinetochore protein zw10 homolog	ZW10	sp|O43264|ZW10_HUMAN Centromere/kinetochore protein zw10 homolog OS=Homo sapiens GN=ZW10 PE=1 SV=3	1	17	29.7	0	78.007	1.179	1.1013	1.5151	1.3283	1.1954	1.2824	1.0013	0.95669	1.0783	1.0137	1.0161	0.95094	1.1959	1.4176	1.3925	1.0045	1.0182	1.1258	1.3	1.438	1.1664	0.96067	1.099	0.8637	12.452	39.405	31.818	22.611	4.8649	7.3205	52.498	47.51	24.586	30.454	5.7265	14.6	15.053	32.744	6.9637	60.533	53.228
O43272	Proline dehydrogenase 1, mitochondrial	PRODH	sp|O43272|PROD_HUMAN Proline dehydrogenase 1, mitochondrial OS=Homo sapiens GN=PRODH PE=1 SV=3	1	18	36.8	0	201.6	1.05	1.1702	1.2594	0.94589	1.0415	0.94968	1.1399	1.1351	1.1833	1.2446	1.1033	1.1324	0.89595	0.88538	0.89422	0.98591	0.94041	0.9724	0.80984	0.74842	0.74908	1.0792	0.85317	0.97439	13.32	7.3809	12.917	19.213	5.7839	17.169	13.87	11.631	17.843	21.569	9.8907	25.666	18.675	3.735	13.778	8.4668	10.173
O43290	U4/U6.U5 tri-snRNP-associated protein 1	SART1	sp|O43290|SNUT1_HUMAN U4/U6.U5 tri-snRNP-associated protein 1 OS=Homo sapiens GN=SART1 PE=1 SV=1	1	21	32.4	0	69.252	NaN	NaN	NaN	NaN	NaN	NaN	0.11317	0.10658	0.11839	0.15731	0.15109	0.15682	NaN	NaN	NaN	0.12315	0.12818	0.14243	NaN	NaN	NaN	0.12299	0.30426	0.14186	NaN	NaN	NaN	NaN	NaN	NaN	53.686	31.285	44.726	46.783	48.854	46.355	NaN	NaN	NaN	41.786	39.922
O43292	Glycosylphosphatidylinositol anchor attachment 1 protein	GPAA1	sp|O43292|GPAA1_HUMAN Glycosylphosphatidylinositol anchor attachment 1 protein OS=Homo sapiens GN=GPAA1 PE=1 SV=3	1	13	18.8	0	30.087	1.2683	1.0232	1.2992	1.1867	1.1419	1.2875	1.2065	1.0768	1.3004	1.1705	0.99475	1.1754	0.99291	1.0533	1.0605	1.0507	1.06	1.0336	1.1698	0.98791	1.0846	1.0096	0.94784	1.1135	24.787	25.333	4.4823	23.263	25.288	33.479	11.385	11.349	7.4064	55.907	25.892	10.586	28.31	31.33	4.8185	12.273	14.319
O43299	AP-5 complex subunit zeta-1	AP5Z1	sp|O43299|AP5Z1_HUMAN AP-5 complex subunit zeta-1 OS=Homo sapiens GN=AP5Z1 PE=1 SV=2	1	2	2.9	0	4.6108	NaN	NaN	NaN	0.92928	NaN	NaN	NaN	NaN	NaN	NaN	NaN	NaN	NaN	NaN	NaN	NaN	NaN	NaN	1.0664	NaN	NaN	NaN	NaN	NaN	NaN	NaN	NaN	14.434	NaN	NaN	NaN	NaN	NaN	NaN	NaN	NaN	NaN	NaN	NaN	NaN	NaN
O43301	Heat shock 70 kDa protein 12A	HSPA12A	sp|O43301|HS12A_HUMAN Heat shock 70 kDa protein 12A OS=Homo sapiens GN=HSPA12A PE=1 SV=2	1	3	5.2	0	4.8733	1.0164	NaN	1.1531	1.0254	0.89647	NaN	NaN	NaN	NaN	NaN	NaN	NaN	1.1889	NaN	1.4086	NaN	NaN	NaN	1.1866	1.0488	NaN	NaN	NaN	NaN	2.4933	NaN	35.57	15.267	8.2322	NaN	NaN	NaN	NaN	NaN	NaN	NaN	12.199	NaN	38.129	NaN	NaN
O43314;Q6PFW1	Inositol hexakisphosphate and diphosphoinositol-pentakisphosphate kinase 2	PPIP5K2	sp|O43314|VIP2_HUMAN Inositol hexakisphosphate and diphosphoinositol-pentakisphosphate kinase 2 OS=Homo sapiens GN=PPIP5K2 PE=1 SV=3	2	3	2.8	0.00031447	3.4663	NaN	NaN	NaN	NaN	NaN	NaN	NaN	NaN	NaN	NaN	NaN	NaN	NaN	NaN	NaN	NaN	NaN	NaN	NaN	NaN	NaN	NaN	NaN	NaN	NaN	NaN	NaN	NaN	NaN	NaN	NaN	NaN	NaN	NaN	NaN	NaN	NaN	NaN	NaN	NaN	NaN
O43353;Q16566	Receptor-interacting serine/threonine-protein kinase 2	RIPK2	sp|O43353|RIPK2_HUMAN Receptor-interacting serine/threonine-protein kinase 2 OS=Homo sapiens GN=RIPK2 PE=1 SV=2	2	13	29.1	0	31.437	NaN	NaN	NaN	NaN	NaN	NaN	0.51497	0.58054	0.63387	0.43799	0.48245	0.53648	NaN	NaN	NaN	0.44536	0.52153	0.52866	NaN	NaN	NaN	0.40403	0.43457	0.45366	NaN	NaN	NaN	NaN	NaN	NaN	7.3348	22.215	17.38	6.6316	22.453	19.933	NaN	NaN	NaN	33.613	9.6755
O43390	Heterogeneous nuclear ribonucleoprotein R	HNRNPR	sp|O43390|HNRPR_HUMAN Heterogeneous nuclear ribonucleoprotein R OS=Homo sapiens GN=HNRNPR PE=1 SV=1	1	7	12.6	0	7.9387	NaN	NaN	0.57561	NaN	NaN	NaN	NaN	NaN	0.31449	NaN	NaN	NaN	NaN	NaN	0.56416	NaN	NaN	0.37301	NaN	NaN	NaN	NaN	NaN	NaN	NaN	NaN	28.424	NaN	NaN	NaN	NaN	NaN	13.752	NaN	NaN	NaN	NaN	NaN	38.318	NaN	NaN
O43395	U4/U6 small nuclear ribonucleoprotein Prp3	PRPF3	sp|O43395|PRPF3_HUMAN U4/U6 small nuclear ribonucleoprotein Prp3 OS=Homo sapiens GN=PRPF3 PE=1 SV=2	1	31	50.4	0	159.81	1.0681	1.0974	1.0782	1.1717	1.1867	1.0878	0.49349	0.47864	0.51604	0.49094	0.47078	0.47346	1.0151	1.0258	0.97457	0.51168	0.55739	0.54206	1.0996	1.1468	1.1162	0.49525	0.47548	0.47238	13.483	18.744	14.355	13.689	16.549	11.785	17.391	22.457	15.902	19.396	13.778	18.023	13.983	18.557	22.806	14.227	40.179
O43396	Thioredoxin-like protein 1	TXNL1	sp|O43396|TXNL1_HUMAN Thioredoxin-like protein 1 OS=Homo sapiens GN=TXNL1 PE=1 SV=3	1	2	10	0.0075021	1.8814	NaN	0.75583	NaN	NaN	NaN	NaN	NaN	NaN	NaN	NaN	NaN	NaN	NaN	13.759	NaN	NaN	NaN	NaN	NaN	NaN	NaN	NaN	NaN	NaN	NaN	7.5625	NaN	NaN	NaN	NaN	NaN	NaN	NaN	NaN	NaN	NaN	NaN	6.2122	NaN	NaN	NaN
O43399	Tumor protein D54	TPD52L2	sp|O43399|TPD54_HUMAN Tumor protein D54 OS=Homo sapiens GN=TPD52L2 PE=1 SV=2	1	4	27.2	0	6.1438	NaN	NaN	NaN	NaN	NaN	NaN	0.31686	0.37024	NaN	0.48183	0.46918	0.34769	NaN	NaN	NaN	0.3079	0.47347	NaN	NaN	NaN	NaN	0.74868	0.45042	0.33507	NaN	NaN	NaN	NaN	NaN	NaN	29.958	11.468	NaN	10.972	90.968	20.173	NaN	NaN	NaN	38.005	8.4083
O43402	ER membrane protein complex subunit 8	EMC8	sp|O43402|EMC8_HUMAN ER membrane protein complex subunit 8 OS=Homo sapiens GN=EMC8 PE=1 SV=1	1	5	21.9	0	13.895	NaN	0.88204	0.84585	0.85859	0.93088	0.93229	NaN	NaN	NaN	NaN	NaN	NaN	NaN	0.74133	0.81802	NaN	NaN	NaN	0.81607	0.80827	0.82621	NaN	NaN	NaN	NaN	7.7086	40.222	6.2902	4.682	14.223	NaN	NaN	NaN	NaN	NaN	NaN	NaN	22.433	43.36	NaN	NaN
O43427	Acidic fibroblast growth factor intracellular-binding protein	FIBP	sp|O43427|FIBP_HUMAN Acidic fibroblast growth factor intracellular-binding protein OS=Homo sapiens GN=FIBP PE=1 SV=3	1	9	30.5	0	18.941	1.6326	1.4191	1.6323	0.73898	NaN	NaN	0.97246	NaN	0.97927	0.87078	0.84621	1.9054	1.3168	1.4345	1.2236	1.0515	NaN	1.0185	0.77692	NaN	NaN	0.936	0.93199	0.82316	11.071	5.5029	34.322	72.107	NaN	NaN	66.584	NaN	17.423	42.794	3.4027	102.01	11.03	12.468	26.592	52.791	NaN
O43432	Eukaryotic translation initiation factor 4 gamma 3	EIF4G3	sp|O43432|IF4G3_HUMAN Eukaryotic translation initiation factor 4 gamma 3 OS=Homo sapiens GN=EIF4G3 PE=1 SV=2	1	32	22.2	0	43.897	1.5146	1.3075	1.4347	0.96566	2.6704	1.5803	0.60879	0.61321	0.72617	0.76712	0.62139	0.66989	1.7803	1.4198	1.6192	0.71421	0.6991	0.63645	1.0298	2.5276	1.225	0.68694	0.63135	0.53091	2.4235	60.747	31.007	65.009	11.638	29.099	22.887	10.081	28.743	37.186	15.211	29.038	15.308	35.414	18.957	27.699	12.135
O43491	Band 4.1-like protein 2	EPB41L2	sp|O43491|E41L2_HUMAN Band 4.1-like protein 2 OS=Homo sapiens GN=EPB41L2 PE=1 SV=1	1	3	3.6	0.0025922	2.3203	NaN	NaN	NaN	NaN	NaN	NaN	NaN	NaN	NaN	NaN	NaN	NaN	NaN	NaN	NaN	NaN	NaN	NaN	NaN	NaN	NaN	NaN	NaN	NaN	NaN	NaN	NaN	NaN	NaN	NaN	NaN	NaN	NaN	NaN	NaN	NaN	NaN	NaN	NaN	NaN	NaN
O43502	DNA repair protein RAD51 homolog 3	RAD51C	sp|O43502|RA51C_HUMAN DNA repair protein RAD51 homolog 3 OS=Homo sapiens GN=RAD51C PE=1 SV=1	1	4	17.3	0	19.787	0.92744	1.0411	0.91388	1.2622	0.68047	0.84291	NaN	NaN	NaN	NaN	NaN	NaN	0.80725	1.3985	0.81125	NaN	NaN	NaN	1.1552	1.374	0.61405	NaN	NaN	NaN	10.537	28.721	14.327	7.3578	15.233	10.852	NaN	NaN	NaN	NaN	NaN	NaN	2.7874	22.042	6.9964	NaN	NaN
O43572	A-kinase anchor protein 10, mitochondrial	AKAP10	sp|O43572|AKA10_HUMAN A-kinase anchor protein 10, mitochondrial OS=Homo sapiens GN=AKAP10 PE=1 SV=2	1	6	11	0	10.484	NaN	NaN	NaN	NaN	NaN	NaN	0.87044	1.1311	1.2737	0.86408	0.92718	1.0383	NaN	NaN	NaN	1.0172	1.264	1.2361	NaN	NaN	NaN	0.9364	0.99336	1.0989	NaN	NaN	NaN	NaN	NaN	NaN	18.615	13.732	37.263	9.727	17.664	20.362	NaN	NaN	NaN	14.344	17.535
O43592	Exportin-T	XPOT	sp|O43592|XPOT_HUMAN Exportin-T OS=Homo sapiens GN=XPOT PE=1 SV=2	1	32	37.5	0	294.97	1.2094	1.1976	1.2192	1.2169	1.078	1.2383	0.9363	0.91733	0.87328	0.78747	0.83069	0.80995	1.2241	1.2961	1.2244	0.90577	0.89945	0.86684	1.2346	1.2608	1.2497	0.67036	0.80531	0.75569	14.737	10.191	10.392	12.205	9.2684	12.645	8.9996	16.915	16.6	9.8902	9.9151	14.358	9.4078	15.042	7.9972	9.2572	21.104
O43615	Mitochondrial import inner membrane translocase subunit TIM44	TIMM44	sp|O43615|TIM44_HUMAN Mitochondrial import inner membrane translocase subunit TIM44 OS=Homo sapiens GN=TIMM44 PE=1 SV=2	1	21	44.5	0	97.613	0.97946	0.92571	0.95267	1.0211	0.92591	1.0288	1.0208	0.895	1.0474	0.93322	0.98865	0.98109	1.0368	1.1042	0.89601	1.0126	0.98004	0.93821	0.91592	0.98613	1.0726	1.01	0.99504	1.0461	17.126	11.551	35.195	20.917	36.831	30.294	15.381	22.522	14.624	29.291	24.87	20.174	15.594	21.484	21.954	9.4576	19.287
O43660	Pleiotropic regulator 1	PLRG1	sp|O43660|PLRG1_HUMAN Pleiotropic regulator 1 OS=Homo sapiens GN=PLRG1 PE=1 SV=1	1	2	5.3	0.00030845	3.1797	NaN	NaN	NaN	NaN	NaN	NaN	NaN	NaN	NaN	NaN	NaN	NaN	NaN	NaN	NaN	NaN	NaN	NaN	NaN	NaN	NaN	NaN	NaN	NaN	NaN	NaN	NaN	NaN	NaN	NaN	NaN	NaN	NaN	NaN	NaN	NaN	NaN	NaN	NaN	NaN	NaN
O43684	Mitotic checkpoint protein BUB3	BUB3	sp|O43684|BUB3_HUMAN Mitotic checkpoint protein BUB3 OS=Homo sapiens GN=BUB3 PE=1 SV=1	1	10	34.5	0	86.07	NaN	1.0042	NaN	0.9368	0.98491	1.0162	0.81474	0.9895	1.1609	0.73537	0.72674	0.71424	NaN	0.84041	NaN	0.88917	0.76332	0.77321	0.87784	1.1828	0.92262	0.64931	0.86018	0.76521	NaN	8.7203	NaN	23.592	1.7536	7.5895	23.921	16.597	51.061	16.629	23.312	127.29	NaN	9.944	NaN	9.7159	2.4866
O43707	Alpha-actinin-4	ACTN4	sp|O43707|ACTN4_HUMAN Alpha-actinin-4 OS=Homo sapiens GN=ACTN4 PE=1 SV=2	1	3	3.7	0.0034276	2.2129	NaN	NaN	NaN	NaN	NaN	NaN	0.56452	NaN	NaN	NaN	NaN	NaN	NaN	NaN	NaN	0.51883	NaN	NaN	NaN	NaN	NaN	NaN	NaN	NaN	NaN	NaN	NaN	NaN	NaN	NaN	12.963	NaN	NaN	NaN	NaN	NaN	NaN	NaN	NaN	8.8761	NaN
O43709	Probable 18S rRNA (guanine-N(7))-methyltransferase	WBSCR22	sp|O43709|WBS22_HUMAN Probable 18S rRNA (guanine-N(7))-methyltransferase OS=Homo sapiens GN=WBSCR22 PE=1 SV=2	1	2	10.7	0	4.984	NaN	NaN	NaN	NaN	0.18975	NaN	NaN	NaN	NaN	NaN	NaN	NaN	NaN	NaN	NaN	NaN	NaN	NaN	NaN	0.20293	NaN	NaN	NaN	NaN	NaN	NaN	NaN	NaN	25.744	NaN	NaN	NaN	NaN	NaN	NaN	NaN	NaN	NaN	NaN	NaN	NaN
O43719	HIV Tat-specific factor 1	HTATSF1	sp|O43719|HTSF1_HUMAN HIV Tat-specific factor 1 OS=Homo sapiens GN=HTATSF1 PE=1 SV=1	1	6	6.8	0	5.9097	NaN	NaN	NaN	NaN	NaN	NaN	0.64666	0.42442	0.72733	NaN	0.43462	NaN	NaN	NaN	NaN	0.46639	1.1581	0.45449	NaN	NaN	NaN	NaN	0.63221	NaN	NaN	NaN	NaN	NaN	NaN	NaN	87.122	4.2994	59.8	NaN	10.441	NaN	NaN	NaN	NaN	12.887	73.405
O43734	Adapter protein CIKS	TRAF3IP2	sp|O43734|CIKS_HUMAN Adapter protein CIKS OS=Homo sapiens GN=TRAF3IP2 PE=1 SV=3	1	2	3.7	0.0072323	1.8943	NaN	NaN	NaN	NaN	NaN	NaN	NaN	1.0779	NaN	0.64681	NaN	NaN	NaN	NaN	NaN	NaN	1.0412	NaN	NaN	NaN	NaN	0.67394	NaN	NaN	NaN	NaN	NaN	NaN	NaN	NaN	NaN	14.8	NaN	12.864	NaN	NaN	NaN	NaN	NaN	NaN	31.602
O43747	AP-1 complex subunit gamma-1	AP1G1	sp|O43747|AP1G1_HUMAN AP-1 complex subunit gamma-1 OS=Homo sapiens GN=AP1G1 PE=1 SV=5	1	31	45.3	0	323.31	1.1753	1.1648	1.2205	1.1415	1.0104	1.1008	1.1431	1.1379	1.1006	1.0584	1.1202	1.0556	1.0845	1.1784	1.1049	1.1138	1.1843	1.0946	1.0602	1.1044	1.0284	1.0062	1.1682	1.0178	11.237	7.4681	15.803	16.248	16.721	14.955	9.6144	8.0228	18.652	5.4631	10.087	5.5329	13.061	11.91	23.267	6.2892	8.8876
O43752	Syntaxin-6	STX6	sp|O43752|STX6_HUMAN Syntaxin-6 OS=Homo sapiens GN=STX6 PE=1 SV=1	1	1	4.3	0	4.4012	NaN	NaN	NaN	NaN	NaN	NaN	NaN	NaN	NaN	2.6865	NaN	NaN	NaN	NaN	NaN	NaN	NaN	NaN	NaN	NaN	NaN	2.1985	NaN	NaN	NaN	NaN	NaN	NaN	NaN	NaN	NaN	NaN	NaN	5.6773	NaN	NaN	NaN	NaN	NaN	NaN	NaN
O43760	Synaptogyrin-2	SYNGR2	sp|O43760|SNG2_HUMAN Synaptogyrin-2 OS=Homo sapiens GN=SYNGR2 PE=1 SV=1	1	4	17	0	4.6244	NaN	0.86458	NaN	NaN	NaN	0.90824	NaN	NaN	NaN	NaN	NaN	NaN	NaN	1.5204	NaN	NaN	NaN	NaN	NaN	NaN	0.85933	NaN	NaN	NaN	NaN	12.204	NaN	NaN	NaN	11.129	NaN	NaN	NaN	NaN	NaN	NaN	NaN	35.086	NaN	NaN	NaN
O43772	Mitochondrial carnitine/acylcarnitine carrier protein	SLC25A20	sp|O43772|MCAT_HUMAN Mitochondrial carnitine/acylcarnitine carrier protein OS=Homo sapiens GN=SLC25A20 PE=1 SV=1	1	13	40.5	0	36.832	NaN	NaN	2.0192	1.3417	1.2273	0.9312	1.0777	1.3002	1.2607	1.3543	1.2389	1.2288	NaN	NaN	1.1648	1.063	1.2179	1.2476	1.0266	0.8032	1.0087	1.1579	0.99431	1.1409	NaN	NaN	54.437	15.052	12.201	10.641	7.776	18.233	13.122	8.2518	18.58	9.738	NaN	NaN	1.3544	8.5638	15.409
O43795;Q8N1T3	Unconventional myosin-Ib	MYO1B	sp|O43795|MYO1B_HUMAN Unconventional myosin-Ib OS=Homo sapiens GN=MYO1B PE=1 SV=3	2	54	50.7	0	323.31	1.3674	1.5662	1.3031	1.4472	1.541	1.4283	1.3063	1.3763	1.4309	1.0036	1.2043	1.0553	2.0234	2.0143	1.6913	1.4751	1.4386	1.7432	1.8913	1.9654	1.9373	1.4049	1.3178	1.4532	23.244	21.153	23.018	31.152	9.4047	18.208	16.078	13.386	25.634	34.012	11.909	16.377	20.761	18.831	15.594	10.259	15.069
O43808	Peroxisomal membrane protein PMP34	SLC25A17	sp|O43808|PM34_HUMAN Peroxisomal membrane protein PMP34 OS=Homo sapiens GN=SLC25A17 PE=1 SV=1	1	2	6.2	0.00088183	2.5846	NaN	NaN	NaN	NaN	NaN	NaN	NaN	1.2512	NaN	NaN	NaN	NaN	NaN	NaN	NaN	NaN	1.1852	NaN	NaN	NaN	NaN	NaN	NaN	NaN	NaN	NaN	NaN	NaN	NaN	NaN	NaN	11.968	NaN	NaN	NaN	NaN	NaN	NaN	NaN	NaN	7.8507
O43809	Cleavage and polyadenylation specificity factor subunit 5	NUDT21	sp|O43809|CPSF5_HUMAN Cleavage and polyadenylation specificity factor subunit 5 OS=Homo sapiens GN=NUDT21 PE=1 SV=1	1	7	27.3	0	10.807	NaN	NaN	NaN	NaN	NaN	0.95597	NaN	0.11508	0.1973	0.16736	0.13647	0.15048	NaN	NaN	NaN	NaN	0.27157	0.16313	NaN	NaN	0.88289	0.16805	0.17102	0.12674	NaN	NaN	NaN	NaN	NaN	42.534	NaN	146.69	32.661	26.911	27.591	9.7017	NaN	NaN	NaN	NaN	43.26
O43815	Striatin	STRN	sp|O43815|STRN_HUMAN Striatin OS=Homo sapiens GN=STRN PE=1 SV=4	1	4	7.6	0	4.1293	NaN	NaN	NaN	NaN	NaN	NaN	0.5152	0.43886	0.50588	NaN	NaN	NaN	NaN	NaN	NaN	0.48666	0.5861	0.49757	NaN	NaN	NaN	NaN	NaN	NaN	NaN	NaN	NaN	NaN	NaN	NaN	39.977	17.943	34.645	NaN	NaN	NaN	NaN	NaN	NaN	45.962	53.843
O43823	A-kinase anchor protein 8	AKAP8	sp|O43823|AKAP8_HUMAN A-kinase anchor protein 8 OS=Homo sapiens GN=AKAP8 PE=1 SV=1	1	2	4.2	0	6.4928	NaN	NaN	NaN	0.72808	NaN	0.96144	NaN	NaN	NaN	1.0625	1.225	NaN	NaN	NaN	NaN	NaN	NaN	NaN	0.89589	NaN	0.82671	1.4009	1.1014	NaN	NaN	NaN	NaN	10.465	NaN	21.886	NaN	NaN	NaN	13.454	17.907	NaN	NaN	NaN	NaN	NaN	NaN
O43824	Putative GTP-binding protein 6	GTPBP6	sp|O43824|GTPB6_HUMAN Putative GTP-binding protein 6 OS=Homo sapiens GN=GTPBP6 PE=2 SV=3	1	18	43.2	0	128.51	1.3183	1.2234	1.4027	1.3576	1.4471	1.4348	1.2447	1.161	1.3311	1.3812	1.3271	1.3494	1.5483	1.1882	1.442	1.3608	1.2843	1.4128	1.2969	1.2774	1.3383	1.5013	1.3338	1.4781	11.497	18.403	13.559	18.767	10.927	12.941	17.333	15.861	18.696	14.511	8.7311	10.417	5.9465	23.081	6.6688	12.445	19.612
O43826	Glucose-6-phosphate translocase	SLC37A4	sp|O43826|G6PT1_HUMAN Glucose-6-phosphate translocase OS=Homo sapiens GN=SLC37A4 PE=1 SV=1	1	4	7.9	0	9.354	NaN	2.0465	NaN	NaN	NaN	2.12	NaN	1.2246	1.4027	NaN	NaN	1.4797	NaN	1.8436	NaN	NaN	1.3556	1.6534	NaN	NaN	1.9826	NaN	NaN	1.5903	NaN	1.4006	NaN	NaN	NaN	21.827	NaN	24.234	19.308	NaN	NaN	27.025	NaN	1.5524	NaN	NaN	16.958
O43837	Isocitrate dehydrogenase [NAD] subunit beta, mitochondrial	IDH3B	sp|O43837|IDH3B_HUMAN Isocitrate dehydrogenase [NAD] subunit beta, mitochondrial OS=Homo sapiens GN=IDH3B PE=1 SV=2	1	19	50.4	0	206.6	1.1614	1.2547	1.1716	1.1226	1.347	1.13	1.1112	1.2338	1.1827	1.2122	1.1945	1.1483	1.2436	1.0334	1.1164	1.2774	1.1792	1.2922	1.1511	1.1384	1.2244	1.3778	1.1577	1.2704	13.62	15.595	9.5683	14.947	19.512	17.285	5.5057	8.0068	9.6056	14.039	15.663	10.113	9.5617	10.39	14.49	10.684	14.951
O43865;Q96HN2	Putative adenosylhomocysteinase 2	AHCYL1	sp|O43865|SAHH2_HUMAN Adenosylhomocysteinase 2 OS=Homo sapiens GN=AHCYL1 PE=1 SV=2	2	16	31.9	0	55.185	1.1471	1.056	1.0106	1.0059	0.93599	1.1	1.0971	0.98857	0.98692	1.0479	1.1564	1.0195	1.4433	1.1624	1.3135	1.1266	0.99824	1.1028	1.0919	0.93702	1.1878	0.87646	1.1561	0.99713	19.182	25.869	6.4054	25.146	11.783	11.813	16.828	14.08	17.222	43.623	38.016	13.974	42.575	23.946	3.4936	6.0934	19.057
O43896	Kinesin-like protein KIF1C	KIF1C	sp|O43896|KIF1C_HUMAN Kinesin-like protein KIF1C OS=Homo sapiens GN=KIF1C PE=1 SV=3	1	9	7.9	0	16.68	NaN	NaN	NaN	1.1685	NaN	1.2359	1.0492	NaN	1.0466	0.90093	0.9883	0.75299	NaN	NaN	NaN	0.92501	NaN	0.91359	1.1273	NaN	0.92957	0.84883	1.1056	0.74519	NaN	NaN	NaN	1.3069	NaN	42.109	7.1487	NaN	19.279	19.137	2.2009	49.045	NaN	NaN	NaN	27.384	NaN
O43913	Origin recognition complex subunit 5	ORC5	sp|O43913|ORC5_HUMAN Origin recognition complex subunit 5 OS=Homo sapiens GN=ORC5 PE=1 SV=1	1	13	30.1	0	30.415	1.5635	1.1372	1.3324	1.2604	1.2498	1.1688	1.17	1.0032	1.1964	1.1252	1.1836	1.2962	1.5124	0.97986	1.2029	1.3607	1.2178	1.1339	1.1448	1.2547	1.3074	1.1379	1.2792	1.1928	30.339	73.096	16.882	56.453	9.5099	57.066	4.3149	14.84	92.431	8.5222	12.148	7.2289	25.756	72.465	17.612	19.141	14.49
O43929;CON__Q2YDI2;Q96NJ5	Origin recognition complex subunit 4	ORC4	sp|O43929|ORC4_HUMAN Origin recognition complex subunit 4 OS=Homo sapiens GN=ORC4 PE=1 SV=2	3	11	29.1	0	64.456	0.96885	1.1092	1.1756	1.0224	1.6791	1.0053	0.99837	1.1403	1.2949	0.93474	1.4037	1.1817	0.83982	0.98103	1.1004	0.95129	0.95932	1.3039	0.84403	1.0202	0.92703	0.94456	1.272	1.1525	35.458	11.768	6.76	11.003	72.741	8.334	20.059	32.5	78.22	25.017	47.379	10.014	35.678	21.996	6.3238	17.739	12.306
O43933	Peroxisome biogenesis factor 1	PEX1	sp|O43933|PEX1_HUMAN Peroxisome biogenesis factor 1 OS=Homo sapiens GN=PEX1 PE=1 SV=1	1	2	1.6	0.00031027	3.2631	NaN	NaN	NaN	NaN	NaN	NaN	NaN	NaN	NaN	NaN	NaN	NaN	NaN	NaN	NaN	NaN	NaN	NaN	NaN	NaN	NaN	NaN	NaN	NaN	NaN	NaN	NaN	NaN	NaN	NaN	NaN	NaN	NaN	NaN	NaN	NaN	NaN	NaN	NaN	NaN	NaN
O60216;Q9H4I0	Double-strand-break repair protein rad21 homolog	RAD21	sp|O60216|RAD21_HUMAN Double-strand-break repair protein rad21 homolog OS=Homo sapiens GN=RAD21 PE=1 SV=2	2	12	22	0	31.884	1.1287	1.6051	1.8115	1.3913	1.4978	1.1469	0.99093	0.75788	1.0387	0.87198	0.81215	0.81907	1.2222	1.6403	1.1939	1.0792	0.87101	1.0506	1.4681	1.5813	1.0894	0.96563	0.87537	0.84362	17.438	11.405	64.138	4.8103	51.048	45.717	12.818	16.711	17.674	17.38	4.1318	16.127	6.8899	8.3187	30.025	7.52	18.895
O60229	Kalirin	KALRN	sp|O60229|KALRN_HUMAN Kalirin OS=Homo sapiens GN=KALRN PE=1 SV=2	1	6	1.9	0.0093253	1.7522	NaN	NaN	NaN	NaN	NaN	NaN	NaN	NaN	NaN	NaN	NaN	NaN	NaN	NaN	NaN	NaN	NaN	NaN	NaN	NaN	NaN	NaN	NaN	NaN	NaN	NaN	NaN	NaN	NaN	NaN	NaN	NaN	NaN	NaN	NaN	NaN	NaN	NaN	NaN	NaN	NaN
O60231	Putative pre-mRNA-splicing factor ATP-dependent RNA helicase DHX16	DHX16	sp|O60231|DHX16_HUMAN Putative pre-mRNA-splicing factor ATP-dependent RNA helicase DHX16 OS=Homo sapiens GN=DHX16 PE=1 SV=2	1	13	13.5	0	26.258	0.97444	1.0879	0.936	0.97503	1.0013	0.94917	0.86743	0.78329	0.99027	NaN	NaN	NaN	0.94863	0.98666	0.95536	0.82093	1.041	1.0341	0.93433	0.89221	1.0123	NaN	NaN	NaN	5.7954	15.191	0.71118	13.338	1.4531	10.878	13.043	10.984	15.293	NaN	NaN	NaN	5.3547	12.469	11.821	62.675	10.492
O60244	Mediator of RNA polymerase II transcription subunit 14	MED14	sp|O60244|MED14_HUMAN Mediator of RNA polymerase II transcription subunit 14 OS=Homo sapiens GN=MED14 PE=1 SV=2	1	11	9.6	0	30.902	0.76461	1.04	NaN	1.1293	0.79255	NaN	1.069	0.97057	1.1362	0.87392	0.82776	1.0493	1.1003	1.1353	NaN	1.5717	0.93505	1.1651	1.0356	0.7606	NaN	1.0155	0.76148	1.1842	7.6435	34.49	NaN	15.63	4.4881	NaN	7.3746	41.125	28.661	0.58536	15.039	16.339	5.3577	30.852	NaN	34.444	22.631
O60256	Phosphoribosyl pyrophosphate synthase-associated protein 2	PRPSAP2	sp|O60256|KPRB_HUMAN Phosphoribosyl pyrophosphate synthase-associated protein 2 OS=Homo sapiens GN=PRPSAP2 PE=1 SV=1	1	4	12.7	0	12.893	0.84461	1.0938	NaN	NaN	NaN	NaN	1.0732	0.89202	1.2132	NaN	0.6012	NaN	1.2981	1.0604	NaN	1.0029	1.115	1.0531	NaN	NaN	NaN	NaN	0.88566	NaN	21.298	24.125	NaN	NaN	NaN	NaN	19.172	7.3811	67.265	NaN	21.559	NaN	6.3242	13.917	NaN	42.056	37.027
O60264	SWI/SNF-related matrix-associated actin-dependent regulator of chromatin subfamily A member 5	SMARCA5	sp|O60264|SMCA5_HUMAN SWI/SNF-related matrix-associated actin-dependent regulator of chromatin subfamily A member 5 OS=Homo sapiens GN=SMARCA5 PE=1 SV=1	1	64	51.8	0	323.31	1.2727	1.3604	1.1942	1.3643	1.3228	1.1453	0.44551	0.42114	0.4899	0.30962	0.30062	0.28253	1.3122	1.4942	1.2771	0.47335	0.5136	0.52239	1.4101	1.302	1.1904	0.34595	0.31792	0.31444	21.652	16.958	22.257	21.391	19.604	14.276	17.863	10.463	26.806	23.823	19.38	23.621	21.521	16.135	16.05	14.607	22.14
O60271	C-Jun-amino-terminal kinase-interacting protein 4	SPAG9	sp|O60271|JIP4_HUMAN C-Jun-amino-terminal kinase-interacting protein 4 OS=Homo sapiens GN=SPAG9 PE=1 SV=4	1	24	23.8	0	88.844	NaN	NaN	NaN	NaN	NaN	NaN	0.47041	0.53719	0.506	0.49508	0.43174	0.44463	NaN	NaN	NaN	0.46236	0.46973	0.43711	NaN	NaN	NaN	0.37555	0.38673	0.42987	NaN	NaN	NaN	NaN	NaN	NaN	41.452	15.224	39.867	11.271	8.2186	9.6507	NaN	NaN	NaN	21.575	27.599
O60287	Nucleolar pre-ribosomal-associated protein 1	URB1	sp|O60287|NPA1P_HUMAN Nucleolar pre-ribosomal-associated protein 1 OS=Homo sapiens GN=URB1 PE=1 SV=4	1	46	24.5	0	183.94	1.2347	1.0906	1.0045	0.99163	1.2114	1.0087	1.0471	0.92548	1.1604	1.0243	0.93963	0.9048	1.1861	0.93329	0.94453	1.0021	1.0289	1.0117	1.1074	0.97533	1.1448	1.2185	0.90666	0.84472	21.944	29.261	40.195	28.343	26.785	12.033	42.496	20.116	62.489	41.444	30.661	31.076	13.992	24.79	41.242	36.612	39.237
O60294	tRNA wybutosine-synthesizing protein 4	LCMT2	sp|O60294|TYW4_HUMAN tRNA wybutosine-synthesizing protein 4 OS=Homo sapiens GN=LCMT2 PE=1 SV=3	1	5	10.5	0	6.6951	NaN	NaN	NaN	NaN	NaN	NaN	NaN	1.0909	NaN	NaN	0.95029	1.2833	NaN	NaN	NaN	NaN	1.4561	NaN	NaN	NaN	NaN	NaN	1.0424	0.64346	NaN	NaN	NaN	NaN	NaN	NaN	NaN	9.8754	NaN	NaN	46.954	13.262	NaN	NaN	NaN	NaN	10.041
O60306	Intron-binding protein aquarius	AQR	sp|O60306|AQR_HUMAN Intron-binding protein aquarius OS=Homo sapiens GN=AQR PE=1 SV=4	1	29	22.2	0	52.398	0.97614	1.0242	0.89922	1.3831	1.0945	1.1003	1.0601	0.9653	1.4474	1.066	0.96091	0.86422	1.007	0.88153	0.95946	1.192	1.132	1.1715	1.3624	0.8123	1.2631	1.2559	1.0739	1.1923	25.264	25.932	14.672	21.246	41.592	7.7379	38.839	13.274	32.454	43.054	5.5251	11.56	43.672	33.587	13.29	25.341	7.9815
O60313	Dynamin-like 120 kDa protein, mitochondrial;Dynamin-like 120 kDa protein, form S1	OPA1	sp|O60313|OPA1_HUMAN Dynamin-like 120 kDa protein, mitochondrial OS=Homo sapiens GN=OPA1 PE=1 SV=3	1	49	54.2	0	289.71	0.95509	0.95931	0.99133	0.90893	1.0174	0.90885	1.0259	1.0065	1.0534	1.1639	1.0188	1.0833	0.90601	0.91436	0.91053	1.0493	1.0581	1.058	0.89686	0.94712	0.94685	1.2049	1.1069	1.1768	10.611	16.694	13.406	17.978	14.804	25.556	14.05	16.597	12.027	14.518	26.085	13.498	26.601	12.87	20.352	12.294	12.56
O60318	Germinal-center associated nuclear protein	MCM3AP	sp|O60318|GANP_HUMAN Germinal-center associated nuclear protein OS=Homo sapiens GN=MCM3AP PE=1 SV=2	1	18	14.2	0	50.131	0.92277	1.0035	0.92434	0.61561	0.96341	1.0194	0.97321	0.98302	0.93998	1.1759	0.91196	0.95605	0.90425	0.84898	0.89393	1.065	1.0064	0.86677	0.71073	0.93696	1.1425	1.4238	0.97267	0.97663	24.592	44.814	69.787	47.566	11.797	49.11	9.4791	22.564	45.83	35.962	26.032	38.725	20.312	57.826	99.183	12.267	23.989
O60333;Q12756	Kinesin-like protein KIF1B;Kinesin-like protein KIF1A	KIF1B;KIF1A	sp|O60333|KIF1B_HUMAN Kinesin-like protein KIF1B OS=Homo sapiens GN=KIF1B PE=1 SV=5;sp|Q12756|KIF1A_HUMAN Kinesin-like protein KIF1A OS=Homo sapiens GN=KIF1A PE=1 SV=2	2	3	1.9	0.0003013	2.8295	0.65253	0.69097	NaN	NaN	NaN	NaN	NaN	NaN	NaN	NaN	NaN	NaN	0.84748	0.55698	NaN	NaN	NaN	NaN	NaN	NaN	NaN	NaN	NaN	NaN	8.9758	2.8033	NaN	NaN	NaN	NaN	NaN	NaN	NaN	NaN	NaN	NaN	35.097	18.708	NaN	NaN	NaN
O60341	Lysine-specific histone demethylase 1A	KDM1A	sp|O60341|KDM1A_HUMAN Lysine-specific histone demethylase 1A OS=Homo sapiens GN=KDM1A PE=1 SV=2	1	26	34.6	0	111.43	0.8697	0.8645	0.98931	0.94941	1.0415	0.9401	0.74032	0.84253	0.70683	0.77784	0.7855	0.70302	0.90153	0.80485	0.98784	0.86369	0.849	0.88868	1.0686	0.89973	1.0107	0.8486	0.72478	0.84539	13.284	16.213	31.273	25.999	14.358	9.8648	18.624	12.445	12.415	19.343	16.539	19.377	14.789	14.478	24.979	13.792	16.883
O60353	Frizzled-6	FZD6	sp|O60353|FZD6_HUMAN Frizzled-6 OS=Homo sapiens GN=FZD6 PE=1 SV=2	1	3	5.1	0.00031407	3.4356	NaN	NaN	NaN	NaN	NaN	NaN	0.88255	0.95285	1.21	NaN	1.3485	0.96592	NaN	NaN	NaN	0.9273	0.87526	1.0889	NaN	NaN	NaN	NaN	1.0753	1.1051	NaN	NaN	NaN	NaN	NaN	NaN	25.903	25.991	32.105	NaN	53.773	26.579	NaN	NaN	NaN	7.4722	4.9965
O60427	Fatty acid desaturase 1	FADS1	sp|O60427|FADS1_HUMAN Fatty acid desaturase 1 OS=Homo sapiens GN=FADS1 PE=1 SV=3	1	12	33.6	0	40.014	1.6979	1.1406	1.6734	1.6153	1.6062	1.3198	1.0972	1.118	1.3689	1.1389	1.1107	1.2261	1.2023	1.1234	1.1162	1.1584	1.2941	1.2711	1.1868	1.4734	1.1795	1.1114	1.2693	1.1414	11.704	73.078	18.062	11.864	20.225	13.987	16.481	9.3298	12.273	7.929	15.071	17.584	13.949	60.296	10.882	14.673	7.6955
O60437;REV__Q9UPN4	Periplakin	PPL	sp|O60437|PEPL_HUMAN Periplakin OS=Homo sapiens GN=PPL PE=1 SV=4	2	60	36.5	0	222.37	1.1525	1.0019	1.1723	0.71981	1.6278	1.1681	0.38022	0.37607	0.44487	0.65418	0.43708	0.4915	1.0153	0.74677	1.6031	0.40422	0.42074	0.42158	0.64448	1.0735	1.432	0.56258	0.44913	0.44112	83.719	71.905	60.851	30.294	78.589	4.5739	23.915	16.881	49.582	52.063	23.046	13.232	82.232	46.029	48.42	40.432	21.76
O60493;Q9UMY4	Sorting nexin-3	SNX3	sp|O60493|SNX3_HUMAN Sorting nexin-3 OS=Homo sapiens GN=SNX3 PE=1 SV=3	2	7	35.2	0	8.9554	NaN	0.82625	0.9373	0.77007	0.81607	0.81395	NaN	NaN	NaN	NaN	NaN	NaN	NaN	0.78112	0.886	NaN	NaN	NaN	0.75847	0.9444	0.75484	NaN	NaN	NaN	NaN	9.8412	6.2195	15.186	13.687	78.803	NaN	NaN	NaN	NaN	NaN	NaN	NaN	14.038	6.1955	NaN	NaN
O60502	Protein O-GlcNAcase	MGEA5	sp|O60502|OGA_HUMAN Protein O-GlcNAcase OS=Homo sapiens GN=MGEA5 PE=1 SV=2	1	15	16.8	0	16.005	0.92187	1.0573	1.1463	1.3079	1.0985	0.75925	0.75283	0.77331	0.7111	0.7107	0.69007	0.721	0.9917	1.1566	1.2929	0.74357	0.89083	0.72969	1.2873	1.2306	0.74858	0.59492	0.62351	0.60794	56.38	14.329	2.7878	8.5428	10.078	43.999	164.18	12.714	14.286	8.3236	10.573	48.73	57.309	20.182	24.819	145.26	55.035
O60506	Heterogeneous nuclear ribonucleoprotein Q	SYNCRIP	sp|O60506|HNRPQ_HUMAN Heterogeneous nuclear ribonucleoprotein Q OS=Homo sapiens GN=SYNCRIP PE=1 SV=2	1	12	21.3	0	50.635	0.84082	0.82928	0.89462	0.9259	0.95783	0.89472	0.57124	0.56352	0.56944	0.51052	0.51196	0.51571	0.78147	0.94407	1.0216	0.59969	0.59608	0.59683	0.86431	0.89272	0.93812	0.48086	0.54159	0.47903	7.9516	105.91	25.321	10.316	95.159	15.711	14.837	48.478	23.575	44.227	8.8316	32.472	6.5906	101.09	24.674	13.59	55.646
O60513	Beta-1,4-galactosyltransferase 4;N-acetyllactosamine synthase;Lactotriaosylceramide beta-1,4-galactosyltransferase	B4GALT4	sp|O60513|B4GT4_HUMAN Beta-1,4-galactosyltransferase 4 OS=Homo sapiens GN=B4GALT4 PE=1 SV=1	1	1	5.2	0	4.4528	NaN	NaN	NaN	NaN	NaN	NaN	NaN	NaN	NaN	1.2365	NaN	NaN	NaN	NaN	NaN	NaN	NaN	NaN	NaN	NaN	NaN	1.0869	NaN	NaN	NaN	NaN	NaN	NaN	NaN	NaN	NaN	NaN	NaN	12.808	NaN	NaN	NaN	NaN	NaN	NaN	NaN
O60518	Ran-binding protein 6	RANBP6	sp|O60518|RNBP6_HUMAN Ran-binding protein 6 OS=Homo sapiens GN=RANBP6 PE=1 SV=2	1	9	9	0	40.303	NaN	NaN	NaN	1.119	1.1507	1.049	1.0657	1.1891	1.1079	0.74068	1.1744	1.3053	NaN	NaN	NaN	0.95886	1.3992	1.0309	1.0422	1.0483	0.93963	1.5492	1.2584	1.1496	NaN	NaN	NaN	25.77	10.785	50.577	7.6132	28.42	9.9464	46.48	0.91511	13.03	NaN	NaN	NaN	7.4303	46.239
O60524	Nuclear export mediator factor NEMF	NEMF	sp|O60524|NEMF_HUMAN Nuclear export mediator factor NEMF OS=Homo sapiens GN=NEMF PE=1 SV=4	1	13	12.3	0	17.692	0.99412	0.87106	1.0323	1.0183	0.94746	0.83844	1.032	1.0499	0.75294	0.74157	0.9465	NaN	0.86584	1.5284	0.91157	0.95692	0.89482	0.94538	0.97076	0.98997	0.94675	0.71656	0.87108	NaN	26.603	18.429	15.126	17.84	20.824	19.406	18.849	17.368	14.758	36.093	16.239	NaN	37.878	58.634	12.707	8.7669	11.957
O60547	GDP-mannose 4,6 dehydratase	GMDS	sp|O60547|GMDS_HUMAN GDP-mannose 4,6 dehydratase OS=Homo sapiens GN=GMDS PE=1 SV=1	1	3	7.3	0	5.1829	NaN	NaN	NaN	0.99726	NaN	NaN	NaN	0.89718	NaN	0.70008	NaN	0.93659	NaN	NaN	NaN	NaN	1.0763	NaN	0.88936	NaN	NaN	0.64808	NaN	0.73905	NaN	NaN	NaN	72.811	NaN	NaN	NaN	16.546	NaN	13.117	NaN	8.1711	NaN	NaN	NaN	NaN	42.097
O60563	Cyclin-T1	CCNT1	sp|O60563|CCNT1_HUMAN Cyclin-T1 OS=Homo sapiens GN=CCNT1 PE=1 SV=1	1	20	32.4	0	127.47	1.0914	1.0761	0.93946	1.2121	1.1622	1.263	0.59611	0.55042	0.60471	0.67026	0.58713	0.57263	1.0852	0.9726	0.85156	0.67	0.58103	0.66767	1.356	1.1475	1.1	0.62832	0.57232	0.64917	7.7983	15.545	31.641	10.935	13.554	17.29	11.873	17.62	8.2735	49.464	19.829	16.975	14.293	17.393	25.233	13.661	12.135
O60568	Procollagen-lysine,2-oxoglutarate 5-dioxygenase 3	PLOD3	sp|O60568|PLOD3_HUMAN Procollagen-lysine,2-oxoglutarate 5-dioxygenase 3 OS=Homo sapiens GN=PLOD3 PE=1 SV=1	1	4	5.7	0.00059102	2.6535	NaN	NaN	NaN	NaN	NaN	NaN	0.81395	0.66098	NaN	1.3335	NaN	0.97512	NaN	NaN	NaN	1.7356	0.93814	NaN	NaN	NaN	NaN	1.1697	NaN	0.61583	NaN	NaN	NaN	NaN	NaN	NaN	2.3145	26.472	NaN	32.425	NaN	23.643	NaN	NaN	NaN	94.273	14.551
O60573	Eukaryotic translation initiation factor 4E type 2	EIF4E2	sp|O60573|IF4E2_HUMAN Eukaryotic translation initiation factor 4E type 2 OS=Homo sapiens GN=EIF4E2 PE=1 SV=1	1	10	53.1	0	88.033	3.1117	1.3073	2.6986	NaN	NaN	3.2632	0.43446	0.39263	0.41493	0.43417	0.40315	0.4499	3.1833	3.8976	2.9101	0.45131	0.47519	0.52467	NaN	NaN	2.5457	0.46935	0.46351	0.41986	7.3265	61.065	52.477	NaN	NaN	8.8232	8.1078	14.963	7.4227	17.393	11.556	9.4785	5.4911	61.481	56.585	2.0055	25.838
O60610	Protein diaphanous homolog 1	DIAPH1	sp|O60610|DIAP1_HUMAN Protein diaphanous homolog 1 OS=Homo sapiens GN=DIAPH1 PE=1 SV=2	1	46	38	0	264.85	1.0818	1.0349	1.0239	1.0552	0.90852	1.0971	1.0125	0.90294	1.0732	0.8396	0.80775	0.86647	0.97995	1.138	0.93995	0.84363	1.0316	0.82438	0.89657	1.0872	0.96044	0.68386	0.79742	0.76928	14.907	26.974	22.776	29.159	38.472	21.68	29.528	22.392	31.796	33.772	36.913	31.962	23.675	24.412	21.36	15.021	26.619
O60645	Exocyst complex component 3	EXOC3	sp|O60645|EXOC3_HUMAN Exocyst complex component 3 OS=Homo sapiens GN=EXOC3 PE=1 SV=2	1	21	29.4	0	47.656	1.0975	1.022	0.97805	1.1376	1.0763	1.068	0.90681	0.92218	0.95779	0.87569	0.87529	0.78736	0.93652	1.3402	1.0277	0.95554	0.89496	0.90954	1.095	1.0495	0.88875	0.82977	0.92377	0.75984	114.42	44.087	18.284	16.231	25.627	29.049	9.1063	10.716	25.362	19.052	11.322	27.303	84.383	49.643	13.766	17.213	9.8472
O60664	Perilipin-3	PLIN3	sp|O60664|PLIN3_HUMAN Perilipin-3 OS=Homo sapiens GN=PLIN3 PE=1 SV=3	1	15	46.8	0	195.28	NaN	NaN	NaN	NaN	NaN	NaN	0.2327	0.24517	0.23307	0.26206	0.24393	0.22899	NaN	NaN	NaN	0.22149	0.23429	0.24315	NaN	NaN	NaN	0.18321	0.24033	0.15545	NaN	NaN	NaN	NaN	NaN	NaN	8.9471	6.3157	30.95	38.457	14.956	29.256	NaN	NaN	NaN	9.1401	29.752
O60669	Monocarboxylate transporter 2	SLC16A7	sp|O60669|MOT2_HUMAN Monocarboxylate transporter 2 OS=Homo sapiens GN=SLC16A7 PE=1 SV=2	1	2	4	0	7.6078	NaN	NaN	NaN	NaN	1.045	0.63176	NaN	NaN	1.1943	NaN	0.94149	NaN	NaN	NaN	NaN	NaN	NaN	0.97898	NaN	1.282	0.5477	NaN	0.78106	NaN	NaN	NaN	NaN	NaN	36.186	71.586	NaN	NaN	7.4806	NaN	29.062	NaN	NaN	NaN	NaN	NaN	NaN
O60671	Cell cycle checkpoint protein RAD1	RAD1	sp|O60671|RAD1_HUMAN Cell cycle checkpoint protein RAD1 OS=Homo sapiens GN=RAD1 PE=1 SV=1	1	2	6.4	0.0034266	2.2129	NaN	0.95138	NaN	NaN	NaN	0.83944	0.7106	NaN	NaN	NaN	NaN	NaN	NaN	0.91678	NaN	0.79568	NaN	NaN	NaN	NaN	0.95973	NaN	NaN	NaN	NaN	4.9556	NaN	NaN	NaN	3.5056	39.094	NaN	NaN	NaN	NaN	NaN	NaN	15.057	NaN	31.38	NaN
O60678	Protein arginine N-methyltransferase 3	PRMT3	sp|O60678|ANM3_HUMAN Protein arginine N-methyltransferase 3 OS=Homo sapiens GN=PRMT3 PE=1 SV=3	1	20	39.9	0	57.449	0.95328	1.0071	0.97575	1.0746	0.83652	0.98949	0.9721	0.98305	0.94263	0.69649	0.86589	0.63166	1.0434	1.0186	0.99661	0.95616	0.8679	0.93423	1.1057	1.0585	1.0831	0.69781	0.87779	0.66134	20.549	10.047	47.512	11.474	35.448	28.154	22.572	16.996	13.701	14.335	13.438	17.242	21.819	17.781	12.648	17.218	11.055
O60683	Peroxisome biogenesis factor 10	PEX10	sp|O60683|PEX10_HUMAN Peroxisome biogenesis factor 10 OS=Homo sapiens GN=PEX10 PE=1 SV=1	1	3	15.6	0	9.0382	NaN	NaN	NaN	NaN	NaN	NaN	NaN	NaN	NaN	1.3188	NaN	NaN	NaN	NaN	NaN	NaN	NaN	NaN	NaN	NaN	NaN	1.7367	NaN	NaN	NaN	NaN	NaN	NaN	NaN	NaN	NaN	NaN	NaN	26.21	NaN	NaN	NaN	NaN	NaN	NaN	NaN
O60684	Importin subunit alpha-7	KPNA6	sp|O60684|IMA7_HUMAN Importin subunit alpha-7 OS=Homo sapiens GN=KPNA6 PE=1 SV=1	1	12	25.7	0	96.089	1.104	1.0322	1.1244	1.1404	0.91105	0.90133	0.98239	0.99393	0.99212	0.86629	0.91574	0.87777	1.0221	1.0997	1.1968	0.99165	0.99286	0.97552	1.0556	1.1121	0.8834	0.83751	0.93046	0.77014	27.949	13.193	3.3033	17.116	2.2534	3.2036	2.984	0.76583	3.1004	3.4664	14.651	26.158	24.528	10.571	10.002	6.3285	2.9693
O60701	UDP-glucose 6-dehydrogenase	UGDH	sp|O60701|UGDH_HUMAN UDP-glucose 6-dehydrogenase OS=Homo sapiens GN=UGDH PE=1 SV=1	1	40	79.4	0	323.31	0.77455	0.79529	0.77164	0.77536	0.65558	0.73611	0.89764	0.9673	0.95273	0.79424	0.89671	0.83844	0.80715	0.8813	0.85543	0.97619	0.95748	1.0063	0.84348	0.86615	0.83126	0.86031	0.96847	0.90122	10.695	9.2052	11.397	10.687	12.572	9.2956	9.3484	13.55	8.9146	9.3407	7.0016	16.831	7.3678	9.524	10.611	7.8906	9.3027
O60716	Catenin delta-1	CTNND1	sp|O60716|CTND1_HUMAN Catenin delta-1 OS=Homo sapiens GN=CTNND1 PE=1 SV=1	1	22	29.2	0	79.88	0.93646	0.88732	1.0457	0.90915	1.0274	0.93215	0.92134	0.75484	0.85919	1.1229	0.87381	0.94284	0.87291	0.94179	0.92028	0.97692	0.84286	0.95189	0.91515	0.94768	1.0517	1.0707	1.0666	0.91148	17.438	31.461	11.486	28.722	11.651	13.368	8.0071	8.9195	30.437	32.562	13.325	15.344	12.279	12.97	7.5124	15.788	6.2596
O60725	Protein-S-isoprenylcysteine O-methyltransferase	ICMT	sp|O60725|ICMT_HUMAN Protein-S-isoprenylcysteine O-methyltransferase OS=Homo sapiens GN=ICMT PE=1 SV=1	1	2	3.5	0.0045249	2.0855	NaN	NaN	NaN	NaN	NaN	NaN	1.132	1.3076	1.4552	1.3983	1.5689	1.511	NaN	NaN	NaN	1.1244	1.3784	1.2996	NaN	NaN	NaN	1.445	1.4968	1.4529	NaN	NaN	NaN	NaN	NaN	NaN	13.627	3.013	31.709	6.6775	19.562	28.031	NaN	NaN	NaN	17.552	6.8999
O60749	Sorting nexin-2	SNX2	sp|O60749|SNX2_HUMAN Sorting nexin-2 OS=Homo sapiens GN=SNX2 PE=1 SV=2	1	22	42.6	0	271.64	1.0119	0.98642	1.1018	1.0765	0.87863	0.90555	0.87842	0.90929	0.92708	0.77836	0.84821	0.77452	1.0275	0.96711	0.9424	0.86036	0.9465	0.92851	0.98544	1.0162	0.90594	0.75853	0.88686	0.76982	17.019	11.849	17.77	17.012	15.09	10.27	17.551	12.49	15.652	12.213	17.033	16.034	10.383	30.226	14.098	15.311	11.873
O60762	Dolichol-phosphate mannosyltransferase subunit 1	DPM1	sp|O60762|DPM1_HUMAN Dolichol-phosphate mannosyltransferase subunit 1 OS=Homo sapiens GN=DPM1 PE=1 SV=1	1	17	58.1	0	165.76	1.0605	1.3572	1.231	1.2034	1.133	1.1381	1.2409	1.2616	1.3338	1.3455	1.2063	1.2879	1.2247	1.1618	1.1099	1.281	1.3455	1.3924	1.1071	1.0653	1.1664	1.3765	1.3006	1.383	18.403	13.313	16.344	12.742	27.788	13.116	13.743	10.021	5.5969	7.4468	16.534	4.6872	24.683	44.858	11.754	7.5726	13.073
O60763;REV__P09471;REV__Q5VZ89	General vesicular transport factor p115	USO1	sp|O60763|USO1_HUMAN General vesicular transport factor p115 OS=Homo sapiens GN=USO1 PE=1 SV=2	3	36	41.8	0	323.31	1.4651	1.3524	1.3714	1.1284	1.2188	1.3457	1.1507	1.1206	1.0988	1.0819	1.0958	1.1028	1.2696	1.3533	1.2951	1.1937	1.1998	1.1623	1.1408	1.3111	1.283	1.0513	1.1917	1.1532	23.22	24.108	14.447	19.414	19.88	16.437	10.517	7.4393	23.892	25.367	12.152	31.055	26.299	22.769	12.703	18.857	10.699
O60783	28S ribosomal protein S14, mitochondrial	MRPS14	sp|O60783|RT14_HUMAN 28S ribosomal protein S14, mitochondrial OS=Homo sapiens GN=MRPS14 PE=1 SV=1	1	1	11.7	0	6.2569	NaN	NaN	NaN	NaN	NaN	NaN	NaN	NaN	NaN	NaN	NaN	NaN	NaN	NaN	NaN	NaN	NaN	NaN	NaN	NaN	NaN	NaN	NaN	NaN	NaN	NaN	NaN	NaN	NaN	NaN	NaN	NaN	NaN	NaN	NaN	NaN	NaN	NaN	NaN	NaN	NaN
O60826	Coiled-coil domain-containing protein 22	CCDC22	sp|O60826|CCD22_HUMAN Coiled-coil domain-containing protein 22 OS=Homo sapiens GN=CCDC22 PE=1 SV=1	1	3	8.3	0.009828	1.7131	NaN	NaN	NaN	NaN	NaN	NaN	NaN	NaN	NaN	NaN	NaN	NaN	NaN	NaN	NaN	NaN	NaN	NaN	NaN	NaN	NaN	NaN	NaN	NaN	NaN	NaN	NaN	NaN	NaN	NaN	NaN	NaN	NaN	NaN	NaN	NaN	NaN	NaN	NaN	NaN	NaN
O60830	Mitochondrial import inner membrane translocase subunit Tim17-B	TIMM17B	sp|O60830|TI17B_HUMAN Mitochondrial import inner membrane translocase subunit Tim17-B OS=Homo sapiens GN=TIMM17B PE=1 SV=1	1	2	12.8	0.00030826	3.1764	NaN	NaN	NaN	NaN	0.87109	NaN	NaN	NaN	NaN	NaN	NaN	NaN	NaN	NaN	NaN	NaN	NaN	NaN	NaN	0.93316	NaN	NaN	NaN	NaN	NaN	NaN	NaN	NaN	7.738	NaN	NaN	NaN	NaN	NaN	NaN	NaN	NaN	NaN	NaN	NaN	NaN
O60832	H/ACA ribonucleoprotein complex subunit 4	DKC1	sp|O60832|DKC1_HUMAN H/ACA ribonucleoprotein complex subunit 4 OS=Homo sapiens GN=DKC1 PE=1 SV=3	1	2	3.9	0	3.8364	NaN	NaN	NaN	NaN	NaN	NaN	NaN	0.36545	NaN	0.47375	NaN	NaN	NaN	NaN	NaN	NaN	0.7096	NaN	NaN	NaN	NaN	0.3877	NaN	NaN	NaN	NaN	NaN	NaN	NaN	NaN	NaN	8.4387	NaN	8.8141	NaN	NaN	NaN	NaN	NaN	NaN	6.5708
O60841	Eukaryotic translation initiation factor 5B	EIF5B	sp|O60841|IF2P_HUMAN Eukaryotic translation initiation factor 5B OS=Homo sapiens GN=EIF5B PE=1 SV=4	1	42	37.4	0	220.91	0.97234	1.002	1.0099	0.97479	0.99355	0.98242	0.83366	0.82796	1.2992	0.88098	0.78051	0.7422	0.91584	1.1394	1.0404	0.80032	1.0899	1.0396	0.96733	1.0579	0.83348	0.74276	0.82751	0.74147	58.969	16.49	17.508	22.945	24.735	49.692	49.441	20.97	44.735	32.515	28.558	29.557	57.817	16.293	17.28	41.514	37.335
O60884	DnaJ homolog subfamily A member 2	DNAJA2	sp|O60884|DNJA2_HUMAN DnaJ homolog subfamily A member 2 OS=Homo sapiens GN=DNAJA2 PE=1 SV=1	1	6	13.6	0	7.8731	NaN	NaN	NaN	1.2428	NaN	NaN	1.02	NaN	NaN	NaN	NaN	0.96491	NaN	NaN	NaN	1.078	NaN	NaN	1.1209	NaN	NaN	NaN	NaN	0.85867	NaN	NaN	NaN	22.709	NaN	NaN	20.945	NaN	NaN	NaN	NaN	9.9275	NaN	NaN	NaN	25.611	NaN
O60885;P25440	Bromodomain-containing protein 4	BRD4	sp|O60885|BRD4_HUMAN Bromodomain-containing protein 4 OS=Homo sapiens GN=BRD4 PE=1 SV=2	2	25	21.6	0	69.311	NaN	NaN	NaN	NaN	NaN	NaN	0.098328	0.14249	0.095936	0.1809	0.16485	0.11544	NaN	NaN	NaN	0.10258	0.17893	0.19518	NaN	NaN	NaN	0.21179	0.22705	0.1612	NaN	NaN	NaN	NaN	NaN	NaN	48.18	78.103	142.84	87.283	57.437	131.55	NaN	NaN	NaN	55.129	133.01
O60907;Q9BQ87	F-box-like/WD repeat-containing protein TBL1X	TBL1X	sp|O60907|TBL1X_HUMAN F-box-like/WD repeat-containing protein TBL1X OS=Homo sapiens GN=TBL1X PE=1 SV=3	2	5	14	0	13.856	NaN	NaN	NaN	NaN	NaN	NaN	0.5167	NaN	NaN	NaN	NaN	NaN	NaN	NaN	NaN	0.69687	NaN	NaN	NaN	NaN	NaN	NaN	NaN	NaN	NaN	NaN	NaN	NaN	NaN	NaN	44.711	NaN	NaN	NaN	NaN	NaN	NaN	NaN	NaN	160.92	NaN
O60921	Checkpoint protein HUS1	HUS1	sp|O60921|HUS1_HUMAN Checkpoint protein HUS1 OS=Homo sapiens GN=HUS1 PE=1 SV=1	1	7	32.5	0	20.268	NaN	1.015	NaN	NaN	NaN	0.9848	0.92635	1.0081	NaN	NaN	0.79543	0.81273	NaN	1.0806	NaN	0.95439	1.0794	NaN	NaN	NaN	0.87564	NaN	0.89941	0.79647	NaN	0.68283	NaN	NaN	NaN	5.2216	8.1727	14.82	NaN	NaN	4.3246	5.025	NaN	16.942	NaN	6.8722	14.044
O60934	Nibrin	NBN	sp|O60934|NBN_HUMAN Nibrin OS=Homo sapiens GN=NBN PE=1 SV=1	1	3	5.6	0	4.8329	NaN	NaN	NaN	NaN	NaN	NaN	NaN	0.77945	NaN	NaN	NaN	0.54587	NaN	NaN	NaN	NaN	0.82153	NaN	NaN	NaN	NaN	NaN	NaN	0.74746	NaN	NaN	NaN	NaN	NaN	NaN	NaN	19.443	NaN	NaN	NaN	28.36	NaN	NaN	NaN	NaN	10.341
O60941;Q9Y4J8	Dystrobrevin beta;Dystrobrevin alpha	DTNB;DTNA	sp|O60941|DTNB_HUMAN Dystrobrevin beta OS=Homo sapiens GN=DTNB PE=1 SV=1;sp|Q9Y4J8|DTNA_HUMAN Dystrobrevin alpha OS=Homo sapiens GN=DTNA PE=1 SV=2	2	5	9.9	0	10.523	NaN	NaN	NaN	NaN	1.0945	NaN	0.9211	1.3277	0.70607	0.98739	0.96446	NaN	NaN	NaN	NaN	0.95403	1.3294	0.93309	NaN	0.78875	NaN	0.94044	1.05	NaN	NaN	NaN	NaN	NaN	3.5514	NaN	3.2021	27.3	40.55	33.884	13.967	NaN	NaN	NaN	NaN	3.4713	28.517
O60942	mRNA-capping enzyme;Polynucleotide 5-triphosphatase;mRNA guanylyltransferase	RNGTT	sp|O60942|MCE1_HUMAN mRNA-capping enzyme OS=Homo sapiens GN=RNGTT PE=1 SV=1	1	12	23.1	0	29.733	0.897	1.0751	0.97074	1.1117	0.84149	1.0203	0.90817	1.1274	0.84157	0.79359	0.81844	0.82427	0.94074	1.3044	1.111	1.058	0.97514	1.0173	1.1285	1.0305	1.0499	0.83728	0.81771	0.7793	12.161	16.881	9.5587	10.12	17.51	15.536	34.163	11.177	9.1854	3.8951	6.8318	10.308	4.7241	18.752	6.4224	18.154	9.8262
O75027	ATP-binding cassette sub-family B member 7, mitochondrial	ABCB7	sp|O75027|ABCB7_HUMAN ATP-binding cassette sub-family B member 7, mitochondrial OS=Homo sapiens GN=ABCB7 PE=1 SV=2	1	11	16.6	0	20.483	0.37086	NaN	0.53503	NaN	NaN	NaN	1.1651	0.77715	1.1593	1.3363	1.0672	1.2242	0.36328	NaN	0.37039	1.3667	0.94099	1.4205	NaN	NaN	NaN	1.5285	1.2015	1.4108	158.3	NaN	170.18	NaN	NaN	NaN	4.5618	47.66	24.536	18.551	6.6971	16.14	146.74	NaN	209.15	15.224	34.391
O75052;H7C2G1	Carboxyl-terminal PDZ ligand of neuronal nitric oxide synthase protein	NOS1AP	sp|O75052|CAPON_HUMAN Carboxyl-terminal PDZ ligand of neuronal nitric oxide synthase protein OS=Homo sapiens GN=NOS1AP PE=1 SV=3	2	8	16.6	0	7.0006	NaN	NaN	NaN	NaN	NaN	NaN	1.1621	0.9435	1.1098	1.0602	1.0281	1.1011	NaN	NaN	NaN	1.2293	0.99516	1.113	NaN	NaN	NaN	0.92385	1.3722	0.9333	NaN	NaN	NaN	NaN	NaN	NaN	12.016	37.809	8.1761	4.5911	19.498	53.721	NaN	NaN	NaN	19.455	16.724
O75083	WD repeat-containing protein 1	WDR1	sp|O75083|WDR1_HUMAN WD repeat-containing protein 1 OS=Homo sapiens GN=WDR1 PE=1 SV=4	1	6	12.7	0	5.455	1.0419	1.0125	0.52048	0.22972	NaN	NaN	NaN	NaN	NaN	NaN	NaN	NaN	0.99977	0.7773	0.47976	NaN	NaN	NaN	0.28203	NaN	NaN	NaN	NaN	NaN	2.8313	9.1896	54.842	93.239	NaN	NaN	NaN	NaN	NaN	NaN	NaN	NaN	13.323	2.44	48.667	NaN	NaN
O75110;O43861	Probable phospholipid-transporting ATPase IIA	ATP9A	sp|O75110|ATP9A_HUMAN Probable phospholipid-transporting ATPase IIA OS=Homo sapiens GN=ATP9A PE=1 SV=3	2	19	18.4	0	80.082	1.533	1.4849	1.5725	1.5399	1.5243	0.98865	1.5927	1.5032	1.37	1.583	1.5812	1.5037	1.3403	1.5761	1.5551	1.5174	1.5119	1.3201	1.3779	1.6127	0.98423	1.5389	1.6458	1.559	9.8027	27.515	17.562	27.258	17.443	29.785	18.983	28.434	39.197	35.306	34.187	20.75	6.7068	15.116	26.165	29.523	25.658
O75116	Rho-associated protein kinase 2	ROCK2	sp|O75116|ROCK2_HUMAN Rho-associated protein kinase 2 OS=Homo sapiens GN=ROCK2 PE=1 SV=4	1	12	8.6	0	6.2147	NaN	NaN	NaN	1.1301	NaN	NaN	0.65043	NaN	NaN	NaN	NaN	0.54587	NaN	NaN	NaN	0.55374	NaN	NaN	1.0024	NaN	NaN	NaN	NaN	0.60697	NaN	NaN	NaN	10.515	NaN	NaN	35.71	NaN	NaN	NaN	NaN	72.733	NaN	NaN	NaN	19.114	NaN
O75122	CLIP-associating protein 2	CLASP2	sp|O75122|CLAP2_HUMAN CLIP-associating protein 2 OS=Homo sapiens GN=CLASP2 PE=1 SV=2	1	3	3.2	0	4.7629	0.42535	NaN	NaN	NaN	0.95268	1.198	NaN	NaN	NaN	NaN	NaN	NaN	0.51364	NaN	NaN	NaN	NaN	NaN	NaN	2.1125	1.1604	NaN	NaN	NaN	10.902	NaN	NaN	NaN	17.806	76.748	NaN	NaN	NaN	NaN	NaN	NaN	4.9344	NaN	NaN	NaN	NaN
O75128	Protein cordon-bleu	COBL	sp|O75128|COBL_HUMAN Protein cordon-bleu OS=Homo sapiens GN=COBL PE=1 SV=2	1	2	2.3	0.00030157	2.8467	NaN	NaN	NaN	NaN	NaN	NaN	NaN	NaN	NaN	0.83298	NaN	NaN	NaN	NaN	NaN	NaN	NaN	NaN	NaN	NaN	NaN	0.70322	NaN	NaN	NaN	NaN	NaN	NaN	NaN	NaN	NaN	NaN	NaN	25.134	NaN	NaN	NaN	NaN	NaN	NaN	NaN
O75131;Q96FN4;Q8IYJ1;Q96A23;O95741;Q86YQ8;Q9HCH3;Q9UBL6	Copine-3	CPNE3	sp|O75131|CPNE3_HUMAN Copine-3 OS=Homo sapiens GN=CPNE3 PE=1 SV=1	8	13	25.7	0	27.954	0.98723	0.86306	0.90954	1.0149	0.56791	1.0552	1.0541	1.2361	0.85535	0.8402	0.96433	0.7796	0.75949	0.96061	1.0306	1.0548	0.87984	0.7306	0.90894	0.79963	0.59784	0.67072	0.80809	0.81333	14.988	18.874	18.602	6.8228	23.41	19.258	10.784	8.3015	7.3648	17.905	6.6847	6.2684	17.372	26.877	11.364	14.331	16.46
O75146	Huntingtin-interacting protein 1-related protein	HIP1R	sp|O75146|HIP1R_HUMAN Huntingtin-interacting protein 1-related protein OS=Homo sapiens GN=HIP1R PE=1 SV=2	1	42	44.4	0	291.88	1.2292	1.454	1.3848	1.2621	1.519	1.4049	1.1414	1.0416	1.1521	1.0405	1.0538	1.1644	1.1639	1.2558	1.297	1.0658	1.0784	1.106	1.2189	1.4133	1.2823	1.0272	1.023	1.0714	13.925	22.801	20.923	28.04	38.888	17.848	13.2	19.568	18.335	28.017	38.718	37.54	20.025	24.862	29.752	11.274	15.719
O75150	E3 ubiquitin-protein ligase BRE1B	RNF40	sp|O75150|BRE1B_HUMAN E3 ubiquitin-protein ligase BRE1B OS=Homo sapiens GN=RNF40 PE=1 SV=4	1	8	10.8	0	17.223	NaN	NaN	NaN	NaN	NaN	NaN	0.21967	0.24044	NaN	NaN	NaN	1.1441	NaN	NaN	NaN	0.2841	0.18274	NaN	NaN	NaN	NaN	NaN	NaN	0.34231	NaN	NaN	NaN	NaN	NaN	NaN	22.221	20.989	NaN	NaN	NaN	58.69	NaN	NaN	NaN	19.652	11.313
O75151	Lysine-specific demethylase PHF2	PHF2	sp|O75151|PHF2_HUMAN Lysine-specific demethylase PHF2 OS=Homo sapiens GN=PHF2 PE=1 SV=4	1	8	9.5	0	24.008	1.3635	1.3953	1.4868	1.2922	1.3536	0.96164	0.94455	0.47168	1.2157	0.78791	0.61446	0.47105	1.3417	1.4658	1.656	0.85118	0.50009	0.73263	1.2432	1.4883	1.1523	0.72674	0.5522	0.63995	24.111	13.094	5.4755	20.855	25.03	59.029	52.265	19.009	78.933	67.542	45.332	58.855	29.989	18.698	7.9634	47.243	19.018
O75152	Zinc finger CCCH domain-containing protein 11A	ZC3H11A	sp|O75152|ZC11A_HUMAN Zinc finger CCCH domain-containing protein 11A OS=Homo sapiens GN=ZC3H11A PE=1 SV=3	1	21	34.3	0	85.901	NaN	NaN	0.88502	NaN	NaN	1.7321	0.31087	0.29197	0.33765	0.2852	0.21701	0.27203	NaN	NaN	0.98042	0.28731	0.42094	0.35861	NaN	NaN	0.98342	0.25079	0.27357	0.29196	NaN	NaN	12.068	NaN	NaN	60.25	28.617	31.769	32.693	9.6013	30.408	39.888	NaN	NaN	9.6917	16.916	25.802
O75153	Clustered mitochondria protein homolog	CLUH	sp|O75153|CLU_HUMAN Clustered mitochondria protein homolog OS=Homo sapiens GN=CLUH PE=1 SV=2	1	13	10.6	0	20.634	NaN	NaN	NaN	1.3271	0.99651	NaN	0.69457	1.831	1.2495	0.69752	0.75697	0.71428	NaN	NaN	NaN	0.69347	0.96962	0.78039	1.2781	0.91937	NaN	0.62976	0.68417	0.94457	NaN	NaN	NaN	29.312	12.152	NaN	19.333	47.01	37.483	63.958	18.355	52.942	NaN	NaN	NaN	20.369	122.08
O75165	DnaJ homolog subfamily C member 13	DNAJC13	sp|O75165|DJC13_HUMAN DnaJ homolog subfamily C member 13 OS=Homo sapiens GN=DNAJC13 PE=1 SV=5	1	96	49.4	0	323.31	1.5812	1.5276	1.4327	1.2729	1.5044	1.4184	0.93222	0.83524	1.4357	2.1748	1.313	1.3204	1.6996	1.3182	1.494	0.89919	0.8867	0.96682	1.3757	1.3275	1.4535	1.6669	1.3032	1.3253	25.626	22.351	18.218	33.563	22.19	12.518	22.634	26.284	44.698	39.091	41.461	45.545	28.449	28.82	21.338	23.215	32.879
O75170	Serine/threonine-protein phosphatase 6 regulatory subunit 2	PPP6R2	sp|O75170|PP6R2_HUMAN Serine/threonine-protein phosphatase 6 regulatory subunit 2 OS=Homo sapiens GN=PPP6R2 PE=1 SV=2	1	10	13	0	25.021	1.2273	1.0871	0.97652	1.0205	0.75626	0.51582	1.3714	1.4316	1.4769	1.3917	NaN	0.54805	1.2166	1.1923	1.0283	1.2889	1.6857	1.5062	1.0652	0.82893	0.58832	0.99453	NaN	0.61184	21.395	62.45	94.895	129.29	136.69	46.499	57.746	76.945	52.772	54.242	NaN	70.326	27.55	82.64	82.763	51.302	60.323
O75175	CCR4-NOT transcription complex subunit 3	CNOT3	sp|O75175|CNOT3_HUMAN CCR4-NOT transcription complex subunit 3 OS=Homo sapiens GN=CNOT3 PE=1 SV=1	1	2	4.2	0	7.2115	NaN	NaN	NaN	NaN	NaN	NaN	NaN	NaN	NaN	NaN	NaN	NaN	NaN	NaN	NaN	NaN	NaN	NaN	NaN	NaN	NaN	NaN	NaN	NaN	NaN	NaN	NaN	NaN	NaN	NaN	NaN	NaN	NaN	NaN	NaN	NaN	NaN	NaN	NaN	NaN	NaN
O75179	Ankyrin repeat domain-containing protein 17	ANKRD17	sp|O75179|ANR17_HUMAN Ankyrin repeat domain-containing protein 17 OS=Homo sapiens GN=ANKRD17 PE=1 SV=3	1	32	15.3	0	103.77	1.4663	1.3096	1.0536	1.2423	1.4546	1.7545	0.65229	0.50113	0.57499	0.6105	0.6253	0.60547	1.8792	1.5738	1.1913	0.6075	0.58188	0.67211	1.2173	1.2176	1.3858	0.52489	1.0302	0.55101	107.45	48.737	30.281	34.001	49.171	80.89	32.159	17.725	39.444	21.665	30.505	34.044	108.03	54.207	23.765	28.99	19.039
O75182	Paired amphipathic helix protein Sin3b	SIN3B	sp|O75182|SIN3B_HUMAN Paired amphipathic helix protein Sin3b OS=Homo sapiens GN=SIN3B PE=1 SV=2	1	42	39	0	323.31	NaN	1.3945	NaN	1.2786	1.6961	1.3973	0.19989	0.19768	0.18751	0.19348	0.18428	0.20893	NaN	1.6872	NaN	0.21094	0.21498	0.1949	0.9581	1.2673	1.7426	0.20039	0.18297	0.17864	NaN	26.387	NaN	28.004	22.379	52.987	42.979	29.217	15.676	20.564	18.279	17.721	NaN	13.187	NaN	36.533	29.221
O75190;Q8NHS0;Q8WWF6	DnaJ homolog subfamily B member 6	DNAJB6	sp|O75190|DNJB6_HUMAN DnaJ homolog subfamily B member 6 OS=Homo sapiens GN=DNAJB6 PE=1 SV=2	3	6	19.6	0	15.396	0.29925	0.82506	0.60902	0.92705	0.7821	0.72471	0.92083	1.038	1.056	0.93554	0.9676	0.8519	0.3885	0.75248	0.57015	1.0306	1.002	0.94449	0.81164	0.69127	0.79215	1.2372	0.8198	0.93944	4.4711	10.89	41.235	22.364	21.542	56.722	1.6525	15.917	7.4626	10.871	7.9088	21.746	9.4735	8.2433	35.246	8.8293	9.7243
O75251	NADH dehydrogenase [ubiquinone] iron-sulfur protein 7, mitochondrial	NDUFS7	sp|O75251|NDUS7_HUMAN NADH dehydrogenase [ubiquinone] iron-sulfur protein 7, mitochondrial OS=Homo sapiens GN=NDUFS7 PE=1 SV=3	1	3	14.1	0	6.7513	NaN	1.34	NaN	0.99975	NaN	0.89018	NaN	NaN	NaN	NaN	NaN	NaN	NaN	1.1581	NaN	NaN	NaN	NaN	0.96407	NaN	0.91806	NaN	NaN	NaN	NaN	8.2151	NaN	34.065	NaN	25.207	NaN	NaN	NaN	NaN	NaN	NaN	NaN	10.117	NaN	NaN	NaN
O75298	Reticulon-2	RTN2	sp|O75298|RTN2_HUMAN Reticulon-2 OS=Homo sapiens GN=RTN2 PE=1 SV=1	1	1	1.7	0.0050463	1.9795	NaN	NaN	NaN	NaN	NaN	NaN	NaN	NaN	NaN	NaN	NaN	NaN	NaN	NaN	NaN	NaN	NaN	NaN	NaN	NaN	NaN	NaN	NaN	NaN	NaN	NaN	NaN	NaN	NaN	NaN	NaN	NaN	NaN	NaN	NaN	NaN	NaN	NaN	NaN	NaN	NaN
O75306	NADH dehydrogenase [ubiquinone] iron-sulfur protein 2, mitochondrial	NDUFS2	sp|O75306|NDUS2_HUMAN NADH dehydrogenase [ubiquinone] iron-sulfur protein 2, mitochondrial OS=Homo sapiens GN=NDUFS2 PE=1 SV=2	1	12	27.4	0	42.599	1.091	1.0907	0.96645	0.88713	1.0478	1.0304	1.2191	1.2849	1.2074	1.4351	1.2498	1.2984	1.3017	0.95007	1.0775	1.2868	1.3747	1.3637	1.0425	0.98459	1.1014	1.3581	1.2017	1.3509	9.7822	22.492	11.06	16.323	10.078	1.2422	36.374	10.54	12.859	18.782	4.5396	8.8147	8.269	10.472	13.968	22.616	17.61
O75319	RNA/RNP complex-1-interacting phosphatase	DUSP11	sp|O75319|DUS11_HUMAN RNA/RNP complex-1-interacting phosphatase OS=Homo sapiens GN=DUSP11 PE=1 SV=1	1	1	4.8	0.00030628	3.0713	NaN	NaN	NaN	NaN	NaN	NaN	NaN	NaN	NaN	1.339	NaN	NaN	NaN	NaN	NaN	NaN	NaN	NaN	NaN	NaN	NaN	1.2666	NaN	NaN	NaN	NaN	NaN	NaN	NaN	NaN	NaN	NaN	NaN	11.442	NaN	NaN	NaN	NaN	NaN	NaN	NaN
O75340	Programmed cell death protein 6	PDCD6	sp|O75340|PDCD6_HUMAN Programmed cell death protein 6 OS=Homo sapiens GN=PDCD6 PE=1 SV=1	1	5	26.2	0	7.441	NaN	0.89126	NaN	0.92356	NaN	0.84211	NaN	NaN	NaN	0.91135	0.76686	NaN	NaN	1.0263	NaN	NaN	NaN	NaN	0.94217	NaN	0.96355	0.83987	0.73068	NaN	NaN	12.881	NaN	12.964	NaN	11.958	NaN	NaN	NaN	1.8627	9.5815	NaN	NaN	10.957	NaN	NaN	NaN
O75351	Vacuolar protein sorting-associated protein 4B	VPS4B	sp|O75351|VPS4B_HUMAN Vacuolar protein sorting-associated protein 4B OS=Homo sapiens GN=VPS4B PE=1 SV=2	1	4	9.7	0	3.6596	0.94563	0.74768	1.0827	NaN	1.2431	NaN	NaN	1.7042	1.0278	0.93099	1.1562	1.1831	0.8416	0.78669	1.1276	NaN	1.482	0.84571	NaN	1.112	NaN	0.7922	1.2444	1.0525	19.476	29.589	27.347	NaN	31.077	NaN	NaN	27.485	27.934	59.48	19.583	34.583	23.435	8.9647	37.054	NaN	33.46
O75352	Mannose-P-dolichol utilization defect 1 protein	MPDU1	sp|O75352|MPU1_HUMAN Mannose-P-dolichol utilization defect 1 protein OS=Homo sapiens GN=MPDU1 PE=1 SV=2	1	3	13.8	0	8.4904	0.83055	0.80491	0.86104	0.76224	1.0836	0.84634	1.1278	1.0118	1.5027	1.485	1.0286	1.17	0.84618	0.55266	0.87364	1.0184	1.0976	1.3837	0.76003	0.86504	0.87588	1.5125	1.0476	1.2326	125.8	35.337	1.9199	17.414	30.55	14.854	31.118	29.787	6.4029	17.952	16.637	39.487	54.833	45.1	7.9321	29.286	30.618
O75354	Ectonucleoside triphosphate diphosphohydrolase 6	ENTPD6	sp|O75354|ENTP6_HUMAN Ectonucleoside triphosphate diphosphohydrolase 6 OS=Homo sapiens GN=ENTPD6 PE=1 SV=3	1	2	5.2	0.00030221	2.8722	NaN	NaN	NaN	NaN	NaN	NaN	NaN	1.135	NaN	NaN	0.87294	NaN	NaN	NaN	NaN	NaN	1.1072	NaN	NaN	NaN	NaN	NaN	0.88398	NaN	NaN	NaN	NaN	NaN	NaN	NaN	NaN	36.225	NaN	NaN	5.8428	NaN	NaN	NaN	NaN	NaN	21.091
O75362	Zinc finger protein 217	ZNF217	sp|O75362|ZN217_HUMAN Zinc finger protein 217 OS=Homo sapiens GN=ZNF217 PE=1 SV=1	1	17	23.2	0	182.13	NaN	NaN	NaN	NaN	NaN	NaN	0.28173	0.27056	0.28627	0.34626	0.29451	0.41562	NaN	NaN	NaN	0.2542	0.3294	0.32094	NaN	NaN	NaN	0.31817	0.33732	0.3077	NaN	NaN	NaN	NaN	NaN	NaN	53.103	29.032	45.174	28.688	34.443	53.302	NaN	NaN	NaN	5.94	53.294
O75363	Breast carcinoma-amplified sequence 1	BCAS1	sp|O75363|BCAS1_HUMAN Breast carcinoma-amplified sequence 1 OS=Homo sapiens GN=BCAS1 PE=1 SV=2	1	6	14.2	0	41.567	NaN	NaN	NaN	NaN	NaN	NaN	0.36743	0.39478	0.32497	0.5365	0.40976	0.39259	NaN	NaN	NaN	0.27153	0.27259	0.31437	NaN	NaN	NaN	0.37019	0.35612	0.32881	NaN	NaN	NaN	NaN	NaN	NaN	17.285	28.269	15.404	33.393	8.8131	19.9	NaN	NaN	NaN	1.2471	13.223
O75367;Q9P0M6	Core histone macro-H2A.1	H2AFY	sp|O75367|H2AY_HUMAN Core histone macro-H2A.1 OS=Homo sapiens GN=H2AFY PE=1 SV=4	2	9	34.4	0	55.389	1.371	0.73269	0.93578	1.184	0.72763	0.76039	0.41979	0.38739	0.48779	0.18677	0.23977	0.2946	1.04	1.7235	1.0762	0.51841	0.53891	0.59111	0.9995	1.1631	0.71421	0.27635	0.42179	0.2092	7.9387	10.733	8.2531	33.561	10.416	6.7434	12.981	14.182	5.6602	13.801	17.102	68.989	22.3	3.4782	1.9905	64.356	5.6073
O75369	Filamin-B	FLNB	sp|O75369|FLNB_HUMAN Filamin-B OS=Homo sapiens GN=FLNB PE=1 SV=2	1	172	79.4	0	323.31	1.4573	1.3394	1.4307	1.1486	1.2399	1.3917	0.74186	0.56921	1.4336	1.2509	1.0981	1.1535	1.3102	1.5025	1.2992	0.7526	0.78845	1.2243	1.0681	1.3367	1.1682	1.259	1.21	1.0583	23.531	19.192	22.786	22.574	21.7	18.773	45.827	40.626	37.094	31.015	33.186	32.096	24.559	21.131	22.486	43.225	45.816
O75376	Nuclear receptor corepressor 1	NCOR1	sp|O75376|NCOR1_HUMAN Nuclear receptor corepressor 1 OS=Homo sapiens GN=NCOR1 PE=1 SV=2	1	4	1.9	0.00059312	2.6726	NaN	NaN	NaN	NaN	NaN	NaN	0.21701	NaN	NaN	NaN	NaN	NaN	NaN	NaN	NaN	0.59916	NaN	NaN	NaN	NaN	NaN	NaN	NaN	NaN	NaN	NaN	NaN	NaN	NaN	NaN	6.722	NaN	NaN	NaN	NaN	NaN	NaN	NaN	NaN	145.76	NaN
O75380	NADH dehydrogenase [ubiquinone] iron-sulfur protein 6, mitochondrial	NDUFS6	sp|O75380|NDUS6_HUMAN NADH dehydrogenase [ubiquinone] iron-sulfur protein 6, mitochondrial OS=Homo sapiens GN=NDUFS6 PE=1 SV=1	1	1	12.1	0.0082759	1.8172	NaN	NaN	NaN	NaN	NaN	NaN	NaN	NaN	NaN	NaN	NaN	NaN	NaN	NaN	NaN	NaN	NaN	NaN	NaN	NaN	NaN	NaN	NaN	NaN	NaN	NaN	NaN	NaN	NaN	NaN	NaN	NaN	NaN	NaN	NaN	NaN	NaN	NaN	NaN	NaN	NaN
O75381	Peroxisomal membrane protein PEX14	PEX14	sp|O75381|PEX14_HUMAN Peroxisomal membrane protein PEX14 OS=Homo sapiens GN=PEX14 PE=1 SV=1	1	2	4.8	0.0072423	1.9047	NaN	NaN	NaN	NaN	NaN	NaN	0.46732	0.47004	0.45542	NaN	0.48598	NaN	NaN	NaN	NaN	0.52156	0.61816	0.47286	NaN	NaN	NaN	NaN	0.49582	NaN	NaN	NaN	NaN	NaN	NaN	NaN	5.8391	1.751	14.607	NaN	8.2985	NaN	NaN	NaN	NaN	14.973	18.407
O75382	Tripartite motif-containing protein 3	TRIM3	sp|O75382|TRIM3_HUMAN Tripartite motif-containing protein 3 OS=Homo sapiens GN=TRIM3 PE=1 SV=2	1	5	8.7	0	10.063	1.2603	NaN	NaN	0.84001	0.81695	1.1428	0.88761	NaN	0.73375	NaN	NaN	NaN	0.69404	NaN	NaN	0.97134	NaN	0.87971	0.84061	0.8977	0.94512	NaN	NaN	NaN	23.967	NaN	NaN	7.3826	17.105	38.086	23.963	NaN	10.738	NaN	NaN	NaN	40.013	NaN	NaN	7.4741	NaN
O75390;F8W031	Citrate synthase, mitochondrial	CS	sp|O75390|CISY_HUMAN Citrate synthase, mitochondrial OS=Homo sapiens GN=CS PE=1 SV=2	2	8	23.8	0	16.303	NaN	1.0329	1.042	NaN	1.3939	NaN	0.99095	1.0286	1.0503	1.0729	1.0521	1.2334	NaN	0.85573	1.0403	1.0469	1.1014	1.0768	NaN	1.1618	NaN	1.1977	1.141	1.254	NaN	6.4487	11.506	NaN	59.679	NaN	1.5621	21.726	9.1591	3.3566	5.4998	12.472	NaN	6.4635	16.247	10.932	15.094
O75391	Sperm-associated antigen 7	SPAG7	sp|O75391|SPAG7_HUMAN Sperm-associated antigen 7 OS=Homo sapiens GN=SPAG7 PE=1 SV=2	1	1	10.1	0	9.2827	NaN	NaN	NaN	NaN	NaN	NaN	NaN	NaN	NaN	NaN	NaN	NaN	NaN	NaN	NaN	NaN	NaN	NaN	NaN	NaN	NaN	NaN	NaN	NaN	NaN	NaN	NaN	NaN	NaN	NaN	NaN	NaN	NaN	NaN	NaN	NaN	NaN	NaN	NaN	NaN	NaN
O75396	Vesicle-trafficking protein SEC22b	SEC22B	sp|O75396|SC22B_HUMAN Vesicle-trafficking protein SEC22b OS=Homo sapiens GN=SEC22B PE=1 SV=4	1	11	46	0	72.739	1.05	1.0015	1.0438	0.92086	1.0375	1.0214	1.1055	1.1078	1.0737	1.3923	1.1837	0.99263	1.1879	0.98832	0.88669	1.0555	1.0826	1.2494	0.87197	0.92281	0.96457	1.4416	1.1507	0.88169	16.153	6.1617	5.1764	4.1602	6.8741	11.969	14.797	14.281	26.356	9.8108	35.61	17.151	41.858	13.343	5.3511	4.8436	17.075
O75400	Pre-mRNA-processing factor 40 homolog A	PRPF40A	sp|O75400|PR40A_HUMAN Pre-mRNA-processing factor 40 homolog A OS=Homo sapiens GN=PRPF40A PE=1 SV=2	1	12	12.7	0	38.629	NaN	0.98628	0.94653	0.98042	1.1862	1.0337	0.41154	0.41765	0.39113	0.43559	0.42984	0.49722	NaN	0.73847	0.80095	0.34435	0.38444	0.481	0.88336	0.61836	0.88987	0.40106	0.4595	0.61215	NaN	27.489	10.081	23.205	16.278	11.733	31.543	23.092	43.812	68.746	50.747	22.308	NaN	24.787	14.169	50.973	14.638
O75410	Transforming acidic coiled-coil-containing protein 1	TACC1	sp|O75410|TACC1_HUMAN Transforming acidic coiled-coil-containing protein 1 OS=Homo sapiens GN=TACC1 PE=1 SV=2	1	3	4.1	0	4.3224	NaN	NaN	NaN	NaN	NaN	NaN	NaN	NaN	0.41736	NaN	NaN	NaN	NaN	NaN	NaN	NaN	NaN	1.4873	NaN	NaN	NaN	NaN	NaN	NaN	NaN	NaN	NaN	NaN	NaN	NaN	NaN	NaN	148.2	NaN	NaN	NaN	NaN	NaN	NaN	NaN	NaN
O75419	Cell division control protein 45 homolog	CDC45	sp|O75419|CDC45_HUMAN Cell division control protein 45 homolog OS=Homo sapiens GN=CDC45 PE=1 SV=1	1	4	8.1	0	5.8258	NaN	NaN	NaN	NaN	NaN	NaN	1.009	1.0501	NaN	1.0426	0.92371	NaN	NaN	NaN	NaN	1.0197	1.0139	NaN	NaN	NaN	NaN	0.99225	0.75355	NaN	NaN	NaN	NaN	NaN	NaN	NaN	4.4325	33.163	NaN	22.505	8.8605	NaN	NaN	NaN	NaN	41.636	22.529
O75431	Metaxin-2	MTX2	sp|O75431|MTX2_HUMAN Metaxin-2 OS=Homo sapiens GN=MTX2 PE=1 SV=1	1	1	10.6	0	13.585	NaN	NaN	NaN	NaN	NaN	NaN	NaN	NaN	NaN	NaN	NaN	NaN	NaN	NaN	NaN	NaN	NaN	NaN	NaN	NaN	NaN	NaN	NaN	NaN	NaN	NaN	NaN	NaN	NaN	NaN	NaN	NaN	NaN	NaN	NaN	NaN	NaN	NaN	NaN	NaN	NaN
O75436	Vacuolar protein sorting-associated protein 26A	VPS26A	sp|O75436|VP26A_HUMAN Vacuolar protein sorting-associated protein 26A OS=Homo sapiens GN=VPS26A PE=1 SV=2	1	15	51.4	0	95.308	1.1662	0.88854	0.99909	1.0653	0.878	1.0359	1.0085	0.86947	0.91128	0.86656	0.96456	1.063	1.0135	0.87416	1.0431	1.0119	0.99654	1.0429	0.97364	0.96954	0.93103	0.83133	0.97678	0.91034	6.1252	45.003	15.541	9.0691	25.668	9.2626	61.951	53.079	27.524	14.281	15.146	16.897	7.4779	45.35	9.5795	56.104	30.128
O75439	Mitochondrial-processing peptidase subunit beta	PMPCB	sp|O75439|MPPB_HUMAN Mitochondrial-processing peptidase subunit beta OS=Homo sapiens GN=PMPCB PE=1 SV=2	1	11	25.2	0	72.812	0.94165	1.4344	1.0911	0.90804	1.9595	0.9759	0.9216	0.94803	0.9236	0.86291	0.83849	1.0159	0.87738	0.91927	0.86396	0.96397	0.90921	0.88684	0.74944	0.96174	1.0028	1.0866	0.97743	1.0382	29.505	8.2297	6.3617	155.49	9.2709	31.365	31.312	22.712	17.574	16.931	14.506	19.121	13.665	13.764	15.788	10.325	13.883
O75448	Mediator of RNA polymerase II transcription subunit 24	MED24	sp|O75448|MED24_HUMAN Mediator of RNA polymerase II transcription subunit 24 OS=Homo sapiens GN=MED24 PE=1 SV=1	1	11	14	0	22.885	1.1391	NaN	1.0005	1.44	1.1575	NaN	1.0408	1.192	1.1466	1.0771	NaN	1.0057	1.2535	NaN	0.97411	1.1945	1.2569	1.3817	1.4966	1.2044	NaN	1.1864	NaN	1.0695	6.7272	NaN	12.274	32.465	6.423	NaN	7.7102	46.302	60.459	4.2545	NaN	48.129	3.2808	NaN	26.541	17.333	44.504
O75475	PC4 and SFRS1-interacting protein	PSIP1	sp|O75475|PSIP1_HUMAN PC4 and SFRS1-interacting protein OS=Homo sapiens GN=PSIP1 PE=1 SV=1	1	1	1.5	0.0050576	1.9973	0.91617	0.90961	0.93788	0.98216	0.82801	1.4404	1.0415	0.98106	3.1866	1.8505	NaN	1.9617	0.96643	0.97239	0.94213	0.90623	1.0238	1.8462	1.037	0.97574	1.1999	1.3827	NaN	1.9143	7.2761	10.808	19.215	3.909	11.341	13.487	0.29907	4.5444	69.233	94.065	NaN	90.681	6.7801	5.6618	27.905	0.87545	8.4048
O75477	Erlin-1	ERLIN1	sp|O75477|ERLN1_HUMAN Erlin-1 OS=Homo sapiens GN=ERLIN1 PE=1 SV=1	1	13	36.7	0	43.444	1.8245	1.6719	1.7349	1.7525	1.8401	1.8391	1.2173	1.0869	1.1526	1.1109	1.1546	1.1168	1.9214	1.4554	1.3783	1.18	1.031	1.111	1.5787	1.6514	1.737	1.1306	1.2259	1.1479	9.4858	5.5276	23.003	34.765	34.777	10.635	17.533	37.758	20.03	32.421	18.711	44.079	13.873	14.555	22.168	16.703	37.903
O75489	NADH dehydrogenase [ubiquinone] iron-sulfur protein 3, mitochondrial	NDUFS3	sp|O75489|NDUS3_HUMAN NADH dehydrogenase [ubiquinone] iron-sulfur protein 3, mitochondrial OS=Homo sapiens GN=NDUFS3 PE=1 SV=1	1	11	43.6	0	80.313	NaN	0.95169	0.93793	0.90275	1.1071	0.88778	1.1511	1.0388	1.0605	1.264	1.4188	1.2468	NaN	0.95058	0.98444	1.2746	1.0122	1.2231	0.89081	1.0961	0.94305	1.6245	1.2484	1.7698	NaN	8.7944	17.488	38.976	11.981	9.1187	18.769	8.2193	14.466	16.982	17.911	16.978	NaN	12.291	16.456	11.057	14.388
O75530	Polycomb protein EED	EED	sp|O75530|EED_HUMAN Polycomb protein EED OS=Homo sapiens GN=EED PE=1 SV=2	1	8	20.6	0	4.2164	1.7313	1.1758	NaN	NaN	NaN	1.1338	0.97828	0.88941	1.2318	0.77388	NaN	NaN	1.5715	1.1615	NaN	0.91118	0.90702	1.2572	NaN	NaN	0.95668	0.77389	NaN	NaN	8.1976	39.551	NaN	NaN	NaN	11.43	33.825	25.466	6.4077	3.6316	NaN	NaN	3.8099	51.264	NaN	19.06	36.938
O75533	Splicing factor 3B subunit 1	SF3B1	sp|O75533|SF3B1_HUMAN Splicing factor 3B subunit 1 OS=Homo sapiens GN=SF3B1 PE=1 SV=3	1	59	56.8	0	323.31	1.0331	1.0808	1.0595	1.0955	1.1428	1.024	0.66498	0.62887	0.83305	0.58079	0.52858	0.54547	0.98708	1.1051	1.0487	0.64293	0.75484	0.78072	1.1087	1.1443	1.1174	0.58435	0.56108	0.5329	39.384	16.337	56.212	14.562	11.439	18.26	18.242	18.998	32.04	29.274	14.39	18.146	39.468	20.856	53.672	19.718	16.382
O75534	Cold shock domain-containing protein E1	CSDE1	sp|O75534|CSDE1_HUMAN Cold shock domain-containing protein E1 OS=Homo sapiens GN=CSDE1 PE=1 SV=2	1	47	54.9	0	323.31	1.2722	1.3035	1.4318	1.2166	1.3835	1.3555	0.56012	0.54799	0.60196	0.62676	0.61942	0.60423	1.2117	1.2453	1.2872	0.52757	0.63474	0.5325	1.1842	1.2749	1.2985	0.55174	0.66556	0.53157	12.522	22.173	27.644	23.678	15.753	30.71	11.032	13.834	14.766	7.267	10.439	8.9412	14.752	21.053	24.988	12.957	8.1237
O75569	Interferon-inducible double-stranded RNA-dependent protein kinase activator A	PRKRA	sp|O75569|PRKRA_HUMAN Interferon-inducible double-stranded RNA-dependent protein kinase activator A OS=Homo sapiens GN=PRKRA PE=1 SV=1	1	13	43.8	0	101.42	1.0331	1.0098	0.97832	0.93947	0.80505	0.84568	1.0011	1.0495	0.93928	0.87086	0.93443	0.90594	1.0094	1.0029	1.035	1.095	1.05	1.0506	0.93528	0.89378	0.8759	0.92069	0.96224	0.9953	15.187	9.8975	9.5802	8.8672	4.4321	6.6846	9.219	17.464	13.392	4.8034	14.802	7.4256	13.671	6.2833	8.3892	11.021	12.294
O75592	E3 ubiquitin-protein ligase MYCBP2	MYCBP2	sp|O75592|MYCB2_HUMAN E3 ubiquitin-protein ligase MYCBP2 OS=Homo sapiens GN=MYCBP2 PE=1 SV=3	1	2	0.7	0.0050548	1.9967	NaN	NaN	NaN	NaN	1.2076	NaN	NaN	NaN	NaN	NaN	NaN	NaN	NaN	NaN	NaN	NaN	NaN	NaN	NaN	1.2245	NaN	NaN	NaN	NaN	NaN	NaN	NaN	NaN	4.9478	NaN	NaN	NaN	NaN	NaN	NaN	NaN	NaN	NaN	NaN	NaN	NaN
O75600	2-amino-3-ketobutyrate coenzyme A ligase, mitochondrial	GCAT	sp|O75600|KBL_HUMAN 2-amino-3-ketobutyrate coenzyme A ligase, mitochondrial OS=Homo sapiens GN=GCAT PE=1 SV=1	1	6	20	0	15.028	NaN	1.7801	NaN	NaN	NaN	NaN	1.2273	NaN	1.3619	1.4105	1.338	0.67601	NaN	1.097	NaN	1.6033	NaN	1.7024	NaN	NaN	NaN	1.4058	1.2087	0.82193	NaN	5.9959	NaN	NaN	NaN	NaN	12.794	NaN	66.846	41.057	23.516	71.699	NaN	7.5777	NaN	28.96	NaN
O75607	Nucleoplasmin-3	NPM3	sp|O75607|NPM3_HUMAN Nucleoplasmin-3 OS=Homo sapiens GN=NPM3 PE=1 SV=3	1	1	9	0	76.105	NaN	NaN	NaN	NaN	NaN	NaN	NaN	NaN	NaN	NaN	NaN	NaN	NaN	NaN	NaN	NaN	NaN	NaN	NaN	NaN	NaN	NaN	NaN	NaN	NaN	NaN	NaN	NaN	NaN	NaN	NaN	NaN	NaN	NaN	NaN	NaN	NaN	NaN	NaN	NaN	NaN
O75616	GTPase Era, mitochondrial	ERAL1	sp|O75616|ERAL1_HUMAN GTPase Era, mitochondrial OS=Homo sapiens GN=ERAL1 PE=1 SV=2	1	10	31.1	0	87.595	1.0989	1.1184	1.1566	1.0755	1.1429	0.9908	1.1201	1.0103	1.2279	1.2163	0.99052	1.1087	1.1607	1.0231	1.1105	1.1397	1.228	1.2042	1.0907	1.1652	1.117	1.128	1.122	1.1625	13.607	16.392	5.8515	16.428	11.215	20.301	15.392	11.984	17.618	25.546	19.351	13.206	8.0744	27.541	17.384	12.55	16.799
O75643	U5 small nuclear ribonucleoprotein 200 kDa helicase	SNRNP200	sp|O75643|U520_HUMAN U5 small nuclear ribonucleoprotein 200 kDa helicase OS=Homo sapiens GN=SNRNP200 PE=1 SV=2	1	103	56.9	0	323.31	0.84757	0.85551	0.7965	0.82416	0.90821	0.83656	0.77563	0.78821	1.0688	0.97308	0.75906	0.65295	0.88378	0.75686	0.85887	0.80342	0.79153	0.85141	0.88016	0.82967	0.93751	1.0168	0.71051	0.76989	17.628	12.017	17.983	13.14	18.547	17.345	31.391	14.276	47.385	39.203	44.741	33.779	20.551	14.244	21.309	27.598	36.253
O75663	TIP41-like protein	TIPRL	sp|O75663|TIPRL_HUMAN TIP41-like protein OS=Homo sapiens GN=TIPRL PE=1 SV=2	1	13	56.6	0	54.234	1.5035	1.3974	1.4447	1.385	1.0488	1.445	0.80364	0.83618	0.76331	0.7747	0.75873	0.77727	1.2648	1.529	1.352	0.77903	0.85241	0.80459	1.1626	1.1977	1.2664	0.66045	0.80828	0.64067	11.173	14.094	20.209	12.72	37.888	15.532	8.4329	6.6619	3.7044	4.4517	6.8018	8.9015	7.5414	14.001	19.674	9.1207	7.326
O75676	Ribosomal protein S6 kinase alpha-4	RPS6KA4	sp|O75676|KS6A4_HUMAN Ribosomal protein S6 kinase alpha-4 OS=Homo sapiens GN=RPS6KA4 PE=1 SV=1	1	19	27.2	0	44.121	0.8373	0.97884	1.1211	1.0678	0.93541	1.1977	0.99937	1.1331	1.12	0.99384	0.94231	0.93934	0.86402	1.2016	1.1787	1.0262	1.0346	1.133	0.92576	1.0401	1.0562	0.86627	0.9973	0.83778	49.917	8.5534	15.032	17.534	1.3004	23.613	45.959	19.151	10.685	5.5358	14.549	6.8723	62.557	8.5279	27.324	52.116	6.6081
O75683	Surfeit locus protein 6	SURF6	sp|O75683|SURF6_HUMAN Surfeit locus protein 6 OS=Homo sapiens GN=SURF6 PE=1 SV=3	1	5	12.7	0.0014607	2.5138	NaN	NaN	NaN	NaN	NaN	NaN	NaN	0.31197	NaN	NaN	NaN	NaN	NaN	NaN	NaN	NaN	0.29114	NaN	NaN	NaN	NaN	NaN	NaN	NaN	NaN	NaN	NaN	NaN	NaN	NaN	NaN	16.012	NaN	NaN	NaN	NaN	NaN	NaN	NaN	NaN	35.394
O75689	Arf-GAP with dual PH domain-containing protein 1	ADAP1	sp|O75689|ADAP1_HUMAN Arf-GAP with dual PH domain-containing protein 1 OS=Homo sapiens GN=ADAP1 PE=1 SV=2	1	8	26.2	0	9.3602	1.0738	1.4088	1.2112	1.1053	1.1055	1.0615	0.64346	0.43427	NaN	0.95675	1.1145	0.94401	1.0671	1.3935	0.86987	0.82447	0.46613	NaN	1.1461	1.1148	0.98132	0.96196	1.0055	0.89669	46.778	35.059	5.5925	13.609	12.461	23.958	49.554	59.862	NaN	4.4782	33.699	15.093	31.651	36.338	26.207	35.845	46.245
O75691	Small subunit processome component 20 homolog	UTP20	sp|O75691|UTP20_HUMAN Small subunit processome component 20 homolog OS=Homo sapiens GN=UTP20 PE=1 SV=3	1	65	26.1	0	218.6	1.0716	1.1576	1.0794	1.104	1.4231	1.1093	1.2056	1.0748	1.3626	1.3496	1.664	1.6467	1.292	1.0471	1.254	1.224	1.2888	1.3723	1.2717	1.2261	1.3059	1.6266	2.2106	2.0065	21.193	26.414	10.318	21.446	19.298	20.763	21.78	15.879	38.228	34.993	44.775	41.66	21.379	21.599	10.134	17.893	21.37
O75694	Nuclear pore complex protein Nup155	NUP155	sp|O75694|NU155_HUMAN Nuclear pore complex protein Nup155 OS=Homo sapiens GN=NUP155 PE=1 SV=1	1	50	46.7	0	323.31	0.82441	0.90437	0.87651	0.8727	0.94907	0.87784	1.1652	1.0898	1.1861	1.2264	1.1564	1.2079	0.8666	0.84672	0.82115	1.12	1.1549	1.094	0.90993	0.90593	0.90349	1.3239	1.1763	1.2075	14.95	25.347	16.352	15.073	12.9	9.4792	19.645	18.454	28.823	18.59	13.599	26.869	11.288	23.554	15.395	16.251	31.313
O75717	WD repeat and HMG-box DNA-binding protein 1	WDHD1	sp|O75717|WDHD1_HUMAN WD repeat and HMG-box DNA-binding protein 1 OS=Homo sapiens GN=WDHD1 PE=1 SV=1	1	13	14.6	0	27.207	NaN	NaN	NaN	NaN	NaN	NaN	0.21161	0.27806	0.22223	0.27025	0.1814	0.31908	NaN	NaN	NaN	0.19579	0.26719	0.21753	NaN	NaN	NaN	0.26021	0.21387	0.19471	NaN	NaN	NaN	NaN	NaN	NaN	2.4573	65.369	5.2068	27.015	18.06	26.192	NaN	NaN	NaN	12.938	21.684
O75718	Cartilage-associated protein	CRTAP	sp|O75718|CRTAP_HUMAN Cartilage-associated protein OS=Homo sapiens GN=CRTAP PE=1 SV=1	1	6	14.7	0	6.3195	NaN	1.3742	0.80774	NaN	NaN	NaN	0.98572	NaN	NaN	0.89579	1.0561	NaN	NaN	0.98461	0.84543	1.0138	NaN	NaN	NaN	NaN	NaN	0.83239	0.98374	NaN	NaN	24.102	9.2786	NaN	NaN	NaN	3.8732	NaN	NaN	23.828	34.533	NaN	NaN	13.685	31.83	14.349	NaN
O75746	Calcium-binding mitochondrial carrier protein Aralar1	SLC25A12	sp|O75746|CMC1_HUMAN Calcium-binding mitochondrial carrier protein Aralar1 OS=Homo sapiens GN=SLC25A12 PE=1 SV=2	1	26	40.4	0	83.091	1.3668	1.3276	1.3702	1.3003	1.4287	1.301	1.1642	1.1871	1.1886	1.3598	1.211	1.2508	1.1702	1.1864	1.2423	1.326	1.3322	1.4102	1.2794	1.297	1.2811	1.4227	1.2712	1.4138	26.548	19.138	7.3013	10.362	17.278	17.83	27.717	7.9626	42.127	8.8752	15.623	22.043	14.082	24.306	4.1104	26.686	18.901
O75752	UDP-GalNAc:beta-1,3-N-acetylgalactosaminyltransferase 1	B3GALNT1	sp|O75752|B3GL1_HUMAN UDP-GalNAc:beta-1,3-N-acetylgalactosaminyltransferase 1 OS=Homo sapiens GN=B3GALNT1 PE=2 SV=1	1	3	12.4	0	30.767	NaN	0.74515	0.92388	NaN	0.95513	NaN	NaN	1.3116	1.0975	1.0404	1.3275	NaN	NaN	0.73463	0.829	NaN	0.96975	1.1036	NaN	0.93673	NaN	1.1663	1.1585	NaN	NaN	7.7238	5.831	NaN	17.545	NaN	NaN	34.828	24.167	2.3696	5.4084	NaN	NaN	6.7099	12.742	NaN	16.952
O75787	Renin receptor	ATP6AP2	sp|O75787|RENR_HUMAN Renin receptor OS=Homo sapiens GN=ATP6AP2 PE=1 SV=2	1	10	33.4	0	111.21	1.0561	0.9638	1.0117	0.94386	0.96386	0.89288	0.97375	1.058	1.0971	0.90953	1.0074	1.0299	0.9735	0.92961	0.94377	1.0444	0.95334	1.1768	0.908	0.94747	0.91835	0.99104	1.0131	0.9409	3.7162	6.2582	11.57	3.8932	5.483	6.6747	19.142	39.39	32.533	7.4856	10.192	4.1435	10.836	10.13	2.2135	7.9822	61.69
O75792	Ribonuclease H2 subunit A	RNASEH2A	sp|O75792|RNH2A_HUMAN Ribonuclease H2 subunit A OS=Homo sapiens GN=RNASEH2A PE=1 SV=2	1	4	12.4	0	6.1284	NaN	NaN	NaN	0.93377	NaN	0.94282	NaN	NaN	NaN	NaN	NaN	NaN	NaN	NaN	NaN	NaN	NaN	NaN	0.77023	NaN	0.87013	NaN	NaN	NaN	NaN	NaN	NaN	11.114	NaN	11.386	NaN	NaN	NaN	NaN	NaN	NaN	NaN	NaN	NaN	NaN	NaN
O75794	Cell division cycle protein 123 homolog	CDC123	sp|O75794|CD123_HUMAN Cell division cycle protein 123 homolog OS=Homo sapiens GN=CDC123 PE=1 SV=1	1	3	9.8	0	6.1318	0.79	NaN	NaN	NaN	NaN	NaN	0.9274	0.79599	0.82426	NaN	0.84916	0.94944	0.73901	NaN	NaN	0.70621	0.97007	0.58294	NaN	NaN	NaN	NaN	1.0452	0.85966	32.503	NaN	NaN	NaN	NaN	NaN	4.8427	20.05	0.37696	NaN	17.598	1.4701	30.28	NaN	NaN	5.7611	20.077
O75817	Ribonuclease P protein subunit p20	POP7	sp|O75817|POP7_HUMAN Ribonuclease P protein subunit p20 OS=Homo sapiens GN=POP7 PE=1 SV=2	1	1	10.7	0.00031066	3.2839	NaN	NaN	NaN	NaN	NaN	NaN	NaN	NaN	NaN	NaN	NaN	NaN	NaN	NaN	NaN	NaN	NaN	NaN	NaN	NaN	NaN	NaN	NaN	NaN	NaN	NaN	NaN	NaN	NaN	NaN	NaN	NaN	NaN	NaN	NaN	NaN	NaN	NaN	NaN	NaN	NaN
O75821	Eukaryotic translation initiation factor 3 subunit G	EIF3G	sp|O75821|EIF3G_HUMAN Eukaryotic translation initiation factor 3 subunit G OS=Homo sapiens GN=EIF3G PE=1 SV=2	1	23	62.5	0	298.77	1.6754	1.2459	1.5232	1.5146	1.3554	1.2472	1.0567	1.0553	0.94165	0.92115	0.98965	0.935	1.3574	1.3833	1.7139	1.0633	1.08	1.0275	1.3378	1.5657	1.267	0.84678	1.0008	0.82367	13.271	17.714	31.086	15.68	25.258	17.556	6.965	12.23	11.617	8.1048	14.395	10.242	23.843	20.175	25.089	6.5541	36.557
O75822	Eukaryotic translation initiation factor 3 subunit J	EIF3J	sp|O75822|EIF3J_HUMAN Eukaryotic translation initiation factor 3 subunit J OS=Homo sapiens GN=EIF3J PE=1 SV=2	1	7	30.6	0	27.518	NaN	NaN	NaN	1.0798	NaN	NaN	0.6511	0.76352	0.68615	0.73565	NaN	1.2172	NaN	NaN	NaN	0.60526	0.84972	0.697	0.97081	NaN	NaN	0.64169	NaN	0.66419	NaN	NaN	NaN	9.6103	NaN	NaN	15.54	1.9253	1.7175	5.2396	NaN	35.205	NaN	NaN	NaN	2.6764	4.0569
O75828	Carbonyl reductase [NADPH] 3	CBR3	sp|O75828|CBR3_HUMAN Carbonyl reductase [NADPH] 3 OS=Homo sapiens GN=CBR3 PE=1 SV=3	1	6	30.3	0	6.4491	NaN	0.89952	NaN	0.8437	0.71808	0.86053	NaN	NaN	NaN	NaN	NaN	NaN	NaN	0.8529	NaN	NaN	NaN	NaN	0.83081	0.88129	0.76024	NaN	NaN	NaN	NaN	11.958	NaN	17.844	10.224	3.3089	NaN	NaN	NaN	NaN	NaN	NaN	NaN	9.5935	NaN	NaN	NaN
O75843	AP-1 complex subunit gamma-like 2	AP1G2	sp|O75843|AP1G2_HUMAN AP-1 complex subunit gamma-like 2 OS=Homo sapiens GN=AP1G2 PE=1 SV=1	1	14	18.5	0	30.384	1.44	1.4044	1.4671	1.4222	1.1398	1.2553	1.2757	1.3958	1.3771	1.1716	1.1482	1.1642	1.1397	1.326	1.41	1.1126	1.4093	1.1885	1.1888	1.1304	1.1095	0.9631	1.1704	0.99376	13.705	14.997	18.362	16.543	22.375	10.431	9.52	25.206	12.751	15.081	18.462	5.64	14.213	22.49	25.386	14.302	15.95
O75844	CAAX prenyl protease 1 homolog	ZMPSTE24	sp|O75844|FACE1_HUMAN CAAX prenyl protease 1 homolog OS=Homo sapiens GN=ZMPSTE24 PE=1 SV=2	1	4	8	0	10.927	NaN	NaN	NaN	0.93238	NaN	NaN	NaN	1.0838	0.90502	NaN	0.87848	1.0876	NaN	NaN	NaN	NaN	1.625	0.85197	0.94026	NaN	NaN	NaN	0.75442	0.91374	NaN	NaN	NaN	10.435	NaN	NaN	NaN	20.855	77.839	NaN	2.8279	5.043	NaN	NaN	NaN	NaN	108.09
O75864	Protein phosphatase 1 regulatory subunit 37	PPP1R37	sp|O75864|PPR37_HUMAN Protein phosphatase 1 regulatory subunit 37 OS=Homo sapiens GN=PPP1R37 PE=1 SV=4	1	17	24.5	0	31.825	2.4483	0.50232	NaN	0.97012	NaN	NaN	0.75141	0.71378	0.76831	0.7786	0.72301	0.72549	2.2972	0.47802	NaN	0.79164	0.81245	0.89115	0.79511	NaN	NaN	0.73826	0.75847	0.66885	25.551	82.67	NaN	4.3367	NaN	NaN	7.4319	14.061	17.248	17.629	7.1187	11.653	40.171	94.55	NaN	9.3817	10.003
O75874	Isocitrate dehydrogenase [NADP] cytoplasmic	IDH1	sp|O75874|IDHC_HUMAN Isocitrate dehydrogenase [NADP] cytoplasmic OS=Homo sapiens GN=IDH1 PE=1 SV=2	1	8	17.4	0	7.2074	NaN	NaN	NaN	NaN	NaN	NaN	NaN	0.45763	0.38055	NaN	0.56108	0.46865	NaN	NaN	NaN	NaN	0.4724	0.3851	NaN	NaN	NaN	NaN	0.46273	0.54029	NaN	NaN	NaN	NaN	NaN	NaN	NaN	24.704	8.364	NaN	24.932	7.7242	NaN	NaN	NaN	NaN	12.044
O75879	Glutamyl-tRNA(Gln) amidotransferase subunit B, mitochondrial	GATB	sp|O75879|GATB_HUMAN Glutamyl-tRNA(Gln) amidotransferase subunit B, mitochondrial OS=Homo sapiens GN=GATB PE=1 SV=1	1	6	11.1	0	7.0975	0.9769	NaN	NaN	1.2529	NaN	NaN	0.9773	NaN	NaN	0.94912	1.0443	1.0769	1.0013	NaN	NaN	0.90826	NaN	0.81174	0.90266	NaN	NaN	0.9953	0.95256	1.0476	28.657	NaN	NaN	18.536	NaN	NaN	38.238	NaN	NaN	2.726	12.311	15.425	27.732	NaN	NaN	47.695	NaN
O75884	Putative hydrolase RBBP9	RBBP9	sp|O75884|RBBP9_HUMAN Putative hydrolase RBBP9 OS=Homo sapiens GN=RBBP9 PE=1 SV=2	1	2	11.3	0.0039818	2.1864	NaN	1.2754	NaN	NaN	NaN	NaN	NaN	NaN	NaN	NaN	NaN	NaN	NaN	1.1742	NaN	NaN	NaN	NaN	NaN	NaN	NaN	NaN	NaN	NaN	NaN	26.082	NaN	NaN	NaN	NaN	NaN	NaN	NaN	NaN	NaN	NaN	NaN	15.687	NaN	NaN	NaN
O75886;Q92783	Signal transducing adapter molecule 2;Signal transducing adapter molecule 1	STAM2;STAM	sp|O75886|STAM2_HUMAN Signal transducing adapter molecule 2 OS=Homo sapiens GN=STAM2 PE=1 SV=1;sp|Q92783|STAM1_HUMAN Signal transducing adapter molecule 1 OS=Homo sapiens GN=STAM PE=1 SV=3	2	2	4.6	0	27.994	NaN	NaN	NaN	NaN	NaN	NaN	0.85962	0.50352	1.1498	NaN	0.4932	NaN	NaN	NaN	NaN	0.85021	0.65373	0.62533	NaN	NaN	NaN	NaN	0.65505	NaN	NaN	NaN	NaN	NaN	NaN	NaN	50.855	35.367	6.2461	NaN	8.7204	NaN	NaN	NaN	NaN	23.519	17.227
O75907	Diacylglycerol O-acyltransferase 1	DGAT1	sp|O75907|DGAT1_HUMAN Diacylglycerol O-acyltransferase 1 OS=Homo sapiens GN=DGAT1 PE=1 SV=2	1	5	18.6	0	24.97	NaN	NaN	NaN	NaN	NaN	NaN	1.1367	1.2413	1.2159	1.1176	0.97426	1.1786	NaN	NaN	NaN	1.2403	1.3605	1.1452	NaN	NaN	NaN	0.92866	1.1174	0.97836	NaN	NaN	NaN	NaN	NaN	NaN	6.7394	13.358	19.603	24.881	11.614	8.8759	NaN	NaN	NaN	20.252	0.072316
O75909	Cyclin-K	CCNK	sp|O75909|CCNK_HUMAN Cyclin-K OS=Homo sapiens GN=CCNK PE=1 SV=2	1	8	20	0	74.888	0.92446	NaN	0.92683	0.78306	0.92008	0.87228	0.30202	0.28618	0.30481	0.23842	0.21416	0.23956	0.98967	NaN	0.8898	0.28229	0.31246	0.34581	0.84004	0.95556	1.0021	0.26225	0.29418	0.25419	21.105	NaN	24.627	9.2605	6.9176	12.657	15.082	13.191	9.1018	43.865	5.9338	15.916	19.566	NaN	10.978	12.517	10.696
O75915	PRA1 family protein 3	ARL6IP5	sp|O75915|PRAF3_HUMAN PRA1 family protein 3 OS=Homo sapiens GN=ARL6IP5 PE=1 SV=1	1	5	28.2	0	22.483	0.76439	0.76245	0.80837	0.79683	0.79512	0.82742	0.92866	0.90775	0.80238	1.1567	0.98695	1.0569	0.68548	0.73551	0.71775	0.84184	0.8677	0.82071	0.72921	0.72231	0.79261	1.0096	0.9876	0.89926	12.368	3.4475	16.214	5.6367	11.969	2.8059	9.113	2.7632	14.342	16.449	16.289	16.243	12.152	6.2381	13.195	7.8932	4.3249
O75923	Dysferlin	DYSF	sp|O75923|DYSF_HUMAN Dysferlin OS=Homo sapiens GN=DYSF PE=1 SV=1	1	4	2.1	0.0047874	2.0227	NaN	NaN	NaN	NaN	NaN	NaN	NaN	NaN	NaN	NaN	NaN	NaN	NaN	NaN	NaN	NaN	NaN	NaN	NaN	NaN	NaN	NaN	NaN	NaN	NaN	NaN	NaN	NaN	NaN	NaN	NaN	NaN	NaN	NaN	NaN	NaN	NaN	NaN	NaN	NaN	NaN
O75934	Pre-mRNA-splicing factor SPF27	BCAS2	sp|O75934|SPF27_HUMAN Pre-mRNA-splicing factor SPF27 OS=Homo sapiens GN=BCAS2 PE=1 SV=1	1	3	24	0	32.869	NaN	NaN	NaN	NaN	NaN	NaN	0.21654	0.3355	0.27106	NaN	0.31918	0.25721	NaN	NaN	NaN	0.2932	0.3813	0.42793	NaN	NaN	NaN	NaN	0.25048	0.2668	NaN	NaN	NaN	NaN	NaN	NaN	49.157	5.9382	2.1493	NaN	16.597	8.6133	NaN	NaN	NaN	24.256	9.0631
O75955	Flotillin-1	FLOT1	sp|O75955|FLOT1_HUMAN Flotillin-1 OS=Homo sapiens GN=FLOT1 PE=1 SV=3	1	12	39.3	0	39.398	1.2489	1.5894	1.1631	NaN	1.3469	1.1781	1.2431	0.95823	0.97603	0.96837	0.98742	1.1847	1.1821	1.395	0.98083	1.3456	1.2811	1.1391	NaN	1.2887	1.2027	1.1189	1.2164	1.358	8.61	2.2361	151.99	NaN	18.565	8.4617	13.546	7.0083	41.904	24.62	34.773	17.348	17.285	17.324	129.18	25.089	10.097
O75962	Triple functional domain protein	TRIO	sp|O75962|TRIO_HUMAN Triple functional domain protein OS=Homo sapiens GN=TRIO PE=1 SV=2	1	27	10	0	44.273	NaN	1.2775	1.3992	1.3211	1.0581	1.3985	0.91894	0.86881	0.98841	1.0694	0.98627	0.84151	NaN	1.4512	1.631	1.0036	1.1149	0.9442	1.4327	1.3619	1.3842	0.88207	1.1538	0.86079	NaN	8.1457	34.138	26.722	11.518	29.775	26.059	9.915	20.752	25.738	45.164	34.106	NaN	18.007	12.549	13.37	7.6777
O75964;Q7Z4Y8	ATP synthase subunit g, mitochondrial	ATP5L	sp|O75964|ATP5L_HUMAN ATP synthase subunit g, mitochondrial OS=Homo sapiens GN=ATP5L PE=1 SV=3	2	5	44.7	0	19.148	NaN	0.85577	0.88363	0.91853	0.6905	0.96747	NaN	1.0624	1.1258	1.2331	1.1589	1.1031	NaN	0.97168	0.79439	NaN	1.1519	1.1391	0.91875	0.59457	1.0873	1.2271	1.1148	1.2264	NaN	11.603	11.059	9.6461	65.789	17.575	NaN	23.213	13.189	13.875	11.105	2.5161	NaN	18.052	13.623	NaN	12.765
O75976	Carboxypeptidase D	CPD	sp|O75976|CBPD_HUMAN Carboxypeptidase D OS=Homo sapiens GN=CPD PE=1 SV=2	1	14	13	0	74.82	0.87914	0.97957	0.58292	1.1366	1.1061	NaN	1.4293	1.3817	1.4675	1.8892	2.007	NaN	0.89135	1.1888	0.82549	1.7239	1.775	1.6598	1.3363	1.0558	NaN	2.1225	1.5492	NaN	41.713	8.6083	38.191	18.175	34.217	NaN	30.99	18.565	16.677	40.172	4.7709	NaN	58.032	13.951	42.548	19.442	13.411
O76003	Glutaredoxin-3	GLRX3	sp|O76003|GLRX3_HUMAN Glutaredoxin-3 OS=Homo sapiens GN=GLRX3 PE=1 SV=2	1	1	7.8	0	19.596	NaN	NaN	NaN	NaN	NaN	NaN	NaN	NaN	NaN	NaN	NaN	NaN	NaN	NaN	NaN	NaN	NaN	NaN	NaN	NaN	NaN	NaN	NaN	NaN	NaN	NaN	NaN	NaN	NaN	NaN	NaN	NaN	NaN	NaN	NaN	NaN	NaN	NaN	NaN	NaN	NaN
O76021	Ribosomal L1 domain-containing protein 1	RSL1D1	sp|O76021|RL1D1_HUMAN Ribosomal L1 domain-containing protein 1 OS=Homo sapiens GN=RSL1D1 PE=1 SV=3	1	28	50.2	0	169.09	1.3961	1.4067	1.4701	1.1311	1.4333	1.4307	1.0265	0.94439	1.1105	1.0185	0.9832	0.9554	1.5973	1.1856	1.3836	0.94029	0.94361	1.0382	1.3059	1.2742	1.4153	0.95847	0.91073	0.87447	22.595	14.603	15.779	30.011	18.393	12.809	13.343	18.112	12.607	44.007	48.641	16.03	20.81	13.312	22.268	12.906	11.514
O76024	Wolframin	WFS1	sp|O76024|WFS1_HUMAN Wolframin OS=Homo sapiens GN=WFS1 PE=1 SV=2	1	16	21.6	0	70.368	1.0139	1.0707	1.1503	0.85505	0.97909	0.95355	1.1828	1.1818	1.1913	1.1496	1.1363	1.175	1.0075	0.92258	0.86506	1.0326	0.97822	1.0167	0.75599	0.98336	0.86141	1.0635	1.0711	1.0841	67.069	48.05	28.295	45.181	17.046	65.396	15.65	21.617	14.053	45.339	10.006	12.912	72.872	30.714	29.273	13.432	5.4062
O76031	ATP-dependent Clp protease ATP-binding subunit clpX-like, mitochondrial	CLPX	sp|O76031|CLPX_HUMAN ATP-dependent Clp protease ATP-binding subunit clpX-like, mitochondrial OS=Homo sapiens GN=CLPX PE=1 SV=2	1	28	43.1	0	177.77	1.0457	1.0533	1.0615	0.96593	1.1784	1.0006	1.0292	1.0781	1.1857	1.4698	1.2023	1.2032	0.97941	0.95903	0.96671	1.1678	1.3025	1.2058	1.003	1.0206	1.0472	1.451	1.2159	1.2867	14.848	8.0735	21.249	27.003	18.358	14.718	51.095	32.562	43.78	41.382	48.732	17.715	13.57	7.4038	20.975	50.441	41.696
O76062	Delta(14)-sterol reductase	TM7SF2	sp|O76062|ERG24_HUMAN Delta(14)-sterol reductase OS=Homo sapiens GN=TM7SF2 PE=2 SV=3	1	10	23	0	154.04	1.9647	1.5851	1.8234	1.512	1.6798	1.5265	1.0456	1.0738	1.1643	1.2166	1.0202	1.1059	1.5967	1.6437	1.7753	1.0378	1.094	1.0875	1.5387	1.6342	1.4393	1.2395	1.0866	1.1181	12.126	16.668	7.0133	9.5978	7.4381	0.10283	6.6399	5.568	8.2421	6.5409	12.143	4.6554	18.875	7.1959	13.55	6.943	6.187
O76071	Probable cytosolic iron-sulfur protein assembly protein CIAO1	CIAO1	sp|O76071|CIAO1_HUMAN Probable cytosolic iron-sulfur protein assembly protein CIAO1 OS=Homo sapiens GN=CIAO1 PE=1 SV=1	1	5	15.6	0	10.199	NaN	NaN	NaN	0.92926	1.3855	NaN	1.105	1.4988	NaN	NaN	NaN	NaN	NaN	NaN	NaN	0.86567	1.2828	NaN	0.94043	0.96745	NaN	NaN	NaN	NaN	NaN	NaN	NaN	7.0333	10.063	NaN	6.7698	24.31	NaN	NaN	NaN	NaN	NaN	NaN	NaN	15.381	5.7022
O76094	Signal recognition particle subunit SRP72	SRP72	sp|O76094|SRP72_HUMAN Signal recognition particle subunit SRP72 OS=Homo sapiens GN=SRP72 PE=1 SV=3	1	29	48	0	260.29	1.0265	0.98311	1.0903	0.95801	0.91467	1.0644	0.90256	0.85598	0.83379	0.77393	0.78614	0.74409	0.85679	0.92275	0.91766	0.90823	0.9142	0.84775	1.038	0.9426	0.96703	0.72568	0.7995	0.72816	28.496	16.181	15.398	13.594	9.8236	34.875	8.0961	13.147	8.1878	31.814	42.074	13.42	20.631	30.309	16.739	18.694	11.212
O94762	ATP-dependent DNA helicase Q5	RECQL5	sp|O94762|RECQ5_HUMAN ATP-dependent DNA helicase Q5 OS=Homo sapiens GN=RECQL5 PE=1 SV=2	1	8	8.3	0	9.935	NaN	NaN	NaN	NaN	1.0369	1.2057	0.79132	NaN	NaN	0.81523	NaN	0.80908	NaN	NaN	NaN	0.90914	NaN	NaN	NaN	0.93608	1.1683	0.88989	NaN	0.88219	NaN	NaN	NaN	NaN	28.338	8.2125	23.144	NaN	NaN	30.806	NaN	13.798	NaN	NaN	NaN	27.957	NaN
O94766	Galactosylgalactosylxylosylprotein 3-beta-glucuronosyltransferase 3	B3GAT3	sp|O94766|B3GA3_HUMAN Galactosylgalactosylxylosylprotein 3-beta-glucuronosyltransferase 3 OS=Homo sapiens GN=B3GAT3 PE=1 SV=2	1	6	23.9	0	15.169	NaN	0.85396	0.73439	0.84314	0.67655	0.83078	1.5323	1.0045	0.92726	NaN	NaN	NaN	NaN	0.91711	0.95842	1.3414	0.9967	1.0484	0.80855	1.1838	1.0951	NaN	NaN	NaN	NaN	1.5768	28.528	6.7496	1.0568	31.817	28.079	22.951	31.532	NaN	NaN	NaN	NaN	27.964	13.43	23.553	27.394
O94768	Serine/threonine-protein kinase 17B	STK17B	sp|O94768|ST17B_HUMAN Serine/threonine-protein kinase 17B OS=Homo sapiens GN=STK17B PE=1 SV=1	1	1	4	0.002026	2.3936	NaN	NaN	NaN	NaN	NaN	NaN	NaN	NaN	NaN	NaN	NaN	NaN	NaN	NaN	NaN	NaN	NaN	NaN	NaN	NaN	NaN	NaN	NaN	NaN	NaN	NaN	NaN	NaN	NaN	NaN	NaN	NaN	NaN	NaN	NaN	NaN	NaN	NaN	NaN	NaN	NaN
O94776	Metastasis-associated protein MTA2	MTA2	sp|O94776|MTA2_HUMAN Metastasis-associated protein MTA2 OS=Homo sapiens GN=MTA2 PE=1 SV=1	1	26	42.7	0	70.239	1.2105	1.1674	1.2622	1.1905	1.2254	1.0772	0.53443	0.50512	0.51067	0.45082	0.40494	0.37679	1.1742	1.1842	1.1096	0.54848	0.5879	0.54082	1.1746	1.2849	0.98845	0.4261	0.4561	0.38109	16.154	12.028	21.427	13.718	10.167	11.741	17.81	9.8286	13.048	20.139	11.76	15.153	16.907	16.187	21.947	13.844	15.2
O94822	E3 ubiquitin-protein ligase listerin	LTN1	sp|O94822|LTN1_HUMAN E3 ubiquitin-protein ligase listerin OS=Homo sapiens GN=LTN1 PE=1 SV=6	1	18	11.3	0	31.515	1.1604	1.2983	1.1085	1.8165	1.0045	0.96382	1.2535	1.1633	0.92894	0.81101	NaN	NaN	1.0607	0.70404	1.2236	0.96952	1.1106	0.99401	1.9301	1.3469	0.84359	0.73446	NaN	NaN	77.784	54.381	19.69	47.534	122.56	44.091	32.371	14.635	6.3807	17.461	NaN	NaN	78.352	0.13256	25.657	36.897	15.696
O94829	Importin-13	IPO13	sp|O94829|IPO13_HUMAN Importin-13 OS=Homo sapiens GN=IPO13 PE=1 SV=3	1	3	3.7	0.00031037	3.2656	NaN	NaN	NaN	NaN	NaN	NaN	NaN	NaN	NaN	NaN	NaN	NaN	NaN	NaN	NaN	NaN	NaN	NaN	NaN	NaN	NaN	NaN	NaN	NaN	NaN	NaN	NaN	NaN	NaN	NaN	NaN	NaN	NaN	NaN	NaN	NaN	NaN	NaN	NaN	NaN	NaN
O94832	Unconventional myosin-Id	MYO1D	sp|O94832|MYO1D_HUMAN Unconventional myosin-Id OS=Homo sapiens GN=MYO1D PE=1 SV=2	1	44	48.8	0	158.66	0.88152	1.8134	1.5754	1.5216	1.5268	1.344	1.0679	1.2231	1.2408	0.81139	1.0719	0.86994	1.1292	2.2861	1.7709	1.2921	1.3664	1.5847	1.7166	2.0143	1.5745	1.0534	1.1216	1.0865	68.4	13.722	22.84	20.075	24.718	7.0589	17.425	25.485	43.097	12.969	17.678	14.049	75.25	14.158	9.0027	16.849	25.991
O94842;O15405;Q96NM4;O94900	TOX high mobility group box family member 4	TOX4	sp|O94842|TOX4_HUMAN TOX high mobility group box family member 4 OS=Homo sapiens GN=TOX4 PE=1 SV=1	4	10	23	0	143.65	NaN	NaN	NaN	NaN	NaN	NaN	0.077445	0.079487	0.097408	0.11537	0.11254	0.12276	NaN	NaN	NaN	0.082682	0.10346	0.10214	NaN	NaN	NaN	0.10374	0.12034	0.14144	NaN	NaN	NaN	NaN	NaN	NaN	10.81	27.082	24.618	18.622	33.573	36.523	NaN	NaN	NaN	6.9008	17.181
O94855	Protein transport protein Sec24D	SEC24D	sp|O94855|SC24D_HUMAN Protein transport protein Sec24D OS=Homo sapiens GN=SEC24D PE=1 SV=2	1	2	3	0	3.9199	NaN	NaN	NaN	NaN	NaN	NaN	NaN	NaN	NaN	NaN	NaN	NaN	NaN	NaN	NaN	NaN	NaN	NaN	NaN	NaN	NaN	NaN	NaN	NaN	NaN	NaN	NaN	NaN	NaN	NaN	NaN	NaN	NaN	NaN	NaN	NaN	NaN	NaN	NaN	NaN	NaN
O94874	E3 UFM1-protein ligase 1	UFL1	sp|O94874|UFL1_HUMAN E3 UFM1-protein ligase 1 OS=Homo sapiens GN=UFL1 PE=1 SV=2	1	37	53.1	0	322.83	1.0959	1.1364	1.1453	1.08	1.1615	1.0278	1.0012	1.0545	1.1016	1.1349	1.1274	1.1419	1.0894	1.0278	1.0143	1.0638	1.0779	1.1242	1.1059	1.0457	1.0729	1.2363	1.102	1.2342	21.601	29.52	13.394	15.018	15.543	21.94	16.557	12.619	11.543	12.132	11.459	10.512	24.026	12.121	9.2721	14.693	10.635
O94886	CSC1-like protein 1	TMEM63A	sp|O94886|CSCL1_HUMAN CSC1-like protein 1 OS=Homo sapiens GN=TMEM63A PE=1 SV=3	1	4	5.2	0.00031075	3.2886	NaN	NaN	NaN	NaN	NaN	NaN	NaN	0.90168	0.9265	0.36828	NaN	NaN	NaN	NaN	NaN	NaN	0.8114	0.85379	NaN	NaN	NaN	0.53356	NaN	NaN	NaN	NaN	NaN	NaN	NaN	NaN	NaN	61.237	16.552	296.67	NaN	NaN	NaN	NaN	NaN	NaN	116.04
O94901	SUN domain-containing protein 1	SUN1	sp|O94901|SUN1_HUMAN SUN domain-containing protein 1 OS=Homo sapiens GN=SUN1 PE=1 SV=3	1	3	4.7	0.00030941	3.2241	NaN	NaN	NaN	NaN	NaN	NaN	0.93647	1.228	1.6395	1.187	NaN	NaN	NaN	NaN	NaN	0.89033	1.1174	1.3782	NaN	NaN	NaN	1.205	NaN	NaN	NaN	NaN	NaN	NaN	NaN	NaN	14.37	11.845	47.041	56.201	NaN	NaN	NaN	NaN	NaN	2.1238	4.8403
O94905	Erlin-2	ERLIN2	sp|O94905|ERLN2_HUMAN Erlin-2 OS=Homo sapiens GN=ERLIN2 PE=1 SV=1	1	23	64	0	164.03	1.7169	1.7872	1.7485	1.6696	1.7712	1.7112	1.1223	1.0471	1.0587	1.0771	1.1113	1.093	1.636	1.4748	1.5139	1.0543	0.98629	0.9944	1.548	1.529	1.6949	1.0929	1.0096	1.0901	5.6589	6.7772	18.141	11.949	17.4	76.817	7.2296	7.7754	6.049	19.286	6.4291	18.199	9.1349	11.166	18.09	5.937	19.103
O94906	Pre-mRNA-processing factor 6	PRPF6	sp|O94906|PRP6_HUMAN Pre-mRNA-processing factor 6 OS=Homo sapiens GN=PRPF6 PE=1 SV=1	1	55	52.3	0	323.31	1.1156	1.2563	1.1541	1.1219	1.2504	1.0806	1.1901	1.2582	1.2518	1.2013	1.2505	1.2199	1.1822	1.0782	1.1581	1.28	1.2804	1.3616	1.1701	1.0501	1.1612	1.3325	1.2388	1.3457	16.26	14.439	10.494	14.02	13.647	10.202	12.344	13.982	16.134	14.456	11.087	18.377	15.093	11.427	9.8531	11.643	15.776
O94915	Protein furry homolog-like	FRYL	sp|O94915|FRYL_HUMAN Protein furry homolog-like OS=Homo sapiens GN=FRYL PE=1 SV=2	1	38	12.4	0	59.73	1.1133	1.132	1.24	1.2174	1.1443	1.5651	0.88918	0.91058	0.83757	0.79981	0.91302	1.0236	1.1792	1.068	1.1137	0.84067	0.74499	0.81305	1.2619	1.1981	1.2454	0.81437	0.76837	0.94303	36.722	63.546	13.49	32.29	10.922	32.341	25.773	28.263	18.238	17.51	40.594	42.4	25.82	30.565	30.657	22.474	21.781
O94925	Glutaminase kidney isoform, mitochondrial	GLS	sp|O94925|GLSK_HUMAN Glutaminase kidney isoform, mitochondrial OS=Homo sapiens GN=GLS PE=1 SV=1	1	16	31.8	0	234.57	0.88542	0.93871	0.95904	0.96209	0.97054	0.87332	0.98821	1.0596	1.0848	1.0646	1.0787	1.1371	0.89351	0.991	0.87914	1.087	1.144	1.1841	0.92534	0.94166	0.9445	1.1992	1.0702	1.2636	15.197	10.665	12.758	67.092	10.432	8.0136	7.9198	10.305	10.424	3.6614	12.693	4.9333	24.158	14.986	8.4792	7.8176	12.506
O94952	F-box only protein 21	FBXO21	sp|O94952|FBX21_HUMAN F-box only protein 21 OS=Homo sapiens GN=FBXO21 PE=2 SV=2	1	7	13.9	0	26.619	0.91466	NaN	NaN	NaN	NaN	NaN	0.99227	1.1088	1.1592	0.7018	1.1912	0.94415	0.91505	NaN	NaN	1.097	0.9368	0.92443	NaN	NaN	NaN	0.75058	1.1713	0.98871	101.38	NaN	NaN	NaN	NaN	NaN	10.405	7.31	18.886	37.717	51.92	16.281	110.81	NaN	NaN	4.5437	18.934
O94955	Rho-related BTB domain-containing protein 3	RHOBTB3	sp|O94955|RHBT3_HUMAN Rho-related BTB domain-containing protein 3 OS=Homo sapiens GN=RHOBTB3 PE=1 SV=2	1	3	6.5	0	5.2052	NaN	NaN	NaN	NaN	NaN	NaN	NaN	1.5295	1.3015	NaN	NaN	NaN	NaN	NaN	NaN	NaN	1.087	1.5909	NaN	NaN	NaN	NaN	NaN	NaN	NaN	NaN	NaN	NaN	NaN	NaN	NaN	34.68	4.4547	NaN	NaN	NaN	NaN	NaN	NaN	NaN	7.2912
O94964	Protein SOGA1;N-terminal form;C-terminal 80 kDa form	SOGA1	sp|O94964|SOGA1_HUMAN Protein SOGA1 OS=Homo sapiens GN=SOGA1 PE=1 SV=2	1	2	2.4	0	3.9239	NaN	NaN	NaN	NaN	NaN	NaN	NaN	NaN	NaN	NaN	NaN	NaN	NaN	NaN	NaN	NaN	NaN	NaN	NaN	NaN	NaN	NaN	NaN	NaN	NaN	NaN	NaN	NaN	NaN	NaN	NaN	NaN	NaN	NaN	NaN	NaN	NaN	NaN	NaN	NaN	NaN
O94966	Ubiquitin carboxyl-terminal hydrolase 19	USP19	sp|O94966|UBP19_HUMAN Ubiquitin carboxyl-terminal hydrolase 19 OS=Homo sapiens GN=USP19 PE=1 SV=2	1	5	5.8	0	9.6209	NaN	NaN	NaN	0.34857	NaN	NaN	NaN	NaN	NaN	NaN	NaN	NaN	NaN	NaN	NaN	NaN	NaN	NaN	0.32731	NaN	NaN	NaN	NaN	NaN	NaN	NaN	NaN	148.58	NaN	NaN	NaN	NaN	NaN	NaN	NaN	NaN	NaN	NaN	NaN	NaN	NaN
O94973	AP-2 complex subunit alpha-2	AP2A2	sp|O94973|AP2A2_HUMAN AP-2 complex subunit alpha-2 OS=Homo sapiens GN=AP2A2 PE=1 SV=2	1	36	44.8	0	318.86	1.4112	1.3458	1.3516	1.3248	1.3592	1.4512	1.5392	1.4241	1.4339	1.4701	1.4117	1.6663	1.329	1.3371	1.0928	1.4288	1.5413	1.3951	1.0456	1.1711	1.1685	1.2066	1.2318	1.2309	20.975	13.61	37.918	20.436	14.206	7.35	9.185	13.898	37.597	26.339	19.377	16.048	19.894	11.179	38.702	6.8418	17.129
O94979	Protein transport protein Sec31A	SEC31A	sp|O94979|SC31A_HUMAN Protein transport protein Sec31A OS=Homo sapiens GN=SEC31A PE=1 SV=3	1	34	28.2	0	211.75	2.1043	1.98	2.0408	1.8121	1.7154	2.007	2.6787	2.513	2.5667	3.0066	2.8484	2.9859	1.6403	2.1844	1.9675	2.5326	2.6219	2.643	1.5537	1.8842	1.7196	2.4796	2.86	2.5648	41.254	34.535	61.789	21.332	37.109	50.203	30.99	18.87	19.013	34.075	20.169	27.395	42.853	40.826	64.647	29.188	26.698
O95049	Tight junction protein ZO-3	TJP3	sp|O95049|ZO3_HUMAN Tight junction protein ZO-3 OS=Homo sapiens GN=TJP3 PE=1 SV=3	1	24	29.2	0	88.431	1.3767	1.2386	1.2824	1.2423	1.2801	1.2791	0.94277	0.91801	0.92764	0.93736	0.8864	0.96913	1.3646	1.3624	1.2938	1.0352	1.057	1.0638	1.2406	1.3044	1.2921	0.97279	0.97865	1.0047	16.31	10.489	11.515	11.696	13.956	8.3139	25.571	15.923	16.788	15.517	37.01	18.041	12.076	11.588	19.575	21.187	12.408
O95070	Protein YIF1A	YIF1A	sp|O95070|YIF1A_HUMAN Protein YIF1A OS=Homo sapiens GN=YIF1A PE=1 SV=2	1	4	19.8	0	20.915	1.2719	0.97521	1.2386	1.1085	0.96424	1.0044	1.046	1.1934	1.3244	1.2914	1.186	1.2614	0.97031	1.0227	0.95998	1.0111	1.2488	1.2414	1.0067	0.93077	0.91981	1.2195	1.1573	1.207	14.401	12.36	8.1254	3.7224	15.881	1.4409	20.228	5.9522	1.8799	7.1551	30.663	30.954	11.615	16.544	12.318	15.406	20.873
O95071	E3 ubiquitin-protein ligase UBR5	UBR5	sp|O95071|UBR5_HUMAN E3 ubiquitin-protein ligase UBR5 OS=Homo sapiens GN=UBR5 PE=1 SV=2	1	36	15.3	0	89.431	0.95094	0.97234	0.84782	0.86704	0.98265	0.94487	0.5477	0.56739	0.65804	0.43904	0.52113	0.61612	0.8596	0.88233	0.83351	0.4991	0.62824	0.57143	0.85962	0.86938	0.87853	0.59744	0.46701	0.59532	34.109	27.562	24.544	14.544	22.117	17.505	46.759	22.232	17.662	24.576	22.155	37.609	28.717	33.45	15.211	69.271	23.467
O95084	Serine protease 23	PRSS23	sp|O95084|PRS23_HUMAN Serine protease 23 OS=Homo sapiens GN=PRSS23 PE=1 SV=1	1	4	11.7	0	12.97	NaN	NaN	NaN	NaN	NaN	NaN	NaN	0.77569	0.90496	NaN	NaN	0.75223	NaN	NaN	NaN	NaN	0.39901	0.62897	NaN	NaN	NaN	NaN	NaN	0.38545	NaN	NaN	NaN	NaN	NaN	NaN	NaN	61.478	6.4366	NaN	NaN	16.605	NaN	NaN	NaN	NaN	20.721
O95104	Splicing factor, arginine/serine-rich 15	SCAF4	sp|O95104|SFR15_HUMAN Splicing factor, arginine/serine-rich 15 OS=Homo sapiens GN=SCAF4 PE=1 SV=3	1	1	1.4	0.0011706	2.5301	NaN	NaN	NaN	NaN	NaN	NaN	NaN	NaN	NaN	NaN	NaN	NaN	NaN	NaN	NaN	NaN	NaN	NaN	NaN	NaN	NaN	NaN	NaN	NaN	NaN	NaN	NaN	NaN	NaN	NaN	NaN	NaN	NaN	NaN	NaN	NaN	NaN	NaN	NaN	NaN	NaN
O95140	Mitofusin-2	MFN2	sp|O95140|MFN2_HUMAN Mitofusin-2 OS=Homo sapiens GN=MFN2 PE=1 SV=3	1	24	37.4	0	56.487	1.269	1.2256	1.2073	1.2167	1.585	1.0774	1.2223	1.2046	1.25	1.1988	1.1945	1.2512	1.1541	1.2448	1.0728	1.3795	1.1399	1.2386	1.2052	1.3933	1.1162	1.3051	1.108	1.4112	23.33	38.022	46.359	1.671	23.364	45.514	49.422	13.892	23.245	13.956	16.794	9.5093	18.957	26.043	34.969	62.662	23.975
O95155	Ubiquitin conjugation factor E4 B	UBE4B	sp|O95155|UBE4B_HUMAN Ubiquitin conjugation factor E4 B OS=Homo sapiens GN=UBE4B PE=1 SV=1	1	24	26.3	0	118.17	NaN	1.0567	NaN	1.0721	0.81588	1.027	1.0135	0.99697	1.0836	0.97233	0.81912	1.0486	NaN	1.081	NaN	0.98216	0.93256	1.0553	0.97595	0.99239	0.90652	0.9479	1.0346	1.0974	NaN	26.655	NaN	26.003	17.494	22.605	21.963	33.911	27.864	25.802	28.144	14.918	NaN	13.04	NaN	17.57	28.15
O95163	Elongator complex protein 1	IKBKAP	sp|O95163|ELP1_HUMAN Elongator complex protein 1 OS=Homo sapiens GN=IKBKAP PE=1 SV=3	1	43	39	0	323.31	0.88191	1.0515	0.95931	1.0479	0.9525	0.9681	0.97922	1.1006	1.0933	0.93025	1.0028	0.90999	0.91127	1.0278	1.0128	0.96641	1.0222	1.0593	1	0.96517	0.93854	0.90693	0.99214	0.89848	72.218	26.567	15.126	19.491	13.627	17.267	26.565	11.799	29.993	16.847	10.762	20.28	24.26	24.693	17.309	17.99	23.309
O95168	NADH dehydrogenase [ubiquinone] 1 beta subcomplex subunit 4	NDUFB4	sp|O95168|NDUB4_HUMAN NADH dehydrogenase [ubiquinone] 1 beta subcomplex subunit 4 OS=Homo sapiens GN=NDUFB4 PE=1 SV=3	1	3	31.8	0	8.5998	NaN	1.0806	0.9809	0.75454	NaN	0.56058	NaN	0.97554	NaN	NaN	NaN	NaN	NaN	0.84552	0.97404	NaN	0.91439	NaN	0.82124	NaN	0.6793	NaN	NaN	NaN	NaN	17.227	1.2172	6.4842	NaN	31.643	NaN	2.4711	NaN	NaN	NaN	NaN	NaN	15.02	52.375	NaN	2.1087
O95183	Vesicle-associated membrane protein 5	VAMP5	sp|O95183|VAMP5_HUMAN Vesicle-associated membrane protein 5 OS=Homo sapiens GN=VAMP5 PE=1 SV=1	1	1	6	0.0025884	2.3006	0.85786	NaN	NaN	NaN	1.0937	NaN	NaN	NaN	1.2775	NaN	0.40239	0.78551	1.0182	NaN	NaN	NaN	NaN	0.88179	NaN	0.87189	NaN	NaN	0.43633	1.0197	5.8121	NaN	NaN	NaN	0.9295	NaN	NaN	NaN	12.91	NaN	73.326	65.671	4.6122	NaN	NaN	NaN	NaN
O95197	Reticulon-3	RTN3	sp|O95197|RTN3_HUMAN Reticulon-3 OS=Homo sapiens GN=RTN3 PE=1 SV=2	1	4	7.1	0	52.124	NaN	0.75887	0.85221	0.71078	0.88997	0.977	NaN	NaN	NaN	0.79178	1.0716	NaN	NaN	0.7231	0.67731	NaN	NaN	NaN	0.75238	0.87386	0.79952	0.95183	0.92869	NaN	NaN	10.004	11.272	12.444	14.41	25.804	NaN	NaN	NaN	28.454	19.681	NaN	NaN	18.221	9.6957	NaN	NaN
O95210	Starch-binding domain-containing protein 1	STBD1	sp|O95210|STBD1_HUMAN Starch-binding domain-containing protein 1 OS=Homo sapiens GN=STBD1 PE=1 SV=1	1	3	14.5	0	26.751	NaN	NaN	NaN	NaN	NaN	NaN	NaN	0.48831	NaN	0.77087	0.45767	0.50407	NaN	NaN	NaN	NaN	0.54187	NaN	NaN	NaN	NaN	0.49676	0.51313	0.49854	NaN	NaN	NaN	NaN	NaN	NaN	NaN	10.171	NaN	43.807	9.0836	2.4438	NaN	NaN	NaN	NaN	4.687
O95219	Sorting nexin-4	SNX4	sp|O95219|SNX4_HUMAN Sorting nexin-4 OS=Homo sapiens GN=SNX4 PE=1 SV=1	1	9	23.6	0	57.344	0.99546	0.984	1.0828	0.97889	0.90463	0.93042	0.88659	0.83418	0.7861	1.173	0.79592	0.83323	0.88363	0.91974	0.93086	0.88026	0.79441	0.79914	1.0224	0.82756	0.99017	0.90306	0.76813	0.86807	11.52	0.87973	20.889	24.467	33.704	7.1342	19.989	6.6806	9.0178	37.599	7.0537	40.775	15.789	3.2537	36.016	15.92	7.7484
O95232	Luc7-like protein 3	LUC7L3	sp|O95232|LC7L3_HUMAN Luc7-like protein 3 OS=Homo sapiens GN=LUC7L3 PE=1 SV=2	1	3	10.6	0	22.267	NaN	NaN	NaN	NaN	NaN	NaN	NaN	NaN	NaN	NaN	NaN	0.57146	NaN	NaN	NaN	NaN	NaN	NaN	NaN	NaN	NaN	NaN	NaN	0.46662	NaN	NaN	NaN	NaN	NaN	NaN	NaN	NaN	NaN	NaN	NaN	20.881	NaN	NaN	NaN	NaN	NaN
O95235	Kinesin-like protein KIF20A	KIF20A	sp|O95235|KI20A_HUMAN Kinesin-like protein KIF20A OS=Homo sapiens GN=KIF20A PE=1 SV=1	1	6	7.8	0	12.439	NaN	NaN	1.5213	NaN	NaN	NaN	0.92119	1.1817	1.3344	NaN	NaN	NaN	NaN	NaN	1.2191	1.088	1.0754	1.2524	NaN	NaN	NaN	NaN	NaN	NaN	NaN	NaN	55.88	NaN	NaN	NaN	31.855	19.258	48.189	NaN	NaN	NaN	NaN	NaN	65.065	19.533	18.196
O95239;Q2VIQ3;Q6ZMV9	Chromosome-associated kinesin KIF4A	KIF4A	sp|O95239|KIF4A_HUMAN Chromosome-associated kinesin KIF4A OS=Homo sapiens GN=KIF4A PE=1 SV=3	3	24	19.6	0	64.806	NaN	NaN	NaN	1.0801	0.94641	0.82051	0.38103	0.43435	0.40137	0.34503	0.35302	0.31145	NaN	NaN	NaN	0.41557	0.40855	0.43357	1.0369	1.0097	0.82211	0.39942	0.36847	0.41201	NaN	NaN	NaN	10.707	11.822	26.533	13.5	25.182	29.677	37.544	25.898	22.162	NaN	NaN	NaN	6.0311	27.149
O95243	Methyl-CpG-binding domain protein 4	MBD4	sp|O95243|MBD4_HUMAN Methyl-CpG-binding domain protein 4 OS=Homo sapiens GN=MBD4 PE=1 SV=1	1	1	1.9	0.00088443	2.6133	NaN	NaN	NaN	NaN	NaN	NaN	NaN	NaN	NaN	0.82145	NaN	NaN	NaN	NaN	NaN	NaN	NaN	NaN	NaN	NaN	NaN	0.76649	NaN	NaN	NaN	NaN	NaN	NaN	NaN	NaN	NaN	NaN	NaN	15.576	NaN	NaN	NaN	NaN	NaN	NaN	NaN
O95248	Myotubularin-related protein 5	SBF1	sp|O95248|MTMR5_HUMAN Myotubularin-related protein 5 OS=Homo sapiens GN=SBF1 PE=1 SV=3	1	5	3.4	0.00029913	2.7686	NaN	NaN	NaN	NaN	NaN	NaN	1.2464	0.29105	NaN	NaN	NaN	NaN	NaN	NaN	NaN	0.99821	2.1318	NaN	NaN	NaN	NaN	NaN	NaN	NaN	NaN	NaN	NaN	NaN	NaN	NaN	16.412	183.69	NaN	NaN	NaN	NaN	NaN	NaN	NaN	30.941	111.46
O95249	Golgi SNAP receptor complex member 1	GOSR1	sp|O95249|GOSR1_HUMAN Golgi SNAP receptor complex member 1 OS=Homo sapiens GN=GOSR1 PE=1 SV=1	1	1	5.2	0.0011699	2.5252	NaN	NaN	NaN	NaN	NaN	NaN	NaN	NaN	NaN	NaN	NaN	NaN	NaN	NaN	NaN	NaN	NaN	NaN	NaN	NaN	NaN	NaN	NaN	NaN	NaN	NaN	NaN	NaN	NaN	NaN	NaN	NaN	NaN	NaN	NaN	NaN	NaN	NaN	NaN	NaN	NaN
O95251	Histone acetyltransferase KAT7	KAT7	sp|O95251|KAT7_HUMAN Histone acetyltransferase KAT7 OS=Homo sapiens GN=KAT7 PE=1 SV=1	1	6	14.9	0	52.977	1.6958	NaN	NaN	NaN	NaN	NaN	1.1413	0.86777	1.4037	0.88644	0.92851	0.89906	1.4895	NaN	NaN	1.1387	1.04	1.3376	NaN	NaN	NaN	1.2578	0.94117	1.0105	3.2665	NaN	NaN	NaN	NaN	NaN	28.921	50.035	8.5155	14.476	2.033	23.003	0.47017	NaN	NaN	19.57	47.281
O95292	Vesicle-associated membrane protein-associated protein B/C	VAPB	sp|O95292|VAPB_HUMAN Vesicle-associated membrane protein-associated protein B/C OS=Homo sapiens GN=VAPB PE=1 SV=3	1	8	37	0	33.448	NaN	4.451	3.3481	3.1915	3.5667	3.7716	0.7139	0.76426	0.75202	0.98709	0.83523	0.94622	NaN	3.3321	3.0088	0.72932	0.87438	0.74901	2.6016	2.7816	2.9149	0.93241	0.90335	0.82414	NaN	18.47	48.882	46.143	15.598	41.092	20.489	34.827	36.434	9.5939	22.66	29.283	NaN	14.908	30.475	14.426	34.849
O95299	NADH dehydrogenase [ubiquinone] 1 alpha subcomplex subunit 10, mitochondrial	NDUFA10	sp|O95299|NDUAA_HUMAN NADH dehydrogenase [ubiquinone] 1 alpha subcomplex subunit 10, mitochondrial OS=Homo sapiens GN=NDUFA10 PE=1 SV=1	1	17	48.7	0	149.41	1.23	1.3907	1.1461	1.2317	1.5197	1.0647	1.1535	1.2135	1.3697	1.3746	1.2481	1.2804	1.3655	1.192	1.2679	1.2823	1.3041	1.4094	1.2335	1.2196	1.1751	1.5668	1.2628	1.4051	5.5758	16.503	10.425	13.164	11.117	8.9988	8.4612	25.725	20.25	24.295	8.4584	12.193	7.1512	10.88	11.086	8.6246	34.062
O95336	6-phosphogluconolactonase	PGLS	sp|O95336|6PGL_HUMAN 6-phosphogluconolactonase OS=Homo sapiens GN=PGLS PE=1 SV=2	1	3	20.2	0	10.662	NaN	0.795	NaN	NaN	NaN	NaN	NaN	NaN	NaN	NaN	NaN	NaN	NaN	1.3676	NaN	NaN	NaN	NaN	NaN	NaN	NaN	NaN	NaN	NaN	NaN	2.9196	NaN	NaN	NaN	NaN	NaN	NaN	NaN	NaN	NaN	NaN	NaN	60.15	NaN	NaN	NaN
O95340	Bifunctional 3-phosphoadenosine 5-phosphosulfate synthase 2;Sulfate adenylyltransferase;Adenylyl-sulfate kinase	PAPSS2	sp|O95340|PAPS2_HUMAN Bifunctional 3-phosphoadenosine 5-phosphosulfate synthase 2 OS=Homo sapiens GN=PAPSS2 PE=1 SV=2	1	28	47.2	0	170.18	1.1649	1.0742	1.1521	1.2909	0.93119	1.0387	1.0846	1.2429	1.1851	1.0592	1.0822	0.94803	1.1122	1.0611	1.0814	0.78413	0.8584	0.81845	1.2803	1.1508	1.1365	0.68994	0.80142	0.68901	12.988	14.994	37.639	17.033	17.387	29.807	8.5014	10.253	13.526	17.999	11.068	10.797	15.185	9.1107	32.278	8.7084	10.373
O95347	Structural maintenance of chromosomes protein 2	SMC2	sp|O95347|SMC2_HUMAN Structural maintenance of chromosomes protein 2 OS=Homo sapiens GN=SMC2 PE=1 SV=2	1	60	49.2	0	298.69	1.1972	1.1882	1.2111	1.3255	1.1968	1.274	0.94243	0.87609	0.92354	0.82069	0.8496	0.83932	1.075	1.2578	1.1985	0.91002	0.95533	0.89632	1.2253	1.3327	1.224	0.77986	0.87128	0.8016	40.768	14.419	17.955	49.195	18.14	21.446	25.669	16.855	26.198	24.784	31.744	14.179	32.466	16.723	19.846	23.397	34.903
O95352	Ubiquitin-like modifier-activating enzyme ATG7	ATG7	sp|O95352|ATG7_HUMAN Ubiquitin-like modifier-activating enzyme ATG7 OS=Homo sapiens GN=ATG7 PE=1 SV=1	1	22	37.4	0	69.683	0.85425	0.96938	0.96627	1.1067	0.78127	0.95474	0.92808	1.0514	0.91102	0.7863	0.93025	0.94287	0.83623	1.0368	0.81117	1.0224	0.89475	0.94336	1.0037	1.0238	0.93834	0.73363	0.91037	0.82128	9.0161	12.485	19.332	11.065	9.8403	12.142	22.192	13.92	17.122	10.231	12.299	20.732	12.698	15.523	28.993	11.458	15.146
O95363	Phenylalanine--tRNA ligase, mitochondrial	FARS2	sp|O95363|SYFM_HUMAN Phenylalanine--tRNA ligase, mitochondrial OS=Homo sapiens GN=FARS2 PE=1 SV=1	1	6	13.1	0	12.127	1.3355	1.1937	1.0313	NaN	0.96352	0.88396	1.0887	0.87192	1.0494	1.2837	0.98502	1.1767	1.1273	1.2309	0.91064	1.0997	1.0671	0.94021	NaN	0.96729	1.4574	1.2086	1.0102	1.0658	32.761	46.301	46.132	NaN	42.091	32.781	1.1347	6.8773	3.8115	25.189	12.844	14.608	48.075	49.638	16.007	10.424	2.2386
O95372	Acyl-protein thioesterase 2	LYPLA2	sp|O95372|LYPA2_HUMAN Acyl-protein thioesterase 2 OS=Homo sapiens GN=LYPLA2 PE=1 SV=1	1	8	43.7	0	40.886	NaN	0.84232	1.1961	1.0664	0.99534	1.035	0.43788	0.5182	0.35031	NaN	0.5048	0.48213	NaN	0.9743	1.3464	0.42237	0.44605	0.47665	0.92537	1.0487	1.0009	NaN	0.48706	0.42663	NaN	37.095	25.955	12.304	39.397	19.093	4.5674	43.225	29.071	NaN	29.665	39.796	NaN	23.592	24.117	11.282	38.808
O95373	Importin-7	IPO7	sp|O95373|IPO7_HUMAN Importin-7 OS=Homo sapiens GN=IPO7 PE=1 SV=1	1	24	27.8	0	195.74	1.2645	1.1351	1.2955	1.1881	0.98945	1.163	1.2718	1.2972	1.2604	1.2601	1.2619	1.27	1.1223	1.255	1.2353	1.2095	1.3447	1.1977	1.1192	1.2819	1.0768	1.14	1.286	1.0047	15.833	15.539	10.792	18.41	8.8981	9.5356	9.0584	10.416	16.744	19.158	16.501	19.422	15.715	20.177	30.17	9.2653	13.269
O95394	Phosphoacetylglucosamine mutase	PGM3	sp|O95394|AGM1_HUMAN Phosphoacetylglucosamine mutase OS=Homo sapiens GN=PGM3 PE=1 SV=1	1	24	46.5	0	88.879	0.902	0.84312	1.0553	0.85558	0.74177	0.87953	0.90157	1.0441	0.94659	0.78402	1.0247	0.86671	0.91292	0.87878	1.0769	0.89576	1.0336	0.92584	0.88409	0.9339	0.91406	0.79124	0.86132	0.81413	11.899	28.104	22.235	16.26	12.432	17.287	8.0437	27.679	10.79	8.8523	3.0514	14.642	12.198	26.515	14.368	11.845	29.084
O95396	Adenylyltransferase and sulfurtransferase MOCS3;Molybdopterin-synthase adenylyltransferase;Molybdopterin-synthase sulfurtransferase	MOCS3	sp|O95396|MOCS3_HUMAN Adenylyltransferase and sulfurtransferase MOCS3 OS=Homo sapiens GN=MOCS3 PE=1 SV=1	1	18	47.6	0	169.54	1.0975	0.95201	1.0764	1.2262	0.80507	1.0354	1.0229	1.0974	1.1437	1.0997	1.0268	0.89782	1.1632	1.2604	1.1281	0.98529	1.0808	1.1363	1.1278	1.2208	1.0219	0.84384	1.0839	0.85213	44.136	19.711	22.586	6.7979	22.023	81.938	52.361	24.744	22.085	18.747	18.766	17.552	20.124	7.9989	3.2846	15.612	12.629
O95399	Urotensin-2	UTS2	sp|O95399|UTS2_HUMAN Urotensin-2 OS=Homo sapiens GN=UTS2 PE=1 SV=1	1	1	6.5	0.0077735	1.8708	0.90193	1.0123	0.94646	0.86096	1.1041	NaN	0.59065	0.61557	0.42041	0.68247	0.64627	0.92842	0.92048	0.96954	0.94452	0.61548	0.33261	0.61308	0.93223	0.96283	NaN	0.59376	0.59317	0.61635	15.466	3.6305	11.147	8.7112	0.69284	NaN	2.2958	1.6584	56.153	24.608	0.14569	72.574	7.4919	3.3666	8.2983	6.6096	78.325
O95425	Supervillin	SVIL	sp|O95425|SVIL_HUMAN Supervillin OS=Homo sapiens GN=SVIL PE=1 SV=2	1	11	6.1	0	19.303	NaN	NaN	NaN	1.4371	1.9884	NaN	0.61572	0.60035	0.66163	0.67032	0.77032	0.50787	NaN	NaN	NaN	0.70543	0.71932	0.79092	1.1724	1.2942	NaN	0.71769	0.63951	0.52964	NaN	NaN	NaN	59.075	22.987	NaN	23.545	24.314	26.255	53.058	51.919	36.862	NaN	NaN	NaN	41.06	26.145
O95433	Activator of 90 kDa heat shock protein ATPase homolog 1	AHSA1	sp|O95433|AHSA1_HUMAN Activator of 90 kDa heat shock protein ATPase homolog 1 OS=Homo sapiens GN=AHSA1 PE=1 SV=1	1	25	78.7	0	323.31	0.8472	0.92185	0.85689	0.9159	0.79801	0.86004	0.94331	0.95753	0.95284	0.8171	0.91791	0.84081	0.90428	0.95766	0.91178	0.89911	0.93689	0.94623	0.9112	0.88478	0.84644	0.79365	0.86866	0.82714	15.094	9.9712	12.045	8.9104	10.917	43.149	6.9158	12.801	14.943	13.085	11.263	5.4858	43.12	9.4406	12.524	13.909	7.4001
O95456	Proteasome assembly chaperone 1	PSMG1	sp|O95456|PSMG1_HUMAN Proteasome assembly chaperone 1 OS=Homo sapiens GN=PSMG1 PE=1 SV=1	1	3	13.2	0	12.278	NaN	NaN	NaN	1.0494	NaN	1.0256	0.90519	NaN	NaN	NaN	NaN	NaN	NaN	NaN	NaN	0.9413	NaN	NaN	1.1068	NaN	1.043	NaN	NaN	NaN	NaN	NaN	NaN	17.366	NaN	8.4092	15.43	NaN	NaN	NaN	NaN	NaN	NaN	NaN	NaN	20.105	NaN
O95470	Sphingosine-1-phosphate lyase 1	SGPL1	sp|O95470|SGPL1_HUMAN Sphingosine-1-phosphate lyase 1 OS=Homo sapiens GN=SGPL1 PE=1 SV=3	1	12	24.1	0	24.96	0.97689	1.0892	1.1714	1.0699	1.4363	1.0618	1.0878	1.0875	1.1456	0.81592	1.0973	1.08	1.0914	1.0023	1.2403	1.1811	0.97596	1.1934	1.4235	1.4266	1.3142	1.1011	1.1757	1.2799	29.435	8.8006	3.5534	18.968	15.86	60.558	21.66	16.138	17.434	24.693	19.754	20.199	47.524	7.9521	0.78353	19.622	19.082
O95478	Ribosome biogenesis protein NSA2 homolog	NSA2	sp|O95478|NSA2_HUMAN Ribosome biogenesis protein NSA2 homolog OS=Homo sapiens GN=NSA2 PE=1 SV=1	1	5	20.8	0	12.576	1.5737	1.5103	1.5325	NaN	2.2625	1.2616	1.0528	0.61532	0.74198	0.73012	1.0638	0.9759	1.7613	1.6286	1.4905	1.0532	0.50003	0.75536	NaN	2.0644	1.3081	0.95958	0.77139	1.1526	10.308	8.6868	4.8041	NaN	25.865	73.302	13.082	30.661	24.606	40.038	12.043	43.578	9.8086	115.65	7.3427	1.819	19.072
O95486	Protein transport protein Sec24A	SEC24A	sp|O95486|SC24A_HUMAN Protein transport protein Sec24A OS=Homo sapiens GN=SEC24A PE=1 SV=2	1	26	29.2	0	193.82	1.0901	1.0059	0.99258	1.0037	0.78864	0.88237	0.99517	1.1106	1.0202	0.93002	1.0399	0.97709	0.92321	1.031	1.0935	0.9543	0.98826	0.95088	0.89904	0.91827	0.80512	0.8038	0.95641	0.86661	17.093	59.676	15.428	20.023	30.337	14.904	11.357	15.974	21.126	13.276	15.796	10.799	14.426	19.469	14.981	10.744	17.011
O95487	Protein transport protein Sec24B	SEC24B	sp|O95487|SC24B_HUMAN Protein transport protein Sec24B OS=Homo sapiens GN=SEC24B PE=1 SV=2	1	29	29.7	0	194.94	1.1836	1.3239	1.3472	1.5129	1.2937	1.3701	1.4927	1.3977	1.4772	1.7422	1.5017	1.7689	1.1122	1.442	1.3537	1.5638	1.5105	1.5097	1.3246	1.3834	1.2553	1.4989	1.5481	1.5366	24.003	12.507	14.117	17.713	17.215	14.964	11.653	15.391	20.132	15.056	11.371	13.743	21.12	13.742	16.932	15.862	16.489
O95573;O60488	Long-chain-fatty-acid--CoA ligase 3	ACSL3	sp|O95573|ACSL3_HUMAN Long-chain-fatty-acid--CoA ligase 3 OS=Homo sapiens GN=ACSL3 PE=1 SV=3	2	32	56.4	0	323.31	0.87566	0.87466	0.85451	0.94214	0.88952	0.95921	0.93925	0.90676	1.0281	1.0598	0.94021	1.0631	0.85118	0.84436	0.77833	0.85504	0.94289	0.88738	0.87321	0.85485	0.85927	1.0129	0.93324	0.97574	12.141	13.397	14.575	16.061	10.622	15.72	21.359	11.17	12.214	10.359	12.445	10.874	11.844	19.439	13.214	11.101	8.6053
O95602	DNA-directed RNA polymerase I subunit RPA1	POLR1A	sp|O95602|RPA1_HUMAN DNA-directed RNA polymerase I subunit RPA1 OS=Homo sapiens GN=POLR1A PE=1 SV=2	1	38	26.7	0	85.73	0.92414	0.74835	0.69814	0.83252	0.89137	0.76441	1.0016	1.136	1.0182	1.1106	1.0966	1.159	1.0387	0.92418	0.67637	1.0981	1.1051	1.0058	0.96039	0.88396	0.75502	1.2342	1.0538	1.2717	16.362	50.991	29.4	31.711	18.149	18.107	21.428	34.454	39.319	10.763	151.59	20.21	17.227	60.68	41.866	15.679	23.04
O95619	YEATS domain-containing protein 4	YEATS4	sp|O95619|YETS4_HUMAN YEATS domain-containing protein 4 OS=Homo sapiens GN=YEATS4 PE=1 SV=1	1	4	19.4	0.00031417	3.4461	NaN	0.898	NaN	NaN	NaN	NaN	NaN	NaN	NaN	NaN	NaN	NaN	NaN	0.71938	NaN	NaN	NaN	NaN	NaN	NaN	NaN	NaN	NaN	NaN	NaN	21.5	NaN	NaN	NaN	NaN	NaN	NaN	NaN	NaN	NaN	NaN	NaN	10.66	NaN	NaN	NaN
O95622;O43306	Adenylate cyclase type 5	ADCY5	sp|O95622|ADCY5_HUMAN Adenylate cyclase type 5 OS=Homo sapiens GN=ADCY5 PE=1 SV=3	2	5	3.8	0.00029789	2.732	NaN	NaN	NaN	NaN	NaN	NaN	NaN	NaN	NaN	NaN	1.2014	1.1548	NaN	NaN	NaN	NaN	NaN	NaN	NaN	NaN	NaN	NaN	0.83382	0.94063	NaN	NaN	NaN	NaN	NaN	NaN	NaN	NaN	NaN	NaN	1.9391	75.653	NaN	NaN	NaN	NaN	NaN
O95630	STAM-binding protein	STAMBP	sp|O95630|STABP_HUMAN STAM-binding protein OS=Homo sapiens GN=STAMBP PE=1 SV=1	1	4	9.9	0	4.6694	NaN	NaN	NaN	NaN	NaN	NaN	0.77457	NaN	NaN	NaN	NaN	NaN	NaN	NaN	NaN	0.77056	NaN	NaN	NaN	NaN	NaN	NaN	NaN	NaN	NaN	NaN	NaN	NaN	NaN	NaN	42.782	NaN	NaN	NaN	NaN	NaN	NaN	NaN	NaN	38.034	NaN
O95639	Cleavage and polyadenylation specificity factor subunit 4	CPSF4	sp|O95639|CPSF4_HUMAN Cleavage and polyadenylation specificity factor subunit 4 OS=Homo sapiens GN=CPSF4 PE=1 SV=1	1	4	20.4	0.00030921	3.2019	NaN	NaN	NaN	NaN	NaN	NaN	0.21196	NaN	NaN	NaN	NaN	NaN	NaN	NaN	NaN	0.22341	NaN	NaN	NaN	NaN	NaN	NaN	NaN	NaN	NaN	NaN	NaN	NaN	NaN	NaN	5.9699	NaN	NaN	NaN	NaN	NaN	NaN	NaN	NaN	21.067	NaN
O95671	N-acetylserotonin O-methyltransferase-like protein	ASMTL	sp|O95671|ASML_HUMAN N-acetylserotonin O-methyltransferase-like protein OS=Homo sapiens GN=ASMTL PE=1 SV=3	1	30	56.4	0	323.31	1.0486	1.0815	1.0653	0.94369	0.85538	0.84067	0.90107	0.98835	0.96056	0.78461	0.95274	0.80409	1.0305	1.0918	1.0469	0.98268	0.90984	1.0519	0.9002	0.99301	0.85083	0.80411	0.82755	0.82671	11.914	14.456	10.36	11.818	14.618	19.262	32.411	8.6636	13.253	9.8476	9.3926	9.5076	21.323	47.425	10.297	48.551	11.728
O95674	Phosphatidate cytidylyltransferase 2	CDS2	sp|O95674|CDS2_HUMAN Phosphatidate cytidylyltransferase 2 OS=Homo sapiens GN=CDS2 PE=1 SV=1	1	3	10.8	0	42.031	NaN	NaN	NaN	NaN	NaN	NaN	1.3506	1.3193	1.5403	1.579	1.3158	1.4825	NaN	NaN	NaN	1.363	1.4108	1.4052	NaN	NaN	NaN	1.3538	1.6796	1.3798	NaN	NaN	NaN	NaN	NaN	NaN	9.0107	39.362	9.2618	5.0225	12.726	20.076	NaN	NaN	NaN	9.2401	7.9806
O95685	Protein phosphatase 1 regulatory subunit 3D	PPP1R3D	sp|O95685|PPR3D_HUMAN Protein phosphatase 1 regulatory subunit 3D OS=Homo sapiens GN=PPP1R3D PE=1 SV=1	1	7	32.8	0	31.442	0.98256	0.94591	0.85527	0.98087	NaN	0.87211	0.84631	1.0669	0.77667	0.83673	1.0635	0.74685	1.0113	0.96144	0.93557	0.78878	1.0169	0.93298	1.1281	NaN	0.99393	0.9054	1.1587	0.86004	20.949	6.3138	35.397	12.075	NaN	5.8796	17.33	19.494	3.1186	6.162	25.25	1.4014	13.111	15.221	16.003	7.4304	33.702
O95707	Ribonuclease P protein subunit p29	POP4	sp|O95707|RPP29_HUMAN Ribonuclease P protein subunit p29 OS=Homo sapiens GN=POP4 PE=1 SV=2	1	2	10.9	0	5.6751	NaN	NaN	NaN	NaN	NaN	1.0291	NaN	NaN	NaN	NaN	NaN	NaN	NaN	NaN	NaN	NaN	NaN	NaN	NaN	NaN	1.1132	NaN	NaN	NaN	NaN	NaN	NaN	NaN	NaN	3.2951	NaN	NaN	NaN	NaN	NaN	NaN	NaN	NaN	NaN	NaN	NaN
O95714;Q9BVR0	E3 ubiquitin-protein ligase HERC2	HERC2	sp|O95714|HERC2_HUMAN E3 ubiquitin-protein ligase HERC2 OS=Homo sapiens GN=HERC2 PE=1 SV=2	2	38	8.9	0	52.476	NaN	1.2411	1.066	1.0178	0.97547	0.95461	0.93533	0.82089	1.0193	0.94307	1.0818	0.968	NaN	1.1005	1.1907	1.0173	0.94753	1.0529	1.1046	1.1391	1.0869	0.91074	1.43	0.93064	NaN	8.7038	3.4551	12.277	132.44	19.928	22.231	13.068	19.755	23.594	44.452	39.913	NaN	11.572	17.337	28.822	12.606
O95716	Ras-related protein Rab-3D	RAB3D	sp|O95716|RAB3D_HUMAN Ras-related protein Rab-3D OS=Homo sapiens GN=RAB3D PE=1 SV=1	1	11	53	0	79.607	1.04	1.1169	1.1358	1.0465	1.2064	1.1175	1.1984	1.1482	1.176	1.6185	1.3009	1.5318	1.1254	0.89766	1.0586	1.2358	1.182	1.1298	1.081	1.0308	1.0534	1.6508	1.3562	1.5838	9.7705	8.9634	3.5243	17.149	14.125	10.071	30.696	4.6397	4.4877	11.183	20.784	6.6533	10.487	9.8905	9.1054	33.362	6.3552
O95721	Synaptosomal-associated protein 29	SNAP29	sp|O95721|SNP29_HUMAN Synaptosomal-associated protein 29 OS=Homo sapiens GN=SNAP29 PE=1 SV=1	1	6	27.1	0	12.177	NaN	NaN	NaN	NaN	NaN	NaN	0.69698	0.9373	0.55415	NaN	0.6471	0.66101	NaN	NaN	NaN	0.75477	0.85028	0.66994	NaN	NaN	NaN	NaN	0.63421	0.54147	NaN	NaN	NaN	NaN	NaN	NaN	16.512	49.027	10.052	NaN	13.881	9.3603	NaN	NaN	NaN	17.626	24.572
O95747	Serine/threonine-protein kinase OSR1	OXSR1	sp|O95747|OXSR1_HUMAN Serine/threonine-protein kinase OSR1 OS=Homo sapiens GN=OXSR1 PE=1 SV=1	1	16	36.1	0	178.89	1.0975	1.0346	1.0386	1.0876	0.86794	0.97972	0.99208	0.96893	0.92144	0.80306	0.92228	0.83954	1.0868	1.18	1.1026	0.92887	0.90128	0.95113	1.058	1.0474	0.91944	0.73603	0.89059	0.75257	20.726	16.444	18.032	5.0273	19.058	17.652	11.83	12.362	8.8717	9.5874	16.992	24.732	13.359	7.945	17.227	9.2477	18.312
O95758	Polypyrimidine tract-binding protein 3	PTBP3	sp|O95758|PTBP3_HUMAN Polypyrimidine tract-binding protein 3 OS=Homo sapiens GN=PTBP3 PE=1 SV=2	1	15	37.3	0	143.88	0.99776	0.96262	0.86026	1.0888	1.1243	0.89011	0.81596	0.91697	0.42846	0.78606	0.81896	0.79964	1.0554	1.1124	0.82329	1.0205	0.96636	1.3285	1.1321	1.1423	0.85723	0.90333	0.85721	0.9035	11.26	59.199	12.792	18.692	25.365	16.127	20.132	25.48	63.748	16.17	15.789	22.498	10.931	54.262	15.964	47.167	42.129
O95759;Q0IIM8	TBC1 domain family member 8	TBC1D8	sp|O95759|TBCD8_HUMAN TBC1 domain family member 8 OS=Homo sapiens GN=TBC1D8 PE=2 SV=3	2	22	24.6	0	54.116	1.6255	3.901	3.8444	2.0687	4.421	1.8366	1.2547	1.0468	1.2537	1.1358	1.2795	1.212	1.4018	4.1964	4.2119	1.1397	1.2424	1.139	2.2161	4.0104	1.8006	1.0247	1.1729	1.2215	45.465	41.975	16.177	79.529	35.533	46.049	44.196	20.134	29.647	22.337	9.1666	24.866	81.595	84.005	11.077	29.684	47.079
O95782	AP-2 complex subunit alpha-1	AP2A1	sp|O95782|AP2A1_HUMAN AP-2 complex subunit alpha-1 OS=Homo sapiens GN=AP2A1 PE=1 SV=3	1	48	51.6	0	323.31	1.3735	1.2716	1.2859	1.2582	1.2687	1.2956	1.5204	1.4624	1.4215	1.4356	1.543	1.5364	1.2444	1.1717	1.2018	1.4601	1.5036	1.4707	1.0798	1.0915	1.1077	1.1969	1.3142	1.2861	23.432	13.066	12.737	9.362	13.016	15.998	13.179	17.13	12.049	15.051	37.923	24.12	11.717	14.467	11.206	16.84	13.419
O95785	Protein Wiz	WIZ	sp|O95785|WIZ_HUMAN Protein Wiz OS=Homo sapiens GN=WIZ PE=1 SV=2	1	6	4.1	0	6.3844	0.52007	NaN	NaN	0.94622	NaN	NaN	0.84438	1.0899	0.43352	NaN	0.17052	NaN	0.56547	NaN	NaN	0.60294	1.3507	0.20455	0.25413	NaN	NaN	NaN	0.28434	NaN	53.931	NaN	NaN	51.49	NaN	NaN	153.74	99.989	165.17	NaN	13.779	NaN	51.015	NaN	NaN	68.81	116.56
O95793	Double-stranded RNA-binding protein Staufen homolog 1	STAU1	sp|O95793|STAU1_HUMAN Double-stranded RNA-binding protein Staufen homolog 1 OS=Homo sapiens GN=STAU1 PE=1 SV=2	1	17	33.4	0	48.691	1.0743	0.96801	0.96161	0.96813	0.96271	1.1081	0.75155	0.82924	0.72748	0.71953	0.71651	0.6222	0.97787	0.93154	1.0855	0.78854	0.83451	0.83258	0.84238	1.0236	1.0347	0.62713	0.6938	0.54249	4.2481	54.211	25.009	17.63	14.167	9.4149	18.615	15.261	7.5907	8.4312	11.773	19.089	9.9814	49.9	26.474	13.068	11.892
O95816	BAG family molecular chaperone regulator 2	BAG2	sp|O95816|BAG2_HUMAN BAG family molecular chaperone regulator 2 OS=Homo sapiens GN=BAG2 PE=1 SV=1	1	3	12.3	0	3.9985	NaN	NaN	1.9277	NaN	1.4579	NaN	NaN	NaN	NaN	NaN	NaN	NaN	NaN	NaN	1.5447	NaN	NaN	NaN	NaN	1.7006	NaN	NaN	NaN	NaN	NaN	NaN	25.219	NaN	16.898	NaN	NaN	NaN	NaN	NaN	NaN	NaN	NaN	NaN	28.008	NaN	NaN
O95817	BAG family molecular chaperone regulator 3	BAG3	sp|O95817|BAG3_HUMAN BAG family molecular chaperone regulator 3 OS=Homo sapiens GN=BAG3 PE=1 SV=3	1	19	44.2	0	56.779	NaN	NaN	NaN	NaN	NaN	NaN	0.2755	0.3003	0.33841	0.3099	0.26501	0.29802	NaN	NaN	NaN	0.24072	0.33547	0.29785	NaN	NaN	NaN	0.26192	0.25071	0.25987	NaN	NaN	NaN	NaN	NaN	NaN	12.107	11.803	13.227	15.15	17.202	13.668	NaN	NaN	NaN	46.212	24.552
O95819	Mitogen-activated protein kinase kinase kinase kinase 4	MAP4K4	sp|O95819|M4K4_HUMAN Mitogen-activated protein kinase kinase kinase kinase 4 OS=Homo sapiens GN=MAP4K4 PE=1 SV=2	1	9	7.2	0	4.9943	1.611	1.0707	1.3111	1.2294	0.99996	1.2503	0.97299	0.82405	1.0406	0.96245	1.0485	0.88704	1.1993	1.1825	1.198	0.97212	0.85423	0.96452	1.3526	1.0084	1.271	0.93779	0.97046	1.1099	13.085	26.54	15.695	55.929	23.817	7.3599	20.907	32.408	11.593	30.999	11.062	15.614	3.6008	24.691	34.878	5.0102	35.193
O95831	Apoptosis-inducing factor 1, mitochondrial	AIFM1	sp|O95831|AIFM1_HUMAN Apoptosis-inducing factor 1, mitochondrial OS=Homo sapiens GN=AIFM1 PE=1 SV=1	1	20	37.8	0	112.72	1.1604	1.1084	1.2703	1.1624	1.1504	1.0225	1.0368	1.1133	1.1782	1.2256	1.0661	1.2292	1.155	1.1083	1.1068	1.0471	1.2351	1.247	1.2321	1.2613	1.0697	1.1934	1.1699	1.1521	12.974	11.895	19.17	31.443	31.718	38.523	16.92	25.783	18.669	20.725	10.973	25.496	21.253	15.153	15.718	16.98	29.606
O95837;P19086	Guanine nucleotide-binding protein subunit alpha-14	GNA14	sp|O95837|GNA14_HUMAN Guanine nucleotide-binding protein subunit alpha-14 OS=Homo sapiens GN=GNA14 PE=1 SV=1	2	9	29.6	0	4.7136	NaN	NaN	NaN	NaN	NaN	NaN	1.3649	NaN	NaN	1.7323	NaN	NaN	NaN	NaN	NaN	1.5547	NaN	NaN	NaN	NaN	NaN	1.7283	NaN	NaN	NaN	NaN	NaN	NaN	NaN	NaN	43.599	NaN	NaN	13.084	NaN	NaN	NaN	NaN	NaN	60.117	NaN
O95864	Fatty acid desaturase 2	FADS2	sp|O95864|FADS2_HUMAN Fatty acid desaturase 2 OS=Homo sapiens GN=FADS2 PE=1 SV=1	1	11	27.5	0	53.344	1.9949	1.8202	1.7794	1.7055	1.8605	1.512	1.267	1.5219	1.3581	1.3491	1.3233	1.3205	1.8832	1.5489	1.5925	1.6543	1.4987	1.7188	1.7384	1.6681	1.5939	1.5647	1.3984	1.5671	14.916	10.663	15.724	11.461	15.462	24.625	11.368	18.195	3.6486	7.9096	7.5961	6.6274	18.995	12.129	9.901	14.738	21.775
O95870	Abhydrolase domain-containing protein 16A	ABHD16A	sp|O95870|ABHGA_HUMAN Protein ABHD16A OS=Homo sapiens GN=ABHD16A PE=1 SV=3	1	18	35.3	0	92.206	1.1437	1.4481	1.1916	1.1802	1.0806	1.1384	1.1289	1.088	1.2601	1.1207	0.97475	1.1716	0.9995	1.3202	1.0491	1.0913	1.1673	1.1767	1.1275	1.0673	0.99532	1.1186	1.0615	1.0951	17.111	16.818	9.6557	19.335	34.215	4.1971	9.5085	10.326	30.009	22.482	10.988	25.396	14.676	13.526	22.539	14.108	14.793
O95900	Probable tRNA pseudouridine synthase 2	TRUB2	sp|O95900|TRUB2_HUMAN Probable tRNA pseudouridine synthase 2 OS=Homo sapiens GN=TRUB2 PE=1 SV=1	1	10	30.8	0	18.624	NaN	NaN	NaN	1.2401	NaN	NaN	0.93775	1.2871	1.2864	1.0836	NaN	1.3375	NaN	NaN	NaN	0.85704	1.4875	0.87284	1.156	NaN	NaN	1.286	NaN	1.2979	NaN	NaN	NaN	11.709	NaN	NaN	24.373	19.511	7.7269	43.267	NaN	12.689	NaN	NaN	NaN	29.205	10.674
O95905	Protein SGT1	ECD	sp|O95905|ECD_HUMAN Protein ecdysoneless homolog OS=Homo sapiens GN=ECD PE=1 SV=1	1	17	28.3	0	25.001	1.6447	1.259	1.4244	2.7149	1.8068	2.4185	1.0098	1.1178	1.2057	0.97329	1.1492	0.83598	2.0167	1.3464	1.4638	0.98511	1.1683	1.1589	2.3281	4.4131	1.7703	0.95153	1.0473	0.93015	70.896	58.488	45.108	25.388	46.826	63.295	13.121	20.415	14.372	24.239	37.491	9.4655	84.075	57.698	45.691	18.555	20.451
O95926	Pre-mRNA-splicing factor SYF2	SYF2	sp|O95926|SYF2_HUMAN Pre-mRNA-splicing factor SYF2 OS=Homo sapiens GN=SYF2 PE=1 SV=1	1	1	11.5	0.0042445	2.1225	NaN	NaN	NaN	NaN	NaN	NaN	NaN	NaN	NaN	NaN	NaN	NaN	NaN	NaN	NaN	NaN	NaN	NaN	NaN	NaN	NaN	NaN	NaN	NaN	NaN	NaN	NaN	NaN	NaN	NaN	NaN	NaN	NaN	NaN	NaN	NaN	NaN	NaN	NaN	NaN	NaN
O95983	Methyl-CpG-binding domain protein 3	MBD3	sp|O95983|MBD3_HUMAN Methyl-CpG-binding domain protein 3 OS=Homo sapiens GN=MBD3 PE=1 SV=1	1	5	20.6	0	6.4856	NaN	NaN	NaN	NaN	NaN	NaN	0.43653	NaN	NaN	NaN	NaN	0.29898	NaN	NaN	NaN	0.42831	NaN	NaN	NaN	NaN	NaN	NaN	NaN	0.33284	NaN	NaN	NaN	NaN	NaN	NaN	2.4112	NaN	NaN	NaN	NaN	19.972	NaN	NaN	NaN	10.163	NaN
O96000	NADH dehydrogenase [ubiquinone] 1 beta subcomplex subunit 10	NDUFB10	sp|O96000|NDUBA_HUMAN NADH dehydrogenase [ubiquinone] 1 beta subcomplex subunit 10 OS=Homo sapiens GN=NDUFB10 PE=1 SV=3	1	5	33.1	0	13.906	NaN	0.78294	NaN	1.0694	0.73016	1.0049	NaN	NaN	NaN	NaN	NaN	NaN	NaN	1.0537	NaN	NaN	NaN	NaN	0.90952	1.2124	0.99102	NaN	NaN	NaN	NaN	11.357	NaN	11.016	16.612	5.8031	NaN	NaN	NaN	NaN	NaN	NaN	NaN	7.6828	NaN	NaN	NaN
O96005	Cleft lip and palate transmembrane protein 1	CLPTM1	sp|O96005|CLPT1_HUMAN Cleft lip and palate transmembrane protein 1 OS=Homo sapiens GN=CLPTM1 PE=1 SV=1	1	19	35.9	0	303.81	1.2296	1.1423	1.0831	1.2076	1.1196	1.1506	1.2286	1.2066	1.2643	1.3436	1.2766	1.3567	1.2367	1.034	0.9948	1.1151	1.2869	1.1882	1.0981	1.0554	1.0649	1.2721	1.2516	1.2292	27.599	15.631	13.387	12.826	21.056	16.847	15.558	12.716	9.9221	8.1146	7.3659	7.8043	19.532	19.804	26.227	11.943	23.315
O96008	Mitochondrial import receptor subunit TOM40 homolog	TOMM40	sp|O96008|TOM40_HUMAN Mitochondrial import receptor subunit TOM40 homolog OS=Homo sapiens GN=TOMM40 PE=1 SV=1	1	13	56.2	0	323.31	0.8515	0.98512	0.8086	0.73297	1.0254	0.88977	1.0832	0.96162	1.1315	1.349	1.2072	1.3212	0.89913	0.80664	0.84664	0.95506	1.0382	1.0747	0.81679	0.80099	0.99387	1.5351	1.1959	1.4947	11.959	9.2955	61.707	20.423	44.593	5.3026	3.6915	5.2975	10.113	16.036	9.1594	11.053	13.736	1.6468	72.796	6.2684	8.4944
O96011	Peroxisomal membrane protein 11B	PEX11B	sp|O96011|PX11B_HUMAN Peroxisomal membrane protein 11B OS=Homo sapiens GN=PEX11B PE=1 SV=1	1	10	43.2	0	45.706	0.74141	1.0534	0.96425	0.81507	0.90245	0.96091	1.0475	1.0823	1.0848	1.2448	1.1362	1.3617	0.79961	0.91088	0.83099	1.1641	1.1871	1.1307	0.80357	0.82774	0.89069	1.2991	1.1048	1.3718	28.237	10.591	10.373	5.4641	11.28	9.616	14.286	12.93	17.17	18.174	18.513	16.905	34.041	15.547	11.077	19.792	10.893
O96013;Q9P286;Q9NQU5	Serine/threonine-protein kinase PAK 4	PAK4	sp|O96013|PAK4_HUMAN Serine/threonine-protein kinase PAK 4 OS=Homo sapiens GN=PAK4 PE=1 SV=1	3	19	46.2	0	139.68	1.3356	1.205	1.3044	1.3055	1.1122	1.09	1.0448	1.0174	1.0116	0.94444	0.90741	0.91674	1.2346	1.3798	1.2208	1.0295	1.0896	1.0321	1.1569	1.2286	1.1736	0.86107	0.99359	0.89876	15.864	12.789	10.087	8.0747	15.378	32.389	11.913	11.037	16.372	20.85	13.39	21.662	10.281	7.0301	21.441	10.211	14.643
O96019;O94805	Actin-like protein 6A	ACTL6A	sp|O96019|ACL6A_HUMAN Actin-like protein 6A OS=Homo sapiens GN=ACTL6A PE=1 SV=1	2	9	27.7	0	52.228	1.1719	1.2457	1.4018	1.2847	1.3332	NaN	0.62692	0.52229	0.61144	0.49182	0.44269	0.49253	0.9063	1.3101	2.1288	0.53019	0.58346	0.60391	1.3807	1.332	NaN	0.56966	0.42183	0.52907	25.76	37.769	33.285	57.806	10.471	NaN	19.637	7.0156	39.421	11.631	19.113	4.4037	14.408	11.327	43.135	21.337	3.9525
P00338;Q6ZMR3;P07195	L-lactate dehydrogenase A chain	LDHA	sp|P00338|LDHA_HUMAN L-lactate dehydrogenase A chain OS=Homo sapiens GN=LDHA PE=1 SV=2	3	18	48.8	0	181.48	1.0237	0.95559	0.94196	0.67599	1.1111	1.025	0.85685	0.98179	0.89569	0.76516	0.98188	0.87152	1.204	0.92228	1.5656	1.023	1.0659	1.0592	0.70121	1.1885	1.0799	0.84201	0.97936	0.96437	22.397	29.664	9.2096	4.603	10.233	11.756	11.225	9.1525	6.0236	16.2	36.171	15.159	24.663	18.117	19.535	8.8805	9.0032
P00367	Glutamate dehydrogenase 1, mitochondrial	GLUD1	sp|P00367|DHE3_HUMAN Glutamate dehydrogenase 1, mitochondrial OS=Homo sapiens GN=GLUD1 PE=1 SV=2	1	18	37.1	0	67.488	0.90146	1.2484	1.132	0.90464	1.0437	1.0517	1.0236	1.1783	1.1728	1.2949	1.1096	1.3104	0.91315	0.99758	1.238	1.1215	1.1804	1.262	0.8885	0.76314	0.93706	1.2664	1.0253	1.3508	18.245	1.4771	23.132	79.479	14.196	32.082	13.646	33.352	19.848	18.15	14.426	34.318	27.66	5.4401	22.925	12.896	23.401
P00374;Q86XF0	Dihydrofolate reductase	DHFR	sp|P00374|DYR_HUMAN Dihydrofolate reductase OS=Homo sapiens GN=DHFR PE=1 SV=2	2	12	70.6	0	36.125	NaN	0.92126	0.92242	1.1961	0.76772	0.863	0.99753	1.0907	1.2434	0.92108	0.9944	0.90609	NaN	1.1821	1.0804	0.88782	1.0666	1.2352	1.1972	1.2727	0.85862	0.74306	0.96663	0.84496	NaN	10.617	13.062	12.257	11.873	5.4052	6.3131	10.213	12.624	17.764	15.756	13.699	NaN	10.179	8.9639	9.2723	11.505
P00387	NADH-cytochrome b5 reductase 3;NADH-cytochrome b5 reductase 3 membrane-bound form;NADH-cytochrome b5 reductase 3 soluble form	CYB5R3	sp|P00387|NB5R3_HUMAN NADH-cytochrome b5 reductase 3 OS=Homo sapiens GN=CYB5R3 PE=1 SV=3	1	3	16.9	0.0039852	2.1932	NaN	NaN	NaN	NaN	NaN	NaN	NaN	NaN	NaN	NaN	NaN	NaN	NaN	NaN	NaN	NaN	NaN	NaN	NaN	NaN	NaN	NaN	NaN	NaN	NaN	NaN	NaN	NaN	NaN	NaN	NaN	NaN	NaN	NaN	NaN	NaN	NaN	NaN	NaN	NaN	NaN
P00390	Glutathione reductase, mitochondrial	GSR	sp|P00390|GSHR_HUMAN Glutathione reductase, mitochondrial OS=Homo sapiens GN=GSR PE=1 SV=2	1	1	2.3	0.0017472	2.4558	NaN	NaN	NaN	NaN	NaN	NaN	NaN	NaN	NaN	NaN	NaN	NaN	NaN	NaN	NaN	NaN	NaN	NaN	NaN	NaN	NaN	NaN	NaN	NaN	NaN	NaN	NaN	NaN	NaN	NaN	NaN	NaN	NaN	NaN	NaN	NaN	NaN	NaN	NaN	NaN	NaN
P00403	Cytochrome c oxidase subunit 2	MT-CO2	sp|P00403|COX2_HUMAN Cytochrome c oxidase subunit 2 OS=Homo sapiens GN=MT-CO2 PE=1 SV=1	1	5	27.8	0	12.175	NaN	1.3776	1.0423	1.2458	NaN	1.1913	NaN	1.1553	NaN	1.4157	1.2283	NaN	NaN	0.9609	1.319	NaN	1.0697	NaN	1.1377	NaN	1.2219	1.1784	1.0014	NaN	NaN	11.639	11.905	7.8841	NaN	11.534	NaN	7.1335	NaN	24.292	34.158	NaN	NaN	12.441	14.255	NaN	5.0622
P00414	Cytochrome c oxidase subunit 3	MT-CO3	sp|P00414|COX3_HUMAN Cytochrome c oxidase subunit 3 OS=Homo sapiens GN=MT-CO3 PE=1 SV=2	1	2	9.6	0	7.019	NaN	NaN	NaN	NaN	NaN	NaN	1.2402	1.2949	1.3614	1.3992	1.7315	1.3557	NaN	NaN	NaN	1.4569	1.2117	1.2335	NaN	NaN	NaN	1.6149	1.3822	1.5253	NaN	NaN	NaN	NaN	NaN	NaN	9.3873	43.252	10.033	3.1204	32.442	28.82	NaN	NaN	NaN	13.018	33.929
P00491	Purine nucleoside phosphorylase	PNP	sp|P00491|PNPH_HUMAN Purine nucleoside phosphorylase OS=Homo sapiens GN=PNP PE=1 SV=2	1	2	11.4	0	5.3308	NaN	NaN	NaN	NaN	NaN	NaN	NaN	NaN	NaN	NaN	NaN	NaN	NaN	NaN	NaN	NaN	NaN	NaN	NaN	NaN	NaN	NaN	NaN	NaN	NaN	NaN	NaN	NaN	NaN	NaN	NaN	NaN	NaN	NaN	NaN	NaN	NaN	NaN	NaN	NaN	NaN
P00558	Phosphoglycerate kinase 1	PGK1	sp|P00558|PGK1_HUMAN Phosphoglycerate kinase 1 OS=Homo sapiens GN=PGK1 PE=1 SV=3	1	2	8.4	0	4.4877	NaN	NaN	NaN	NaN	NaN	1.0474	NaN	NaN	NaN	NaN	NaN	NaN	NaN	NaN	NaN	NaN	NaN	NaN	NaN	NaN	0.80725	NaN	NaN	NaN	NaN	NaN	NaN	NaN	NaN	16.015	NaN	NaN	NaN	NaN	NaN	NaN	NaN	NaN	NaN	NaN	NaN
P00568	Adenylate kinase isoenzyme 1	AK1	sp|P00568|KAD1_HUMAN Adenylate kinase isoenzyme 1 OS=Homo sapiens GN=AK1 PE=1 SV=3	1	5	25.8	0	6.5371	NaN	0.89011	NaN	0.68899	0.63157	0.73037	NaN	NaN	NaN	NaN	NaN	NaN	NaN	1.1569	NaN	NaN	NaN	NaN	0.53163	0.77189	0.66281	NaN	NaN	NaN	NaN	5.7227	NaN	21.176	2.421	75.007	NaN	NaN	NaN	NaN	NaN	NaN	NaN	10.48	NaN	NaN	NaN
P00846	ATP synthase subunit a	MT-ATP6	sp|P00846|ATP6_HUMAN ATP synthase subunit a OS=Homo sapiens GN=MT-ATP6 PE=1 SV=1	1	1	4.4	0	3.5266	0.87079	1.0052	NaN	0.88146	0.90752	NaN	0.98672	1.1862	NaN	1.4339	1.1146	1.2305	0.99191	0.81532	NaN	1.0955	1.1479	NaN	1.1274	0.90888	NaN	1.4579	1.1542	1.1713	25.533	47.496	NaN	36.706	23.122	NaN	23.569	21.515	NaN	17.323	17.676	7.7562	12.423	66.31	NaN	23.235	19.14
P00966	Argininosuccinate synthase	ASS1	sp|P00966|ASSY_HUMAN Argininosuccinate synthase OS=Homo sapiens GN=ASS1 PE=1 SV=2	1	21	48.3	0	113.21	1.424	1.5003	1.2822	1.0144	1.0051	0.87186	1.4293	1.5167	1.5325	1.3181	1.3878	1.3186	1.6094	1.3809	1.5883	1.6411	1.284	1.6796	1.3205	1.28	1.2533	1.2488	1.3785	1.2827	29.359	12.75	15.527	17.269	15.062	10.206	8.5731	13.084	13.051	21.023	11.297	24.356	25.497	13.451	15.14	9.7865	14.571
P00973	2-5-oligoadenylate synthase 1	OAS1	sp|P00973|OAS1_HUMAN 2-5-oligoadenylate synthase 1 OS=Homo sapiens GN=OAS1 PE=1 SV=4	1	1	4.8	0	3.8898	NaN	NaN	NaN	NaN	NaN	NaN	NaN	NaN	NaN	NaN	NaN	NaN	NaN	NaN	NaN	NaN	NaN	NaN	NaN	NaN	NaN	NaN	NaN	NaN	NaN	NaN	NaN	NaN	NaN	NaN	NaN	NaN	NaN	NaN	NaN	NaN	NaN	NaN	NaN	NaN	NaN
P01011	Alpha-1-antichymotrypsin;Alpha-1-antichymotrypsin His-Pro-less	SERPINA3	sp|P01011|AACT_HUMAN Alpha-1-antichymotrypsin OS=Homo sapiens GN=SERPINA3 PE=1 SV=2	1	3	7.3	0.0020284	2.3997	NaN	NaN	NaN	0.44091	NaN	NaN	1.3254	NaN	NaN	NaN	NaN	NaN	NaN	NaN	NaN	1.9814	NaN	NaN	0.6425	NaN	NaN	NaN	NaN	NaN	NaN	NaN	NaN	12.173	NaN	NaN	49.636	NaN	NaN	NaN	NaN	NaN	NaN	NaN	NaN	55.662	NaN
P01111;P01112;P01116	GTPase NRas	NRAS	sp|P01111|RASN_HUMAN GTPase NRas OS=Homo sapiens GN=NRAS PE=1 SV=1	3	7	42.9	0	13.766	NaN	0.93337	0.97619	0.84018	1.1898	1.0638	1.0702	1.0968	1.2174	1.8027	1.6509	1.6329	NaN	0.73278	0.8825	1.2951	1.0093	1.0161	0.9703	0.75275	1.0771	2.0005	1.1857	1.651	NaN	15.837	23.424	4.8876	6.5167	4.5578	41.232	14.194	10.985	39.175	14.462	7.5601	NaN	5.0124	21.755	46.913	19.995
P01834;A0A0U1RRF4;A0A087WWV8	Ig kappa chain C region	IGKC	sp|P01834|IGKC_HUMAN Ig kappa chain C region OS=Homo sapiens GN=IGKC PE=1 SV=1	3	5	65.1	0	43.338	NaN	NaN	NaN	0.025002	NaN	NaN	NaN	NaN	NaN	NaN	NaN	NaN	NaN	NaN	NaN	NaN	NaN	NaN	0.060227	NaN	NaN	NaN	NaN	NaN	NaN	NaN	NaN	61.634	NaN	NaN	NaN	NaN	NaN	NaN	NaN	NaN	NaN	NaN	NaN	NaN	NaN
P01857	Ig gamma-1 chain C region	IGHG1	sp|P01857|IGHG1_HUMAN Ig gamma-1 chain C region OS=Homo sapiens GN=IGHG1 PE=1 SV=1	1	12	57	0	23.357	NaN	0.088046	NaN	0.04364	NaN	NaN	NaN	NaN	NaN	NaN	NaN	NaN	NaN	NaN	NaN	NaN	NaN	NaN	0.066339	NaN	NaN	NaN	NaN	NaN	NaN	10.996	NaN	125.33	NaN	NaN	NaN	NaN	NaN	NaN	NaN	NaN	NaN	NaN	NaN	NaN	NaN
P01859	Ig gamma-2 chain C region	IGHG2	sp|P01859|IGHG2_HUMAN Ig gamma-2 chain C region OS=Homo sapiens GN=IGHG2 PE=1 SV=2	1	7	30.4	0	129.71	NaN	NaN	NaN	0.051312	NaN	NaN	NaN	NaN	NaN	NaN	NaN	NaN	NaN	NaN	NaN	NaN	NaN	NaN	0.084289	NaN	NaN	NaN	NaN	NaN	NaN	NaN	NaN	72.399	NaN	NaN	NaN	NaN	NaN	NaN	NaN	NaN	NaN	NaN	NaN	NaN	NaN
P01876;P01877	Ig alpha-1 chain C region;Ig alpha-2 chain C region	IGHA1;IGHA2	sp|P01876|IGHA1_HUMAN Ig alpha-1 chain C region OS=Homo sapiens GN=IGHA1 PE=1 SV=2;sp|P01877|IGHA2_HUMAN Ig alpha-2 chain C region OS=Homo sapiens GN=IGHA2 PE=1 SV=3	2	3	7.9	0	4.8982	NaN	NaN	NaN	0.093295	NaN	NaN	NaN	NaN	NaN	NaN	NaN	NaN	NaN	NaN	NaN	NaN	NaN	NaN	0.08901	NaN	NaN	NaN	NaN	NaN	NaN	NaN	NaN	39.957	NaN	NaN	NaN	NaN	NaN	NaN	NaN	NaN	NaN	NaN	NaN	NaN	NaN
P02545	Prelamin-A/C;Lamin-A/C	LMNA	sp|P02545|LMNA_HUMAN Prelamin-A/C OS=Homo sapiens GN=LMNA PE=1 SV=1	1	42	65.4	0	323.31	0.72003	0.70589	0.82787	0.54202	1.1565	0.79239	0.74228	0.59034	0.77389	0.82393	0.81623	0.75368	0.87018	0.72407	0.82652	0.72173	0.63934	0.79583	0.66161	0.8656	0.90413	0.99135	0.68534	0.83699	19.293	26.529	8.9398	15.726	27.488	19.483	21.43	20.117	14.705	15.738	14.649	17.939	10.467	28.004	26.209	13.567	14.833
P02751	Fibronectin;Anastellin;Ugl-Y1;Ugl-Y2;Ugl-Y3	FN1	sp|P02751|FINC_HUMAN Fibronectin OS=Homo sapiens GN=FN1 PE=1 SV=4	1	25	14	0	68.972	0.15193	0.3155	0.27721	0.24046	0.38384	0.22273	0.32945	NaN	0.27241	0.72768	1.4137	0.62365	0.19816	0.22628	0.20693	0.38474	NaN	0.26138	0.23153	0.21969	0.28038	0.77233	0.97666	0.73915	55.416	66.203	46.473	27.624	48.332	33.904	20.641	NaN	50.549	16.17	42.187	60.509	54.321	54.193	21.078	19.378	NaN
P02786	Transferrin receptor protein 1;Transferrin receptor protein 1, serum form	TFRC	sp|P02786|TFR1_HUMAN Transferrin receptor protein 1 OS=Homo sapiens GN=TFRC PE=1 SV=2	1	7	10.9	0	10.104	0.98906	NaN	1.0094	1.0651	1.1556	0.96992	1.0918	1.2201	0.85504	0.8985	1.1058	NaN	1.2153	NaN	1.2253	1.1646	0.89519	1.4493	1.2641	1.0124	0.97902	1.6397	1.2787	NaN	15.876	NaN	16.54	2.006	25.979	40.95	20.837	20.526	33.179	14.199	1.5544	NaN	26.252	NaN	21.811	24.767	23.927
P03372	Estrogen receptor	ESR1	sp|P03372|ESR1_HUMAN Estrogen receptor OS=Homo sapiens GN=ESR1 PE=1 SV=2	1	14	28.9	0	44.383	1.0436	1.0164	1.0283	0.77643	0.95616	0.64556	0.87762	0.98143	1.081	1.0098	0.90303	0.88626	0.98528	0.8822	1.0299	1.163	1.1471	1.4548	1.008	0.85774	0.71399	1.2118	1.0094	1.0691	54.429	10.636	2.937	7.3391	5.1364	12.792	80.202	7.6783	12.404	45.36	30.481	12.79	5.9144	17.755	3.0035	75.741	14.244
P03886	NADH-ubiquinone oxidoreductase chain 1	MT-ND1	sp|P03886|NU1M_HUMAN NADH-ubiquinone oxidoreductase chain 1 OS=Homo sapiens GN=MT-ND1 PE=1 SV=1	1	3	8.8	0	14.118	NaN	NaN	NaN	NaN	NaN	NaN	1.0758	1.1503	1.6474	1.5203	1.4726	1.3609	NaN	NaN	NaN	1.1276	1.2725	1.6952	NaN	NaN	NaN	1.6663	1.3649	1.5754	NaN	NaN	NaN	NaN	NaN	NaN	38.365	10.14	14.185	13.627	11.168	12.343	NaN	NaN	NaN	19.551	20.509
P03905	NADH-ubiquinone oxidoreductase chain 4	MT-ND4	sp|P03905|NU4M_HUMAN NADH-ubiquinone oxidoreductase chain 4 OS=Homo sapiens GN=MT-ND4 PE=1 SV=1	1	2	4.1	0	3.6336	NaN	0.54121	NaN	NaN	NaN	NaN	1.4207	1.2758	1.4856	1.5256	NaN	1.563	NaN	0.42585	NaN	1.316	1.2905	1.6882	NaN	NaN	NaN	1.6405	NaN	1.4138	NaN	5.4426	NaN	NaN	NaN	NaN	9.1021	34.879	6.116	22.343	NaN	3.03	NaN	2.2039	NaN	13.112	31.655
P04035	3-hydroxy-3-methylglutaryl-coenzyme A reductase	HMGCR	sp|P04035|HMDH_HUMAN 3-hydroxy-3-methylglutaryl-coenzyme A reductase OS=Homo sapiens GN=HMGCR PE=1 SV=1	1	7	9.9	0	9.757	0.94302	NaN	NaN	NaN	NaN	NaN	NaN	NaN	NaN	NaN	1.4096	NaN	1.0015	NaN	NaN	NaN	NaN	NaN	NaN	NaN	NaN	NaN	1.6124	NaN	13.927	NaN	NaN	NaN	NaN	NaN	NaN	NaN	NaN	NaN	71.393	NaN	9.8557	NaN	NaN	NaN	NaN
P04040	Catalase	CAT	sp|P04040|CATA_HUMAN Catalase OS=Homo sapiens GN=CAT PE=1 SV=3	1	12	24.7	0	21.253	NaN	NaN	0.80421	NaN	NaN	NaN	0.37964	0.40884	0.28989	0.41982	0.39049	0.35585	NaN	NaN	0.71743	0.40794	0.40566	0.65226	NaN	NaN	NaN	0.37929	0.45989	0.34126	NaN	NaN	19.367	NaN	NaN	NaN	73.956	12.526	46.08	18.504	24.771	18.802	NaN	NaN	14.144	17.521	34.245
P04049	RAF proto-oncogene serine/threonine-protein kinase	RAF1	sp|P04049|RAF1_HUMAN RAF proto-oncogene serine/threonine-protein kinase OS=Homo sapiens GN=RAF1 PE=1 SV=1	1	18	32.1	0	40.214	1.32	1.3102	1.4772	1.7794	NaN	1.6998	0.98832	1.0715	1.1368	1.0262	1.0121	0.88325	1.3453	1.6255	1.4019	0.76668	1.0976	1.2524	1.6324	NaN	1.4342	0.65819	0.85177	0.77637	24.271	18.502	34.917	17.356	NaN	14.621	40.995	26.389	13.903	19.161	52.715	15.228	20.259	2.9283	22.136	47.6	21.935
P04062	Glucosylceramidase	GBA	sp|P04062|GLCM_HUMAN Glucosylceramidase OS=Homo sapiens GN=GBA PE=1 SV=3	1	9	21.5	0	15.375	0.88205	0.92992	0.88019	0.68517	NaN	0.91516	0.991	1.1042	1.0229	1.0597	0.86536	0.91092	0.6136	0.75378	0.72795	0.86293	1.0544	1.0393	0.59791	NaN	0.93667	0.88592	0.8766	0.89415	11.357	22.69	13.455	22.386	NaN	19.515	22.192	23.984	4.4064	39.48	5.108	12.048	7.0365	9.89	29.872	8.217	38.383
P04075;P05062	Fructose-bisphosphate aldolase A	ALDOA	sp|P04075|ALDOA_HUMAN Fructose-bisphosphate aldolase A OS=Homo sapiens GN=ALDOA PE=1 SV=2	2	16	50.8	0	42.45	1.0731	0.84862	0.82064	0.52634	1.06	1.2617	0.56508	0.61872	0.59502	0.58964	0.72343	0.71072	1.3154	0.90081	1.2588	0.50526	0.73065	0.61645	0.40491	1.2043	0.92699	0.65052	0.6843	0.56105	33.287	62.829	56.418	116.17	31.963	14.801	44.782	16.791	18.97	4.809	25.621	9.8609	7.9016	51.698	58.394	22.946	11.039
P04083	Annexin A1	ANXA1	sp|P04083|ANXA1_HUMAN Annexin A1 OS=Homo sapiens GN=ANXA1 PE=1 SV=2	1	4	18.8	0	8.8313	NaN	NaN	NaN	0.082386	NaN	NaN	NaN	NaN	NaN	NaN	NaN	NaN	NaN	NaN	NaN	NaN	NaN	NaN	0.10974	NaN	NaN	NaN	NaN	NaN	NaN	NaN	NaN	26.395	NaN	NaN	NaN	NaN	NaN	NaN	NaN	NaN	NaN	NaN	NaN	NaN	NaN
P04114	Apolipoprotein B-100;Apolipoprotein B-48	APOB	sp|P04114|APOB_HUMAN Apolipoprotein B-100 OS=Homo sapiens GN=APOB PE=1 SV=2	1	9	2	0.00059259	2.6709	NaN	0.1432	NaN	NaN	NaN	NaN	NaN	0.17864	NaN	NaN	NaN	0.1628	NaN	0.032899	NaN	NaN	0.2691	NaN	NaN	NaN	NaN	NaN	NaN	0.46887	NaN	43.463	NaN	NaN	NaN	NaN	NaN	147.03	NaN	NaN	NaN	268.73	NaN	21.987	NaN	NaN	87.995
P04181	Ornithine aminotransferase, mitochondrial;Ornithine aminotransferase, hepatic form;Ornithine aminotransferase, renal form	OAT	sp|P04181|OAT_HUMAN Ornithine aminotransferase, mitochondrial OS=Homo sapiens GN=OAT PE=1 SV=1	1	29	77.7	0	323.31	0.95751	1.0074	1.0477	0.94726	1.0405	0.99267	0.95199	1.0337	0.99668	0.95173	1.0286	0.97091	0.9601	1.0024	0.93901	1.0777	1.0528	1.0547	0.97962	0.9236	1.0233	1.1732	0.99691	1.1016	19.007	15.083	15.58	20.611	9.4059	12.209	10.684	8.5372	13.807	13.849	9.4481	16.839	16.099	12.43	14.614	8.6685	13.522
P04183	Thymidine kinase, cytosolic	TK1	sp|P04183|KITH_HUMAN Thymidine kinase, cytosolic OS=Homo sapiens GN=TK1 PE=1 SV=2	1	12	55.1	0	28.187	NaN	0.84924	0.90159	0.9791	0.76627	0.87364	NaN	0.83984	NaN	0.71413	0.77036	0.72528	NaN	1.0195	0.92547	NaN	1.0364	NaN	0.78062	1.2531	0.84487	0.59843	0.85599	0.63165	NaN	19.758	4.5334	47.85	16.077	2.8848	NaN	3.193	NaN	9.5246	18.117	10.154	NaN	14.521	1.2697	NaN	23.007
P04206;P01623;P01622;P01620	Ig kappa chain V-III region GOL;Ig kappa chain V-III region WOL;Ig kappa chain V-III region Ti;Ig kappa chain V-III region SIE		sp|P04206|KV307_HUMAN Ig kappa chain V-III region GOL OS=Homo sapiens PE=1 SV=1;sp|P01623|KV305_HUMAN Ig kappa chain V-III region WOL OS=Homo sapiens PE=1 SV=1;sp|P01622|KV304_HUMAN Ig kappa chain V-III region Ti OS=Homo sapiens PE=1 SV=1;sp|P01620|KV302_H	4	1	16.5	0	3.8719	NaN	NaN	NaN	NaN	NaN	NaN	NaN	NaN	NaN	NaN	NaN	NaN	NaN	NaN	NaN	NaN	NaN	NaN	NaN	NaN	NaN	NaN	NaN	NaN	NaN	NaN	NaN	NaN	NaN	NaN	NaN	NaN	NaN	NaN	NaN	NaN	NaN	NaN	NaN	NaN	NaN
P04406	Glyceraldehyde-3-phosphate dehydrogenase	GAPDH	sp|P04406|G3P_HUMAN Glyceraldehyde-3-phosphate dehydrogenase OS=Homo sapiens GN=GAPDH PE=1 SV=3	1	19	63.3	0	323.31	0.82999	1.0178	0.8768	0.62518	1.4828	1.0145	1.2317	1.2345	1.3033	2.0191	1.9432	1.7411	0.79929	0.70776	1.0285	0.81673	0.95113	0.78098	0.6393	0.88119	0.85272	1.5199	1.4211	1.5664	11.129	24.643	20.177	14.508	18.598	14.388	9.9817	5.1645	4.5846	9.9248	7.9016	9.0245	7.973	15.463	14.673	7.407	5.4298
P04626;Q15303;Q02779;Q5TCX8;P80192;P00533	Receptor tyrosine-protein kinase erbB-2	ERBB2	sp|P04626|ERBB2_HUMAN Receptor tyrosine-protein kinase erbB-2 OS=Homo sapiens GN=ERBB2 PE=1 SV=1	6	7	6.3	0	6.8374	NaN	NaN	0.72944	0.90562	NaN	1.1068	1.1667	1.224	NaN	NaN	1.1444	1.7315	NaN	NaN	0.68446	1.2132	1.1333	NaN	0.84038	NaN	1.0394	NaN	1.2453	1.2649	NaN	NaN	35.397	31.064	NaN	24.197	8.8353	45.74	NaN	NaN	4.3428	34.843	NaN	NaN	28.814	41.53	26.337
P04792	Heat shock protein beta-1	HSPB1	sp|P04792|HSPB1_HUMAN Heat shock protein beta-1 OS=Homo sapiens GN=HSPB1 PE=1 SV=2	1	24	90.7	0	323.31	0.64218	0.63573	0.66368	0.60771	0.52916	0.60871	0.81421	0.81285	0.82181	0.70192	0.84425	0.81352	0.68254	0.70698	0.69625	0.87747	0.81719	0.88822	0.63304	0.71173	0.66041	0.86	0.87761	0.89204	8.9073	9.2788	8.832	6.9303	9.7231	7.288	9.2327	11.767	10.516	6.4726	5.066	6.9911	8.7346	6.8354	7.4748	6.6402	7.2422
P04818	Thymidylate synthase	TYMS	sp|P04818|TYSY_HUMAN Thymidylate synthase OS=Homo sapiens GN=TYMS PE=1 SV=3	1	6	24.3	0	14.366	0.95627	1.0326	0.90299	0.44862	0.50282	0.88778	0.87097	NaN	1.0737	1.0775	NaN	NaN	0.9587	0.97135	1.0523	1.1314	NaN	1.2651	0.91453	0.68983	0.9721	1.0394	NaN	NaN	30.975	2.8309	61.923	92.2	4.0121	23.153	22.438	NaN	15.492	53.057	NaN	NaN	15.598	6.6458	4.6278	11.908	NaN
P04843	Dolichyl-diphosphooligosaccharide--protein glycosyltransferase subunit 1	RPN1	sp|P04843|RPN1_HUMAN Dolichyl-diphosphooligosaccharide--protein glycosyltransferase subunit 1 OS=Homo sapiens GN=RPN1 PE=1 SV=1	1	39	67.4	0	323.31	1.0345	1.028	1.0482	0.98383	1.0273	1.0537	1.1736	1.1076	1.0892	1.0378	1.1256	1.0856	0.98125	0.99695	1.0253	1.1275	1.1441	1.0851	1.019	1.0058	1.0337	1.0098	1.1099	1.0568	9.5664	12.697	24.231	11.124	11.228	8.6834	8.1848	7.061	7.6158	20.056	8.9805	13.582	9.369	14.207	25.823	10.123	6.5684
P04844	Dolichyl-diphosphooligosaccharide--protein glycosyltransferase subunit 2	RPN2	sp|P04844|RPN2_HUMAN Dolichyl-diphosphooligosaccharide--protein glycosyltransferase subunit 2 OS=Homo sapiens GN=RPN2 PE=1 SV=3	1	25	49.4	0	323.31	0.92356	1.0375	0.93138	0.86707	0.98411	0.93424	1.0675	1.0659	1.0643	1.0863	1.0823	1.0968	0.9313	0.8973	0.87929	1.0747	1.0332	1.0514	0.95666	0.87276	0.96188	1.1446	1.0512	1.1493	9.6701	16.195	12.897	19.079	12.98	8.9233	7.8762	7.3095	10.605	10.369	8.2419	7.6388	9.775	22.521	13.727	6.0559	8.0775
P04899;P63096;P19087;P11488;P09471;A8MTJ3	Guanine nucleotide-binding protein G(i) subunit alpha-2;Guanine nucleotide-binding protein G(i) subunit alpha-1	GNAI2;GNAI1	sp|P04899|GNAI2_HUMAN Guanine nucleotide-binding protein G(i) subunit alpha-2 OS=Homo sapiens GN=GNAI2 PE=1 SV=3;sp|P63096|GNAI1_HUMAN Guanine nucleotide-binding protein G(i) subunit alpha-1 OS=Homo sapiens GN=GNAI1 PE=1 SV=2	6	14	48.5	0	51.277	1.1052	NaN	0.87838	1.02	1.241	1.0226	1.1679	1.0674	0.97824	0.98818	1.423	1.1868	0.95073	NaN	0.88222	1.2975	1.0727	1.1286	0.96252	0.90688	1.2952	0.98342	1.0112	1.1439	1.687	NaN	11.837	10.474	26.588	24.813	3.0587	11.444	34.238	10.421	35.766	4.6824	1.1269	NaN	10.608	11.255	8.3674
P05023;P13637;P20648	Sodium/potassium-transporting ATPase subunit alpha-1	ATP1A1	sp|P05023|AT1A1_HUMAN Sodium/potassium-transporting ATPase subunit alpha-1 OS=Homo sapiens GN=ATP1A1 PE=1 SV=1	3	51	49	0	323.31	1.0275	1.0666	1.0025	0.97276	1.0447	0.96649	1.1266	1.1362	1.1498	1.1991	1.2672	1.2427	0.98103	0.96043	0.90151	1.1571	1.1791	1.196	0.91482	0.98807	0.97102	1.214	1.2134	1.2903	16.382	14.958	18.045	13.123	12.693	9.7701	8.8996	12.144	16.746	15.909	13.2	26.402	18.721	17.115	20.935	8.0316	10.487
P05026	Sodium/potassium-transporting ATPase subunit beta-1	ATP1B1	sp|P05026|AT1B1_HUMAN Sodium/potassium-transporting ATPase subunit beta-1 OS=Homo sapiens GN=ATP1B1 PE=1 SV=1	1	2	8.3	0	4.0982	NaN	NaN	0.86259	0.78415	NaN	NaN	1.1358	1.1138	1.0331	1.1058	1.1581	1.2318	NaN	NaN	0.83719	1.1266	1.1371	1.1504	0.75055	NaN	NaN	1.2294	1.2603	1.2599	NaN	NaN	13.297	40.062	NaN	NaN	5.123	2.8292	13.362	15.348	6.5847	9.2012	NaN	NaN	13.441	5.1391	3.4399
P05089	Arginase-1	ARG1	sp|P05089|ARGI1_HUMAN Arginase-1 OS=Homo sapiens GN=ARG1 PE=1 SV=2	1	5	14	0.00030093	2.8167	NaN	0.78161	0.86997	0.6575	1.0004	0.85626	NaN	NaN	NaN	1.6808	1.6925	1.7355	NaN	0.69919	0.87884	NaN	NaN	NaN	0.53367	1.0522	0.80889	1.3577	1.4594	1.5651	NaN	38.757	39.092	83.639	17.746	17.426	NaN	NaN	NaN	56.427	42.178	59.306	NaN	33.168	48.343	NaN	NaN
P05091	Aldehyde dehydrogenase, mitochondrial	ALDH2	sp|P05091|ALDH2_HUMAN Aldehyde dehydrogenase, mitochondrial OS=Homo sapiens GN=ALDH2 PE=1 SV=2	1	2	3.9	0.00031201	3.3514	NaN	NaN	NaN	NaN	NaN	NaN	NaN	NaN	NaN	NaN	NaN	NaN	NaN	NaN	NaN	NaN	NaN	NaN	NaN	NaN	NaN	NaN	NaN	NaN	NaN	NaN	NaN	NaN	NaN	NaN	NaN	NaN	NaN	NaN	NaN	NaN	NaN	NaN	NaN	NaN	NaN
P05109	Protein S100-A8;Protein S100-A8, N-terminally processed	S100A8	sp|P05109|S10A8_HUMAN Protein S100-A8 OS=Homo sapiens GN=S100A8 PE=1 SV=1	1	5	47.3	0	23.367	NaN	0.084042	NaN	0.085223	0.10788	0.1457	NaN	0.090056	NaN	NaN	0.13853	NaN	NaN	0.077723	NaN	0.098249	0.1024	NaN	0.097803	NaN	0.13053	0.079801	NaN	0.12745	NaN	144.15	NaN	106.56	16.872	145.65	NaN	31.379	NaN	NaN	3.7429	NaN	NaN	130.21	NaN	42.056	0.878
P05141;Q9H0C2	ADP/ATP translocase 2;ADP/ATP translocase 2, N-terminally processed	SLC25A5	sp|P05141|ADT2_HUMAN ADP/ATP translocase 2 OS=Homo sapiens GN=SLC25A5 PE=1 SV=7	2	23	47	0	134.19	1.3411	1.5246	1.5059	1.349	1.5123	1.2797	1.2972	1.3921	1.4288	1.4289	1.4661	1.3472	1.3589	1.3034	1.3785	1.4399	1.3406	1.54	1.265	1.2906	1.3466	1.596	1.3563	1.781	24.695	9.3871	8.093	9.6745	9.0848	7.4619	3.6313	14.924	6.8753	10.559	13.54	24.328	17.358	12.528	9.1323	5.9117	13.152
P05165	Propionyl-CoA carboxylase alpha chain, mitochondrial	PCCA	sp|P05165|PCCA_HUMAN Propionyl-CoA carboxylase alpha chain, mitochondrial OS=Homo sapiens GN=PCCA PE=1 SV=4	1	56	72.3	0	323.31	0.68473	0.80056	0.72175	0.58261	0.77865	0.55756	0.77129	0.8143	0.77997	0.9247	0.95575	0.90494	0.59307	0.5819	0.61134	0.86074	0.79417	0.89832	0.66068	0.64618	0.64248	1.1701	0.96422	1.1948	6.7471	5.7865	5.7094	6.7718	9.1197	5.8486	5.2555	5.1119	5.4017	9.9977	15.965	7.2985	7.3186	12.872	6.9742	7.3393	4.9555
P05166	Propionyl-CoA carboxylase beta chain, mitochondrial	PCCB	sp|P05166|PCCB_HUMAN Propionyl-CoA carboxylase beta chain, mitochondrial OS=Homo sapiens GN=PCCB PE=1 SV=3	1	37	77.6	0	323.31	0.70095	0.78408	0.73481	0.58432	0.75955	0.5744	0.76362	0.81343	0.76672	0.94068	0.9232	0.87832	0.61769	0.57766	0.62505	0.83637	0.78874	0.88339	0.65504	0.65984	0.64701	1.215	0.94267	1.1429	11.922	6.9813	14.308	6.6021	7.4688	7.4941	8.9343	6.9603	3.9755	9.7903	13.419	6.9731	14.136	10.368	12.801	8.5037	4.8938
P05198	Eukaryotic translation initiation factor 2 subunit 1	EIF2S1	sp|P05198|IF2A_HUMAN Eukaryotic translation initiation factor 2 subunit 1 OS=Homo sapiens GN=EIF2S1 PE=1 SV=3	1	26	72.7	0	323.31	1.1908	1.0569	1.109	1.1709	0.93634	1.0798	0.98057	0.96012	0.94931	0.8296	0.94823	0.87521	1.058	1.1214	1.0893	0.94965	1.0246	0.99158	1.068	1.1198	1.0435	0.78183	0.94004	0.79968	31.23	13.742	23.906	6.1916	6.4298	15.938	7.7375	14.636	18.266	16.42	12.648	15.203	8.3553	12.334	21.474	12.949	25.749
P05387	60S acidic ribosomal protein P2	RPLP2	sp|P05387|RLA2_HUMAN 60S acidic ribosomal protein P2 OS=Homo sapiens GN=RPLP2 PE=1 SV=1	1	2	17.4	0.00029994	2.7855	NaN	NaN	NaN	0.33747	NaN	0.89736	NaN	NaN	NaN	NaN	NaN	NaN	NaN	NaN	NaN	NaN	NaN	NaN	0.27188	NaN	0.84372	NaN	NaN	NaN	NaN	NaN	NaN	6.5246	NaN	0.66199	NaN	NaN	NaN	NaN	NaN	NaN	NaN	NaN	NaN	NaN	NaN
P05388;Q8NHW5	60S acidic ribosomal protein P0;60S acidic ribosomal protein P0-like	RPLP0;RPLP0P6	sp|P05388|RLA0_HUMAN 60S acidic ribosomal protein P0 OS=Homo sapiens GN=RPLP0 PE=1 SV=1;sp|Q8NHW5|RLA0L_HUMAN 60S acidic ribosomal protein P0-like OS=Homo sapiens GN=RPLP0P6 PE=5 SV=1	2	11	47.6	0	80.089	0.89548	0.83113	0.87738	0.83785	0.77847	0.93156	0.9432	0.92255	0.94925	0.81565	0.92028	0.83088	0.82468	0.9301	1.0197	0.92564	0.94811	0.87929	0.78337	0.91389	0.86794	0.71596	0.89066	0.78283	8.3356	22.681	13.587	7.1051	26.029	20.802	12.411	8.4811	4.8481	11.893	7.9935	8.6694	15.298	13.042	12.756	6.0828	12.422
P05455	Lupus La protein	SSB	sp|P05455|LA_HUMAN Lupus La protein OS=Homo sapiens GN=SSB PE=1 SV=2	1	1	2.7	0.0014611	2.5138	NaN	NaN	NaN	NaN	NaN	NaN	NaN	NaN	NaN	NaN	NaN	NaN	NaN	NaN	NaN	NaN	NaN	NaN	NaN	NaN	NaN	NaN	NaN	NaN	NaN	NaN	NaN	NaN	NaN	NaN	NaN	NaN	NaN	NaN	NaN	NaN	NaN	NaN	NaN	NaN	NaN
P05556	Integrin beta-1	ITGB1	sp|P05556|ITB1_HUMAN Integrin beta-1 OS=Homo sapiens GN=ITGB1 PE=1 SV=2	1	5	7.4	0	4.7133	NaN	NaN	NaN	NaN	NaN	NaN	0.81329	0.73614	NaN	0.77659	NaN	0.87197	NaN	NaN	NaN	0.77747	0.77997	NaN	NaN	NaN	NaN	0.85023	NaN	0.74944	NaN	NaN	NaN	NaN	NaN	NaN	26.696	2.1573	NaN	21.354	NaN	0.97854	NaN	NaN	NaN	22.883	1.0739
P05783;CON__H-INV:HIT000015463	Keratin, type I cytoskeletal 18	KRT18	sp|P05783|K1C18_HUMAN Keratin, type I cytoskeletal 18 OS=Homo sapiens GN=KRT18 PE=1 SV=2	2	50	84.4	0	323.31	1.5381	1.5017	1.5324	1.2275	1.3778	1.4543	0.47158	0.47768	0.51622	0.47061	0.44836	0.46198	1.5712	1.3983	1.7258	0.51876	0.51473	0.55647	1.4025	1.4637	1.6017	0.53664	0.51544	0.48271	23.567	39.903	37.425	48.057	50.676	53.515	20.928	14.51	17.619	26.668	23.32	19.125	20.102	41.235	40.411	22.024	11.727
P06280	Alpha-galactosidase A	GLA	sp|P06280|AGAL_HUMAN Alpha-galactosidase A OS=Homo sapiens GN=GLA PE=1 SV=1	1	2	5.8	0.00031536	3.5045	NaN	NaN	NaN	NaN	NaN	NaN	NaN	NaN	0.70129	NaN	NaN	NaN	NaN	NaN	NaN	NaN	NaN	0.77093	NaN	NaN	NaN	NaN	NaN	NaN	NaN	NaN	NaN	NaN	NaN	NaN	NaN	NaN	8.381	NaN	NaN	NaN	NaN	NaN	NaN	NaN	NaN
P06400	Retinoblastoma-associated protein	RB1	sp|P06400|RB_HUMAN Retinoblastoma-associated protein OS=Homo sapiens GN=RB1 PE=1 SV=2	1	19	22.3	0	75.966	1.0804	1.2711	1.223	2.1198	1.1129	1.2673	0.87472	0.89748	1.0011	0.89145	0.8173	0.74652	1.1074	1.6205	1.0857	0.9012	0.97383	0.99381	2.1306	1.4532	1.1616	0.78248	0.89494	0.71764	43.186	11.235	26.037	54.682	4.4063	27.597	42.395	24.371	22.398	26.972	11.99	14.556	82.93	27.598	38.187	33.239	23.464
P06454	Prothymosin alpha;Prothymosin alpha, N-terminally processed;Thymosin alpha-1	PTMA	sp|P06454|PTMA_HUMAN Prothymosin alpha OS=Homo sapiens GN=PTMA PE=1 SV=2	1	1	12.6	0.00088158	2.5845	NaN	NaN	NaN	NaN	NaN	NaN	NaN	NaN	NaN	NaN	NaN	NaN	NaN	NaN	NaN	NaN	NaN	NaN	NaN	NaN	NaN	NaN	NaN	NaN	NaN	NaN	NaN	NaN	NaN	NaN	NaN	NaN	NaN	NaN	NaN	NaN	NaN	NaN	NaN	NaN	NaN
P06493;Q00534;Q96Q40;O94921	Cyclin-dependent kinase 1	CDK1	sp|P06493|CDK1_HUMAN Cyclin-dependent kinase 1 OS=Homo sapiens GN=CDK1 PE=1 SV=3	4	22	80.1	0	238.5	1.1793	1.1258	1.1366	1.2068	0.94638	1.051	0.98994	1.1694	1.1199	0.888	1.0329	0.87458	1.1282	1.1399	1.2128	1.0384	1.0559	1.1063	1.1903	1.0973	1.089	0.87314	0.95424	0.91421	16.536	10.392	11.702	10.367	8.0358	7.1362	15.77	16.512	30.942	8.805	7.9407	23.225	11.039	6.8772	11.628	25.27	9.4163
P06576	ATP synthase subunit beta, mitochondrial	ATP5B	sp|P06576|ATPB_HUMAN ATP synthase subunit beta, mitochondrial OS=Homo sapiens GN=ATP5B PE=1 SV=3	1	30	75.4	0	323.31	0.97797	1.0679	1.0335	0.90161	1.1051	0.93317	0.98788	1.0481	1.1041	1.1268	1.1115	1.1346	1.0283	0.90438	0.97474	1.095	1.0843	1.1462	0.9921	0.93294	1.0073	1.3115	1.0396	1.2492	10.395	9.1206	8.9217	6.5116	6.6537	12.957	5.0448	5.6523	7.5763	12.037	6.806	32.494	11.233	24.505	5.9172	9.2148	16.179
P06702	Protein S100-A9	S100A9	sp|P06702|S10A9_HUMAN Protein S100-A9 OS=Homo sapiens GN=S100A9 PE=1 SV=1	1	5	44.7	0	17.743	NaN	0.049819	NaN	0.070567	NaN	NaN	NaN	NaN	NaN	NaN	0.25205	NaN	NaN	0.056461	NaN	NaN	NaN	NaN	0.1194	NaN	NaN	NaN	0.19811	NaN	NaN	87.951	NaN	143.8	NaN	NaN	NaN	NaN	NaN	NaN	94.997	NaN	NaN	153.37	NaN	NaN	NaN
P06730	Eukaryotic translation initiation factor 4E	EIF4E	sp|P06730|IF4E_HUMAN Eukaryotic translation initiation factor 4E OS=Homo sapiens GN=EIF4E PE=1 SV=2	1	8	42.9	0	86.007	0.96254	0.87749	0.90083	0.91543	0.7766	0.9177	0.92075	0.99777	0.8395	0.83557	0.97387	0.87323	0.8604	0.88141	0.85765	0.90326	0.93014	0.80426	0.8823	0.89764	0.87277	0.84044	0.91088	0.78735	23.956	11.377	9.7287	10.786	25.317	8.1292	5.1462	9.1339	7.2922	10.761	27.1	2.5657	19.532	15.529	14.273	4.7397	11.522
P06733;P13929;P09104	Alpha-enolase	ENO1	sp|P06733|ENOA_HUMAN Alpha-enolase OS=Homo sapiens GN=ENO1 PE=1 SV=2	3	21	55.1	0	323.31	0.8577	0.91028	0.88766	0.62472	1.2408	1.1173	0.83807	0.83676	0.7979	0.70959	0.84388	0.77346	1.268	0.87402	1.196	0.9682	0.88827	0.92379	0.79216	1.0949	1.2932	0.78716	0.77669	0.90403	15.592	18.055	19.999	14.303	17.865	16.512	5.4773	14.812	10.368	13.408	10.147	6.9193	16.972	14.47	24.346	6.1639	10.603
P06744;Q8N196	Glucose-6-phosphate isomerase	GPI	sp|P06744|G6PI_HUMAN Glucose-6-phosphate isomerase OS=Homo sapiens GN=GPI PE=1 SV=4	2	4	7.9	0.00030534	3.0175	0.9344	NaN	NaN	NaN	NaN	1.0426	NaN	NaN	NaN	NaN	NaN	NaN	1.1829	NaN	NaN	NaN	NaN	NaN	NaN	NaN	0.9555	NaN	NaN	NaN	1.9331	NaN	NaN	NaN	NaN	7.6721	NaN	NaN	NaN	NaN	NaN	NaN	14.965	NaN	NaN	NaN	NaN
P06748	Nucleophosmin	NPM1	sp|P06748|NPM_HUMAN Nucleophosmin OS=Homo sapiens GN=NPM1 PE=1 SV=2	1	13	47.3	0	323.31	1.0677	1.1483	0.97182	1.0583	1.4065	1.0758	0.2094	0.21268	0.22158	0.26205	0.24372	0.26152	1.2603	1.0443	1.2316	0.21394	0.22454	0.2368	1.0318	1.0219	0.93187	0.29755	0.26274	0.22865	16.264	25.432	41.362	22.333	6.0964	11.23	33.558	21.624	7.0802	15.859	80.865	43.384	17.522	19.121	36.166	23.256	35.542
P07197	Neurofilament medium polypeptide	NEFM	sp|P07197|NFM_HUMAN Neurofilament medium polypeptide OS=Homo sapiens GN=NEFM PE=1 SV=3	1	3	2.2	0	3.5989	0.81459	1.3329	1.426	1.4622	1.2957	1.3871	0.4727	0.58716	0.63251	0.52304	0.46237	0.48044	0.85463	1.2104	1.5578	0.54272	0.60179	0.66051	1.6113	1.3835	1.5468	0.56209	0.53913	0.50515	73.427	5.7747	5.7258	34.218	23.916	21.476	11.882	39.99	22.353	26.736	21.054	22.959	75.339	9.3987	5.5705	15.421	44.848
P07305	Histone H1.0;Histone H1.0, N-terminally processed	H1F0	sp|P07305|H10_HUMAN Histone H1.0 OS=Homo sapiens GN=H1F0 PE=1 SV=3	1	7	28.4	0	24.245	1.2062	NaN	NaN	1.2702	1.4831	1.0421	0.51798	0.48008	0.67201	0.56512	0.40278	0.38709	1.6345	NaN	NaN	0.52752	0.62026	0.77963	1.2341	1.4567	1.2175	0.6268	0.45482	0.39723	23.051	NaN	NaN	7.8592	13.418	13.63	4.3916	14.645	20.99	19.965	1.8464	11.231	17.974	NaN	NaN	10.035	12.457
P07339;H7C469	Cathepsin D;Cathepsin D light chain;Cathepsin D heavy chain	CTSD	sp|P07339|CATD_HUMAN Cathepsin D OS=Homo sapiens GN=CTSD PE=1 SV=1	2	17	49	0	231.81	0.80431	0.64712	0.67133	0.80279	0.5612	0.74375	0.79131	0.78238	0.74158	0.70276	0.78533	0.75651	0.85103	0.97048	0.95152	0.78925	0.7579	0.77495	0.86284	1.0234	0.90556	0.76254	0.73667	0.76237	13.947	9.3828	10.895	9.7673	7.7918	7.2594	5.4872	10.995	18.908	13.739	9.3686	5.0228	14.353	9.0933	7.7906	5.1676	6.481
P07355;A6NMY6	Annexin A2;Putative annexin A2-like protein	ANXA2;ANXA2P2	sp|P07355|ANXA2_HUMAN Annexin A2 OS=Homo sapiens GN=ANXA2 PE=1 SV=2;sp|A6NMY6|AXA2L_HUMAN Putative annexin A2-like protein OS=Homo sapiens GN=ANXA2P2 PE=5 SV=2	2	28	67	0	323.31	0.93074	0.73658	0.89697	0.75451	0.68706	0.96299	0.92269	0.92853	0.71336	0.70403	0.81297	0.68077	0.84582	0.73243	0.84011	0.92515	0.7618	0.8	0.67636	0.80405	0.77374	0.56236	0.70326	0.65573	7.2275	15.798	10.849	15.406	18.517	10.046	14.171	16.076	17.318	13.286	13.246	20.763	9.0413	18.509	17.064	12.846	51.405
P07384	Calpain-1 catalytic subunit	CAPN1	sp|P07384|CAN1_HUMAN Calpain-1 catalytic subunit OS=Homo sapiens GN=CAPN1 PE=1 SV=1	1	18	26.5	0	51.976	1.0466	0.78471	NaN	0.87048	0.66188	1.0452	0.44466	0.50984	0.46921	0.3836	0.41505	0.39435	0.95795	0.96529	NaN	0.43876	0.51998	0.47901	0.87798	0.96488	0.81231	0.39595	0.37924	0.40799	52.02	41.119	NaN	14.991	17.685	11.799	12.914	13.377	21.018	12.096	5.0906	10.148	43.181	23.427	NaN	16.537	12.751
P07437	Tubulin beta chain	TUBB	sp|P07437|TBB5_HUMAN Tubulin beta chain OS=Homo sapiens GN=TUBB PE=1 SV=2	1	24	61.9	0	217.26	1.0712	0.88961	1.0001	1.1036	0.80927	0.94494	0.94979	0.9076	1.0284	0.74747	0.79699	0.80722	1.0272	1.0961	1.061	0.85819	1.0161	0.90297	1.0006	1.1746	0.92082	0.69824	0.87819	0.70689	1.7478	17.649	7.3113	7.4037	13.813	9.1062	7.8159	4.4202	7.9594	6.6436	4.6346	11.43	6.3373	25.082	8.661	14.342	6.4728
P07737	Profilin-1	PFN1	sp|P07737|PROF1_HUMAN Profilin-1 OS=Homo sapiens GN=PFN1 PE=1 SV=2	1	2	21.4	0.00031328	3.3817	NaN	NaN	NaN	NaN	NaN	NaN	NaN	NaN	NaN	NaN	NaN	NaN	NaN	NaN	NaN	NaN	NaN	NaN	NaN	NaN	NaN	NaN	NaN	NaN	NaN	NaN	NaN	NaN	NaN	NaN	NaN	NaN	NaN	NaN	NaN	NaN	NaN	NaN	NaN	NaN	NaN
P07741	Adenine phosphoribosyltransferase	APRT	sp|P07741|APT_HUMAN Adenine phosphoribosyltransferase OS=Homo sapiens GN=APRT PE=1 SV=2	1	12	78.9	0	65.92	0.89175	0.78963	0.82936	0.82763	0.79334	0.90444	0.93397	0.81596	0.76198	0.89094	0.9856	0.9	0.93281	0.74472	0.89037	0.88507	0.91661	0.75751	0.78558	0.86753	0.89808	0.88174	0.89519	0.87115	9.4312	14.545	7.3243	2.8709	14.129	2.7918	108.36	4.2382	1.98	5.488	7.7739	15.475	9.7557	14.2	15.958	6.0068	19.437
P07814	Bifunctional glutamate/proline--tRNA ligase;Glutamate--tRNA ligase;Proline--tRNA ligase	EPRS	sp|P07814|SYEP_HUMAN Bifunctional glutamate/proline--tRNA ligase OS=Homo sapiens GN=EPRS PE=1 SV=5	1	88	64	0	323.31	1.2227	1.1711	1.0877	1.2599	1.1467	1.3228	0.93475	0.85608	2.0705	0.80349	0.74756	0.76396	1.121	1.1911	1.0872	0.94612	0.91881	1.2956	1.2185	1.2638	1.1573	0.73071	0.75114	0.68422	18.345	20.674	29.128	15.083	20.704	23.2	36.641	36.312	45.877	30.859	24.185	23.422	26.247	21.094	28.588	32.73	35.229
P07858	Cathepsin B;Cathepsin B light chain;Cathepsin B heavy chain	CTSB	sp|P07858|CATB_HUMAN Cathepsin B OS=Homo sapiens GN=CTSB PE=1 SV=3	1	5	18.3	0	11.533	NaN	0.81003	NaN	0.7939	0.75515	0.88786	0.87438	1.0173	0.93282	1.1191	0.89379	1.0591	NaN	0.71658	NaN	0.91653	1.037	0.88261	0.51587	0.90231	0.60663	0.7178	0.82833	0.87146	NaN	27.288	NaN	19.441	36.235	36.093	10.73	16.315	0.66952	23.512	11.393	7.0022	NaN	7.1706	NaN	11.535	37.271
P07900;Q58FG0;Q14568	Heat shock protein HSP 90-alpha	HSP90AA1	sp|P07900|HS90A_HUMAN Heat shock protein HSP 90-alpha OS=Homo sapiens GN=HSP90AA1 PE=1 SV=5	3	51	58.2	0	323.31	0.90993	0.92125	0.89564	0.79095	0.84154	0.87863	0.98046	0.96844	0.88158	0.90174	1.0283	0.93227	0.87148	0.88833	0.99027	0.96172	0.92149	0.88657	0.85974	0.87701	0.93554	0.81647	0.91771	0.87437	11.574	7.7803	19.976	12.706	11.591	18.334	18.166	12.636	13.855	12.951	7.124	11.034	15.167	9.8435	8.8063	10.343	10.477
P07910;P0DMR1;O60812;B7ZW38;B2RXH8;Q86SE5	Heterogeneous nuclear ribonucleoproteins C1/C2	HNRNPC	sp|P07910|HNRPC_HUMAN Heterogeneous nuclear ribonucleoproteins C1/C2 OS=Homo sapiens GN=HNRNPC PE=1 SV=4	6	17	45.4	0	123.34	1.316	0.9284	1.1752	1.4097	0.88609	0.85878	0.57869	0.4831	0.5493	0.30867	0.38062	0.2654	0.99566	1.7595	1.1107	0.6871	0.76599	0.87205	1.3274	1.6098	0.97928	0.37863	0.46216	0.30582	23.807	21.869	15.363	13.137	24.56	35.892	15.19	17.183	4.314	13.999	7.7353	5.0292	24.356	31.817	13.291	9.5834	14.344
P07948;P08631	Tyrosine-protein kinase Lyn;Tyrosine-protein kinase HCK	LYN;HCK	sp|P07948|LYN_HUMAN Tyrosine-protein kinase Lyn OS=Homo sapiens GN=LYN PE=1 SV=3;sp|P08631|HCK_HUMAN Tyrosine-protein kinase HCK OS=Homo sapiens GN=HCK PE=1 SV=5	2	3	5.7	0.00088287	2.5947	0.98667	1.2895	NaN	1.1308	NaN	1.1229	1.1196	NaN	NaN	NaN	NaN	NaN	0.98828	1.1431	NaN	1.1823	NaN	NaN	1.0789	NaN	1.2143	NaN	NaN	NaN	11.08	14.068	NaN	22.718	NaN	10.259	2.3059	NaN	NaN	NaN	NaN	NaN	25.168	54.243	NaN	0.87024	NaN
P07949	Proto-oncogene tyrosine-protein kinase receptor Ret;Soluble RET kinase fragment;Extracellular cell-membrane anchored RET cadherin 120 kDa fragment	RET	sp|P07949|RET_HUMAN Proto-oncogene tyrosine-protein kinase receptor Ret OS=Homo sapiens GN=RET PE=1 SV=3	1	3	3.2	0.0003046	2.9776	NaN	NaN	NaN	1.0124	NaN	NaN	NaN	NaN	NaN	NaN	NaN	NaN	NaN	NaN	NaN	NaN	NaN	NaN	1.0746	NaN	NaN	NaN	NaN	NaN	NaN	NaN	NaN	17.55	NaN	NaN	NaN	NaN	NaN	NaN	NaN	NaN	NaN	NaN	NaN	NaN	NaN
P07954	Fumarate hydratase, mitochondrial	FH	sp|P07954|FUMH_HUMAN Fumarate hydratase, mitochondrial OS=Homo sapiens GN=FH PE=1 SV=3	1	22	57.1	0	153.96	0.80517	0.88387	0.88716	0.81281	1.0234	0.95148	0.90101	0.88491	0.84255	1.1995	1.019	1.0581	0.85122	0.68587	0.8469	0.93929	0.94862	0.87679	0.83495	0.85742	0.95405	1.1082	0.93391	1.0523	12.091	11.865	9.0014	17.264	20.436	13.765	18.625	19.609	38.996	15.47	23.827	14.883	9.8509	15.165	4.1371	12.931	17.951
P08133	Annexin A6	ANXA6	sp|P08133|ANXA6_HUMAN Annexin A6 OS=Homo sapiens GN=ANXA6 PE=1 SV=3	1	39	56.3	0	323.31	0.93807	0.8025	1.1322	0.68599	0.72323	0.82895	1.1361	1.0395	0.86433	0.69811	1.1087	0.85813	0.67585	0.54767	0.57104	1.465	1.0842	1.2765	0.54319	0.67044	0.58893	0.6075	1.2378	1.0164	16.396	18.918	12.181	6.7813	16.844	17.768	10.317	12.592	13.4	3.7127	19.203	13.761	11.638	23.573	17	10.225	13.513
P08134;U3KQV3;P62745	Rho-related GTP-binding protein RhoC	RHOC	sp|P08134|RHOC_HUMAN Rho-related GTP-binding protein RhoC OS=Homo sapiens GN=RHOC PE=1 SV=1	3	10	53.9	0	27.388	0.70053	1.0003	0.93539	1.0092	1.0008	1.0037	1.1572	1.1682	1.1055	1.3765	1.4275	1.3908	1.0092	0.894	0.99705	1.2018	1.0497	1.1706	0.90316	0.94271	1.0163	1.404	1.2402	1.542	21.176	10.99	21.104	9.9581	2.1994	13.861	16.888	11.311	7.9486	3.7716	2.4409	31.729	14.007	10.355	14.293	7.3929	6.8858
P08195	4F2 cell-surface antigen heavy chain	SLC3A2	sp|P08195|4F2_HUMAN 4F2 cell-surface antigen heavy chain OS=Homo sapiens GN=SLC3A2 PE=1 SV=3	1	28	47.5	0	323.31	1.1124	1.1291	1.1803	1.0692	1.2872	1.1781	0.98352	0.93142	1.0476	1.4441	1.1945	1.3763	1.046	1.0774	0.98327	0.87661	1.0362	0.9156	0.91955	0.98795	0.97372	1.0928	0.93071	1.0955	10.966	11.678	12.974	10.156	14.647	12.12	14.089	6.9759	15.798	17.577	13.109	12.317	9.6686	12.1	12.093	15.332	9.1394
P08237	ATP-dependent 6-phosphofructokinase, muscle type	PFKM	sp|P08237|PFKAM_HUMAN ATP-dependent 6-phosphofructokinase, muscle type OS=Homo sapiens GN=PFKM PE=1 SV=2	1	32	49.4	0	274.34	1.0262	0.93233	0.91354	0.92511	0.83273	0.97609	0.95944	0.84316	0.96064	0.90273	0.87171	0.88037	0.96921	0.94023	0.86341	0.93853	0.97446	0.92927	0.863	0.94095	0.85382	0.81187	0.88803	0.87526	18.265	32.619	13.333	8.3005	12.791	8.5639	6.3522	11.765	15.27	9.5767	11.023	15.526	21.773	22.627	8.6355	8.4193	12.102
P08238;Q58FF7	Heat shock protein HSP 90-beta	HSP90AB1	sp|P08238|HS90B_HUMAN Heat shock protein HSP 90-beta OS=Homo sapiens GN=HSP90AB1 PE=1 SV=4	2	57	69.6	0	323.31	0.94149	0.85486	0.90079	0.86476	0.77426	0.88578	0.95362	0.92978	0.86501	0.7838	0.93725	0.84809	0.86706	0.89946	0.93204	0.90897	0.9435	0.88962	0.87967	0.93149	0.88154	0.73315	0.93618	0.78899	7.4745	16.749	10.488	10.451	11.232	7.989	11.408	7.0228	11.009	12.549	14.331	9.1733	6.6786	21.397	10.49	9.0269	6.2996
P08240	Signal recognition particle receptor subunit alpha	SRPR	sp|P08240|SRPRA_HUMAN Signal recognition particle receptor subunit alpha OS=Homo sapiens GN=SRPRA PE=1 SV=2	1	23	38.2	0	254.38	1.2163	1.2278	1.285	1.2138	1.3119	1.2882	1.1968	1.2005	1.2563	1.4105	1.2025	1.2562	1.1482	1.2255	1.1502	1.097	1.1756	1.1731	1.1493	1.2587	1.2158	1.2871	1.2184	1.2324	17.778	16.071	11.562	10.969	12.842	13.691	11.178	13.704	10.065	22.907	8.0083	14.602	16.872	7.9363	7.9858	10.05	8.15
P08243	Asparagine synthetase [glutamine-hydrolyzing]	ASNS	sp|P08243|ASNS_HUMAN Asparagine synthetase [glutamine-hydrolyzing] OS=Homo sapiens GN=ASNS PE=1 SV=4	1	22	44.6	0	74.891	1.1222	1.094	1.0803	1.1945	0.99347	1.1668	0.96096	0.93145	0.90237	0.90487	0.88596	0.79241	1.0697	1.1812	1.0844	0.82603	0.95472	0.81989	0.99221	1.1491	1.0796	0.7981	0.86008	0.77222	25.149	17.643	18.649	14.151	25.833	15.064	14.378	15.462	12.568	27.085	16.342	12.812	16.034	13.542	18.629	9.8597	10.839
P08397	Porphobilinogen deaminase	HMBS	sp|P08397|HEM3_HUMAN Porphobilinogen deaminase OS=Homo sapiens GN=HMBS PE=1 SV=2	1	7	21.1	0	13.131	NaN	NaN	NaN	NaN	NaN	NaN	1.0236	1.2244	1.127	0.86839	NaN	0.93073	NaN	NaN	NaN	1.0578	1.0317	1.0923	NaN	NaN	NaN	1.0738	NaN	1.0573	NaN	NaN	NaN	NaN	NaN	NaN	11.505	11.982	8.5578	5.7345	NaN	5.1881	NaN	NaN	NaN	6.7777	26.703
P08559;P29803	Pyruvate dehydrogenase E1 component subunit alpha, somatic form, mitochondrial	PDHA1	sp|P08559|ODPA_HUMAN Pyruvate dehydrogenase E1 component subunit alpha, somatic form, mitochondrial OS=Homo sapiens GN=PDHA1 PE=1 SV=3	2	21	46.9	0	86.778	1.0484	1.0174	1.0975	0.87965	1.2732	0.98748	1.1018	1.0607	1.0664	1.2571	1.2643	1.1352	1.2068	0.85258	1.1525	1.2935	1.0261	1.2516	1.0418	1.1207	1.2317	1.5023	1.1695	1.3667	10.761	36.079	17.872	15.081	17.122	23.177	14.194	38.154	13.092	12.389	17.438	27.92	17.058	31.269	24.268	21.624	19.806
P08574	Cytochrome c1, heme protein, mitochondrial	CYC1	sp|P08574|CY1_HUMAN Cytochrome c1, heme protein, mitochondrial OS=Homo sapiens GN=CYC1 PE=1 SV=3	1	1	3.7	0	4.3079	NaN	NaN	NaN	NaN	NaN	NaN	NaN	NaN	NaN	NaN	NaN	NaN	NaN	NaN	NaN	NaN	NaN	NaN	NaN	NaN	NaN	NaN	NaN	NaN	NaN	NaN	NaN	NaN	NaN	NaN	NaN	NaN	NaN	NaN	NaN	NaN	NaN	NaN	NaN	NaN	NaN
P08579;P09012	U2 small nuclear ribonucleoprotein B	SNRPB2	sp|P08579|RU2B_HUMAN U2 small nuclear ribonucleoprotein B OS=Homo sapiens GN=SNRPB2 PE=1 SV=1	2	3	12.4	0.00059365	2.6881	NaN	NaN	1.0402	0.85957	0.98399	1.0162	NaN	NaN	NaN	NaN	NaN	NaN	NaN	NaN	0.92168	NaN	NaN	NaN	0.72997	1.2317	1.0484	NaN	NaN	NaN	NaN	NaN	9.3764	20.642	9.1981	14.294	NaN	NaN	NaN	NaN	NaN	NaN	NaN	NaN	8.3626	NaN	NaN
P08621	U1 small nuclear ribonucleoprotein 70 kDa	SNRNP70	sp|P08621|RU17_HUMAN U1 small nuclear ribonucleoprotein 70 kDa OS=Homo sapiens GN=SNRNP70 PE=1 SV=2	1	2	5.3	0.00059172	2.6555	NaN	NaN	NaN	NaN	NaN	NaN	NaN	NaN	NaN	0.89571	NaN	0.58917	NaN	NaN	NaN	NaN	NaN	NaN	NaN	NaN	NaN	0.95294	NaN	0.59388	NaN	NaN	NaN	NaN	NaN	NaN	NaN	NaN	NaN	24.087	NaN	17.253	NaN	NaN	NaN	NaN	NaN
P08708	40S ribosomal protein S17	RPS17	sp|P08708|RS17_HUMAN 40S ribosomal protein S17 OS=Homo sapiens GN=RPS17 PE=1 SV=2	1	2	23.7	0	9.0853	NaN	0.90392	NaN	NaN	NaN	NaN	NaN	NaN	NaN	NaN	NaN	NaN	NaN	1.0207	NaN	NaN	NaN	NaN	NaN	NaN	NaN	NaN	NaN	NaN	NaN	19.104	NaN	NaN	NaN	NaN	NaN	NaN	NaN	NaN	NaN	NaN	NaN	6.2252	NaN	NaN	NaN
P08754	Guanine nucleotide-binding protein G(k) subunit alpha	GNAI3	sp|P08754|GNAI3_HUMAN Guanine nucleotide-binding protein G(k) subunit alpha OS=Homo sapiens GN=GNAI3 PE=1 SV=3	1	16	49.2	0	323.31	1.0123	1.0429	1.0768	1.0173	1.0189	1.0809	1.172	0.97791	1.005	1.0212	1.0653	1.0103	1.009	0.95956	0.93608	1.0606	1.0175	1.0232	0.96226	1.018	1.0031	1.0207	1.0246	0.9557	23.981	7.0882	9.7993	12.191	8.752	8.4551	11.826	7.6077	9.6026	7.6812	7.8323	5.9745	20.858	8.1658	7.0627	13.818	7.4807
P08758	Annexin A5	ANXA5	sp|P08758|ANXA5_HUMAN Annexin A5 OS=Homo sapiens GN=ANXA5 PE=1 SV=2	1	26	72.8	0	247.79	0.9115	0.74096	0.77488	0.81273	0.5121	0.76268	0.80928	0.86827	0.67231	0.5231	0.69318	0.54407	0.76052	0.83639	0.88091	0.76733	0.83078	0.69391	0.69101	0.79592	0.71766	0.43018	0.71136	0.51914	23.34	22.792	28.384	6.9235	7.445	5.3299	11.603	17.64	10.375	31.8	7.5865	28.466	11.286	17.465	10.127	5.4649	8.9621
P08865	40S ribosomal protein SA	RPSA	sp|P08865|RSSA_HUMAN 40S ribosomal protein SA OS=Homo sapiens GN=RPSA PE=1 SV=4	1	13	58.6	0	270.58	0.76766	0.78173	0.85424	0.6875	0.86855	0.82838	0.96263	0.85564	0.90643	1.1627	1.0007	1.2018	0.76215	0.73036	0.86806	0.86973	0.88521	0.92784	0.69052	0.7522	0.83831	1.0725	0.9264	1.1237	17.627	9.1407	20.147	8.0922	12.37	14.438	6.4128	10.615	11.014	9.5488	11.539	10.349	16.583	10.16	11.427	3.0179	8.6867
P09001	39S ribosomal protein L3, mitochondrial	MRPL3	sp|P09001|RM03_HUMAN 39S ribosomal protein L3, mitochondrial OS=Homo sapiens GN=MRPL3 PE=1 SV=1	1	11	46.3	0	38.245	1.0735	0.99761	1.0911	0.88851	1.29	1.0242	1.2129	1.1054	1.1081	1.2685	1.0964	1.1183	1.1892	0.86916	1.0672	1.2275	1.1358	1.2942	0.89325	1.2826	1.1192	1.3383	1.0808	1.301	10.621	51.589	22.149	8.0985	27.992	9.2007	14.516	7.5896	8.1083	24.642	23.346	21.221	5.1023	37.808	14.368	8.3652	16.608
P09110	3-ketoacyl-CoA thiolase, peroxisomal	ACAA1	sp|P09110|THIK_HUMAN 3-ketoacyl-CoA thiolase, peroxisomal OS=Homo sapiens GN=ACAA1 PE=1 SV=2	1	19	68.9	0	323.31	0.87257	1.0226	0.95685	0.94591	1.0779	1.0132	0.96488	1.0252	0.95721	1.0395	1.0408	1.0638	0.90926	0.90979	0.98612	0.91976	0.92735	0.946	0.93438	0.96451	0.98518	0.96706	0.91684	0.9891	28.724	13.003	17.551	7.5504	14.678	9.7154	9.8721	15.924	12.089	16.284	10.015	15.834	2.6604	15.448	13.301	8.524	11.118
P09132	Signal recognition particle 19 kDa protein	SRP19	sp|P09132|SRP19_HUMAN Signal recognition particle 19 kDa protein OS=Homo sapiens GN=SRP19 PE=1 SV=3	1	4	29.2	0	98.612	NaN	0.81801	0.85963	0.87167	0.82243	0.85539	NaN	NaN	NaN	NaN	NaN	NaN	NaN	0.90914	0.83094	NaN	NaN	NaN	0.77121	0.92114	0.72035	NaN	NaN	NaN	NaN	6.6077	19.3	11.081	3.6787	10.323	NaN	NaN	NaN	NaN	NaN	NaN	NaN	6.5998	2.7332	NaN	NaN
P09496	Clathrin light chain A	CLTA	sp|P09496|CLCA_HUMAN Clathrin light chain A OS=Homo sapiens GN=CLTA PE=1 SV=1	1	2	7.3	0.0039886	2.1977	NaN	NaN	NaN	NaN	NaN	NaN	NaN	NaN	NaN	NaN	NaN	NaN	NaN	NaN	NaN	NaN	NaN	NaN	NaN	NaN	NaN	NaN	NaN	NaN	NaN	NaN	NaN	NaN	NaN	NaN	NaN	NaN	NaN	NaN	NaN	NaN	NaN	NaN	NaN	NaN	NaN
P09525	Annexin A4	ANXA4	sp|P09525|ANXA4_HUMAN Annexin A4 OS=Homo sapiens GN=ANXA4 PE=1 SV=4	1	13	35.7	0	15.681	NaN	NaN	NaN	0.86916	NaN	0.83535	NaN	NaN	NaN	NaN	NaN	NaN	NaN	NaN	NaN	NaN	NaN	NaN	0.74198	NaN	0.57451	NaN	NaN	NaN	NaN	NaN	NaN	7.7656	NaN	8.8964	NaN	NaN	NaN	NaN	NaN	NaN	NaN	NaN	NaN	NaN	NaN
P09543	2,3-cyclic-nucleotide 3-phosphodiesterase	CNP	sp|P09543|CN37_HUMAN 2,3-cyclic-nucleotide 3-phosphodiesterase OS=Homo sapiens GN=CNP PE=1 SV=2	1	5	13.5	0	13.275	NaN	NaN	NaN	NaN	NaN	NaN	NaN	0.96156	1.3586	NaN	NaN	1.3047	NaN	NaN	NaN	NaN	0.6707	0.64497	NaN	NaN	NaN	NaN	NaN	0.60903	NaN	NaN	NaN	NaN	NaN	NaN	NaN	0.89302	8.05	NaN	NaN	5.9181	NaN	NaN	NaN	NaN	12.269
P09622	Dihydrolipoyl dehydrogenase, mitochondrial	DLD	sp|P09622|DLDH_HUMAN Dihydrolipoyl dehydrogenase, mitochondrial OS=Homo sapiens GN=DLD PE=1 SV=2	1	18	47.7	0	120.42	1.1411	0.9774	1.2334	1.0562	1.0019	1.0547	0.8994	1.1283	1.0071	0.78528	0.79003	0.81112	1.1037	1.1919	1.1586	1.1125	1.0334	0.83538	1.1074	1.1983	1.1425	0.99541	0.8514	0.98958	15.125	55.089	11.203	27.601	22.915	12.595	21.633	10.672	30.294	11.305	19.246	8.1875	35.247	56.048	18.189	13.089	6.8046
P09651;Q32P51	Heterogeneous nuclear ribonucleoprotein A1;Heterogeneous nuclear ribonucleoprotein A1, N-terminally processed;Heterogeneous nuclear ribonucleoprotein A1-like 2	HNRNPA1;HNRNPA1L2	sp|P09651|ROA1_HUMAN Heterogeneous nuclear ribonucleoprotein A1 OS=Homo sapiens GN=HNRNPA1 PE=1 SV=5;sp|Q32P51|RA1L2_HUMAN Heterogeneous nuclear ribonucleoprotein A1-like 2 OS=Homo sapiens GN=HNRNPA1L2 PE=2 SV=2	2	9	31.7	0	40.138	0.83632	0.72699	NaN	0.78929	NaN	0.73949	NaN	NaN	0.46123	NaN	NaN	NaN	1.0944	0.70989	NaN	NaN	NaN	0.46196	0.88564	NaN	0.90599	NaN	NaN	NaN	19.053	15.06	NaN	5.3917	NaN	26.541	NaN	NaN	34.531	NaN	NaN	NaN	81.451	12.875	NaN	NaN	NaN
P09661	U2 small nuclear ribonucleoprotein A	SNRPA1	sp|P09661|RU2A_HUMAN U2 small nuclear ribonucleoprotein A OS=Homo sapiens GN=SNRPA1 PE=1 SV=2	1	14	50.2	0	175.88	0.85042	0.99662	1.1019	1.093	1.0439	0.98278	0.6741	0.76933	0.76228	0.64358	0.62656	0.6165	0.90433	1.0497	0.99843	0.78194	0.82162	0.7431	1.0128	1.0752	0.99734	0.62182	0.63081	0.62823	16.537	21.4	14.572	4.6083	3.7397	4.6604	21.201	24.36	19.764	23.386	17.829	21.294	14.394	25.115	4.3877	18.85	23.351
P09874	Poly [ADP-ribose] polymerase 1	PARP1	sp|P09874|PARP1_HUMAN Poly [ADP-ribose] polymerase 1 OS=Homo sapiens GN=PARP1 PE=1 SV=4	1	61	57.7	0	323.31	1.1937	1.2279	1.2004	0.96974	0.95334	1.0735	0.97013	0.96511	0.89296	0.98533	0.9243	0.87765	1.0509	0.95048	1.2008	1.1737	1.1465	1.2439	1.0892	0.90253	1.0333	1.0952	1.0572	1.0964	16.147	13.436	18.023	12.266	18.828	16.334	15.728	22.931	22.976	36.903	17.866	15.711	17.18	14.59	21.386	19.903	27.596
P09884	DNA polymerase alpha catalytic subunit	POLA1	sp|P09884|DPOLA_HUMAN DNA polymerase alpha catalytic subunit OS=Homo sapiens GN=POLA1 PE=1 SV=2	1	7	5.7	0	10.2	0.85259	0.64299	NaN	NaN	NaN	0.93326	NaN	0.93364	0.97974	1.2275	1.0237	NaN	0.8193	0.7141	NaN	NaN	1.0756	1.0791	NaN	NaN	0.91551	0.55195	1.0306	NaN	14.809	67.864	NaN	NaN	NaN	42.471	NaN	12.486	11.874	75.885	5.8497	NaN	14.859	52.312	NaN	NaN	22.638
P09972	Fructose-bisphosphate aldolase C	ALDOC	sp|P09972|ALDOC_HUMAN Fructose-bisphosphate aldolase C OS=Homo sapiens GN=ALDOC PE=1 SV=2	1	2	8.2	0	7.0738	NaN	NaN	NaN	NaN	NaN	NaN	NaN	NaN	NaN	NaN	NaN	NaN	NaN	NaN	NaN	NaN	NaN	NaN	NaN	NaN	NaN	NaN	NaN	NaN	NaN	NaN	NaN	NaN	NaN	NaN	NaN	NaN	NaN	NaN	NaN	NaN	NaN	NaN	NaN	NaN	NaN
P0C2W1	F-box/SPRY domain-containing protein 1	FBXO45	sp|P0C2W1|FBSP1_HUMAN F-box/SPRY domain-containing protein 1 OS=Homo sapiens GN=FBXO45 PE=1 SV=1	1	2	6.6	0.0093202	1.7458	NaN	NaN	NaN	NaN	0.93998	NaN	NaN	NaN	NaN	NaN	NaN	NaN	NaN	NaN	NaN	NaN	NaN	NaN	NaN	0.93001	NaN	NaN	NaN	NaN	NaN	NaN	NaN	NaN	20.613	NaN	NaN	NaN	NaN	NaN	NaN	NaN	NaN	NaN	NaN	NaN	NaN
P0CG06;P0CG05	Ig lambda-3 chain C regions;Ig lambda-2 chain C regions	IGLC3;IGLC2	sp|P0CG06|LAC3_HUMAN Ig lambda-3 chain C regions OS=Homo sapiens GN=IGLC3 PE=1 SV=1;sp|P0CG05|LAC2_HUMAN Ig lambda-2 chain C regions OS=Homo sapiens GN=IGLC2 PE=1 SV=1	2	3	37.7	0	5.5383	NaN	NaN	NaN	0.051899	NaN	NaN	NaN	NaN	NaN	NaN	NaN	NaN	NaN	NaN	NaN	NaN	NaN	NaN	0.056439	NaN	NaN	NaN	NaN	NaN	NaN	NaN	NaN	118.22	NaN	NaN	NaN	NaN	NaN	NaN	NaN	NaN	NaN	NaN	NaN	NaN	NaN
P0CG08;B7ZAQ6	Golgi pH regulator B;Golgi pH regulator A	GPR89B;GPR89A	sp|P0CG08|GPHRB_HUMAN Golgi pH regulator B OS=Homo sapiens GN=GPR89B PE=1 SV=1;sp|B7ZAQ6|GPHRA_HUMAN Golgi pH regulator A OS=Homo sapiens GN=GPR89A PE=1 SV=2	2	7	22.2	0	39.689	NaN	0.592	0.99701	0.8385	NaN	0.91211	0.94604	1.1886	1.1309	1.1958	1.211	1.4586	NaN	0.48446	1.151	0.99969	1.1004	1.1252	0.76768	NaN	0.83332	1.3408	1.2102	1.4724	NaN	38.21	9.1354	1.1293	NaN	79.557	15.882	10.452	22.947	28.056	9.2013	12.863	NaN	43.03	15.624	21.92	40.026
P0DI82;P0DI81	Trafficking protein particle complex subunit 2B;Trafficking protein particle complex subunit 2	TRAPPC2B;TRAPPC2	sp|P0DI82|TPC2B_HUMAN Trafficking protein particle complex subunit 2B OS=Homo sapiens GN=TRAPPC2B PE=1 SV=1;sp|P0DI81|TPC2A_HUMAN Trafficking protein particle complex subunit 2 OS=Homo sapiens GN=TRAPPC2 PE=1 SV=1	2	1	10	0.001171	2.5314	NaN	NaN	NaN	NaN	NaN	NaN	NaN	NaN	NaN	NaN	NaN	NaN	NaN	NaN	NaN	NaN	NaN	NaN	NaN	NaN	NaN	NaN	NaN	NaN	NaN	NaN	NaN	NaN	NaN	NaN	NaN	NaN	NaN	NaN	NaN	NaN	NaN	NaN	NaN	NaN	NaN
P0DJD0;P0DJD1	RANBP2-like and GRIP domain-containing protein 1;RANBP2-like and GRIP domain-containing protein 2	RGPD1;RGPD2	sp|P0DJD0|RGPD1_HUMAN RANBP2-like and GRIP domain-containing protein 1 OS=Homo sapiens GN=RGPD1 PE=2 SV=1;sp|P0DJD1|RGPD2_HUMAN RANBP2-like and GRIP domain-containing protein 2 OS=Homo sapiens GN=RGPD2 PE=2 SV=1	2	44	28.3	0	30.892	NaN	NaN	NaN	NaN	NaN	NaN	NaN	NaN	NaN	NaN	1.1861	0.97153	NaN	NaN	NaN	NaN	NaN	NaN	NaN	NaN	NaN	NaN	1.196	1.0945	NaN	NaN	NaN	NaN	NaN	NaN	NaN	NaN	NaN	NaN	32.003	37.482	NaN	NaN	NaN	NaN	NaN
P0DMN0;P0DMM9	Sulfotransferase 1A4;Sulfotransferase 1A3	SULT1A4;SULT1A3	sp|P0DMN0|ST1A4_HUMAN Sulfotransferase 1A4 OS=Homo sapiens GN=SULT1A4 PE=1 SV=1;sp|P0DMM9|ST1A3_HUMAN Sulfotransferase 1A3 OS=Homo sapiens GN=SULT1A3 PE=1 SV=1	2	11	45.1	0	64.274	1.006	0.66653	0.97024	0.9705	0.62202	0.87797	0.86444	0.87643	0.74625	0.57003	0.53099	0.47436	0.80069	1.1078	0.96517	0.68331	0.98237	0.72605	0.7553	0.95224	0.79933	0.40283	0.64472	0.35296	14.791	26.248	10.779	5.3276	22.743	11.271	13.642	8.2749	13.668	32.22	17.133	33.047	15.34	12.732	15.175	22.526	11.752
P0DMV9;P0DMV8	Heat shock 70 kDa protein 1B;Heat shock 70 kDa protein 1A	HSPA1B;HSPA1A	sp|P0DMV9|HS71B_HUMAN Heat shock 70 kDa protein 1B OS=Homo sapiens GN=HSPA1B PE=1 SV=1;sp|P0DMV8|HS71A_HUMAN Heat shock 70 kDa protein 1A OS=Homo sapiens GN=HSPA1A PE=1 SV=1	2	40	66.9	0	323.31	0.90298	0.87416	0.92847	0.81586	0.87666	0.90838	0.88277	0.73598	0.73127	0.81069	0.81439	0.82211	0.88494	0.78506	0.93888	0.91354	0.80542	0.82327	0.81895	0.80698	0.89665	0.76908	0.76881	0.78818	7.2286	18.872	6.8062	11.353	10.589	8.0672	7.8406	9.1773	17.161	12.132	12.989	10.246	8.1037	20.47	7.2753	11.466	10.292
P0DN76;Q01081;M0R2N4	Splicing factor U2AF 35 kDa subunit	U2AF1	sp|P0DN76|U2AF5_HUMAN Splicing factor U2AF 35 kDa subunit-like protein OS=Homo sapiens GN=U2AF1L5 PE=3 SV=1;sp|Q01081|U2AF1_HUMAN Splicing factor U2AF 35 kDa subunit OS=Homo sapiens GN=U2AF1 PE=1 SV=3	3	4	17.5	0	45.884	0.98256	0.89958	0.57694	1.9996	0.8174	0.80479	0.74564	NaN	0.72076	NaN	NaN	NaN	1.0065	0.91158	0.69931	0.73439	NaN	0.80927	1.5086	0.691	0.86508	NaN	NaN	NaN	56.62	52.743	42.657	95.188	28.198	6.6233	10.207	NaN	12.742	NaN	NaN	NaN	47.678	50.479	64.499	0.6722	NaN
P0DN79;P35520	Cystathionine beta-synthase	CBS	sp|P0DN79|CBSL_HUMAN Cystathionine beta-synthase-like protein OS=Homo sapiens GN=CBSL PE=3 SV=1;sp|P35520|CBS_HUMAN Cystathionine beta-synthase OS=Homo sapiens GN=CBS PE=1 SV=2	2	6	16.3	0	20.449	NaN	1.0912	NaN	NaN	NaN	1.1213	0.94778	0.81787	NaN	NaN	0.93459	1.0738	NaN	1.2044	NaN	0.97592	0.86653	NaN	NaN	NaN	1.036	NaN	0.95262	1.0257	NaN	25.499	NaN	NaN	NaN	10.149	3.9512	9.6966	NaN	NaN	41.611	6.7859	NaN	9.7255	NaN	9.0786	21.63
P10155	60 kDa SS-A/Ro ribonucleoprotein	TROVE2	sp|P10155|RO60_HUMAN 60 kDa SS-A/Ro ribonucleoprotein OS=Homo sapiens GN=TROVE2 PE=1 SV=2	1	14	27.7	0	50.386	0.97462	0.95996	0.88777	1.0294	0.89689	0.96754	0.98524	1.1242	0.93572	0.88934	0.85144	0.8136	0.99669	1.0621	0.96573	1.0031	0.92908	0.97634	1.0958	1.0596	0.99716	0.845	0.79368	0.79877	9.6634	9.7968	11.514	20.854	17.811	8.4808	3.6718	14.617	19.108	14.106	11.84	13.314	19.578	12.207	15.056	5.1075	16.038
P10253	Lysosomal alpha-glucosidase;76 kDa lysosomal alpha-glucosidase;70 kDa lysosomal alpha-glucosidase	GAA	sp|P10253|LYAG_HUMAN Lysosomal alpha-glucosidase OS=Homo sapiens GN=GAA PE=1 SV=4	1	2	3.4	0.0045236	2.0737	NaN	NaN	NaN	NaN	NaN	NaN	1.0285	NaN	NaN	1.5277	1.1666	1.1214	NaN	NaN	NaN	1.1405	NaN	NaN	NaN	NaN	NaN	1.0464	1.0784	1.2442	NaN	NaN	NaN	NaN	NaN	NaN	0.083629	NaN	NaN	23.431	14.724	7.3913	NaN	NaN	NaN	7.7057	NaN
P10301	Ras-related protein R-Ras	RRAS	sp|P10301|RRAS_HUMAN Ras-related protein R-Ras OS=Homo sapiens GN=RRAS PE=1 SV=1	1	9	46.8	0	54.812	0.84166	0.93349	0.93363	0.81994	1.0617	0.95074	1.0889	1.1351	1.0524	1.4048	1.2358	1.2767	0.92638	0.7686	0.98949	1.1708	1.0297	1.1091	0.85304	0.80435	0.95016	1.4669	1.061	1.4117	2.1802	15.293	35.925	19.309	10.852	12.083	14.631	0.29307	7.588	53.521	11.588	10.507	11.204	17.964	21.454	11.735	3.6621
P10398	Serine/threonine-protein kinase A-Raf	ARAF	sp|P10398|ARAF_HUMAN Serine/threonine-protein kinase A-Raf OS=Homo sapiens GN=ARAF PE=1 SV=2	1	12	22.9	0	13.13	NaN	NaN	NaN	NaN	NaN	NaN	NaN	1.0743	1.6568	0.60518	0.82489	NaN	NaN	NaN	NaN	NaN	1.0635	1.5807	NaN	NaN	NaN	0.69224	0.93725	NaN	NaN	NaN	NaN	NaN	NaN	NaN	NaN	19.631	44.25	60.134	21.08	NaN	NaN	NaN	NaN	NaN	28.28
P10412	Histone H1.4	HIST1H1E	sp|P10412|H14_HUMAN Histone H1.4 OS=Homo sapiens GN=HIST1H1E PE=1 SV=2	1	9	30.1	0	4.3834	NaN	NaN	NaN	NaN	1.0922	NaN	NaN	0.42103	NaN	0.60624	NaN	NaN	NaN	NaN	NaN	NaN	0.55078	NaN	NaN	1.0904	NaN	0.69909	NaN	NaN	NaN	NaN	NaN	NaN	11.636	NaN	NaN	0.18862	NaN	1.6451	NaN	NaN	NaN	NaN	NaN	NaN	0.5666
P10515	Dihydrolipoyllysine-residue acetyltransferase component of pyruvate dehydrogenase complex, mitochondrial	DLAT	sp|P10515|ODP2_HUMAN Dihydrolipoyllysine-residue acetyltransferase component of pyruvate dehydrogenase complex, mitochondrial OS=Homo sapiens GN=DLAT PE=1 SV=3	1	12	21.9	0	54.906	1.0476	1.0023	1.1955	0.89533	1.0345	0.93133	0.90359	0.97617	0.96815	1.1168	0.98813	0.99106	1.1943	1.0946	0.96869	1.0261	1.0774	1.1006	0.89134	1.0489	0.93624	1.1863	1.0656	1.0752	43.968	45.19	31.525	51.458	49.887	58.102	6.2351	8.3774	10.424	8.0963	3.5726	11.002	25.343	67.019	31.417	8.9829	6.8373
P10586;P23468;Q13332	Receptor-type tyrosine-protein phosphatase F	PTPRF	sp|P10586|PTPRF_HUMAN Receptor-type tyrosine-protein phosphatase F OS=Homo sapiens GN=PTPRF PE=1 SV=2	3	26	19.2	0	76.787	1.0272	1.1687	1.4294	0.63126	1.3353	1.1853	1.3963	1.1415	1.3068	1.704	1.3161	1.594	0.99577	0.87833	1.3238	1.5939	1.5475	1.1737	1.0506	1.3073	1.3479	1.6978	1.81	1.7199	5.2432	0.16044	34.778	202.18	17.955	4.2335	24.583	36.358	27.531	35.149	37.597	38.024	6.5511	5.945	25.096	38.22	20.345
P10588	Nuclear receptor subfamily 2 group F member 6	NR2F6	sp|P10588|NR2F6_HUMAN Nuclear receptor subfamily 2 group F member 6 OS=Homo sapiens GN=NR2F6 PE=1 SV=2	1	4	11.4	0	4.8564	NaN	NaN	NaN	NaN	NaN	NaN	NaN	NaN	NaN	NaN	NaN	NaN	NaN	NaN	NaN	NaN	NaN	NaN	NaN	NaN	NaN	NaN	NaN	NaN	NaN	NaN	NaN	NaN	NaN	NaN	NaN	NaN	NaN	NaN	NaN	NaN	NaN	NaN	NaN	NaN	NaN
P10619	Lysosomal protective protein;Lysosomal protective protein 32 kDa chain;Lysosomal protective protein 20 kDa chain	CTSA	sp|P10619|PPGB_HUMAN Lysosomal protective protein OS=Homo sapiens GN=CTSA PE=1 SV=2	1	2	4.4	0	7.3979	NaN	0.93428	NaN	0.85079	NaN	0.83459	NaN	NaN	NaN	NaN	NaN	NaN	NaN	0.81114	NaN	NaN	NaN	NaN	0.90212	NaN	0.96567	NaN	NaN	NaN	NaN	6.1656	NaN	5.9329	NaN	16.256	NaN	NaN	NaN	NaN	NaN	NaN	NaN	2.0509	NaN	NaN	NaN
P10620	Microsomal glutathione S-transferase 1	MGST1	sp|P10620|MGST1_HUMAN Microsomal glutathione S-transferase 1 OS=Homo sapiens GN=MGST1 PE=1 SV=1	1	9	51.6	0	62.187	1.0788	1.0858	1.0138	1.1602	1.2409	1.032	0.96007	1.0826	1.1121	1.2124	1.194	1.1825	1.1163	1.082	1.0747	0.99946	1.1047	1.1475	1.0549	1.0309	1.0556	1.1313	0.9775	1.1992	1.8815	7.2947	17.168	7.5218	23.183	8.6355	2.1078	3.5418	7.8101	15.577	5.4985	20.356	0.10582	7.3547	3.8765	8.1554	7.0581
P10636	Microtubule-associated protein tau	MAPT	sp|P10636|TAU_HUMAN Microtubule-associated protein tau OS=Homo sapiens GN=MAPT PE=1 SV=5	1	1	1.3	0.00088626	2.6394	NaN	NaN	NaN	NaN	NaN	NaN	0.39559	NaN	NaN	NaN	NaN	NaN	NaN	NaN	NaN	0.6986	NaN	NaN	NaN	NaN	NaN	NaN	NaN	NaN	NaN	NaN	NaN	NaN	NaN	NaN	4.6768	NaN	NaN	NaN	NaN	NaN	NaN	NaN	NaN	50.884	NaN
P10809	60 kDa heat shock protein, mitochondrial	HSPD1	sp|P10809|CH60_HUMAN 60 kDa heat shock protein, mitochondrial OS=Homo sapiens GN=HSPD1 PE=1 SV=2	1	53	81.8	0	323.31	0.82067	0.87836	0.92357	0.7307	1.028	0.86984	1.0653	1.0528	1.0999	1.4416	1.237	1.3056	0.80748	0.75844	0.78549	1.0367	1.0295	1.0226	0.75887	0.83729	0.90103	1.3662	1.1263	1.2828	10.221	7.8297	8.6736	12.647	10.526	8.7933	11.823	14.75	13.802	15.26	13.355	19.615	14.805	9.2628	8.8039	8.9927	12.218
P10909	Clusterin;Clusterin beta chain;Clusterin alpha chain	CLU	sp|P10909|CLUS_HUMAN Clusterin OS=Homo sapiens GN=CLU PE=1 SV=1	1	1	3.8	0.00030722	3.1087	NaN	NaN	NaN	NaN	NaN	NaN	3.6599	NaN	NaN	NaN	NaN	NaN	NaN	NaN	NaN	1.5626	NaN	NaN	NaN	NaN	NaN	NaN	NaN	NaN	NaN	NaN	NaN	NaN	NaN	NaN	56.623	NaN	NaN	NaN	NaN	NaN	NaN	NaN	NaN	18.294	NaN
P11021	78 kDa glucose-regulated protein	HSPA5	sp|P11021|GRP78_HUMAN 78 kDa glucose-regulated protein OS=Homo sapiens GN=HSPA5 PE=1 SV=2	1	42	54.3	0	323.31	0.94159	0.99136	1.0614	0.87853	1.0757	0.993	0.59802	0.63181	0.64076	0.64892	0.68546	0.68635	0.94508	0.93166	0.97545	0.6	0.61281	0.62341	0.8845	0.95379	0.98108	0.71985	0.65651	0.68225	14.875	13.275	16.617	14.421	14.506	11.903	10.546	29.915	8.4151	13.587	12.533	16.482	22.061	15.705	21.558	6.5218	32.171
P11142	Heat shock cognate 71 kDa protein	HSPA8	sp|P11142|HSP7C_HUMAN Heat shock cognate 71 kDa protein OS=Homo sapiens GN=HSPA8 PE=1 SV=1	1	42	64.9	0	323.31	1.1387	1.1305	1.176	1.081	1.1982	1.149	0.60679	0.64761	0.63556	0.63749	0.66193	0.63571	1.0986	1.106	1.1066	0.59925	0.62576	0.64367	1.0994	1.1804	1.1024	0.60679	0.63037	0.58003	28.413	13.211	12.036	14.578	11.526	13.002	13.372	10.785	32.255	15.154	11.496	8.1451	18.74	19.571	12.985	11.802	9.3757
P11166	Solute carrier family 2, facilitated glucose transporter member 1	SLC2A1	sp|P11166|GTR1_HUMAN Solute carrier family 2, facilitated glucose transporter member 1 OS=Homo sapiens GN=SLC2A1 PE=1 SV=2	1	7	12.2	0	115.5	1.3281	1.3602	1.4727	1.161	1.3787	1.2023	1.2265	1.2639	1.3062	1.5684	1.2807	1.3969	1.1583	1.2262	1.1291	1.1189	1.2253	1.2535	1.1208	1.1375	1.1853	1.4063	1.2551	1.1953	4.43	23.72	2.802	5.8105	3.1287	14.759	5.7897	8.8455	7.5344	8.3695	8.2875	18.159	8.0059	16.752	5.1001	6.0105	8.4554
P11171	Protein 4.1	EPB41	sp|P11171|41_HUMAN Protein 4.1 OS=Homo sapiens GN=EPB41 PE=1 SV=4	1	18	26.7	0	42.536	NaN	3.4682	NaN	NaN	NaN	NaN	0.54114	0.52447	0.62051	0.55919	0.4711	0.54016	NaN	2.4596	NaN	0.5616	0.58006	0.63544	NaN	NaN	NaN	0.5371	0.52152	0.51576	NaN	59.929	NaN	NaN	NaN	NaN	27.683	37.973	29.267	16.057	42.731	26.011	NaN	77.141	NaN	32.422	8.3344
P11172	Uridine 5-monophosphate synthase;Orotate phosphoribosyltransferase;Orotidine 5-phosphate decarboxylase	UMPS	sp|P11172|UMPS_HUMAN Uridine 5-monophosphate synthase OS=Homo sapiens GN=UMPS PE=1 SV=1	1	28	57.1	0	125.24	0.96744	0.90126	0.95681	0.98656	0.79452	0.93691	0.9573	0.98448	0.93607	0.85208	0.92241	0.86332	0.97212	1.0555	0.99934	0.95535	0.99995	1.041	1.0179	1.0012	0.94581	0.88567	0.9265	0.79445	14.449	18.882	16.196	14.253	15.63	44.39	10.129	7.8763	13.568	8.0957	14.691	17.826	13.599	21.837	15.915	11.64	19.79
P11177	Pyruvate dehydrogenase E1 component subunit beta, mitochondrial	PDHB	sp|P11177|ODPB_HUMAN Pyruvate dehydrogenase E1 component subunit beta, mitochondrial OS=Homo sapiens GN=PDHB PE=1 SV=3	1	16	54	0	200.49	0.98966	1.1311	1.0859	0.8674	1.0401	0.92255	1.0955	1.0712	1.0216	1.2016	1.2144	1.1961	1.1131	0.88371	1.097	1.2144	1.0133	1.212	0.98533	0.95667	1.1111	1.4327	1.1859	1.4078	9.9839	3.4974	9.6984	4.5489	28.536	7.014	12.693	11.827	8.8404	8.4167	11.452	10.108	7.0567	5.466	11.204	6.659	8.3379
P11182	Lipoamide acyltransferase component of branched-chain alpha-keto acid dehydrogenase complex, mitochondrial	DBT	sp|P11182|ODB2_HUMAN Lipoamide acyltransferase component of branched-chain alpha-keto acid dehydrogenase complex, mitochondrial OS=Homo sapiens GN=DBT PE=1 SV=3	1	6	15.4	0	6.0548	NaN	NaN	NaN	NaN	NaN	NaN	NaN	NaN	NaN	1.81	1.2604	0.31676	NaN	NaN	NaN	NaN	NaN	NaN	NaN	NaN	NaN	2.1104	1.4197	0.34566	NaN	NaN	NaN	NaN	NaN	NaN	NaN	NaN	NaN	6.1763	9.1007	202.53	NaN	NaN	NaN	NaN	NaN
P11216	Glycogen phosphorylase, brain form	PYGB	sp|P11216|PYGB_HUMAN Glycogen phosphorylase, brain form OS=Homo sapiens GN=PYGB PE=1 SV=5	1	54	65.8	0	323.31	0.87204	0.89137	0.86345	0.79525	0.81122	0.83957	1.0321	1.0807	0.98295	1.1098	1.2619	1.0924	0.97651	0.77687	0.86925	0.99223	0.88317	0.90505	0.82895	0.75801	0.84218	1.0647	0.97782	1.0563	18.363	8.2757	12.033	13.427	13.958	16.056	11.857	18.598	14.358	14.199	13.912	12.552	16.978	10.042	12.225	10.982	22.556
P11217	Glycogen phosphorylase, muscle form	PYGM	sp|P11217|PYGM_HUMAN Glycogen phosphorylase, muscle form OS=Homo sapiens GN=PYGM PE=1 SV=6	1	15	20.1	0	5.7129	NaN	1.4629	NaN	NaN	NaN	1.1726	NaN	NaN	NaN	NaN	NaN	NaN	NaN	0.80942	NaN	NaN	NaN	NaN	NaN	NaN	1.519	NaN	NaN	NaN	NaN	83.424	NaN	NaN	NaN	91.68	NaN	NaN	NaN	NaN	NaN	NaN	NaN	22.297	NaN	NaN	NaN
P11274	Breakpoint cluster region protein	BCR	sp|P11274|BCR_HUMAN Breakpoint cluster region protein OS=Homo sapiens GN=BCR PE=1 SV=2	1	11	9.8	0	11.649	NaN	NaN	NaN	NaN	NaN	NaN	1.1386	1.9003	0.87184	1.0449	0.89723	1.0253	NaN	NaN	NaN	1.0471	1.6073	2.4478	NaN	NaN	NaN	0.80678	0.8893	0.97667	NaN	NaN	NaN	NaN	NaN	NaN	34.879	91.96	6.3265	10.747	3.1867	17.504	NaN	NaN	NaN	13.166	33.988
P11387	DNA topoisomerase 1	TOP1	sp|P11387|TOP1_HUMAN DNA topoisomerase 1 OS=Homo sapiens GN=TOP1 PE=1 SV=2	1	41	48	0	218.97	0.92338	1.0142	0.99538	0.85406	0.99551	0.93759	0.78823	0.80802	0.81136	0.79416	0.88013	0.83376	1.1389	0.94199	1.0947	0.85641	0.91114	0.88986	1.0201	0.92969	1.0907	0.87285	0.86187	0.8844	18.977	27.008	21.78	17.623	26.758	30.849	11.952	13.496	27.954	61.431	35.548	19.77	19.79	17.289	24.515	13.446	13.789
P11388	DNA topoisomerase 2-alpha	TOP2A	sp|P11388|TOP2A_HUMAN DNA topoisomerase 2-alpha OS=Homo sapiens GN=TOP2A PE=1 SV=3	1	5	3.5	0	3.5948	NaN	NaN	NaN	NaN	NaN	1.0423	NaN	NaN	NaN	NaN	NaN	NaN	NaN	NaN	NaN	NaN	NaN	NaN	NaN	NaN	1.0045	NaN	NaN	NaN	NaN	NaN	NaN	NaN	NaN	14.86	NaN	NaN	NaN	NaN	NaN	NaN	NaN	NaN	NaN	NaN	NaN
P11413	Glucose-6-phosphate 1-dehydrogenase	G6PD	sp|P11413|G6PD_HUMAN Glucose-6-phosphate 1-dehydrogenase OS=Homo sapiens GN=G6PD PE=1 SV=4	1	50	90.1	0	323.31	0.87158	0.87807	0.89199	0.87128	0.79163	0.85281	0.9332	0.88787	0.80412	0.80084	0.93847	0.79061	0.91184	0.93201	0.93105	0.92401	0.89733	0.87171	0.90639	0.90236	0.9083	0.69464	0.74866	0.7175	6.7914	13.63	9.2091	9.3093	9.3162	9.8638	14.969	11.561	5.8579	7.8223	7.7076	9.8506	14.599	8.9151	7.2242	13.982	6.0843
P11498	Pyruvate carboxylase, mitochondrial	PC	sp|P11498|PYC_HUMAN Pyruvate carboxylase, mitochondrial OS=Homo sapiens GN=PC PE=1 SV=2	1	78	77.8	0	323.31	0.57409	0.70065	0.63475	0.50944	0.71061	0.53393	0.97371	1.0231	1.0282	1.1653	1.2255	1.0911	0.53018	0.49519	0.54413	1.067	0.977	1.0799	0.58611	0.60123	0.62745	1.4519	1.3567	1.6774	22.675	14.905	13.176	17.185	22.821	20.961	11.451	16.5	27.133	23.876	18.755	16.747	22.571	23.041	15.326	15.575	13.059
P11532	Dystrophin	DMD	sp|P11532|DMD_HUMAN Dystrophin OS=Homo sapiens GN=DMD PE=1 SV=3	1	5	1.2	0.0083126	1.852	NaN	NaN	0.98221	NaN	NaN	NaN	0.97542	NaN	NaN	NaN	NaN	NaN	NaN	NaN	0.88483	1.0753	NaN	NaN	NaN	NaN	NaN	NaN	NaN	NaN	NaN	NaN	55.473	NaN	NaN	NaN	7.8142	NaN	NaN	NaN	NaN	NaN	NaN	NaN	62.911	34.018	NaN
P11586	C-1-tetrahydrofolate synthase, cytoplasmic;Methylenetetrahydrofolate dehydrogenase;Methenyltetrahydrofolate cyclohydrolase;Formyltetrahydrofolate synthetase;C-1-tetrahydrofolate synthase, cytoplasmic, N-terminally processed	MTHFD1	sp|P11586|C1TC_HUMAN C-1-tetrahydrofolate synthase, cytoplasmic OS=Homo sapiens GN=MTHFD1 PE=1 SV=3	1	61	67.9	0	323.31	0.82407	0.83354	0.81963	0.87933	0.70486	0.77416	0.93902	0.96352	0.97001	0.78189	0.92943	0.83509	0.77071	0.88014	0.84377	0.97554	1.0047	0.98039	0.83618	0.87025	0.77794	0.79304	0.98353	0.91252	13.817	16.794	20.348	9.1279	12.329	9.5595	11.656	10.835	31.129	28.004	11.126	9.6948	15.612	16.139	19.606	10.176	9.8403
P11717	Cation-independent mannose-6-phosphate receptor	IGF2R	sp|P11717|MPRI_HUMAN Cation-independent mannose-6-phosphate receptor OS=Homo sapiens GN=IGF2R PE=1 SV=3	1	31	14.2	0	82.612	1.4769	1.4276	1.2271	1.0486	1.1441	1.4883	0.87904	0.82969	0.81366	1.2042	1.4624	1.2584	1.7757	1.4169	1.5195	1.0011	1.1144	0.89537	1.4727	1.2155	1.6877	1.1748	1.468	1.2236	7.9616	34.323	41.709	22.588	11.505	22.378	13.222	9.9392	8.8886	23.684	38.319	40.947	24.172	23.474	28.323	11.081	24.954
P11802	Cyclin-dependent kinase 4	CDK4	sp|P11802|CDK4_HUMAN Cyclin-dependent kinase 4 OS=Homo sapiens GN=CDK4 PE=1 SV=2	1	14	59.1	0	33.172	1.2294	1.2267	1.1127	1.0173	0.81999	0.91364	0.9953	0.95566	1.1905	0.89986	0.90011	0.92234	1.0446	1.354	1.1144	0.9614	0.98962	1.1003	0.9944	1.3634	0.87476	0.87903	1.0009	0.82835	6.9656	21.789	22.214	7.0917	21.981	10.706	5.5626	16.009	10.154	6.7453	9.9169	8.8525	3.243	7.4333	13.635	1.7895	8.2492
P11908	Ribose-phosphate pyrophosphokinase 2	PRPS2	sp|P11908|PRPS2_HUMAN Ribose-phosphate pyrophosphokinase 2 OS=Homo sapiens GN=PRPS2 PE=1 SV=2	1	11	41.8	0	38.414	0.80794	1.0765	0.96937	0.81426	1.1515	0.87484	1.0037	0.94877	0.77266	0.69892	0.9466	0.82034	0.7935	1.0278	1.0871	1.0607	0.87938	0.9019	0.70124	0.98512	0.74446	0.91995	0.66252	0.7415	64.912	25.907	75.949	8.7259	68.562	55.512	14.702	11.005	9.8048	12.798	21.912	10.621	7.5321	89.048	31.144	16.714	16.718
P11940;Q9H361;Q4VXU2;Q96DU9;Q5JQF8	Polyadenylate-binding protein 1	PABPC1	sp|P11940|PABP1_HUMAN Polyadenylate-binding protein 1 OS=Homo sapiens GN=PABPC1 PE=1 SV=2	5	25	45	0	175.99	1.6367	1.7136	1.6922	1.2753	2.2605	1.5445	0.41064	0.4302	0.45547	0.49665	0.4428	0.48429	1.6837	1.8773	1.8485	0.41815	0.48239	0.45207	1.1872	2.0915	1.7474	0.48686	0.49301	0.4376	5.5731	20.307	13.127	14.714	19.05	11.257	25.206	12.188	15.661	17.299	9.9917	14.036	25.121	20.413	16.251	17.984	15.836
P12004	Proliferating cell nuclear antigen	PCNA	sp|P12004|PCNA_HUMAN Proliferating cell nuclear antigen OS=Homo sapiens GN=PCNA PE=1 SV=1	1	16	75.5	0	323.31	0.88534	0.88905	0.88057	0.89387	0.8191	0.84265	0.94764	1.0003	0.93785	0.89273	1.0103	0.92307	0.92751	0.88087	0.96407	1.1007	1.0284	1.0464	0.92447	0.89224	0.89259	1.0197	0.97724	1.0154	10.098	24.402	7.2835	6.1408	36.744	13.025	12.471	10.527	10.776	7.6071	14.957	16.732	7.9309	24.96	9.1821	8.0237	8.6472
P12235	ADP/ATP translocase 1	SLC25A4	sp|P12235|ADT1_HUMAN ADP/ATP translocase 1 OS=Homo sapiens GN=SLC25A4 PE=1 SV=4	1	20	56.4	0	12.289	1.1718	1.2537	1.3478	1.2176	1.4567	1.0897	1.1268	1.4601	1.3423	1.3286	1.3975	1.2532	1.2176	1.12	1.2901	1.3585	1.2445	1.4156	1.2089	1.2626	1.1552	1.4641	1.366	1.758	37.754	14.631	2.2025	3.3666	39.292	3.4601	10.532	34.446	10.923	15.519	19.756	5.7626	31.513	14.149	3.1972	6.1588	8.3854
P12236	ADP/ATP translocase 3;ADP/ATP translocase 3, N-terminally processed	SLC25A6	sp|P12236|ADT3_HUMAN ADP/ATP translocase 3 OS=Homo sapiens GN=SLC25A6 PE=1 SV=4	1	25	65.8	0	323.31	1.353	1.4029	1.4036	1.217	1.4542	1.219	1.2945	1.3961	1.5805	1.4938	1.4478	1.533	1.2658	1.2406	1.2567	1.333	1.4411	1.4427	1.2321	1.1902	1.2	1.5143	1.3364	1.6306	11.285	7.4594	10.065	21.526	11.995	8.2636	32.291	7.9953	10.071	9.3789	13.093	9.5597	8.6776	7.349	8.2036	23.478	9.9678
P12268	Inosine-5-monophosphate dehydrogenase 2	IMPDH2	sp|P12268|IMDH2_HUMAN Inosine-5-monophosphate dehydrogenase 2 OS=Homo sapiens GN=IMPDH2 PE=1 SV=2	1	9	25.1	0	26.251	0.93834	0.85449	1.123	0.93789	1.1822	1.084	0.78215	0.81235	0.91787	1.141	1.1357	1.0793	0.97773	0.75254	1.0088	0.91051	0.79916	0.78793	0.88827	0.99991	1.0489	1.0476	0.9809	1.0573	15.781	25.682	13.862	6.9541	17.694	8.9815	61.012	11.147	11.039	3.4828	13.434	11.034	7.9591	16.808	10.741	60.282	73.387
P12270	Nucleoprotein TPR	TPR	sp|P12270|TPR_HUMAN Nucleoprotein TPR OS=Homo sapiens GN=TPR PE=1 SV=3	1	170	60.6	0	323.31	1.2553	1.2607	1.2459	0.96954	1.3387	1.1734	0.28314	0.20598	0.55908	0.66182	0.39585	0.44419	1.4355	1.1806	1.2741	0.29815	0.26796	0.36089	1.0495	1.0915	1.2701	0.68596	0.42701	0.50611	30.547	23.508	15.739	18.296	19.505	19.016	41.693	39.567	32.568	32.61	48.795	45.135	32.796	22.022	18.382	35.897	44.778
P12273	Prolactin-inducible protein	PIP	sp|P12273|PIP_HUMAN Prolactin-inducible protein OS=Homo sapiens GN=PIP PE=1 SV=1	1	1	11	0.00059294	2.6716	NaN	NaN	NaN	NaN	NaN	NaN	NaN	NaN	NaN	NaN	NaN	NaN	NaN	NaN	NaN	NaN	NaN	NaN	NaN	NaN	NaN	NaN	NaN	NaN	NaN	NaN	NaN	NaN	NaN	NaN	NaN	NaN	NaN	NaN	NaN	NaN	NaN	NaN	NaN	NaN	NaN
P12429	Annexin A3	ANXA3	sp|P12429|ANXA3_HUMAN Annexin A3 OS=Homo sapiens GN=ANXA3 PE=1 SV=3	1	14	46.7	0	42.433	0.68673	0.53242	0.72729	0.69414	0.82143	0.79933	NaN	0.77307	NaN	NaN	NaN	NaN	0.54452	0.69036	0.56698	NaN	0.71491	NaN	0.47077	0.62791	0.56776	NaN	NaN	NaN	52.367	13.683	20.272	6.9131	16.156	15.077	NaN	1.2726	NaN	NaN	NaN	NaN	44.602	23.143	30.184	NaN	9.7211
P12830	Cadherin-1;E-Cad/CTF1;E-Cad/CTF2;E-Cad/CTF3	CDH1	sp|P12830|CADH1_HUMAN Cadherin-1 OS=Homo sapiens GN=CDH1 PE=1 SV=3	1	2	3.4	0	6.2005	NaN	NaN	NaN	NaN	NaN	NaN	NaN	1.1257	NaN	NaN	NaN	NaN	NaN	NaN	NaN	NaN	1.0601	NaN	NaN	NaN	NaN	NaN	NaN	NaN	NaN	NaN	NaN	NaN	NaN	NaN	NaN	16.685	NaN	NaN	NaN	NaN	NaN	NaN	NaN	NaN	0.96369
P12883;P13533	Myosin-7;Myosin-6	MYH7;MYH6	sp|P12883|MYH7_HUMAN Myosin-7 OS=Homo sapiens GN=MYH7 PE=1 SV=5;sp|P13533|MYH6_HUMAN Myosin-6 OS=Homo sapiens GN=MYH6 PE=1 SV=5	2	5	2.6	0.0031537	2.259	NaN	NaN	NaN	2.803	NaN	NaN	NaN	NaN	NaN	NaN	NaN	NaN	NaN	NaN	NaN	NaN	NaN	NaN	0.29294	NaN	NaN	NaN	NaN	NaN	NaN	NaN	NaN	22.193	NaN	NaN	NaN	NaN	NaN	NaN	NaN	NaN	NaN	NaN	NaN	NaN	NaN
P12956	X-ray repair cross-complementing protein 6	XRCC6	sp|P12956|XRCC6_HUMAN X-ray repair cross-complementing protein 6 OS=Homo sapiens GN=XRCC6 PE=1 SV=2	1	14	24.8	0	25.074	0.62145	0.52332	1.1228	NaN	NaN	1.1464	0.37136	0.43122	0.38169	0.39685	0.47274	0.39554	0.59864	0.46524	5.5901	0.43795	0.44942	0.38442	NaN	NaN	1.1286	0.36517	0.43256	0.35637	31.827	0.28647	22.382	NaN	NaN	19.753	20.481	1.9888	4.3917	90.557	17.351	15.56	18.983	4.0063	87.932	25.314	5.884
P13010	X-ray repair cross-complementing protein 5	XRCC5	sp|P13010|XRCC5_HUMAN X-ray repair cross-complementing protein 5 OS=Homo sapiens GN=XRCC5 PE=1 SV=3	1	20	36.9	0	61.466	1.0325	0.77925	0.9409	0.74974	0.87889	1.0094	0.71038	0.7555	0.58694	0.57814	0.63712	0.65692	0.98199	0.57062	1.0645	0.70608	0.57316	0.51385	0.7084	0.88073	0.96345	0.51183	0.68982	0.5939	1.798	18.573	13.186	17.141	15.429	17.862	4.2631	37.549	7.5996	11.51	53.789	6.2282	43.71	7.1757	9.4661	0.90211	10.876
P13196	5-aminolevulinate synthase, nonspecific, mitochondrial	ALAS1	sp|P13196|HEM1_HUMAN 5-aminolevulinate synthase, nonspecific, mitochondrial OS=Homo sapiens GN=ALAS1 PE=1 SV=2	1	1	2.3	0.00030057	2.8109	NaN	NaN	NaN	NaN	NaN	NaN	NaN	NaN	NaN	NaN	NaN	NaN	NaN	NaN	NaN	NaN	NaN	NaN	NaN	NaN	NaN	NaN	NaN	NaN	NaN	NaN	NaN	NaN	NaN	NaN	NaN	NaN	NaN	NaN	NaN	NaN	NaN	NaN	NaN	NaN	NaN
P13639	Elongation factor 2	EEF2	sp|P13639|EF2_HUMAN Elongation factor 2 OS=Homo sapiens GN=EEF2 PE=1 SV=4	1	58	68.2	0	323.31	0.75782	0.73291	0.857	0.59958	0.97224	0.77714	0.87957	0.85883	0.86434	1.1894	1.147	1.1334	0.7608	0.56273	0.74757	0.73431	0.82657	0.67949	0.62174	0.67404	0.75814	0.95199	1.0159	1.0237	10.34	16.457	24.05	13.569	11.495	15.985	12.243	13.102	13.457	21.068	13.59	14.189	13.516	16.159	27.897	17.974	13.187
P13667	Protein disulfide-isomerase A4	PDIA4	sp|P13667|PDIA4_HUMAN Protein disulfide-isomerase A4 OS=Homo sapiens GN=PDIA4 PE=1 SV=2	1	14	24.7	0	26.896	1.3348	NaN	1.5331	0.78882	0.95546	NaN	0.92045	0.70306	0.92421	NaN	NaN	NaN	0.42784	NaN	0.97391	0.90054	0.96008	0.7838	0.61505	0.92741	NaN	NaN	NaN	NaN	82.758	NaN	27.745	18.576	6.9259	NaN	9.6433	17.536	9.7099	NaN	NaN	NaN	66.64	NaN	33.568	34.935	13.965
P13674	Prolyl 4-hydroxylase subunit alpha-1	P4HA1	sp|P13674|P4HA1_HUMAN Prolyl 4-hydroxylase subunit alpha-1 OS=Homo sapiens GN=P4HA1 PE=1 SV=2	1	17	36.5	0	93.338	0.95142	0.98857	0.91874	0.88054	NaN	0.9836	0.90799	1.0086	0.91879	0.65984	0.89637	0.82445	0.88003	0.97724	0.84154	0.96815	0.86413	1.025	0.9335	NaN	0.84778	0.91147	0.86929	0.91827	47.995	20.253	8.0479	38.87	NaN	7.9496	13.093	16.086	13.435	16.073	13.585	17.027	64.741	33.079	9.3867	10.73	12.284
P13747;P01893;P17693	HLA class I histocompatibility antigen, alpha chain E;Putative HLA class I histocompatibility antigen, alpha chain H	HLA-E;HLA-H	sp|P13747|HLAE_HUMAN HLA class I histocompatibility antigen, alpha chain E OS=Homo sapiens GN=HLA-E PE=1 SV=3;sp|P01893|HLAH_HUMAN Putative HLA class I histocompatibility antigen, alpha chain H OS=Homo sapiens GN=HLA-H PE=5 SV=3	3	3	10.1	0	3.8401	NaN	NaN	NaN	NaN	NaN	NaN	NaN	NaN	NaN	NaN	NaN	NaN	NaN	NaN	NaN	NaN	NaN	NaN	NaN	NaN	NaN	NaN	NaN	NaN	NaN	NaN	NaN	NaN	NaN	NaN	NaN	NaN	NaN	NaN	NaN	NaN	NaN	NaN	NaN	NaN	NaN
P13798	Acylamino-acid-releasing enzyme	APEH	sp|P13798|ACPH_HUMAN Acylamino-acid-releasing enzyme OS=Homo sapiens GN=APEH PE=1 SV=4	1	3	6.4	0	3.7572	NaN	NaN	NaN	NaN	NaN	NaN	NaN	NaN	NaN	NaN	NaN	NaN	NaN	NaN	NaN	NaN	NaN	NaN	NaN	NaN	NaN	NaN	NaN	NaN	NaN	NaN	NaN	NaN	NaN	NaN	NaN	NaN	NaN	NaN	NaN	NaN	NaN	NaN	NaN	NaN	NaN
P13804	Electron transfer flavoprotein subunit alpha, mitochondrial	ETFA	sp|P13804|ETFA_HUMAN Electron transfer flavoprotein subunit alpha, mitochondrial OS=Homo sapiens GN=ETFA PE=1 SV=1	1	18	72.4	0	178.09	0.84227	0.89297	0.87876	0.72769	0.85386	0.83161	0.82243	0.88988	0.81461	0.83494	0.87611	0.91978	0.84421	0.72877	0.82398	0.84598	0.81116	0.85342	0.75934	0.73676	0.90727	0.88892	0.83719	0.89533	10.565	26.322	18.734	14.918	9.5931	20.487	8.4798	4.1089	15.335	7.0451	6.1895	5.7656	8.1681	8.4542	20.116	8.5941	10.32
P13807	Glycogen [starch] synthase, muscle	GYS1	sp|P13807|GYS1_HUMAN Glycogen [starch] synthase, muscle OS=Homo sapiens GN=GYS1 PE=1 SV=2	1	2	3.4	0.0095812	1.7267	NaN	NaN	NaN	NaN	NaN	NaN	NaN	NaN	NaN	NaN	0.86548	NaN	NaN	NaN	NaN	NaN	NaN	NaN	NaN	NaN	NaN	NaN	0.89417	NaN	NaN	NaN	NaN	NaN	NaN	NaN	NaN	NaN	NaN	NaN	1.556	NaN	NaN	NaN	NaN	NaN	NaN
P13861	cAMP-dependent protein kinase type II-alpha regulatory subunit	PRKAR2A	sp|P13861|KAP2_HUMAN cAMP-dependent protein kinase type II-alpha regulatory subunit OS=Homo sapiens GN=PRKAR2A PE=1 SV=2	1	2	5.7	0.0020296	2.4082	NaN	NaN	NaN	NaN	NaN	NaN	NaN	NaN	NaN	NaN	NaN	NaN	NaN	NaN	NaN	NaN	NaN	NaN	NaN	NaN	NaN	NaN	NaN	NaN	NaN	NaN	NaN	NaN	NaN	NaN	NaN	NaN	NaN	NaN	NaN	NaN	NaN	NaN	NaN	NaN	NaN
P13984	General transcription factor IIF subunit 2	GTF2F2	sp|P13984|T2FB_HUMAN General transcription factor IIF subunit 2 OS=Homo sapiens GN=GTF2F2 PE=1 SV=2	1	4	14.1	0	5.4108	NaN	NaN	NaN	1.0202	0.86388	0.9071	NaN	NaN	NaN	NaN	NaN	NaN	NaN	NaN	NaN	NaN	NaN	NaN	0.84515	0.94623	0.90852	NaN	NaN	NaN	NaN	NaN	NaN	7.8164	9.0603	54.503	NaN	NaN	NaN	NaN	NaN	NaN	NaN	NaN	NaN	NaN	NaN
P13995	Bifunctional methylenetetrahydrofolate dehydrogenase/cyclohydrolase, mitochondrial;NAD-dependent methylenetetrahydrofolate dehydrogenase;Methenyltetrahydrofolate cyclohydrolase	MTHFD2	sp|P13995|MTDC_HUMAN Bifunctional methylenetetrahydrofolate dehydrogenase/cyclohydrolase, mitochondrial OS=Homo sapiens GN=MTHFD2 PE=1 SV=2	1	11	47.4	0	50.971	0.81654	0.79161	0.98473	0.7591	0.8451	0.84666	0.90159	1.0783	1.0582	1.0768	1.2079	1.2187	0.81631	0.79286	0.8352	0.9304	1.1809	0.93898	0.8928	0.77833	0.95839	1.2455	1.1001	1.1646	14.102	8.9107	12.874	10.346	245.56	15.154	7.437	36.169	73.944	89.643	7.7424	15.801	10.547	14.778	9.0476	6.3151	61.346
P14324	Farnesyl pyrophosphate synthase	FDPS	sp|P14324|FPPS_HUMAN Farnesyl pyrophosphate synthase OS=Homo sapiens GN=FDPS PE=1 SV=4	1	7	16.9	0	52.048	1.0402	1.1506	0.97799	0.8932	1.0289	0.98506	1.0081	1.1049	0.88661	0.79419	0.93545	1.0031	1.0087	0.89735	1.1251	1.0612	1.0125	0.9905	0.85338	1.1935	0.93471	0.79313	0.92695	0.96483	6.5946	47.96	8.9845	15.578	4.1454	24.829	22.162	6.8099	10.57	9.0068	9.5584	20.527	22.556	40.978	7.655	32.924	11.508
P14406	Cytochrome c oxidase subunit 7A2, mitochondrial	COX7A2	sp|P14406|CX7A2_HUMAN Cytochrome c oxidase subunit 7A2, mitochondrial OS=Homo sapiens GN=COX7A2 PE=1 SV=1	1	1	15.7	0.0080399	1.8553	NaN	NaN	NaN	NaN	NaN	0.64257	NaN	NaN	NaN	NaN	NaN	NaN	NaN	NaN	NaN	NaN	NaN	NaN	NaN	NaN	0.83051	NaN	NaN	NaN	NaN	NaN	NaN	NaN	NaN	13.745	NaN	NaN	NaN	NaN	NaN	NaN	NaN	NaN	NaN	NaN	NaN
P14618;P30613	Pyruvate kinase PKM	PKM	sp|P14618|KPYM_HUMAN Pyruvate kinase PKM OS=Homo sapiens GN=PKM PE=1 SV=4	2	54	81.9	0	323.31	0.91353	0.90952	0.92775	0.95166	1.1185	1.0646	0.96915	0.83089	1.0227	1.3204	1.2552	1.3384	1.013	0.76719	0.95698	0.74783	0.74384	0.76881	0.8587	0.82989	0.9925	1.1524	0.85554	1.1309	9.0276	9.0924	8.0975	9.2661	9.9772	9.3738	5.112	12.636	8.8584	13.586	11.031	12.645	21.805	10.127	10.439	6.8065	13.621
P14625;Q58FF3	Endoplasmin	HSP90B1	sp|P14625|ENPL_HUMAN Endoplasmin OS=Homo sapiens GN=HSP90B1 PE=1 SV=1	2	54	60.1	0	323.31	0.92075	0.81754	0.9581	0.81745	0.87935	0.8863	0.95809	0.92743	0.88069	0.9874	1.0038	0.9674	0.78201	0.86401	0.86197	0.86656	0.9577	0.88356	0.79153	0.95395	0.87971	0.92773	1.0313	0.94462	12.791	10.905	19.436	30.074	12.35	12.151	10.59	11.343	25.038	12.124	13.642	14.063	15.275	13.288	12.819	13.235	9.6185
P14678;P63162	Small nuclear ribonucleoprotein-associated proteins B and B;Small nuclear ribonucleoprotein-associated protein N	SNRPB;SNRPN	sp|P14678|RSMB_HUMAN Small nuclear ribonucleoprotein-associated proteins B and B OS=Homo sapiens GN=SNRPB PE=1 SV=2;sp|P63162|RSMN_HUMAN Small nuclear ribonucleoprotein-associated protein N OS=Homo sapiens GN=SNRPN PE=1 SV=1	2	6	24.6	0	7.463	NaN	1.1964	1.2233	1.1922	0.90427	1.0865	0.89404	0.69926	0.71397	0.70207	0.63333	0.68977	NaN	1.2493	1.1978	0.78018	0.81771	0.77229	1.0888	1.0529	1.7205	0.75367	0.73199	1.1034	NaN	29.111	21.515	5.9801	15.877	32.708	47.42	25.996	13.407	7.2278	0.18739	17.376	NaN	11.641	35.568	10.421	40.102
P14735	Insulin-degrading enzyme	IDE	sp|P14735|IDE_HUMAN Insulin-degrading enzyme OS=Homo sapiens GN=IDE PE=1 SV=4	1	2	2	0.0093227	1.7479	NaN	NaN	NaN	0.34634	NaN	NaN	NaN	NaN	NaN	NaN	NaN	NaN	NaN	NaN	NaN	NaN	NaN	NaN	0.37705	NaN	NaN	NaN	NaN	NaN	NaN	NaN	NaN	5.6276	NaN	NaN	NaN	NaN	NaN	NaN	NaN	NaN	NaN	NaN	NaN	NaN	NaN
P14866	Heterogeneous nuclear ribonucleoprotein L	HNRNPL	sp|P14866|HNRPL_HUMAN Heterogeneous nuclear ribonucleoprotein L OS=Homo sapiens GN=HNRNPL PE=1 SV=2	1	15	35.7	0	82.746	1.0221	1.1455	1.2887	1.0662	NaN	1.0547	0.59314	0.6267	0.71118	0.73789	0.64321	0.60608	1.0633	1.202	1.4047	0.58819	0.60158	0.82331	1.2592	NaN	1.2157	0.73218	0.62949	0.63308	27.495	6.5097	5.6834	15.839	NaN	33.562	6.5716	55.911	12.88	17.967	26.773	11.154	4.1979	39.057	15.127	18.22	45.645
P14868	Aspartate--tRNA ligase, cytoplasmic	DARS	sp|P14868|SYDC_HUMAN Aspartate--tRNA ligase, cytoplasmic OS=Homo sapiens GN=DARS PE=1 SV=2	1	36	75	0	290.67	1.3945	1.3366	1.2802	1.2879	1.0834	1.2391	0.87999	0.8773	0.82005	0.76503	0.78698	0.75429	1.3411	1.4277	1.3523	0.92258	0.91611	0.89803	1.2536	1.2938	1.2215	0.7347	0.84044	0.75773	13.421	11.594	8.7745	13.87	15.363	13.356	10.032	17.37	8.9536	9.8119	8.9969	9.3534	12.843	13.588	10.718	14.091	17.388
P14923	Junction plakoglobin	JUP	sp|P14923|PLAK_HUMAN Junction plakoglobin OS=Homo sapiens GN=JUP PE=1 SV=3	1	37	63.4	0	231.16	0.65717	0.44105	0.63959	0.48808	0.71144	0.66226	0.67895	0.65416	0.68644	0.76097	0.74013	0.6228	0.63384	0.42107	0.60083	0.69082	0.67321	0.67148	0.47335	0.74767	0.66376	0.75513	0.72555	0.59967	27.518	72.709	47.517	42.488	17.06	20.353	18.886	11.479	16.407	18.065	7.6258	20.803	14.464	77.008	59.523	10.844	11.399
P15056	Serine/threonine-protein kinase B-raf	BRAF	sp|P15056|BRAF_HUMAN Serine/threonine-protein kinase B-raf OS=Homo sapiens GN=BRAF PE=1 SV=4	1	6	8.5	0.0039807	2.1837	NaN	NaN	NaN	NaN	NaN	NaN	NaN	NaN	NaN	NaN	NaN	NaN	NaN	NaN	NaN	NaN	NaN	NaN	NaN	NaN	NaN	NaN	NaN	NaN	NaN	NaN	NaN	NaN	NaN	NaN	NaN	NaN	NaN	NaN	NaN	NaN	NaN	NaN	NaN	NaN	NaN
P15170	Eukaryotic peptide chain release factor GTP-binding subunit ERF3A	GSPT1	sp|P15170|ERF3A_HUMAN Eukaryotic peptide chain release factor GTP-binding subunit ERF3A OS=Homo sapiens GN=GSPT1 PE=1 SV=1	1	29	52.5	0	131.59	0.9092	0.89725	0.89258	0.93492	0.79689	0.9093	0.91436	0.87126	0.82556	0.8785	0.99206	0.82074	0.8645	0.9272	0.96475	0.90254	0.80865	0.88757	0.88369	0.91884	0.91171	0.8202	0.8806	0.82567	21.666	14.119	15.597	27.244	21.921	22.633	16.052	20.96	6.0791	18.331	25.35	12.087	21.888	15.363	12.437	19.153	18.932
P15311	Ezrin	EZR	sp|P15311|EZRI_HUMAN Ezrin OS=Homo sapiens GN=EZR PE=1 SV=4	1	20	31.6	0	21.273	NaN	NaN	NaN	NaN	NaN	NaN	0.34468	0.39967	0.40169	0.4102	0.4571	0.48658	NaN	NaN	NaN	0.49247	0.44813	0.52369	NaN	NaN	NaN	0.3617	0.48044	0.37376	NaN	NaN	NaN	NaN	NaN	NaN	22.947	29.497	25.865	17.309	29.347	25.117	NaN	NaN	NaN	14.647	7.6569
P15559	NAD(P)H dehydrogenase [quinone] 1	NQO1	sp|P15559|NQO1_HUMAN NAD(P)H dehydrogenase [quinone] 1 OS=Homo sapiens GN=NQO1 PE=1 SV=1	1	13	42.7	0	107.41	1.0227	1.2824	1.0712	1.1979	1.2998	1.1095	0.96861	1.0426	1.0433	1.0642	1.1902	1.0848	1.2001	1.0803	1.2987	0.9689	0.84997	0.95408	1.3615	1.0583	1.2495	1.0565	0.91276	1.0594	29.032	11.245	7.4109	10.551	8.633	6.7444	12.953	10.305	1.256	5.3347	5.4213	3.6614	11.285	10.785	14.718	19.741	4.5898
P15735	Phosphorylase b kinase gamma catalytic chain, liver/testis isoform	PHKG2	sp|P15735|PHKG2_HUMAN Phosphorylase b kinase gamma catalytic chain, liver/testis isoform OS=Homo sapiens GN=PHKG2 PE=1 SV=1	1	6	18.2	0	4.8795	NaN	NaN	NaN	0.95424	NaN	NaN	1.6954	0.76782	1.947	2.1851	1.1328	NaN	NaN	NaN	NaN	2.425	0.77096	1.5722	0.61676	NaN	NaN	2.8745	1.1189	NaN	NaN	NaN	NaN	22.502	NaN	NaN	155.95	52.354	112.56	61.905	45.654	NaN	NaN	NaN	NaN	182.1	27.954
P15880	40S ribosomal protein S2	RPS2	sp|P15880|RS2_HUMAN 40S ribosomal protein S2 OS=Homo sapiens GN=RPS2 PE=1 SV=2	1	17	58	0	167.93	1.169	1.0909	1.2435	1.1694	1.01	1.0832	1.2732	1.3054	1.3786	1.1826	1.1596	1.2144	1.0633	1.1734	1.1844	1.2556	1.2698	1.3788	1.0698	1.0219	1.017	1.1729	1.168	1.193	16.4	8.4926	12.642	15.196	18.298	8.0063	5.269	5.9765	18.204	7.3578	8.4507	6.9967	14.998	9.0154	14.513	8.8429	7.2893
P15924	Desmoplakin	DSP	sp|P15924|DESP_HUMAN Desmoplakin OS=Homo sapiens GN=DSP PE=1 SV=3	1	167	56	0	323.31	0.76956	0.27108	0.58457	0.27432	0.50036	0.52619	0.60415	0.50253	0.85894	0.911	0.94526	0.80532	0.88244	0.28097	0.71375	0.59563	0.57837	0.55276	0.3264	0.51339	0.60389	0.87479	0.93616	0.90091	26.761	43.97	31.741	29.384	36.99	27.083	30.126	27.064	44.751	33.027	37.112	33.792	26.606	45.212	35.809	25.458	30.933
P16144	Integrin beta-4	ITGB4	sp|P16144|ITB4_HUMAN Integrin beta-4 OS=Homo sapiens GN=ITGB4 PE=1 SV=5	1	45	31.4	0	231.94	0.73518	0.82083	0.73044	0.82493	0.87719	0.75304	1.2236	1.1797	1.2734	1.2663	1.3088	1.0801	0.82967	0.69129	0.8062	1.115	1.0717	1.2574	0.90299	0.72086	0.8791	1.4294	1.1332	1.2574	17.284	15.228	24.07	11.697	21.216	10.033	20.276	21.15	39.164	89.813	22.966	27.151	13.464	19.581	19.708	17.095	17.453
P16152	Carbonyl reductase [NADPH] 1	CBR1	sp|P16152|CBR1_HUMAN Carbonyl reductase [NADPH] 1 OS=Homo sapiens GN=CBR1 PE=1 SV=3	1	13	61.4	0	128.43	0.81636	0.8232	0.83638	0.80851	0.7851	0.88076	1.1192	0.90276	NaN	NaN	1.3609	NaN	0.77631	0.86251	0.86417	1.0797	0.95904	NaN	0.79685	0.85488	0.93711	NaN	1.1986	NaN	32.316	21.087	10.361	7.258	25.7	6.1211	5.4939	3.2175	NaN	NaN	31.997	NaN	11.868	4.145	10.799	12.353	3.0762
P16219	Short-chain specific acyl-CoA dehydrogenase, mitochondrial	ACADS	sp|P16219|ACADS_HUMAN Short-chain specific acyl-CoA dehydrogenase, mitochondrial OS=Homo sapiens GN=ACADS PE=1 SV=1	1	9	27.9	0	41.049	0.79715	1.146	0.81409	0.3562	1.1938	NaN	1.0908	0.97171	0.87343	1.1217	0.82267	1.0063	1.01	0.80781	0.82206	0.98989	0.72979	0.97088	0.45216	1.1339	NaN	1.0241	0.9842	1.0015	16.523	12.209	20.129	123.56	22.845	NaN	15.647	8.5687	19.898	36.286	17.149	25.552	6.9565	28.778	11.926	22.697	18.547
P16278	Beta-galactosidase	GLB1	sp|P16278|BGAL_HUMAN Beta-galactosidase OS=Homo sapiens GN=GLB1 PE=1 SV=2	1	8	15.7	0	23.791	0.94958	1.1065	NaN	NaN	NaN	NaN	1.2018	1.2093	0.71376	NaN	0.96932	1.2648	0.96714	0.82726	NaN	1.2191	1.0984	0.91982	NaN	NaN	NaN	NaN	0.90822	1.2408	7.1874	13.355	NaN	NaN	NaN	NaN	13.881	3.9428	121.62	NaN	19.462	24.03	9.0707	1.5246	NaN	8.51	3.5558
P16333	Cytoplasmic protein NCK1	NCK1	sp|P16333|NCK1_HUMAN Cytoplasmic protein NCK1 OS=Homo sapiens GN=NCK1 PE=1 SV=1	1	7	19.6	0	12.262	NaN	NaN	NaN	NaN	NaN	NaN	0.51261	0.59714	0.5363	0.58275	NaN	1.4139	NaN	NaN	NaN	0.61005	0.64731	0.61325	NaN	NaN	NaN	0.48625	NaN	0.39573	NaN	NaN	NaN	NaN	NaN	NaN	5.0163	5.7888	37.368	10.731	NaN	123.7	NaN	NaN	NaN	4.611	16.691
P16401	Histone H1.5	HIST1H1B	sp|P16401|H15_HUMAN Histone H1.5 OS=Homo sapiens GN=HIST1H1B PE=1 SV=3	1	12	35.4	0	157.46	1.2712	0.9571	0.76173	1.2482	1.1739	1.0257	0.48841	0.34894	0.6538	0.5254	0.36399	0.40802	1.5521	1.3909	0.97879	0.45174	0.53744	0.61023	1.2352	1.1129	1.0163	0.56332	0.44355	0.4692	19.371	30.736	51.414	16.431	10.905	17.388	11.863	12.172	5.961	19.078	8.0617	10.002	18.917	31.67	77.194	12.329	14.594
P16402	Histone H1.3	HIST1H1D	sp|P16402|H13_HUMAN Histone H1.3 OS=Homo sapiens GN=HIST1H1D PE=1 SV=2	1	10	33.9	0	6.2106	0.51695	NaN	NaN	1.1586	NaN	NaN	0.51042	0.34023	NaN	0.60295	0.35573	0.40738	0.82695	NaN	NaN	0.45308	0.47615	NaN	1.095	NaN	NaN	0.65161	0.41185	0.51082	38.794	NaN	NaN	7.8448	NaN	NaN	11.104	17.205	NaN	31.509	24.284	20.424	19.858	NaN	NaN	2.0514	24.703
P16403;Q02539;P22492	Histone H1.2	HIST1H1C	sp|P16403|H12_HUMAN Histone H1.2 OS=Homo sapiens GN=HIST1H1C PE=1 SV=2	3	11	35.7	0	35.012	1.1448	0.86263	1.156	1.2032	1.1542	0.96716	0.52229	0.39163	0.65074	0.61108	0.42592	0.48162	1.467	1.1853	1.3823	0.48079	0.52127	0.62828	1.0931	1.1586	0.96722	0.66725	0.4826	0.57482	60.852	21.346	4.8615	11.063	9.9183	26.426	22.088	2.6484	5.8717	7.2179	12.279	6.7968	27.346	14.766	12.957	11.225	3.185
P16422	Epithelial cell adhesion molecule	EPCAM	sp|P16422|EPCAM_HUMAN Epithelial cell adhesion molecule OS=Homo sapiens GN=EPCAM PE=1 SV=2	1	7	28.7	0	25.453	1.1711	NaN	0.60949	0.42826	0.69286	0.9283	2.2349	NaN	0.70868	NaN	0.73732	0.61855	0.87622	NaN	0.86243	0.81213	NaN	0.94074	0.30095	0.99808	0.81156	NaN	0.80176	0.61899	5.0838	NaN	1.6046	119.77	21.393	3.6085	62.001	NaN	17.645	NaN	6.0615	10.67	18.306	NaN	5.2376	7.752	NaN
P16435	NADPH--cytochrome P450 reductase	POR	sp|P16435|NCPR_HUMAN NADPH--cytochrome P450 reductase OS=Homo sapiens GN=POR PE=1 SV=2	1	3	4.3	0	3.8967	NaN	NaN	NaN	NaN	NaN	NaN	0.89189	NaN	NaN	NaN	NaN	NaN	NaN	NaN	NaN	0.9837	NaN	NaN	NaN	NaN	NaN	NaN	NaN	NaN	NaN	NaN	NaN	NaN	NaN	NaN	23.098	NaN	NaN	NaN	NaN	NaN	NaN	NaN	NaN	16.222	NaN
P16615	Sarcoplasmic/endoplasmic reticulum calcium ATPase 2	ATP2A2	sp|P16615|AT2A2_HUMAN Sarcoplasmic/endoplasmic reticulum calcium ATPase 2 OS=Homo sapiens GN=ATP2A2 PE=1 SV=1	1	50	47.4	0	323.31	1.2243	1.1891	1.2092	1.1234	1.2213	1.1569	1.1736	1.1798	1.2152	1.2443	1.163	1.2207	1.2037	1.1769	1.1247	1.1348	1.2084	1.2063	1.2173	1.1808	1.2099	1.2347	1.2519	1.3335	13.542	18.251	13.247	12.554	13.933	18.638	11.602	18.405	20.693	15.252	14.702	12.589	12.682	11.643	12.493	9.3763	15.374
P17066;P48741	Heat shock 70 kDa protein 6;Putative heat shock 70 kDa protein 7	HSPA6;HSPA7	sp|P17066|HSP76_HUMAN Heat shock 70 kDa protein 6 OS=Homo sapiens GN=HSPA6 PE=1 SV=2;sp|P48741|HSP77_HUMAN Putative heat shock 70 kDa protein 7 OS=Homo sapiens GN=HSPA7 PE=5 SV=2	2	11	15.7	0	36.866	1.0065	1.2925	0.88661	0.88135	1.0957	0.99113	0.71553	0.71187	0.70384	0.6263	0.73569	0.69903	1.0728	0.74881	0.95654	0.72761	0.72201	0.72138	0.97963	0.77087	1.0585	0.60448	0.66478	0.65182	4.8766	30.289	17.83	40.951	19.53	16.851	25.687	1.6616	7.1114	2.1653	3.3254	146.21	12.897	33.953	12.715	22.164	1.9848
P17152	Transmembrane protein 11, mitochondrial	TMEM11	sp|P17152|TMM11_HUMAN Transmembrane protein 11, mitochondrial OS=Homo sapiens GN=TMEM11 PE=1 SV=1	1	5	26.6	0	8.7553	NaN	1.2264	1.3367	1.2437	1.2655	1.0578	NaN	1.1119	1.1637	1.3994	1.039	1.3174	NaN	1.0397	1.1644	NaN	1.0343	1.21	1.0744	1.7415	1.1022	1.503	0.99034	1.3285	NaN	9.4781	13.324	1.396	3.9643	13.283	NaN	20.831	2.7364	3.6102	24.058	286.06	NaN	10.814	10.501	NaN	25.325
P17612;P22612	cAMP-dependent protein kinase catalytic subunit alpha	PRKACA	sp|P17612|KAPCA_HUMAN cAMP-dependent protein kinase catalytic subunit alpha OS=Homo sapiens GN=PRKACA PE=1 SV=2	2	21	51.3	0	87.014	1.2544	1.1907	1.127	1.1375	1.0914	1.1293	1.1014	1.0868	1.0856	0.91645	1.0511	0.92407	1.1592	1.2429	1.0818	1.1231	1.0706	1.1141	1.1052	1.2343	1.1634	0.86866	1.0508	0.94183	12.398	17.193	31.275	11.533	9.2085	13.937	13.533	15.2	9.3568	40.443	9.4886	18.336	12.408	24.343	22.345	12.399	18.982
P17706	Tyrosine-protein phosphatase non-receptor type 2	PTPN2	sp|P17706|PTN2_HUMAN Tyrosine-protein phosphatase non-receptor type 2 OS=Homo sapiens GN=PTPN2 PE=1 SV=2	1	17	44.8	0	123.62	1.0273	1.3223	0.97518	1.1529	1.4345	NaN	1.2466	0.99831	1.1969	1.1634	1.1353	1.1841	0.85435	0.98368	0.74559	1.207	1.0605	1.1296	0.99751	1.0294	NaN	1.1567	1.2212	1.1212	23.226	27.814	14.986	9.8898	22.494	NaN	49.442	6.5074	17.534	12.817	11.528	13.615	35.026	38.662	31.41	12.283	24.548
P17812	CTP synthase 1	CTPS1	sp|P17812|PYRG1_HUMAN CTP synthase 1 OS=Homo sapiens GN=CTPS1 PE=1 SV=2	1	33	64.8	0	323.31	1.1259	1.0584	1.0505	1.1364	0.84676	0.96566	0.96942	0.99248	0.98375	0.83457	0.93842	0.86989	1.0621	1.1923	1.0901	0.91051	0.94551	0.92278	1.0325	1.128	0.9489	0.73812	0.91056	0.75093	11.093	12.427	12.807	13.592	38.198	24.715	10.323	7.5083	12.083	15.687	8.121	13.401	7.9447	16.054	8.1178	10.199	5.7278
P17844	Probable ATP-dependent RNA helicase DDX5	DDX5	sp|P17844|DDX5_HUMAN Probable ATP-dependent RNA helicase DDX5 OS=Homo sapiens GN=DDX5 PE=1 SV=1	1	52	68.1	0	323.31	0.84769	0.90696	0.92828	0.85637	1.1047	0.95686	0.94117	0.95412	1.0942	1.1338	1.1233	1.088	0.90962	0.8265	0.88913	1.0012	0.99507	1.0087	0.92626	0.91243	0.99536	1.319	1.0682	1.2333	14.38	12.3	14.076	9.1906	12.252	10.052	9.7587	7.8292	10.542	12.224	17.238	12.635	14.509	11.43	11.135	6.7427	7.7192
P17858	ATP-dependent 6-phosphofructokinase, liver type	PFKL	sp|P17858|PFKAL_HUMAN ATP-dependent 6-phosphofructokinase, liver type OS=Homo sapiens GN=PFKL PE=1 SV=6	1	38	59.6	0	323.31	1.0029	0.99285	1.002	0.93457	0.94415	1.0273	1.0484	0.96683	1.1001	0.984	1.0254	1.0222	1.1001	0.85848	0.96841	1.0256	1.039	1.0276	0.96071	0.83983	0.94069	0.92379	1.0211	0.99328	17.498	16.24	15.882	28.318	10.065	46.641	9.4729	29.475	8.0385	26.061	12.477	12.427	8.9886	15.232	16.416	9.6682	33.861
P17980	26S protease regulatory subunit 6A	PSMC3	sp|P17980|PRS6A_HUMAN 26S protease regulatory subunit 6A OS=Homo sapiens GN=PSMC3 PE=1 SV=3	1	19	45.8	0	119.25	1.1563	1.2599	1.4558	1.1826	1.1279	1.3235	0.98742	0.97894	1.036	1.0729	0.93785	0.94782	1.0547	1.2042	1.3282	0.88786	0.94837	0.95838	1.1885	1.1629	1.2581	0.99107	0.86702	1.0021	19.543	18.439	28.576	6.1557	16.255	25.525	13.166	6.5097	24.596	18.294	18.013	19.985	23.318	25.286	17.08	9.5459	14.784
P17987	T-complex protein 1 subunit alpha	TCP1	sp|P17987|TCPA_HUMAN T-complex protein 1 subunit alpha OS=Homo sapiens GN=TCP1 PE=1 SV=1	1	34	73.9	0	323.31	0.98942	0.97943	1.0691	1.0084	1.0742	1.0635	0.86055	0.84477	0.90771	0.91525	0.89462	0.89334	0.95798	0.83588	0.96369	0.89097	0.93612	0.90584	0.96125	0.92334	0.99013	0.98276	0.91688	0.95846	11.975	14.374	12.304	13.892	17.391	12.555	9.9472	7.5501	13.583	17.565	10.58	10.848	11.013	14.58	9.1714	7.4102	19.455
P18031	Tyrosine-protein phosphatase non-receptor type 1	PTPN1	sp|P18031|PTN1_HUMAN Tyrosine-protein phosphatase non-receptor type 1 OS=Homo sapiens GN=PTPN1 PE=1 SV=1	1	25	57.2	0	323.31	1.0193	0.9881	1.0638	0.89725	1.1041	0.97802	0.99277	0.97524	0.98504	1.1308	1.0366	1.1079	0.95615	0.94518	0.9015	0.94896	0.99595	0.98347	0.88349	1.0051	1.0302	1.169	1.0574	1.1109	6.8659	13.079	24.584	25.653	14.522	9.431	10.443	8.7213	13.085	9.3402	28.63	7.5798	18.425	12.998	30.522	17.488	12.341
P18074	TFIIH basal transcription factor complex helicase XPD subunit	ERCC2	sp|P18074|ERCC2_HUMAN TFIIH basal transcription factor complex helicase XPD subunit OS=Homo sapiens GN=ERCC2 PE=1 SV=1	1	13	20.4	0	28.215	NaN	1.2239	NaN	1.0751	0.92533	NaN	1.4128	1.2156	NaN	1.0442	1.1266	1.1149	NaN	1.1301	NaN	1.3056	1.2055	NaN	1.102	0.83597	NaN	0.78779	1.1512	1.1212	NaN	47.069	NaN	44.69	26.728	NaN	19.146	30.74	NaN	10.734	31.127	27.558	NaN	63.112	NaN	19.454	32.642
P18075	Bone morphogenetic protein 7	BMP7	sp|P18075|BMP7_HUMAN Bone morphogenetic protein 7 OS=Homo sapiens GN=BMP7 PE=1 SV=1	1	5	13	0	18.217	1.1708	1.1753	1.0908	1.2531	1.2682	1.2011	1.2283	0.63772	0.59098	0.65775	1.141	0.99471	1.2862	1.0453	1.2463	1.5285	0.76473	0.8893	1.2762	1.2359	1.7353	1.1637	1.4028	1.4949	13.373	12.523	43.88	25.117	30.933	25.315	45.479	21.314	15.617	48.394	28.694	17.603	6.6299	17.07	21.126	31.185	26.412
P18077	60S ribosomal protein L35a	RPL35A	sp|P18077|RL35A_HUMAN 60S ribosomal protein L35a OS=Homo sapiens GN=RPL35A PE=1 SV=2	1	10	55.5	0	26.463	1.3539	1.0681	1.0716	1.1431	0.93066	1.0483	1.0714	1.0513	1.0823	0.87974	0.99971	0.98967	1.2099	1.1352	1.0907	0.98144	1.0712	1.1272	1.1307	1.0561	1.1052	0.89169	0.9254	0.90568	4.6992	4.3322	3.9302	22.239	7.9199	16.746	16.683	17.11	8.4525	29.382	7.396	11.658	11.548	4.1163	8.6466	17.28	19.519
P18085	ADP-ribosylation factor 4	ARF4	sp|P18085|ARF4_HUMAN ADP-ribosylation factor 4 OS=Homo sapiens GN=ARF4 PE=1 SV=3	1	12	57.8	0	27.495	1.7548	1.2161	1.1503	1.2692	1.0617	1.0612	1.0528	1.3355	1.1899	1.058	1.0005	0.89382	1.0614	1.1885	1.0555	0.94576	1.1399	1.1431	1.1791	1.2643	1.0258	0.98784	1.0374	0.91126	23.992	10.43	17.232	4.8063	10.903	1.5085	0.53079	22.936	15.859	17.459	15.455	5.5458	48.024	4.8401	16.719	1.8715	14.728
P18124	60S ribosomal protein L7	RPL7	sp|P18124|RL7_HUMAN 60S ribosomal protein L7 OS=Homo sapiens GN=RPL7 PE=1 SV=1	1	23	62.1	0	323.31	1.293	1.1878	1.2942	1.2312	1.0708	1.1935	1.1522	1.1818	1.1708	1.0779	1.0928	1.1208	1.3044	1.2726	1.2811	1.167	1.1882	1.2123	1.2191	1.1807	1.1144	1.0448	1.0924	1.0563	11.286	11.447	18.114	18.041	20.995	10.832	7.3818	6.1441	5.577	17.097	10.915	16.733	8.0985	11.131	14.599	9.5548	4.5324
P18206	Vinculin	VCL	sp|P18206|VINC_HUMAN Vinculin OS=Homo sapiens GN=VCL PE=1 SV=4	1	2	3	0.0039694	2.1406	NaN	NaN	NaN	NaN	NaN	NaN	NaN	NaN	NaN	NaN	NaN	NaN	NaN	NaN	NaN	NaN	NaN	NaN	NaN	NaN	NaN	NaN	NaN	NaN	NaN	NaN	NaN	NaN	NaN	NaN	NaN	NaN	NaN	NaN	NaN	NaN	NaN	NaN	NaN	NaN	NaN
P18583	Protein SON	SON	sp|P18583|SON_HUMAN Protein SON OS=Homo sapiens GN=SON PE=1 SV=4	1	20	12.4	0	37.517	NaN	NaN	NaN	NaN	NaN	NaN	0.41056	0.23587	0.43194	0.44394	0.41915	0.48521	NaN	NaN	NaN	0.39263	0.29386	0.4994	NaN	NaN	NaN	0.57618	0.38719	0.51235	NaN	NaN	NaN	NaN	NaN	NaN	50.244	28.551	19.787	79.921	55.485	28.499	NaN	NaN	NaN	41.039	61.14
P18615	Negative elongation factor E	NELFE	sp|P18615|NELFE_HUMAN Negative elongation factor E OS=Homo sapiens GN=NELFE PE=1 SV=3	1	6	21.8	0	27.661	NaN	NaN	NaN	NaN	NaN	NaN	0.14298	0.21597	0.13019	0.16545	0.15075	0.17742	NaN	NaN	NaN	0.16307	NaN	0.13448	NaN	NaN	NaN	0.2245	0.19298	0.15055	NaN	NaN	NaN	NaN	NaN	NaN	60.021	43.871	29.352	24.961	81.967	14.12	NaN	NaN	NaN	18.154	NaN
P18669;P15259;Q8N0Y7	Phosphoglycerate mutase 1;Phosphoglycerate mutase 2	PGAM1;PGAM2	sp|P18669|PGAM1_HUMAN Phosphoglycerate mutase 1 OS=Homo sapiens GN=PGAM1 PE=1 SV=2;sp|P15259|PGAM2_HUMAN Phosphoglycerate mutase 2 OS=Homo sapiens GN=PGAM2 PE=1 SV=3	3	4	20.5	0	11.337	NaN	NaN	NaN	NaN	0.89203	NaN	NaN	NaN	NaN	0.29668	0.27134	NaN	NaN	NaN	NaN	NaN	NaN	NaN	NaN	0.92145	NaN	0.19429	0.22718	NaN	NaN	NaN	NaN	NaN	59.812	NaN	NaN	NaN	NaN	5.0416	96.743	NaN	NaN	NaN	NaN	NaN	NaN
P18754	Regulator of chromosome condensation	RCC1	sp|P18754|RCC1_HUMAN Regulator of chromosome condensation OS=Homo sapiens GN=RCC1 PE=1 SV=1	1	17	61.8	0	210.9	0.90292	0.92003	0.97625	0.92113	1.0819	0.95592	1.0227	0.85713	0.94873	1.2836	1.054	1.1605	0.91834	0.89498	0.97306	1.0821	1.004	1.054	1.0169	1.0314	1.1015	1.4091	1.1502	1.1582	13.261	9.0793	15	9.3155	11.442	17.053	9.9619	18.566	8.7505	35.723	17.313	21.065	10.74	19.615	10.763	15.793	28.678
P18858	DNA ligase 1	LIG1	sp|P18858|DNLI1_HUMAN DNA ligase 1 OS=Homo sapiens GN=LIG1 PE=1 SV=1	1	15	19.2	0	50.106	0.95051	0.88397	0.90736	0.89613	0.73499	0.86252	0.99862	0.85944	0.96213	0.65444	0.82159	0.66713	0.92218	0.90653	0.97113	1.0439	0.78148	0.9394	0.99717	0.72993	0.81813	0.63097	0.96006	0.66873	6.0613	31.595	0.60137	1.3134	29.136	5.5416	12.983	128.51	44.647	12.951	11.824	74.564	24.771	47.667	7.7553	14.444	122.95
P18887	DNA repair protein XRCC1	XRCC1	sp|P18887|XRCC1_HUMAN DNA repair protein XRCC1 OS=Homo sapiens GN=XRCC1 PE=1 SV=2	1	2	3.6	0	4.535	NaN	NaN	NaN	NaN	NaN	NaN	NaN	NaN	NaN	NaN	NaN	NaN	NaN	NaN	NaN	NaN	NaN	NaN	NaN	NaN	NaN	NaN	NaN	NaN	NaN	NaN	NaN	NaN	NaN	NaN	NaN	NaN	NaN	NaN	NaN	NaN	NaN	NaN	NaN	NaN	NaN
P19338	Nucleolin	NCL	sp|P19338|NUCL_HUMAN Nucleolin OS=Homo sapiens GN=NCL PE=1 SV=3	1	31	35.5	0	148.18	1.4667	NaN	1.1092	0.88641	NaN	NaN	0.14778	0.1504	0.12294	0.17247	0.13145	0.15242	1.1308	NaN	1.3288	0.22154	0.18325	0.12323	0.76661	NaN	NaN	0.1549	0.15355	0.13588	33.433	NaN	11.604	42.109	NaN	NaN	68.387	34.105	77.373	46.273	113.55	93.679	24.689	NaN	24.427	58.79	42.534
P19367	Hexokinase-1	HK1	sp|P19367|HXK1_HUMAN Hexokinase-1 OS=Homo sapiens GN=HK1 PE=1 SV=3	1	61	57.5	0	323.31	0.79565	0.84353	0.7752	0.66627	0.84026	0.8244	0.95119	0.97547	0.93086	0.8335	0.96952	0.88009	0.83675	0.74194	0.82997	0.99286	0.99029	1.0146	0.75052	0.76268	0.93065	0.94105	1.0183	1.0734	14.864	10.717	12.246	10.003	9.8028	16.476	17.878	8.1465	27.139	29.864	16.757	9.985	13.927	10.693	13.932	16.03	12.989
P19387	DNA-directed RNA polymerase II subunit RPB3	POLR2C	sp|P19387|RPB3_HUMAN DNA-directed RNA polymerase II subunit RPB3 OS=Homo sapiens GN=POLR2C PE=1 SV=2	1	6	22.9	0	20.727	0.90516	1.3371	NaN	1.0231	0.2048	1.1066	1.0513	NaN	1.0587	NaN	0.80391	NaN	1.0351	1.2156	NaN	0.74859	NaN	0.77233	0.92218	0.21025	0.73542	NaN	0.95657	NaN	94.534	14.461	NaN	9.1456	170.49	38.537	20.374	NaN	22.865	NaN	20.853	NaN	73.628	13.314	NaN	15.066	NaN
P19388	DNA-directed RNA polymerases I, II, and III subunit RPABC1	POLR2E	sp|P19388|RPAB1_HUMAN DNA-directed RNA polymerases I, II, and III subunit RPABC1 OS=Homo sapiens GN=POLR2E PE=1 SV=4	1	7	32.4	0	13.235	NaN	0.8681	0.89393	0.93174	0.9634	0.90856	NaN	0.91515	NaN	NaN	NaN	NaN	NaN	0.98027	0.94299	NaN	1.0154	NaN	1.0023	0.83884	0.97047	NaN	NaN	NaN	NaN	39.166	7.6171	4.9228	10.23	6.6283	NaN	4.9233	NaN	NaN	NaN	NaN	NaN	19.606	38.58	NaN	9.0006
P19404	NADH dehydrogenase [ubiquinone] flavoprotein 2, mitochondrial	NDUFV2	sp|P19404|NDUV2_HUMAN NADH dehydrogenase [ubiquinone] flavoprotein 2, mitochondrial OS=Homo sapiens GN=NDUFV2 PE=1 SV=2	1	5	27.3	0	12.781	NaN	1.1586	0.99983	0.95462	NaN	NaN	NaN	1.1706	1.5485	1.4769	1.0698	1.5758	NaN	1.1107	1.0794	NaN	1.1686	1.2355	1.0763	NaN	NaN	1.5569	1.1926	2.3242	NaN	18.847	8.9815	15.452	NaN	NaN	NaN	4.9568	17.223	2.7266	24.676	14.94	NaN	11.31	5.6135	NaN	22.6
P19447	TFIIH basal transcription factor complex helicase XPB subunit	ERCC3	sp|P19447|ERCC3_HUMAN TFIIH basal transcription factor complex helicase XPB subunit OS=Homo sapiens GN=ERCC3 PE=1 SV=1	1	12	20.8	0	31.784	1.0179	1.1212	1.1609	1.3186	1.35	1.1191	1.1571	1.1267	1.3071	1.2746	1.1268	1.1689	1.0011	1.0266	0.89938	1.2611	1.349	1.339	1.2698	1.2098	0.90642	1.4012	1.2794	1.4255	36.213	28.566	70.326	8.2055	63.864	11.312	12.178	28.544	13.909	12.415	6.9125	4.5467	10.391	21.77	7.7148	6.0878	17.31
P19525	Interferon-induced, double-stranded RNA-activated protein kinase	EIF2AK2	sp|P19525|E2AK2_HUMAN Interferon-induced, double-stranded RNA-activated protein kinase OS=Homo sapiens GN=EIF2AK2 PE=1 SV=2	1	18	35.8	0	79.708	1.1478	1.1174	1.2774	1.4198	0.99173	0.98722	0.97716	0.9512	1.0354	0.80071	0.89306	0.91235	1.1221	1.3384	1.2326	1.0129	0.97633	1.1282	1.3996	1.2884	0.93551	0.84529	0.89257	0.88295	14.908	5.509	7.6461	23.187	18.402	20.259	10.67	40.984	16.126	10.739	8.4348	47.866	20.836	9.4977	19.322	12.342	16.388
P19532	Transcription factor E3	TFE3	sp|P19532|TFE3_HUMAN Transcription factor E3 OS=Homo sapiens GN=TFE3 PE=1 SV=4	1	2	3.1	0.0088009	1.7785	NaN	NaN	NaN	NaN	NaN	NaN	NaN	0.70728	0.64575	NaN	NaN	NaN	NaN	NaN	NaN	NaN	0.78777	0.63358	NaN	NaN	NaN	NaN	NaN	NaN	NaN	NaN	NaN	NaN	NaN	NaN	NaN	22.977	22.008	NaN	NaN	NaN	NaN	NaN	NaN	NaN	27.081
P19623	Spermidine synthase	SRM	sp|P19623|SPEE_HUMAN Spermidine synthase OS=Homo sapiens GN=SRM PE=1 SV=1	1	12	52	0	107.19	0.86221	0.94723	1.0014	1.0133	0.99645	1.1528	1.0135	0.82357	1.0664	1.4087	1.2522	1.2826	1.313	0.85541	1.2332	0.92618	0.97002	1.0159	1.1324	0.95534	1.2592	1.2248	1.1591	1.1268	19.88	21.079	5.882	6.9278	65.136	28.98	30.679	5.9179	13.437	15.63	7.6421	14.399	10.65	17.472	10.795	16.508	8.8139
P19634	Sodium/hydrogen exchanger 1	SLC9A1	sp|P19634|SL9A1_HUMAN Sodium/hydrogen exchanger 1 OS=Homo sapiens GN=SLC9A1 PE=1 SV=2	1	8	11.2	0	10.825	NaN	NaN	NaN	1.5189	1.3223	1.6886	0.89984	0.84228	0.80869	0.8968	0.71759	0.72851	NaN	NaN	NaN	0.97613	0.76013	0.92171	1.324	1.2053	1.7783	1.0113	0.77036	0.82085	NaN	NaN	NaN	24.819	6.0843	26.942	45.689	15.615	58.657	16.551	30.671	91.532	NaN	NaN	NaN	25.166	9.7407
P19784	Casein kinase II subunit alpha	CSNK2A2	sp|P19784|CSK22_HUMAN Casein kinase II subunit alpha OS=Homo sapiens GN=CSNK2A2 PE=1 SV=1	1	11	40	0	30.433	0.97296	1.18	1.2702	1.3103	0.88425	1.0138	0.95327	0.9919	1.2301	0.98641	0.82526	0.72428	1.0573	1.1363	1.1443	0.83818	1.2381	1.1309	1.1569	1.0114	0.87136	0.77789	1.044	0.76161	18.84	7.0506	65.655	20.988	21.033	28.255	16.61	44.46	17.267	4.6648	26.834	16.071	22.018	9.3403	39.85	19.253	35.161
P19793	Retinoic acid receptor RXR-alpha	RXRA	sp|P19793|RXRA_HUMAN Retinoic acid receptor RXR-alpha OS=Homo sapiens GN=RXRA PE=1 SV=1	1	1	3.7	0.0028744	2.2951	NaN	NaN	NaN	NaN	NaN	NaN	NaN	NaN	NaN	NaN	NaN	NaN	NaN	NaN	NaN	NaN	NaN	NaN	NaN	NaN	NaN	NaN	NaN	NaN	NaN	NaN	NaN	NaN	NaN	NaN	NaN	NaN	NaN	NaN	NaN	NaN	NaN	NaN	NaN	NaN	NaN
P19838	Nuclear factor NF-kappa-B p105 subunit;Nuclear factor NF-kappa-B p50 subunit	NFKB1	sp|P19838|NFKB1_HUMAN Nuclear factor NF-kappa-B p105 subunit OS=Homo sapiens GN=NFKB1 PE=1 SV=2	1	2	3.1	0	5.5755	NaN	NaN	NaN	NaN	NaN	NaN	0.72257	0.98271	0.70034	NaN	NaN	NaN	NaN	NaN	NaN	0.61525	0.85455	0.65049	NaN	NaN	NaN	NaN	NaN	NaN	NaN	NaN	NaN	NaN	NaN	NaN	19.131	31.92	13.136	NaN	NaN	NaN	NaN	NaN	NaN	20.082	6.072
P20020;P23634;Q01814	Plasma membrane calcium-transporting ATPase 1	ATP2B1	sp|P20020|AT2B1_HUMAN Plasma membrane calcium-transporting ATPase 1 OS=Homo sapiens GN=ATP2B1 PE=1 SV=3	3	33	30.1	0	298.21	1.0251	1.1251	1.1088	1.0641	1.2041	1.0961	0.96006	1.0086	1.3203	1.0764	1.0922	1.0765	1.089	1.0727	1.0859	1.1285	0.97161	1.3316	1.1492	1.1001	1.2347	1.2489	0.92595	1.1616	13.824	12.294	15.354	18.252	15.491	10.201	25.611	17.574	47.634	16.785	16.024	15.631	11.016	12.706	11.865	23.58	22.315
P20042	Eukaryotic translation initiation factor 2 subunit 2	EIF2S2	sp|P20042|IF2B_HUMAN Eukaryotic translation initiation factor 2 subunit 2 OS=Homo sapiens GN=EIF2S2 PE=1 SV=2	1	15	49.2	0	191.38	1.2389	1.268	1.1653	1.2398	1.0776	1.24	1.0852	1.0604	0.96481	0.98745	1.1095	1.0391	1.1434	1.2255	1.2073	1.0885	1.0642	1.0557	1.1753	1.2029	1.1252	0.92804	1.0902	1.0118	39.89	9.1457	1.1621	13.814	7.7976	8.7207	5.8877	18.075	9.7841	11.286	8.8249	11.218	17.923	8.94	8.0849	12.117	9.6397
P20073	Annexin A7	ANXA7	sp|P20073|ANXA7_HUMAN Annexin A7 OS=Homo sapiens GN=ANXA7 PE=1 SV=3	1	20	42.4	0	169.17	0.99802	0.73517	0.77682	0.89167	0.51301	0.90518	0.98868	1.0064	0.82936	0.81512	0.7933	0.76172	0.72456	0.76263	1.0436	0.99091	0.81893	0.71736	0.76723	0.58912	0.73757	0.60448	0.73125	0.71517	16.423	20.924	15.613	11.154	34.948	12.229	15.01	7.3576	21.85	36.487	10.756	14.049	5.7812	17.348	7.9974	14.832	12.693
P20226;Q6SJ96	TATA-box-binding protein;TATA box-binding protein-like protein 2	TBP;TBPL2	sp|P20226|TBP_HUMAN TATA-box-binding protein OS=Homo sapiens GN=TBP PE=1 SV=2;sp|Q6SJ96|TBPL2_HUMAN TATA box-binding protein-like protein 2 OS=Homo sapiens GN=TBPL2 PE=2 SV=1	2	3	8.3	0	4.2248	NaN	NaN	NaN	NaN	NaN	NaN	NaN	0.90683	1.1953	NaN	NaN	1.6997	NaN	NaN	NaN	NaN	1.1343	2.6821	NaN	NaN	NaN	NaN	NaN	1.4398	NaN	NaN	NaN	NaN	NaN	NaN	NaN	13.636	29.625	NaN	NaN	23.223	NaN	NaN	NaN	NaN	9.4936
P20336	Ras-related protein Rab-3A	RAB3A	sp|P20336|RAB3A_HUMAN Ras-related protein Rab-3A OS=Homo sapiens GN=RAB3A PE=1 SV=1	1	5	30	0	19.114	1.0346	1.0954	NaN	1.0761	1.0917	1.1734	1.2466	1.0738	NaN	NaN	1.2115	1.7195	1.2451	0.91677	NaN	1.1909	0.96086	NaN	0.99489	1.457	1.1792	NaN	1.1081	1.7083	15.491	2.9135	NaN	5.4755	12.033	5.8076	4.0748	0.5961	NaN	NaN	2.0314	23.02	7.7864	4.0917	NaN	7.2989	15.067
P20339	Ras-related protein Rab-5A	RAB5A	sp|P20339|RAB5A_HUMAN Ras-related protein Rab-5A OS=Homo sapiens GN=RAB5A PE=1 SV=2	1	11	68.4	0	88.688	0.99619	1.0547	1.1105	0.95792	0.98934	0.84808	1.0436	1.0885	1.2272	1.3769	1.1247	1.1766	1.0082	0.95169	1.0578	1.0171	1.1203	1.1498	0.8988	1.034	0.95016	1.2081	1.1185	1.1958	2.7204	4.4335	5.4243	18.126	1.53	13.177	8.7473	8.5922	4.0717	8.0659	4.7271	6.6556	4.3671	6.6263	16.32	12.714	7.6244
P20340;Q9NRW1	Ras-related protein Rab-6A	RAB6A	sp|P20340|RAB6A_HUMAN Ras-related protein Rab-6A OS=Homo sapiens GN=RAB6A PE=1 SV=3	2	15	64.9	0	51.688	1.1893	1.0057	1.0314	0.99361	1.146	0.9756	1.2498	1.0369	1.0417	1.5008	1.1625	1.3737	1.2821	0.93567	1.0902	1.3108	1.1027	1.0896	1.0482	0.9794	1.1011	1.4891	1.1487	1.4189	22.338	12.674	4.482	7.6752	20.556	7.4955	11.949	10.108	6.1392	14.091	8.6647	9.5928	24.236	7.9572	7.5648	6.5524	17.975
P20585	DNA mismatch repair protein Msh3	MSH3	sp|P20585|MSH3_HUMAN DNA mismatch repair protein Msh3 OS=Homo sapiens GN=MSH3 PE=1 SV=4	1	17	20.3	0	42.926	1.4153	1.1227	1.7297	0.96837	1.1397	1.1358	0.98322	1.0123	1.055	0.93588	0.73833	0.96511	1.0991	1.0477	1.2141	1.1894	1.0415	1.0881	0.99066	1.0883	1.2933	0.98641	0.99897	0.97621	10.883	18.236	0.4221	32.813	20.747	28.137	18.311	8.4399	13.807	14.342	14.688	14.752	9.1553	13.762	5.4211	5.0107	6.4329
P20618	Proteasome subunit beta type-1	PSMB1	sp|P20618|PSB1_HUMAN Proteasome subunit beta type-1 OS=Homo sapiens GN=PSMB1 PE=1 SV=2	1	10	48.1	0	22.824	NaN	0.71826	0.80066	0.86574	0.54656	0.79188	NaN	1.2004	NaN	NaN	NaN	NaN	NaN	0.91354	0.91808	NaN	0.62071	NaN	0.76521	0.75293	0.82041	NaN	NaN	NaN	NaN	18.564	38.836	12.061	122.13	8.161	NaN	35.045	NaN	NaN	NaN	NaN	NaN	22.159	43.865	NaN	31.734
P20700	Lamin-B1	LMNB1	sp|P20700|LMNB1_HUMAN Lamin-B1 OS=Homo sapiens GN=LMNB1 PE=1 SV=2	1	7	10.9	0.00030788	3.1366	NaN	NaN	NaN	NaN	1.4856	0.89784	0.81092	NaN	0.64197	0.74242	NaN	0.70253	NaN	NaN	NaN	0.6466	NaN	0.79966	NaN	1.1875	1.2088	1.0437	NaN	0.95429	NaN	NaN	NaN	NaN	11.816	0.52602	21.612	NaN	56.31	31.357	NaN	51.231	NaN	NaN	NaN	15.462	NaN
P20936	Ras GTPase-activating protein 1	RASA1	sp|P20936|RASA1_HUMAN Ras GTPase-activating protein 1 OS=Homo sapiens GN=RASA1 PE=1 SV=1	1	6	6.8	0	10.569	1.2737	NaN	0.93919	1.036	0.87844	1.2967	0.98083	0.87147	NaN	NaN	NaN	NaN	1.1187	NaN	1.2663	0.85248	0.95666	NaN	1.0566	1.2047	1.2047	NaN	NaN	NaN	10.781	NaN	19.905	13.387	8.8874	33.277	120.63	10.26	NaN	NaN	NaN	NaN	13.643	NaN	23.229	15.766	4.6558
P21266;P46439	Glutathione S-transferase Mu 3	GSTM3	sp|P21266|GSTM3_HUMAN Glutathione S-transferase Mu 3 OS=Homo sapiens GN=GSTM3 PE=1 SV=3	2	3	14.2	0	7.2808	NaN	0.81402	0.97066	0.97584	NaN	NaN	NaN	NaN	NaN	NaN	NaN	NaN	NaN	1.0548	0.90176	NaN	NaN	NaN	0.74127	NaN	NaN	NaN	NaN	NaN	NaN	57.782	35.837	14.153	NaN	NaN	NaN	NaN	NaN	NaN	NaN	NaN	NaN	17.975	18.8	NaN	NaN
P21281;P15313	V-type proton ATPase subunit B, brain isoform;V-type proton ATPase subunit B, kidney isoform	ATP6V1B2;ATP6V1B1	sp|P21281|VATB2_HUMAN V-type proton ATPase subunit B, brain isoform OS=Homo sapiens GN=ATP6V1B2 PE=1 SV=3;sp|P15313|VATB1_HUMAN V-type proton ATPase subunit B, kidney isoform OS=Homo sapiens GN=ATP6V1B1 PE=1 SV=3	2	3	9.6	0.0077691	1.8691	NaN	NaN	NaN	NaN	NaN	NaN	0.6228	NaN	NaN	NaN	NaN	NaN	NaN	NaN	NaN	0.75074	NaN	NaN	NaN	NaN	NaN	NaN	NaN	NaN	NaN	NaN	NaN	NaN	NaN	NaN	26.644	NaN	NaN	NaN	NaN	NaN	NaN	NaN	NaN	8.4778	NaN
P21283;Q8NEY4	V-type proton ATPase subunit C 1	ATP6V1C1	sp|P21283|VATC1_HUMAN V-type proton ATPase subunit C 1 OS=Homo sapiens GN=ATP6V1C1 PE=1 SV=4	2	28	67.3	0	127.23	1.0643	0.9043	0.93579	1.0107	0.83831	0.88356	0.99183	1.0786	1.0066	0.95368	0.96572	0.88214	0.95511	1.0677	0.98094	0.90346	1.0467	1.0007	0.88215	1.0578	0.82379	0.8372	0.97396	0.79926	12.474	13.471	11.649	34.159	29.078	16.82	33.144	24.106	11.097	38.855	22.344	30.13	13.161	11.623	8.6815	39.142	11.36
P21291	Cysteine and glycine-rich protein 1	CSRP1	sp|P21291|CSRP1_HUMAN Cysteine and glycine-rich protein 1 OS=Homo sapiens GN=CSRP1 PE=1 SV=3	1	4	36.8	0	5.8969	NaN	NaN	NaN	NaN	NaN	NaN	NaN	NaN	0.40269	NaN	NaN	NaN	NaN	NaN	NaN	NaN	NaN	0.34578	NaN	NaN	NaN	NaN	NaN	NaN	NaN	NaN	NaN	NaN	NaN	NaN	NaN	NaN	11.656	NaN	NaN	NaN	NaN	NaN	NaN	NaN	NaN
P21333	Filamin-A	FLNA	sp|P21333|FLNA_HUMAN Filamin-A OS=Homo sapiens GN=FLNA PE=1 SV=4	1	187	77.8	0	323.31	2.6348	2.3377	2.6071	2.6352	2.2275	2.6351	0.34282	0.3027	0.48406	0.45186	0.39214	0.42386	2.2912	2.9372	2.4576	0.3411	0.38066	0.38726	2.2621	2.6555	2.2117	0.41083	0.48786	0.41252	21.977	23.303	26.532	26.918	31.023	28.937	38.523	36.398	50.833	43.258	43.27	47.448	45.114	21.664	26.426	37.238	34.897
P21359	Neurofibromin;Neurofibromin truncated	NF1	sp|P21359|NF1_HUMAN Neurofibromin OS=Homo sapiens GN=NF1 PE=1 SV=2	1	17	6.7	0	31.167	1.2498	0.93431	1.0604	1.4126	1.0779	1.1325	0.87853	0.92399	NaN	0.63902	0.86362	0.87209	1.2046	0.93303	0.90148	1.1186	1.0632	NaN	1.2257	1.1109	1.0462	1.225	0.90769	0.91451	50.577	86.163	28.928	34.881	10.078	40.645	33.242	7.7961	NaN	65.035	10.107	35.753	48.154	100.35	26.976	18.51	17.432
P21397;P27338	Amine oxidase [flavin-containing] A	MAOA	sp|P21397|AOFA_HUMAN Amine oxidase [flavin-containing] A OS=Homo sapiens GN=MAOA PE=1 SV=1	2	7	17.5	0	6.8707	NaN	NaN	NaN	NaN	NaN	NaN	NaN	0.94448	NaN	1.298	1.1048	NaN	NaN	NaN	NaN	NaN	0.83562	NaN	NaN	NaN	NaN	0.81685	0.96376	NaN	NaN	NaN	NaN	NaN	NaN	NaN	NaN	15.002	NaN	33.084	64.562	NaN	NaN	NaN	NaN	NaN	32.206
P21399	Cytoplasmic aconitate hydratase	ACO1	sp|P21399|ACOC_HUMAN Cytoplasmic aconitate hydratase OS=Homo sapiens GN=ACO1 PE=1 SV=3	1	12	16	0	25.496	0.86932	0.6825	0.87781	0.72878	0.75268	0.857	0.88425	0.88739	0.67423	NaN	0.95444	NaN	1.0842	0.9393	1.1152	0.93548	0.88228	0.93489	0.95305	0.93561	0.93787	NaN	1.0168	NaN	33.526	44.435	5.865	66.201	75.399	208.95	52.909	24.597	20.438	NaN	12.113	NaN	6.7932	54.271	3.1497	28.113	8.1006
P21675	Transcription initiation factor TFIID subunit 1	TAF1	sp|P21675|TAF1_HUMAN Transcription initiation factor TFIID subunit 1 OS=Homo sapiens GN=TAF1 PE=1 SV=2	1	13	8.4	0	12.962	NaN	NaN	NaN	NaN	NaN	NaN	0.19275	0.22981	NaN	0.42521	0.20132	0.49287	NaN	NaN	NaN	0.22013	0.30391	NaN	NaN	NaN	NaN	0.26276	0.20007	0.37076	NaN	NaN	NaN	NaN	NaN	NaN	23.929	69.506	NaN	55.266	39.798	59.955	NaN	NaN	NaN	32.366	169.61
P21796	Voltage-dependent anion-selective channel protein 1	VDAC1	sp|P21796|VDAC1_HUMAN Voltage-dependent anion-selective channel protein 1 OS=Homo sapiens GN=VDAC1 PE=1 SV=2	1	14	61.8	0	90.412	0.8006	1.0235	0.80347	0.64484	0.9168	0.88795	0.99457	1.1143	1.1159	1.261	1.2156	1.2452	1.0882	0.86532	0.95612	1.1036	1.1367	1.2268	0.72857	0.71481	1.122	1.5177	1.1252	1.4065	26.616	8.6763	22.807	7.4009	22.008	15.979	5.2185	6.9023	19.548	7.4956	10.957	6.2856	28.656	9.741	6.0415	16.345	6.6248
P21860	Receptor tyrosine-protein kinase erbB-3	ERBB3	sp|P21860|ERBB3_HUMAN Receptor tyrosine-protein kinase erbB-3 OS=Homo sapiens GN=ERBB3 PE=1 SV=1	1	4	3.9	0	5.4145	NaN	NaN	NaN	0.56675	NaN	NaN	1.1729	1.0124	1.2153	1.4886	NaN	NaN	NaN	NaN	NaN	2.1727	1.3062	1.1976	0.59193	NaN	NaN	1.5811	NaN	NaN	NaN	NaN	NaN	49.236	NaN	NaN	23.751	12.001	13.236	14.898	NaN	NaN	NaN	NaN	NaN	66.411	33.531
P21953	2-oxoisovalerate dehydrogenase subunit beta, mitochondrial	BCKDHB	sp|P21953|ODBB_HUMAN 2-oxoisovalerate dehydrogenase subunit beta, mitochondrial OS=Homo sapiens GN=BCKDHB PE=1 SV=2	1	3	10.5	0	9.4435	NaN	NaN	NaN	NaN	NaN	NaN	0.75459	1.1936	0.93234	0.78137	0.9282	0.8584	NaN	NaN	NaN	0.77124	1.1916	1.1661	NaN	NaN	NaN	1.1098	1.1028	1.0934	NaN	NaN	NaN	NaN	NaN	NaN	69.781	20.434	16.526	15.504	22.746	5.5737	NaN	NaN	NaN	70.057	7.0296
P21964	Catechol O-methyltransferase	COMT	sp|P21964|COMT_HUMAN Catechol O-methyltransferase OS=Homo sapiens GN=COMT PE=1 SV=2	1	10	39.1	0	104.88	NaN	0.69067	0.74473	0.90808	0.62103	0.89783	0.7571	1.5205	NaN	NaN	0.71519	NaN	NaN	1.0529	0.97976	0.86319	1.7454	NaN	0.91495	0.91965	0.89682	NaN	0.65866	NaN	NaN	17.626	4.6956	1.9297	3.085	10.456	12.102	34.556	NaN	NaN	11.847	NaN	NaN	16.636	7.0689	12.421	36.858
P22059	Oxysterol-binding protein 1	OSBP	sp|P22059|OSBP1_HUMAN Oxysterol-binding protein 1 OS=Homo sapiens GN=OSBP PE=1 SV=1	1	17	22.9	0	72.597	0.96056	0.89023	1.0311	0.96573	0.64783	1.094	1.0445	1.0485	0.86773	0.90231	0.84921	0.80978	0.79309	0.86096	0.99597	0.99842	0.96847	0.90917	0.96276	0.89449	0.89774	0.75837	0.94419	0.72746	17.373	4.4255	39.749	7.8033	64.105	23.996	17.583	30.067	17.787	18.928	11.9	12.422	21.216	3.5537	56.671	12.304	24.881
P22061	Protein-L-isoaspartate(D-aspartate) O-methyltransferase	PCMT1	sp|P22061|PIMT_HUMAN Protein-L-isoaspartate(D-aspartate) O-methyltransferase OS=Homo sapiens GN=PCMT1 PE=1 SV=4	1	2	12.3	0	11.947	NaN	NaN	NaN	NaN	NaN	NaN	NaN	NaN	NaN	NaN	NaN	NaN	NaN	NaN	NaN	NaN	NaN	NaN	NaN	NaN	NaN	NaN	NaN	NaN	NaN	NaN	NaN	NaN	NaN	NaN	NaN	NaN	NaN	NaN	NaN	NaN	NaN	NaN	NaN	NaN	NaN
P22087	rRNA 2-O-methyltransferase fibrillarin	FBL	sp|P22087|FBRL_HUMAN rRNA 2-O-methyltransferase fibrillarin OS=Homo sapiens GN=FBL PE=1 SV=2	1	13	40.8	0	93.034	1.064	1.0324	1.2696	0.9453	1.3639	1.0937	1.1416	1.0769	1.2404	1.2525	1.1709	1.2861	1.1917	1.1079	1.2146	1.0298	1.148	1.2063	1.068	1.2136	1.1836	1.3761	1.1719	1.3014	5.9078	12.07	12.891	14.772	15.907	11.622	9.8217	9.3425	10.415	9.9273	11.133	9.6856	11.148	13.186	16.482	10.476	13.795
P22102	Trifunctional purine biosynthetic protein adenosine-3;Phosphoribosylamine--glycine ligase;Phosphoribosylformylglycinamidine cyclo-ligase;Phosphoribosylglycinamide formyltransferase	GART	sp|P22102|PUR2_HUMAN Trifunctional purine biosynthetic protein adenosine-3 OS=Homo sapiens GN=GART PE=1 SV=1	1	49	59.5	0	323.31	0.85713	0.85147	0.81993	0.87938	0.71033	0.80481	0.98404	0.98881	1.0002	0.83926	0.95893	0.85822	0.81011	0.87314	0.86078	0.92737	0.95933	0.93893	0.82279	0.81518	0.7585	0.81331	0.9101	0.84572	16.725	15.849	16.828	23.968	14.944	32.328	16.89	15.325	19.198	18.596	14.518	19.324	13.609	16.335	17.571	11.782	18.702
P22234	Multifunctional protein ADE2;Phosphoribosylaminoimidazole-succinocarboxamide synthase;Phosphoribosylaminoimidazole carboxylase	PAICS	sp|P22234|PUR6_HUMAN Multifunctional protein ADE2 OS=Homo sapiens GN=PAICS PE=1 SV=3	1	21	46.1	0	109.01	1.9597	2.086	2.155	1.826	1.7023	1.8734	0.2377	0.27243	0.23941	0.26179	0.27901	0.25581	1.7505	1.9527	2.2614	0.2385	0.30716	0.29175	1.5291	1.9456	1.6174	0.23078	0.27683	0.22054	99.468	24.582	69.268	50.196	41.028	53.946	9.6364	9.4961	6.7401	15.865	6.4204	11.617	73.031	27.313	72.722	11.956	49.163
P22314	Ubiquitin-like modifier-activating enzyme 1	UBA1	sp|P22314|UBA1_HUMAN Ubiquitin-like modifier-activating enzyme 1 OS=Homo sapiens GN=UBA1 PE=1 SV=3	1	32	33.3	0	309.36	0.7751	0.77734	0.73798	0.74712	0.74791	0.83074	0.84065	0.73434	0.59376	0.6135	0.90658	0.6645	0.83065	0.72396	0.96514	0.82526	0.72675	0.66419	0.72753	0.76455	0.89094	0.62191	0.69289	0.6533	9.9768	12.328	24.914	13.853	30.262	12.515	15.114	33.229	21.478	21.765	14.962	27.954	11.955	13.624	7.9651	19.905	26.441
P22392;O60361	Nucleoside diphosphate kinase B;Putative nucleoside diphosphate kinase	NME2;NME2P1	sp|P22392|NDKB_HUMAN Nucleoside diphosphate kinase B OS=Homo sapiens GN=NME2 PE=1 SV=1;sp|O60361|NDK8_HUMAN Putative nucleoside diphosphate kinase OS=Homo sapiens GN=NME2P1 PE=5 SV=1	2	7	44.1	0	11.818	NaN	1.5001	1.1778	NaN	NaN	1.3575	0.58217	0.56854	0.54514	0.59955	0.59087	0.53411	NaN	1.4024	1.3573	0.60732	0.66398	0.59134	NaN	NaN	1.3841	0.56067	0.52826	0.67063	NaN	10.644	10.771	NaN	NaN	19.791	44.919	23.425	6.1457	48.127	10.483	8.0295	NaN	9.5976	5.8065	39.489	63.297
P22532;P35325;P35326;P22531;Q9BYE4;Q96RM1	Small proline-rich protein 2D;Small proline-rich protein 2B;Small proline-rich protein 2A;Small proline-rich protein 2E;Small proline-rich protein 2G	SPRR2D;SPRR2B;SPRR2A;SPRR2E;SPRR2G	sp|P22532|SPR2D_HUMAN Small proline-rich protein 2D OS=Homo sapiens GN=SPRR2D PE=2 SV=2;sp|P35325|SPR2B_HUMAN Small proline-rich protein 2B OS=Homo sapiens GN=SPRR2B PE=2 SV=1;sp|P35326|SPR2A_HUMAN Small proline-rich protein 2A OS=Homo sapiens GN=SPRR2A PE	6	4	61.1	0	7.7437	NaN	0.067964	NaN	0.10642	0.086426	NaN	NaN	NaN	NaN	NaN	NaN	NaN	NaN	NaN	NaN	NaN	NaN	NaN	0.11485	0.081002	NaN	NaN	NaN	NaN	NaN	119.13	NaN	118.59	202.46	NaN	NaN	NaN	NaN	NaN	NaN	NaN	NaN	NaN	NaN	NaN	NaN
P22570	NADPH:adrenodoxin oxidoreductase, mitochondrial	FDXR	sp|P22570|ADRO_HUMAN NADPH:adrenodoxin oxidoreductase, mitochondrial OS=Homo sapiens GN=FDXR PE=1 SV=3	1	28	60.7	0	128.23	0.90403	0.91273	0.94714	0.85082	1.0599	0.91671	0.93642	0.9362	0.93159	1.1333	0.99374	1.0644	0.94475	0.76436	0.86348	1.0369	0.89157	1.0119	0.88698	0.80055	0.92601	1.1601	0.90005	1.092	7.3638	9.6243	11.032	29.328	15.762	15.052	10.097	13.209	32.046	11.679	16.593	5.458	8.4347	11.763	14.433	12.927	12.949
P22626	Heterogeneous nuclear ribonucleoproteins A2/B1	HNRNPA2B1	sp|P22626|ROA2_HUMAN Heterogeneous nuclear ribonucleoproteins A2/B1 OS=Homo sapiens GN=HNRNPA2B1 PE=1 SV=2	1	19	56.4	0	114.13	0.94818	0.75504	0.87778	0.88042	0.909	0.82837	0.5711	0.52081	0.62418	0.56128	0.50373	0.44284	0.90725	1.0049	0.82357	0.5728	0.66073	0.81587	0.89522	1.0257	0.95811	0.58302	0.54474	0.4922	38.609	11.109	13.823	14.035	9.4216	34.557	47.584	12.369	19.948	15.224	14.528	18.616	7.9047	26.198	10.249	44.899	9.8185
P22670;P48378;P48380	MHC class II regulatory factor RFX1	RFX1	sp|P22670|RFX1_HUMAN MHC class II regulatory factor RFX1 OS=Homo sapiens GN=RFX1 PE=1 SV=2	3	12	17.3	0	45.599	NaN	NaN	1.0224	0.63444	1.2323	0.96198	0.70703	0.53944	0.97562	0.57103	0.53921	0.65308	NaN	NaN	0.96453	0.85956	0.72769	0.77309	0.79608	0.96072	0.93145	0.63082	0.63673	0.6218	NaN	NaN	16.354	42.982	17.173	5.8864	7.2514	24.343	25.347	29.504	18.6	16.133	NaN	NaN	12.035	19.541	19.03
P22694	cAMP-dependent protein kinase catalytic subunit beta	PRKACB	sp|P22694|KAPCB_HUMAN cAMP-dependent protein kinase catalytic subunit beta OS=Homo sapiens GN=PRKACB PE=1 SV=2	1	16	37.6	0	12.18	1.5391	NaN	NaN	NaN	NaN	NaN	1.0011	NaN	NaN	0.82533	NaN	0.78001	0.89141	NaN	NaN	1.1823	NaN	NaN	NaN	NaN	NaN	0.81297	NaN	0.97455	5.8248	NaN	NaN	NaN	NaN	NaN	4.9427	NaN	NaN	17.833	NaN	29.468	54.377	NaN	NaN	13.224	NaN
P22695	Cytochrome b-c1 complex subunit 2, mitochondrial	UQCRC2	sp|P22695|QCR2_HUMAN Cytochrome b-c1 complex subunit 2, mitochondrial OS=Homo sapiens GN=UQCRC2 PE=1 SV=3	1	22	58.3	0	323.31	1.0435	1.219	1.0537	0.98801	1.1612	0.93358	1.1082	1.1721	1.2345	1.1453	1.1504	1.1732	1.1712	0.99931	1.0883	1.2146	1.2127	1.3127	1.1008	1.0257	1.0631	1.3905	1.1247	1.3327	4.0252	8.1971	6.8628	8.3217	14.745	8.003	4.5317	5.8665	10.821	8.4867	8.667	10.643	7.9547	6.5346	5.468	6.696	8.1382
P22735	Protein-glutamine gamma-glutamyltransferase K	TGM1	sp|P22735|TGM1_HUMAN Protein-glutamine gamma-glutamyltransferase K OS=Homo sapiens GN=TGM1 PE=1 SV=4	1	2	3.1	0.0014616	2.5236	NaN	NaN	NaN	NaN	NaN	NaN	NaN	NaN	NaN	NaN	NaN	NaN	NaN	NaN	NaN	NaN	NaN	NaN	NaN	NaN	NaN	NaN	NaN	NaN	NaN	NaN	NaN	NaN	NaN	NaN	NaN	NaN	NaN	NaN	NaN	NaN	NaN	NaN	NaN	NaN	NaN
P22830	Ferrochelatase, mitochondrial	FECH	sp|P22830|HEMH_HUMAN Ferrochelatase, mitochondrial OS=Homo sapiens GN=FECH PE=1 SV=2	1	9	25.8	0	22.31	0.99056	1.1436	1.0108	0.94452	1.2967	1.1048	1.0107	1.0723	1.2078	1.126	1.2187	1.26	1.0217	0.95745	1.1065	1.1477	1.048	1.4145	1.3084	1.1161	1.259	1.2639	1.1567	1.2969	10.573	15.657	10.306	8.3389	4.0778	4.6	5.52	75.745	13.211	87.371	2.0653	28.418	16.605	14.713	10.109	12.679	76.911
P23246	Splicing factor, proline- and glutamine-rich	SFPQ	sp|P23246|SFPQ_HUMAN Splicing factor, proline- and glutamine-rich OS=Homo sapiens GN=SFPQ PE=1 SV=2	1	34	49.6	0	259.81	0.78371	0.80688	0.80101	0.79432	1.0256	0.92783	0.62049	0.5461	0.52787	0.57794	0.51614	0.53679	0.89538	0.81398	0.9164	0.62119	0.59132	0.61658	0.88061	0.91168	1.0247	0.6124	0.52396	0.58299	21.784	14.545	17.808	15.904	11.5	9.7533	16.53	23.361	52.135	27.726	19.132	23.141	17.329	11.246	16.077	14.167	27.298
P23258;Q9NRH3	Tubulin gamma-1 chain;Tubulin gamma-2 chain	TUBG1;TUBG2	sp|P23258|TBG1_HUMAN Tubulin gamma-1 chain OS=Homo sapiens GN=TUBG1 PE=1 SV=2;sp|Q9NRH3|TBG2_HUMAN Tubulin gamma-2 chain OS=Homo sapiens GN=TUBG2 PE=2 SV=1	2	19	57	0	108.69	1.2533	1.1747	1.1068	1.2918	1.0025	1.264	1.0366	1.1293	1.2141	0.91576	1.0635	0.99314	1.2217	1.1213	1.1311	1.1035	1.1073	1.1303	1.1302	1.0084	1.0851	0.89117	1.0474	0.91763	11.243	12.493	26.67	47.208	10.819	7.7925	24.688	20.57	20.092	17.761	14.373	14.083	19.363	14.199	28.145	19.906	11.113
P23284	Peptidyl-prolyl cis-trans isomerase B	PPIB	sp|P23284|PPIB_HUMAN Peptidyl-prolyl cis-trans isomerase B OS=Homo sapiens GN=PPIB PE=1 SV=2	1	11	48.1	0	45.844	NaN	0.87661	0.91133	0.79065	0.9597	0.84189	0.60678	0.66507	NaN	1.0531	0.68148	1.1933	NaN	0.79031	0.9486	0.65435	0.69237	NaN	0.85799	0.81555	1.0326	1.0085	0.60328	1.024	NaN	11.955	22.388	9.3299	5.1021	8.5017	16.467	54.485	NaN	34.045	34.591	53.209	NaN	10.79	24.715	19.158	38.251
P23381	Tryptophan--tRNA ligase, cytoplasmic;T1-TrpRS;T2-TrpRS	WARS	sp|P23381|SYWC_HUMAN Tryptophan--tRNA ligase, cytoplasmic OS=Homo sapiens GN=WARS PE=1 SV=2	1	15	41	0	78.795	NaN	NaN	NaN	NaN	2.2932	2.8772	0.37785	0.44268	0.37421	0.49642	0.48302	0.45099	NaN	NaN	NaN	0.40433	0.4874	0.4069	NaN	2.6592	3.0249	0.4372	0.44028	0.37283	NaN	NaN	NaN	NaN	81.824	15.55	7.7596	13.873	24.131	13.532	19.646	13.068	NaN	NaN	NaN	9.4036	7.0904
P23396	40S ribosomal protein S3	RPS3	sp|P23396|RS3_HUMAN 40S ribosomal protein S3 OS=Homo sapiens GN=RPS3 PE=1 SV=2	1	23	81.5	0	307.46	1.1448	1.0952	1.1664	1.0966	0.9467	1.0667	1.1615	1.1824	1.2336	1.0496	1.0976	1.1297	1.0845	1.1164	1.1247	1.1308	1.1806	1.2223	1.0777	1.0378	1.0191	1.0455	1.0977	1.071	8.7068	11.576	10.052	13.088	10.918	24.046	7.9101	8.6166	5.2988	10.671	10.133	12.139	7.4593	7.5587	9.1665	8.0572	5.2027
P23443;K7ERJ3	Ribosomal protein S6 kinase beta-1	RPS6KB1	sp|P23443|KS6B1_HUMAN Ribosomal protein S6 kinase beta-1 OS=Homo sapiens GN=RPS6KB1 PE=1 SV=2	2	13	31.4	0	134.68	1.1961	1.1301	1.0838	1.175	0.8715	0.98863	1.0375	1.0143	1.028	0.83687	0.86787	0.82965	1.153	1.3384	1.1893	0.98257	1.064	0.96504	1.2478	1.2924	1.0716	0.76438	0.93261	0.73589	16.533	23.462	11.706	9.7599	29.669	33.104	7.4624	16.721	7.3418	12.287	16.823	10.032	15.783	29.833	8.6783	12.674	7.4159
P23458	Tyrosine-protein kinase JAK1	JAK1	sp|P23458|JAK1_HUMAN Tyrosine-protein kinase JAK1 OS=Homo sapiens GN=JAK1 PE=1 SV=2	1	27	24.9	0	74.267	1.2287	1.5856	1.2956	1.177	1.3315	1.1106	1.1556	1.3874	1.1039	1.0872	1.3049	1.1734	1.543	1.4361	1.4934	1.3341	1.2029	1.333	1.3704	1.246	1.4374	1.4466	1.1402	1.6217	6.4269	34.434	196.16	22.112	16.083	26.505	16.676	55.962	20.899	16.451	15.052	16.687	6.4091	4.1044	230.26	12.879	14.219
P23469;P18433	Receptor-type tyrosine-protein phosphatase epsilon;Receptor-type tyrosine-protein phosphatase alpha	PTPRE;PTPRA	sp|P23469|PTPRE_HUMAN Receptor-type tyrosine-protein phosphatase epsilon OS=Homo sapiens GN=PTPRE PE=1 SV=1;sp|P18433|PTPRA_HUMAN Receptor-type tyrosine-protein phosphatase alpha OS=Homo sapiens GN=PTPRA PE=1 SV=2	2	4	5.3	0.0003003	2.8035	NaN	NaN	NaN	NaN	NaN	NaN	1.3593	NaN	1.2231	1.4328	1.3697	NaN	NaN	NaN	NaN	1.4578	NaN	0.90095	NaN	NaN	NaN	1.2576	1.3622	NaN	NaN	NaN	NaN	NaN	NaN	NaN	0.13432	NaN	18.231	13.819	1.9467	NaN	NaN	NaN	NaN	37.104	NaN
P23526	Adenosylhomocysteinase	AHCY	sp|P23526|SAHH_HUMAN Adenosylhomocysteinase OS=Homo sapiens GN=AHCY PE=1 SV=4	1	15	36.6	0	33.424	1.0351	0.80645	1.1377	1.4585	NaN	0.61048	0.77439	0.84057	0.77038	0.81769	0.79534	0.8369	1.0876	0.89158	1.2562	0.79	0.80657	0.82494	0.89694	NaN	0.66136	1.0186	0.77682	0.81632	30.924	74.934	43.689	16.677	NaN	48.803	9.2056	7.722	9.6942	13.226	19.731	8.3719	26.964	91.969	30.276	9.3415	18.245
P23528	Cofilin-1	CFL1	sp|P23528|COF1_HUMAN Cofilin-1 OS=Homo sapiens GN=CFL1 PE=1 SV=3	1	16	79.5	0	131.94	0.85894	0.8724	0.92951	0.74831	0.95275	0.87599	0.9079	0.90376	1.034	1.4663	1.2264	1.2123	0.88075	0.74543	0.83525	0.91454	0.94922	1.0441	0.73786	0.78969	0.90769	1.3205	1.0102	1.2454	18.903	11.027	17.349	2.9405	19.026	7.0541	8.1696	4.0034	16.358	21.872	11.029	12.515	15.063	8.1084	23.35	8.7599	5.5977
P23588	Eukaryotic translation initiation factor 4B	EIF4B	sp|P23588|IF4B_HUMAN Eukaryotic translation initiation factor 4B OS=Homo sapiens GN=EIF4B PE=1 SV=2	1	29	44	0	323.31	7.5112	6.9647	5.2075	6.5201	6.4553	5.6183	0.49251	0.44448	0.46854	0.51292	0.50086	0.50185	6.2929	8.5614	5.6817	0.49488	0.56383	0.52462	6.1782	5.906	5.5142	0.46068	0.56497	0.4341	31.382	8.1859	33.429	56.399	37.92	18.961	28.678	14.925	11.082	18.227	20.986	19.699	27.808	38.003	21.007	21.691	6.0805
P23743	Diacylglycerol kinase alpha	DGKA	sp|P23743|DGKA_HUMAN Diacylglycerol kinase alpha OS=Homo sapiens GN=DGKA PE=1 SV=3	1	12	21.1	0	28.442	NaN	NaN	NaN	0.8335	NaN	1.066	1.0435	1.044	0.94189	0.87924	1.0455	1.1983	NaN	NaN	NaN	1.1418	0.92101	0.9977	0.775	NaN	0.76724	0.82578	1.2323	1.0593	NaN	NaN	NaN	21.44	NaN	9.6179	12.746	15.678	30.91	9.9105	17.169	6.5898	NaN	NaN	NaN	10.673	13.834
P23919	Thymidylate kinase	DTYMK	sp|P23919|KTHY_HUMAN Thymidylate kinase OS=Homo sapiens GN=DTYMK PE=1 SV=4	1	9	37.7	0	10.485	NaN	0.81872	0.83198	0.8864	0.83683	0.84386	NaN	1.0241	NaN	NaN	NaN	NaN	NaN	0.79761	0.81618	NaN	1.0382	NaN	0.83871	0.71491	0.86765	NaN	NaN	NaN	NaN	5.9164	6.4351	11.32	17.23	56.093	NaN	11.25	NaN	NaN	NaN	NaN	NaN	5.4533	6.4657	NaN	5.9752
P23921	Ribonucleoside-diphosphate reductase large subunit	RRM1	sp|P23921|RIR1_HUMAN Ribonucleoside-diphosphate reductase large subunit OS=Homo sapiens GN=RRM1 PE=1 SV=1	1	30	42.7	0	137.44	0.83047	0.89412	0.90995	0.77474	0.86058	0.81915	0.95966	0.97685	0.94847	1.0569	1.1319	0.95662	0.85954	0.72018	0.86311	0.92039	0.88375	0.88957	0.78869	0.79647	0.82167	0.97825	0.96006	0.9761	22.326	13.041	14.813	12.163	46.404	18.326	8.613	36.872	6.1854	29.515	51.086	18.943	25.161	15.919	25.96	14.112	12.539
P24390	ER lumen protein-retaining receptor 1	KDELR1	sp|P24390|ERD21_HUMAN ER lumen protein-retaining receptor 1 OS=Homo sapiens GN=KDELR1 PE=1 SV=1	1	5	28.3	0	10.954	NaN	NaN	NaN	NaN	NaN	NaN	NaN	NaN	NaN	NaN	1.1617	NaN	NaN	NaN	NaN	NaN	NaN	NaN	NaN	NaN	NaN	NaN	1.1434	NaN	NaN	NaN	NaN	NaN	NaN	NaN	NaN	NaN	NaN	NaN	0.83069	NaN	NaN	NaN	NaN	NaN	NaN
P24468;P10589	COUP transcription factor 2;COUP transcription factor 1	NR2F2;NR2F1	sp|P24468|COT2_HUMAN COUP transcription factor 2 OS=Homo sapiens GN=NR2F2 PE=1 SV=1;sp|P10589|COT1_HUMAN COUP transcription factor 1 OS=Homo sapiens GN=NR2F1 PE=1 SV=1	2	16	42.5	0	121.02	0.9846	1.1766	0.9425	0.98894	1.1207	0.92754	1.0356	1.226	1.1554	1.0789	0.99944	1.0498	1.1416	0.97253	1.0772	1.3846	1.2049	1.3994	1.1572	1.0597	1.1236	1.2489	1.1434	1.4084	26.188	19.527	30.912	22.662	16.173	32.163	22.543	5.8626	13.599	10.771	14.698	19.469	13.007	27.983	38.501	16.833	22.426
P24534	Elongation factor 1-beta	EEF1B2	sp|P24534|EF1B_HUMAN Elongation factor 1-beta OS=Homo sapiens GN=EEF1B2 PE=1 SV=3	1	5	25.8	0	47.456	1.0383	1.0284	NaN	1.3597	1.5081	2.3322	0.41025	0.44677	NaN	NaN	0.38419	0.41379	1.0118	1.0533	NaN	0.45814	0.45681	NaN	1.1841	1.4414	1.8215	NaN	0.38595	0.32294	9.279	11.325	NaN	5.619	6.9024	14.256	1.8283	8.0988	NaN	NaN	8.1271	2.7744	6.9411	17.136	NaN	7.5433	1.0785
P24539	ATP synthase F(0) complex subunit B1, mitochondrial	ATP5F1	sp|P24539|AT5F1_HUMAN ATP synthase F(0) complex subunit B1, mitochondrial OS=Homo sapiens GN=ATP5F1 PE=1 SV=2	1	12	44.5	0	323.31	0.8379	0.85828	0.8998	0.79576	0.9241	0.83817	0.77408	1	1.1137	1.1881	1.0694	1.0313	0.75818	0.8226	0.83379	0.96731	1.1176	1.0832	0.83282	0.86315	0.97398	1.3886	1.0361	1.206	7.5984	6.399	6.1176	11.086	12.076	10.087	21.278	23.23	0.66614	5.2299	8.0181	24.086	3.5304	6.9887	5.865	29.448	32.559
P24666	Low molecular weight phosphotyrosine protein phosphatase	ACP1	sp|P24666|PPAC_HUMAN Low molecular weight phosphotyrosine protein phosphatase OS=Homo sapiens GN=ACP1 PE=1 SV=3	1	4	31.6	0	19.133	NaN	NaN	NaN	NaN	NaN	NaN	NaN	1.1045	0.63607	1.1294	0.84333	0.93999	NaN	NaN	NaN	NaN	0.94232	0.57643	NaN	NaN	NaN	1.1216	0.77506	0.67912	NaN	NaN	NaN	NaN	NaN	NaN	NaN	31.019	24.503	17.801	17.255	5.3591	NaN	NaN	NaN	NaN	39.021
P24752	Acetyl-CoA acetyltransferase, mitochondrial	ACAT1	sp|P24752|THIL_HUMAN Acetyl-CoA acetyltransferase, mitochondrial OS=Homo sapiens GN=ACAT1 PE=1 SV=1	1	21	62.1	0	323.31	0.9788	1.0509	1.0322	0.90536	1.0913	1.0148	0.95354	0.71593	1.0052	1.0212	1.0909	1.3411	1.0478	1.0063	0.98795	1.0538	0.93719	1.0316	0.96634	1.0189	1.0696	1.6612	1.1566	1.6588	7.9539	8.0459	15.997	14.335	9.8212	6.5577	11.919	17.504	4.9145	11.39	13.001	7.9914	11.298	7.4182	14.333	10.253	7.611
P24863	Cyclin-C	CCNC	sp|P24863|CCNC_HUMAN Cyclin-C OS=Homo sapiens GN=CCNC PE=1 SV=2	1	3	8.8	0.00030553	3.0312	NaN	1.2283	NaN	1.1355	NaN	1.0504	NaN	NaN	NaN	NaN	NaN	NaN	NaN	1.0719	NaN	NaN	NaN	NaN	1.2076	NaN	1.1921	NaN	NaN	NaN	NaN	9.9106	NaN	9.3961	NaN	17.263	NaN	NaN	NaN	NaN	NaN	NaN	NaN	6.5357	NaN	NaN	NaN
P24928	DNA-directed RNA polymerase II subunit RPB1	POLR2A	sp|P24928|RPB1_HUMAN DNA-directed RNA polymerase II subunit RPB1 OS=Homo sapiens GN=POLR2A PE=1 SV=2	1	46	27.8	0	153.51	0.84748	0.88599	0.86178	0.7684	0.94351	0.95795	0.87454	0.79603	1.0984	1.0338	0.80382	0.89467	0.86231	0.89658	0.83739	0.7736	0.84833	0.81395	0.87467	0.91385	1.0953	1.1134	0.96336	1.0545	20.715	20.524	23.981	11.905	26.821	36.739	11.805	14.516	43.817	44.006	10.467	24.61	18.912	12.17	23.454	20.572	19.419
P24941	Cyclin-dependent kinase 2	CDK2	sp|P24941|CDK2_HUMAN Cyclin-dependent kinase 2 OS=Homo sapiens GN=CDK2 PE=1 SV=2	1	17	65.1	0	111.89	1.2262	1.1661	1.091	1.2033	1.0239	0.97819	0.83077	0.96804	0.91121	0.77447	0.86192	0.70327	1.2126	1.2075	1.0717	0.83544	0.92201	0.95335	1.2253	1.0126	1.0082	0.73264	0.83971	0.7637	20.356	28.106	9.3089	11.428	17.092	6.9782	18.471	8.8899	19.458	19.198	17.48	12.666	17.533	10.941	7.2693	16.335	21.371
P25098;P35626	Beta-adrenergic receptor kinase 1	ADRBK1	sp|P25098|ARBK1_HUMAN Beta-adrenergic receptor kinase 1 OS=Homo sapiens GN=ADRBK1 PE=1 SV=2	2	8	13.2	0	10.295	NaN	NaN	NaN	0.88023	4.1277	1.1359	0.67131	NaN	0.59871	NaN	1.6403	NaN	NaN	NaN	NaN	0.6434	NaN	0.72735	0.71447	0.88213	0.98481	NaN	0.89851	NaN	NaN	NaN	NaN	16.948	17.535	19.54	26	NaN	6.9389	NaN	64.695	NaN	NaN	NaN	NaN	27.432	NaN
P25106	Atypical chemokine receptor 3	ACKR3	sp|P25106|ACKR3_HUMAN Atypical chemokine receptor 3 OS=Homo sapiens GN=ACKR3 PE=1 SV=3	1	2	7.5	0	42.14	NaN	NaN	NaN	NaN	NaN	NaN	NaN	NaN	NaN	1.595	1.4375	NaN	NaN	NaN	NaN	NaN	NaN	NaN	NaN	NaN	NaN	3.5181	2.2715	NaN	NaN	NaN	NaN	NaN	NaN	NaN	NaN	NaN	NaN	50.165	42.069	NaN	NaN	NaN	NaN	NaN	NaN
P25205	DNA replication licensing factor MCM3	MCM3	sp|P25205|MCM3_HUMAN DNA replication licensing factor MCM3 OS=Homo sapiens GN=MCM3 PE=1 SV=3	1	48	61.5	0	323.31	0.86028	0.86331	0.90434	0.83753	0.91466	0.85868	0.98669	0.986	0.96664	1.0307	0.97807	0.94105	0.81328	0.83791	0.89167	0.99157	0.98261	1.0121	0.87889	0.91197	0.88224	0.97026	0.96938	0.9384	27.935	17.172	15.423	19.461	26.364	28.618	15.841	19.625	8.9548	44.406	32.47	20.932	26.064	19.653	18.679	13.578	15.068
P25325	3-mercaptopyruvate sulfurtransferase	MPST	sp|P25325|THTM_HUMAN 3-mercaptopyruvate sulfurtransferase OS=Homo sapiens GN=MPST PE=1 SV=3	1	3	9.8	0	3.699	NaN	NaN	NaN	NaN	NaN	NaN	0.67256	NaN	1.0191	NaN	NaN	NaN	NaN	NaN	NaN	0.74145	NaN	1.3348	NaN	NaN	NaN	NaN	NaN	NaN	NaN	NaN	NaN	NaN	NaN	NaN	56.144	NaN	19.518	NaN	NaN	NaN	NaN	NaN	NaN	56.964	NaN
P25398	40S ribosomal protein S12	RPS12	sp|P25398|RS12_HUMAN 40S ribosomal protein S12 OS=Homo sapiens GN=RPS12 PE=1 SV=3	1	8	70.5	0	137.37	NaN	0.89596	0.8906	0.73791	0.60921	0.86693	1.0277	1.0156	1.1807	0.86441	1.0158	1.0336	NaN	0.79012	0.71312	0.97699	0.979	0.94668	0.69942	0.67149	0.78868	0.83326	0.94147	0.98219	NaN	11.169	16.472	5.959	17.142	4.3852	5.7257	7.3811	14.552	15.044	13.06	18.35	NaN	9.0494	14.55	8.1379	10.997
P25490;O15391	Transcriptional repressor protein YY1;Transcription factor YY2	YY1;YY2	sp|P25490|TYY1_HUMAN Transcriptional repressor protein YY1 OS=Homo sapiens GN=YY1 PE=1 SV=2;sp|O15391|TYY2_HUMAN Transcription factor YY2 OS=Homo sapiens GN=YY2 PE=2 SV=1	2	3	6	0	5.5324	NaN	NaN	NaN	1.0267	0.8436	NaN	NaN	NaN	NaN	NaN	NaN	NaN	NaN	NaN	NaN	NaN	NaN	NaN	0.97499	0.97685	NaN	NaN	NaN	NaN	NaN	NaN	NaN	22.092	26.293	NaN	NaN	NaN	NaN	NaN	NaN	NaN	NaN	NaN	NaN	NaN	NaN
P25685;Q9UDY4	DnaJ homolog subfamily B member 1	DNAJB1	sp|P25685|DNJB1_HUMAN DnaJ homolog subfamily B member 1 OS=Homo sapiens GN=DNAJB1 PE=1 SV=4	2	16	49.4	0	42.567	0.94643	1.0711	1.1453	0.92317	0.99036	1.1487	0.49847	0.47886	0.47548	0.55655	0.47287	0.50869	0.91727	1.1489	1.1649	0.47196	0.59006	0.47267	0.8826	0.9909	1.0656	0.44594	0.49214	0.38205	69.023	16.517	18.608	12.477	28.7	4.4733	34.736	27.648	19.464	8.8136	8.9074	11.189	76.178	6.785	17.974	44.633	28.66
P25686	DnaJ homolog subfamily B member 2	DNAJB2	sp|P25686|DNJB2_HUMAN DnaJ homolog subfamily B member 2 OS=Homo sapiens GN=DNAJB2 PE=1 SV=3	1	3	11.1	0.00031114	3.3018	NaN	NaN	NaN	0.70986	NaN	NaN	NaN	NaN	NaN	NaN	NaN	NaN	NaN	NaN	NaN	NaN	NaN	NaN	0.79272	NaN	NaN	NaN	NaN	NaN	NaN	NaN	NaN	7.3267	NaN	NaN	NaN	NaN	NaN	NaN	NaN	NaN	NaN	NaN	NaN	NaN	NaN
P25705	ATP synthase subunit alpha, mitochondrial	ATP5A1	sp|P25705|ATPA_HUMAN ATP synthase subunit alpha, mitochondrial OS=Homo sapiens GN=ATP5A1 PE=1 SV=1	1	39	63.8	0	323.31	1.2018	1.2806	1.2555	1.1304	1.298	1.0954	1.1053	1.1622	1.3115	1.2731	1.1936	1.2773	1.2012	1.1183	1.1651	1.2291	1.1908	1.3297	1.172	1.1404	1.1581	1.399	1.1336	1.3605	10.678	15.987	8.9838	28.692	15.963	9.6054	9.2287	6.6924	8.4225	6.1624	10.728	6.2592	14.932	15.416	7.9692	10.079	6.3238
P25786;B4DEV8	Proteasome subunit alpha type-1	PSMA1	sp|P25786|PSA1_HUMAN Proteasome subunit alpha type-1 OS=Homo sapiens GN=PSMA1 PE=1 SV=1	2	7	25.1	0	10.853	NaN	0.81835	NaN	0.78025	0.86912	0.96442	0.6739	0.851	0.73227	0.78257	0.57569	0.81239	NaN	0.77536	NaN	0.58346	0.76221	0.45702	0.70744	1.02	0.93108	0.65373	0.68499	0.72872	NaN	1.2132	NaN	52.448	11.875	4.5712	19.252	37.879	13.596	7.6469	43.124	12.498	NaN	8.082	NaN	36.701	10.72
P25788	Proteasome subunit alpha type-3	PSMA3	sp|P25788|PSA3_HUMAN Proteasome subunit alpha type-3 OS=Homo sapiens GN=PSMA3 PE=1 SV=2	1	5	19.6	0	3.8003	NaN	NaN	NaN	0.7431	NaN	NaN	NaN	1.429	NaN	NaN	NaN	NaN	NaN	NaN	NaN	NaN	0.71622	NaN	0.80124	NaN	NaN	NaN	NaN	NaN	NaN	NaN	NaN	11.38	NaN	NaN	NaN	109.91	NaN	NaN	NaN	NaN	NaN	NaN	NaN	NaN	29.859
P25789	Proteasome subunit alpha type-4	PSMA4	sp|P25789|PSA4_HUMAN Proteasome subunit alpha type-4 OS=Homo sapiens GN=PSMA4 PE=1 SV=1	1	9	37.5	0	12.194	NaN	0.96773	0.96568	0.93836	0.85501	1.0096	0.79431	0.9388	0.7716	0.62267	0.83411	0.70365	NaN	1.1761	0.97981	0.88203	0.7246	0.72171	0.90561	1.0832	1.0121	0.64916	0.74699	0.65004	NaN	22.568	10.873	6.4727	49.607	36.578	41.862	24.782	3.8286	16.728	1.7546	17.337	NaN	11.829	14.548	45.943	14.954
P26045	Tyrosine-protein phosphatase non-receptor type 3	PTPN3	sp|P26045|PTN3_HUMAN Tyrosine-protein phosphatase non-receptor type 3 OS=Homo sapiens GN=PTPN3 PE=1 SV=2	1	2	3	0.00030202	2.8594	NaN	NaN	NaN	NaN	NaN	NaN	NaN	NaN	NaN	NaN	NaN	NaN	NaN	NaN	NaN	NaN	NaN	NaN	NaN	NaN	NaN	NaN	NaN	NaN	NaN	NaN	NaN	NaN	NaN	NaN	NaN	NaN	NaN	NaN	NaN	NaN	NaN	NaN	NaN	NaN	NaN
P26196	Probable ATP-dependent RNA helicase DDX6	DDX6	sp|P26196|DDX6_HUMAN Probable ATP-dependent RNA helicase DDX6 OS=Homo sapiens GN=DDX6 PE=1 SV=2	1	25	66.3	0	323.31	1.0992	1.0943	1.1284	1.1241	0.97318	1.1014	1.076	1.0041	0.95613	0.93671	1.0014	0.93232	1.0511	1.1015	1.0893	1.1074	1.0319	1.0022	1.177	1.0779	1.0303	0.91191	1.0169	0.9397	14.185	7.0597	14.598	16.357	7.9005	8.9048	7.2178	15.227	11.004	11.16	10.267	12.86	8.0928	16.2	10.935	18.335	18.504
P26358	DNA (cytosine-5)-methyltransferase 1	DNMT1	sp|P26358|DNMT1_HUMAN DNA (cytosine-5)-methyltransferase 1 OS=Homo sapiens GN=DNMT1 PE=1 SV=2	1	7	5.4	0.00031056	3.2838	NaN	NaN	NaN	NaN	NaN	NaN	0.29763	0.39553	0.26504	0.372	NaN	0.27279	NaN	NaN	NaN	0.29544	0.43361	0.31795	NaN	NaN	NaN	0.4729	NaN	0.39865	NaN	NaN	NaN	NaN	NaN	NaN	10.765	100.04	2.1698	13.662	NaN	15.179	NaN	NaN	NaN	4.8504	77.562
P26368	Splicing factor U2AF 65 kDa subunit	U2AF2	sp|P26368|U2AF2_HUMAN Splicing factor U2AF 65 kDa subunit OS=Homo sapiens GN=U2AF2 PE=1 SV=4	1	2	6.5	0.0023088	2.3335	NaN	NaN	NaN	NaN	NaN	NaN	NaN	NaN	NaN	NaN	NaN	0.89979	NaN	NaN	NaN	NaN	NaN	NaN	NaN	NaN	NaN	NaN	NaN	0.90307	NaN	NaN	NaN	NaN	NaN	NaN	NaN	NaN	NaN	NaN	NaN	3.1156	NaN	NaN	NaN	NaN	NaN
P26373	60S ribosomal protein L13	RPL13	sp|P26373|RL13_HUMAN 60S ribosomal protein L13 OS=Homo sapiens GN=RPL13 PE=1 SV=4	1	17	56.4	0	160.67	1.0093	0.92377	0.98619	0.93909	0.87112	0.98523	1.0229	1.0026	1.0181	1.0054	1.0241	1.0054	0.9907	0.96829	0.99615	1.0171	1.0448	1.0008	0.94382	0.9263	0.94186	1.0009	1.0052	0.97633	8.9193	13.988	14.939	13.571	11.215	22.386	11.421	16.035	13.082	14.453	9.5242	10.73	9.8609	10.609	17.379	11.816	13.498
P26572	Alpha-1,3-mannosyl-glycoprotein 2-beta-N-acetylglucosaminyltransferase	MGAT1	sp|P26572|MGAT1_HUMAN Alpha-1,3-mannosyl-glycoprotein 2-beta-N-acetylglucosaminyltransferase OS=Homo sapiens GN=MGAT1 PE=1 SV=2	1	4	10.1	0	5.9489	NaN	NaN	NaN	1.0283	0.60106	NaN	NaN	NaN	NaN	NaN	NaN	NaN	NaN	NaN	NaN	NaN	NaN	NaN	1.0977	0.42656	NaN	NaN	NaN	NaN	NaN	NaN	NaN	27.314	117.38	NaN	NaN	NaN	NaN	NaN	NaN	NaN	NaN	NaN	NaN	NaN	NaN
P26599;Q9UKA9	Polypyrimidine tract-binding protein 1	PTBP1	sp|P26599|PTBP1_HUMAN Polypyrimidine tract-binding protein 1 OS=Homo sapiens GN=PTBP1 PE=1 SV=1	2	17	49	0	244.47	0.80318	0.87054	0.86631	0.78218	0.86516	0.8388	0.92119	0.80062	0.87355	0.88409	0.89276	0.84382	0.8971	0.77784	0.86864	1.0459	0.76691	0.94995	0.86806	0.78236	0.91659	1.0406	0.87204	0.9227	21.634	9.3549	7.6753	9.6169	9.9747	8.0986	10.929	11.134	14.096	7.6896	11.273	13.944	17.931	11.739	9.0315	20.486	10.28
P26639	Threonine--tRNA ligase, cytoplasmic	TARS	sp|P26639|SYTC_HUMAN Threonine--tRNA ligase, cytoplasmic OS=Homo sapiens GN=TARS PE=1 SV=3	1	16	22	0	41.1	1.1274	1.0528	0.81201	1.0327	0.96737	0.82067	0.68733	0.69274	0.66043	0.54166	0.56591	0.68811	0.96617	1.1496	1.1162	0.69776	0.81096	0.7019	0.97563	1.2082	0.78228	0.49457	0.70733	0.56971	37.253	13.379	3.2112	40.455	25.529	43.548	13.773	19.44	17.758	16.319	17.967	18.488	12.45	10.281	17.322	23.629	16.362
P26640	Valine--tRNA ligase	VARS	sp|P26640|SYVC_HUMAN Valine--tRNA ligase OS=Homo sapiens GN=VARS PE=1 SV=4	1	64	58.4	0	323.31	0.91596	0.86003	0.88746	0.90116	0.88024	0.98342	1.1467	0.98034	1.1586	1.1057	1.056	1.0918	0.91819	0.87467	0.89833	1.04	0.99878	0.96041	0.88866	0.87984	0.91886	0.94972	1.063	1.0072	18.239	12.771	15.064	14.427	13.375	16.164	29.362	16.575	31.744	22.107	16.402	17.071	18.664	15.402	12.671	20.294	19.662
P26641	Elongation factor 1-gamma	EEF1G	sp|P26641|EF1G_HUMAN Elongation factor 1-gamma OS=Homo sapiens GN=EEF1G PE=1 SV=3	1	26	49.4	0	323.31	0.92327	0.88484	0.95416	0.87608	0.85244	0.99717	0.80937	0.75981	0.77595	0.70577	0.71539	0.7076	0.8599	0.884	0.93897	0.73061	0.79886	0.7191	0.8301	0.90174	0.92474	0.62363	0.71184	0.60686	8.7113	13.65	11.144	6.94	21.028	7.8154	8.006	7.8827	9.5667	13.305	16.824	7.7182	7.2698	9.9096	10.276	7.5231	7.6134
P27105	Erythrocyte band 7 integral membrane protein	STOM	sp|P27105|STOM_HUMAN Erythrocyte band 7 integral membrane protein OS=Homo sapiens GN=STOM PE=1 SV=3	1	12	53.5	0	175.81	1.2408	1.1984	1.2508	1.1587	1.147	1.0499	1.1312	1.1717	1.2591	1.2491	1.1544	1.2171	1.1282	1.1083	0.99446	0.98084	1.101	1.065	0.92034	1.0269	0.89913	1.0083	1.0481	1.0077	17.508	7.1245	6.63	8.8279	6.4898	6.4869	8.9127	6.4367	11.321	8.7965	13.154	4.5798	14.663	8.6722	5.9134	10.415	8.8992
P27144	Adenylate kinase 4, mitochondrial	AK4	sp|P27144|KAD4_HUMAN Adenylate kinase 4, mitochondrial OS=Homo sapiens GN=AK4 PE=1 SV=1	1	6	28.3	0	9.2935	NaN	0.91929	0.92106	0.81238	0.82848	0.73844	NaN	NaN	NaN	1.7359	NaN	1.3134	NaN	0.95258	0.75703	NaN	NaN	NaN	0.74102	0.88166	0.76035	1.3426	NaN	1.3177	NaN	9.5306	3.5494	0.99251	11.211	10.436	NaN	NaN	NaN	42.9	NaN	8.9782	NaN	9.2836	10.922	NaN	NaN
P27348	14-3-3 protein theta	YWHAQ	sp|P27348|1433T_HUMAN 14-3-3 protein theta OS=Homo sapiens GN=YWHAQ PE=1 SV=1	1	14	58.4	0	134.24	0.78587	0.73121	0.79317	0.72998	0.74511	0.82228	0.8579	0.86986	0.89802	1.0113	0.97839	0.91162	0.80155	0.81443	0.84131	0.83313	0.75706	0.99428	0.7279	0.85551	0.8828	0.93225	0.90669	0.88756	4.7419	10.457	8.1667	36.89	5.181	3.8194	34.142	13.41	0.3514	69.215	16.569	12.177	5.0049	13.529	10.466	15.894	16.533
P27361;P31152	Mitogen-activated protein kinase 3	MAPK3	sp|P27361|MK03_HUMAN Mitogen-activated protein kinase 3 OS=Homo sapiens GN=MAPK3 PE=1 SV=4	2	18	50.4	0	71.077	0.97759	0.84538	0.96388	0.89437	0.67149	0.91798	0.86855	0.90232	0.78721	0.72492	0.7003	0.68607	0.85853	0.97503	0.80997	0.90771	0.97488	0.88329	0.8399	1.0247	0.87726	0.57979	0.86613	0.62947	8.5981	13.662	28.864	26.548	19.6	17.275	8.9987	17.45	3.4703	5.8851	8.8695	34.081	13.782	23.493	13.248	4.8798	9.9196
P27448;Q9P0L2	MAP/microtubule affinity-regulating kinase 3	MARK3	sp|P27448|MARK3_HUMAN MAP/microtubule affinity-regulating kinase 3 OS=Homo sapiens GN=MARK3 PE=1 SV=4	2	17	25.6	0	18.597	NaN	1.1445	NaN	1.5645	0.52755	1.0973	0.97397	0.95095	1.1843	0.97403	0.9665	0.89495	NaN	1.5126	NaN	0.96389	0.91747	1.0704	1.2642	0.66214	0.88801	0.95725	1.0779	1.0875	NaN	37.664	NaN	44.993	124.1	94.683	8.7041	13.488	11.77	15.674	9.4241	28.567	NaN	78.023	NaN	3.416	14.617
P27635;Q96L21	60S ribosomal protein L10	RPL10	sp|P27635|RL10_HUMAN 60S ribosomal protein L10 OS=Homo sapiens GN=RPL10 PE=1 SV=4	2	15	52.3	0	213.93	1.2539	1.1198	1.154	1.206	0.9793	1.1312	1.1509	1.1147	1.204	1.0921	1.0831	1.1251	1.1735	1.1563	1.1143	1.1399	1.1333	1.1349	1.1771	1.0652	1.1117	1.0511	1.0851	1.0518	7.0622	6.2253	15.749	3.8412	13.181	15.601	7.032	12.403	4.9411	9.8975	6.304	10.56	12.8	5.7969	10.413	8.0504	8.0242
P27694	Replication protein A 70 kDa DNA-binding subunit;Replication protein A 70 kDa DNA-binding subunit, N-terminally processed	RPA1	sp|P27694|RFA1_HUMAN Replication protein A 70 kDa DNA-binding subunit OS=Homo sapiens GN=RPA1 PE=1 SV=2	1	5	10.1	0.003992	2.201	NaN	NaN	NaN	NaN	NaN	NaN	0.27251	NaN	NaN	NaN	NaN	NaN	NaN	NaN	NaN	0.40234	NaN	NaN	NaN	NaN	NaN	NaN	NaN	NaN	NaN	NaN	NaN	NaN	NaN	NaN	49.953	NaN	NaN	NaN	NaN	NaN	NaN	NaN	NaN	27.698	NaN
P27695	DNA-(apurinic or apyrimidinic site) lyase;DNA-(apurinic or apyrimidinic site) lyase, mitochondrial	APEX1	sp|P27695|APEX1_HUMAN DNA-(apurinic or apyrimidinic site) lyase OS=Homo sapiens GN=APEX1 PE=1 SV=2	1	4	15.1	0.00030451	2.9759	NaN	NaN	NaN	0.97355	NaN	NaN	1.1347	NaN	NaN	0.62096	NaN	NaN	NaN	NaN	NaN	1.1049	NaN	NaN	1.5989	NaN	NaN	0.72331	NaN	NaN	NaN	NaN	NaN	1.6159	NaN	NaN	34.935	NaN	NaN	48.028	NaN	NaN	NaN	NaN	NaN	32.086	NaN
P27707	Deoxycytidine kinase	DCK	sp|P27707|DCK_HUMAN Deoxycytidine kinase OS=Homo sapiens GN=DCK PE=1 SV=1	1	3	10.8	0.00030414	2.96	NaN	0.62367	NaN	0.93677	NaN	NaN	NaN	NaN	NaN	NaN	NaN	NaN	NaN	0.64771	NaN	NaN	NaN	NaN	0.95894	NaN	NaN	NaN	NaN	NaN	NaN	38.161	NaN	5.9683	NaN	NaN	NaN	NaN	NaN	NaN	NaN	NaN	NaN	49.654	NaN	NaN	NaN
P27708;P31327	CAD protein;Glutamine-dependent carbamoyl-phosphate synthase;Aspartate carbamoyltransferase;Dihydroorotase	CAD	sp|P27708|PYR1_HUMAN CAD protein OS=Homo sapiens GN=CAD PE=1 SV=3	2	90	52.9	0	323.31	0.97268	0.84467	0.83905	0.91909	0.77249	0.86987	1.1026	0.93736	2.7218	1.9372	1.4497	1.3895	0.93779	0.95845	0.91353	1.034	1.058	1.3313	0.94581	0.93659	0.94171	1.5051	1.4593	1.3699	26.35	23.985	26.581	12.263	16.137	16.519	35.14	22.461	40.143	40.57	34.852	42.818	26.5	21.134	26.481	28.95	40.179
P27816	Microtubule-associated protein 4	MAP4	sp|P27816|MAP4_HUMAN Microtubule-associated protein 4 OS=Homo sapiens GN=MAP4 PE=1 SV=3	1	62	60.9	0	323.31	1.803	1.4332	1.5515	2.2643	1.4131	2.1691	0.29417	0.30689	0.40233	0.33407	0.31277	0.29479	1.6673	2.4039	1.7937	0.32445	0.38579	0.36443	1.935	1.7552	1.6765	0.26947	0.32791	0.25888	49.524	48.376	27.818	71.563	41.437	34.184	22.478	22.298	28.646	17.648	30.48	14.333	50.125	35.984	28.535	24.811	23.812
P27824	Calnexin	CANX	sp|P27824|CALX_HUMAN Calnexin OS=Homo sapiens GN=CANX PE=1 SV=2	1	5	9.1	0	28.277	NaN	NaN	NaN	NaN	NaN	0.80903	0.81037	NaN	NaN	NaN	NaN	0.78534	NaN	NaN	NaN	0.96566	NaN	NaN	NaN	NaN	0.84534	NaN	NaN	0.47512	NaN	NaN	NaN	NaN	NaN	11.85	0.74091	NaN	NaN	NaN	NaN	2.9778	NaN	NaN	NaN	12.987	NaN
P27986	Phosphatidylinositol 3-kinase regulatory subunit alpha	PIK3R1	sp|P27986|P85A_HUMAN Phosphatidylinositol 3-kinase regulatory subunit alpha OS=Homo sapiens GN=PIK3R1 PE=1 SV=2	1	2	3.5	0.0075042	1.8829	NaN	NaN	NaN	NaN	NaN	NaN	NaN	NaN	NaN	NaN	NaN	NaN	NaN	NaN	NaN	NaN	NaN	NaN	NaN	NaN	NaN	NaN	NaN	NaN	NaN	NaN	NaN	NaN	NaN	NaN	NaN	NaN	NaN	NaN	NaN	NaN	NaN	NaN	NaN	NaN	NaN
P28066	Proteasome subunit alpha type-5	PSMA5	sp|P28066|PSA5_HUMAN Proteasome subunit alpha type-5 OS=Homo sapiens GN=PSMA5 PE=1 SV=3	1	12	61	0	72.856	0.86983	0.86259	0.8338	0.92328	0.7607	0.83994	0.87881	0.96226	0.93852	0.76734	0.91413	0.81178	0.92436	0.96976	0.93449	0.88085	0.93974	0.91549	0.85369	0.94427	0.87481	0.76032	0.90008	0.73827	7.943	6.7894	11.769	4.241	21.791	4.2825	10.41	12.158	10.393	7.0643	3.2845	7.0481	13.054	4.3052	12.768	4.2089	8.1948
P28070	Proteasome subunit beta type-4	PSMB4	sp|P28070|PSB4_HUMAN Proteasome subunit beta type-4 OS=Homo sapiens GN=PSMB4 PE=1 SV=4	1	6	28	0	16.508	NaN	1.1902	NaN	1.0951	1.0652	1.2955	1.0851	1.133	NaN	0.78595	0.98167	0.8958	NaN	1.2608	NaN	0.97935	0.93364	NaN	0.98371	1.2446	0.93691	0.77982	0.79252	0.88751	NaN	24.661	NaN	43.518	19.11	36.195	15.615	84.405	NaN	7.6102	32.57	16.37	NaN	73.016	NaN	1.9723	73.004
P28072	Proteasome subunit beta type-6	PSMB6	sp|P28072|PSB6_HUMAN Proteasome subunit beta type-6 OS=Homo sapiens GN=PSMB6 PE=1 SV=4	1	3	12.1	0.00030349	2.9146	NaN	0.79184	NaN	NaN	NaN	1.0906	NaN	NaN	NaN	NaN	NaN	NaN	NaN	0.86566	NaN	NaN	NaN	NaN	NaN	NaN	1.0231	NaN	NaN	NaN	NaN	23.723	NaN	NaN	NaN	7.3839	NaN	NaN	NaN	NaN	NaN	NaN	NaN	27.32	NaN	NaN	NaN
P28074	Proteasome subunit beta type-5	PSMB5	sp|P28074|PSB5_HUMAN Proteasome subunit beta type-5 OS=Homo sapiens GN=PSMB5 PE=1 SV=3	1	13	48.3	0	59.868	NaN	1.2323	1.003	1.082	1.0319	0.93842	1.0078	1.383	1.1259	1.1446	1.1469	1.025	NaN	1.1431	0.99872	0.99613	1.0212	1.0985	0.9156	0.91671	0.76549	1.1673	0.99832	0.8821	NaN	10.235	19.228	8.8189	37.208	12.46	11.104	29.167	29.603	15.741	68.355	22.059	NaN	4.1653	20.421	4.0384	16.128
P28288	ATP-binding cassette sub-family D member 3	ABCD3	sp|P28288|ABCD3_HUMAN ATP-binding cassette sub-family D member 3 OS=Homo sapiens GN=ABCD3 PE=1 SV=1	1	26	36	0	178.4	1.8633	1.5994	1.788	1.4415	1.6387	1.7593	0.71107	0.66586	0.68855	0.71927	0.68456	0.67269	1.9092	1.3663	1.5747	0.61365	0.62226	0.61666	1.3596	1.4597	1.7538	0.65838	0.57803	0.57161	28.93	19.535	23.182	17.831	40.313	31.067	7.26	13.484	8.7944	6.4534	12.919	10.508	39.455	13.091	24.01	10.978	11.44
P28290	Sperm-specific antigen 2	SSFA2	sp|P28290|SSFA2_HUMAN Sperm-specific antigen 2 OS=Homo sapiens GN=SSFA2 PE=1 SV=3	1	10	9	0	14.833	NaN	NaN	0.98968	NaN	NaN	NaN	NaN	0.3605	0.63267	0.65144	NaN	0.46605	NaN	NaN	1.099	NaN	0.65319	0.66228	NaN	NaN	NaN	0.66607	NaN	0.54818	NaN	NaN	27.15	NaN	NaN	NaN	NaN	47.152	28.975	20.58	NaN	21.201	NaN	NaN	12.135	NaN	23.593
P28331	NADH-ubiquinone oxidoreductase 75 kDa subunit, mitochondrial	NDUFS1	sp|P28331|NDUS1_HUMAN NADH-ubiquinone oxidoreductase 75 kDa subunit, mitochondrial OS=Homo sapiens GN=NDUFS1 PE=1 SV=3	1	36	59	0	323.31	0.99724	1.0806	1.0494	0.89784	1.0549	0.93653	1.2099	1.2632	1.2627	1.35	1.2261	1.2896	1.1379	0.8985	1.0523	1.2937	1.2206	1.2888	0.99848	0.99405	1.0306	1.4993	1.312	1.389	15.214	11.9	12.696	10.764	14.21	30.304	12.606	12.223	15.141	18.396	9.2261	9.3536	19.928	12.239	9.8853	27.454	10.632
P28340;M0R3H8	DNA polymerase delta catalytic subunit	POLD1	sp|P28340|DPOD1_HUMAN DNA polymerase delta catalytic subunit OS=Homo sapiens GN=POLD1 PE=1 SV=2	2	38	39.3	0	157.55	0.97116	0.8136	0.82635	0.90562	0.87147	0.89409	0.95504	0.99042	0.93124	0.86001	0.75455	0.85388	0.84291	0.7688	0.87512	0.9312	0.93996	0.93181	0.85592	0.80008	0.84063	0.88705	0.82342	0.89323	14.717	15.097	20.749	11.846	34.057	10.405	15.024	15.348	22.206	17.299	16.32	14.2	12.829	15.487	18.347	19.509	23.533
P28482	Mitogen-activated protein kinase 1	MAPK1	sp|P28482|MK01_HUMAN Mitogen-activated protein kinase 1 OS=Homo sapiens GN=MAPK1 PE=1 SV=3	1	6	19.7	0	3.589	0.84141	0.59498	NaN	0.75681	NaN	NaN	NaN	0.74518	NaN	NaN	0.66168	NaN	0.80835	0.77596	NaN	NaN	0.8105	NaN	0.70875	NaN	NaN	NaN	1.0751	NaN	9.0679	0.23998	NaN	21.144	NaN	NaN	NaN	113.81	NaN	NaN	9.19	NaN	26.947	8.2163	NaN	NaN	115.1
P28838	Cytosol aminopeptidase	LAP3	sp|P28838|AMPL_HUMAN Cytosol aminopeptidase OS=Homo sapiens GN=LAP3 PE=1 SV=3	1	5	11.8	0	9.2765	1.082	0.86845	0.89242	0.75743	1.1855	NaN	NaN	NaN	NaN	NaN	NaN	NaN	1.0555	0.60848	1.0751	NaN	NaN	NaN	0.69654	0.78812	NaN	NaN	NaN	NaN	27.189	17.689	67.336	24.853	6.0869	NaN	NaN	NaN	NaN	NaN	NaN	NaN	10.173	0.52197	10.467	NaN	NaN
P29144	Tripeptidyl-peptidase 2	TPP2	sp|P29144|TPP2_HUMAN Tripeptidyl-peptidase 2 OS=Homo sapiens GN=TPP2 PE=1 SV=4	1	4	3.6	0	7.9856	NaN	NaN	NaN	0.69645	NaN	NaN	NaN	NaN	NaN	NaN	NaN	NaN	NaN	NaN	NaN	NaN	NaN	NaN	0.72924	NaN	NaN	NaN	NaN	NaN	NaN	NaN	NaN	11.37	NaN	NaN	NaN	NaN	NaN	NaN	NaN	NaN	NaN	NaN	NaN	NaN	NaN
P29317	Ephrin type-A receptor 2	EPHA2	sp|P29317|EPHA2_HUMAN Ephrin type-A receptor 2 OS=Homo sapiens GN=EPHA2 PE=1 SV=2	1	5	5.9	0	5.7133	0.91616	NaN	NaN	NaN	NaN	NaN	NaN	0.88516	NaN	1.0766	NaN	NaN	0.76103	NaN	NaN	NaN	1.1092	NaN	NaN	NaN	NaN	0.81747	NaN	NaN	2.6098	NaN	NaN	NaN	NaN	NaN	NaN	19.234	NaN	15.067	NaN	NaN	29.074	NaN	NaN	NaN	38.719
P29350	Tyrosine-protein phosphatase non-receptor type 6	PTPN6	sp|P29350|PTN6_HUMAN Tyrosine-protein phosphatase non-receptor type 6 OS=Homo sapiens GN=PTPN6 PE=1 SV=1	1	20	38.5	0	61.931	0.94125	NaN	1.2942	0.769	NaN	NaN	0.97504	1.0922	0.96248	0.90625	0.95096	0.82588	0.98696	NaN	1.3164	1.1164	1.0596	1.121	0.64739	NaN	NaN	0.91474	0.88713	0.89822	26.36	NaN	11.987	16.255	NaN	NaN	12.822	15.055	30.298	8.6982	13.564	13.593	27.036	NaN	18.314	18.625	12.143
P29353;P98077	SHC-transforming protein 1	SHC1	sp|P29353|SHC1_HUMAN SHC-transforming protein 1 OS=Homo sapiens GN=SHC1 PE=1 SV=4	2	10	23.3	0	88.967	1.2856	NaN	1.2813	1.5515	NaN	1.0774	0.93165	1.0218	0.87489	1.1818	0.99416	0.8307	1.1737	NaN	2.5774	0.9408	1.0004	0.92284	1.2268	NaN	1.0457	0.82801	0.89074	0.8469	17.164	NaN	12.691	20.265	NaN	21.289	18.205	9.5794	10.972	13.394	21.13	16.454	17.759	NaN	74.872	7.9838	12.273
P29372	DNA-3-methyladenine glycosylase	MPG	sp|P29372|3MG_HUMAN DNA-3-methyladenine glycosylase OS=Homo sapiens GN=MPG PE=1 SV=3	1	3	14.1	0	7.2545	NaN	NaN	NaN	NaN	NaN	0.98389	NaN	NaN	NaN	NaN	NaN	NaN	NaN	NaN	NaN	NaN	NaN	NaN	NaN	NaN	0.98789	NaN	NaN	NaN	NaN	NaN	NaN	NaN	NaN	6.8967	NaN	NaN	NaN	NaN	NaN	NaN	NaN	NaN	NaN	NaN	NaN
P29374	AT-rich interactive domain-containing protein 4A	ARID4A	sp|P29374|ARI4A_HUMAN AT-rich interactive domain-containing protein 4A OS=Homo sapiens GN=ARID4A PE=1 SV=3	1	1	1.6	0	5.0035	NaN	NaN	NaN	NaN	NaN	NaN	NaN	NaN	NaN	NaN	NaN	NaN	NaN	NaN	NaN	NaN	NaN	NaN	NaN	NaN	NaN	NaN	NaN	NaN	NaN	NaN	NaN	NaN	NaN	NaN	NaN	NaN	NaN	NaN	NaN	NaN	NaN	NaN	NaN	NaN	NaN
P29401	Transketolase	TKT	sp|P29401|TKT_HUMAN Transketolase OS=Homo sapiens GN=TKT PE=1 SV=3	1	29	54.7	0	184.16	1.0288	1.0981	1.0951	1.0492	1.0903	1.0158	0.70393	0.69075	0.74507	0.6088	0.64651	0.68943	1.062	1.1764	1.0812	0.77501	0.91034	0.83236	1.1144	1.2256	1.0398	0.70176	0.81268	0.73418	9.4197	14.061	10.229	10.874	8.362	7.7665	20.549	9.4371	7.7518	11.948	7.8931	19.331	11.348	16.316	9.3472	16.985	10.824
P29508	Serpin B3	SERPINB3	sp|P29508|SPB3_HUMAN Serpin B3 OS=Homo sapiens GN=SERPINB3 PE=1 SV=2	1	18	48.7	0	113.1	NaN	0.05957	NaN	0.050638	NaN	NaN	NaN	NaN	NaN	NaN	NaN	NaN	NaN	0.068565	NaN	NaN	NaN	NaN	0.055195	NaN	NaN	NaN	NaN	NaN	NaN	58.229	NaN	113.73	NaN	NaN	NaN	NaN	NaN	NaN	NaN	NaN	NaN	79.195	NaN	NaN	NaN
P29597	Non-receptor tyrosine-protein kinase TYK2	TYK2	sp|P29597|TYK2_HUMAN Non-receptor tyrosine-protein kinase TYK2 OS=Homo sapiens GN=TYK2 PE=1 SV=3	1	15	14.1	0	23.787	NaN	NaN	NaN	0.93526	NaN	1.0318	1.0218	1.1189	1.2643	1.2375	1.202	1.1172	NaN	NaN	NaN	1.0416	0.99563	1.069	0.95659	NaN	0.94284	1.1381	1.1083	1.1485	NaN	NaN	NaN	16.54	NaN	48.366	148.59	20.801	23.542	19.099	31.787	24.562	NaN	NaN	NaN	19.351	16.247
P29692	Elongation factor 1-delta	EEF1D	sp|P29692|EF1D_HUMAN Elongation factor 1-delta OS=Homo sapiens GN=EEF1D PE=1 SV=5	1	17	61.9	0	323.31	4.0681	3.4148	3.4741	3.8185	3.3184	3.4788	0.31287	0.30822	0.30028	0.32242	0.31853	0.31989	3.4872	3.9868	3.4162	0.3328	0.38606	0.36453	3.1541	3.8596	3.2107	0.30775	0.3556	0.28807	8.6825	12.966	12.293	16.442	11.168	18.68	14.255	3.4462	10.826	5.1049	7.2941	8.2834	9.7427	7.5144	13.652	8.398	6.1153
P29992	Guanine nucleotide-binding protein subunit alpha-11	GNA11	sp|P29992|GNA11_HUMAN Guanine nucleotide-binding protein subunit alpha-11 OS=Homo sapiens GN=GNA11 PE=1 SV=2	1	19	56	0	128.04	1.0514	1.1091	0.9815	0.99494	1.1035	0.99513	1.0742	1.0551	1.0738	1.1554	1.2007	1.1395	1.0982	0.92475	0.96085	1.122	1.064	1.1409	0.9956	0.94729	1.0105	1.1483	1.1076	1.161	13.611	12.29	17.206	6.8883	12.335	23.08	10.122	10.186	11.763	7.9791	11.104	8.7941	13.837	13.254	21.132	11.185	5.846
P30038	Delta-1-pyrroline-5-carboxylate dehydrogenase, mitochondrial	ALDH4A1	sp|P30038|AL4A1_HUMAN Delta-1-pyrroline-5-carboxylate dehydrogenase, mitochondrial OS=Homo sapiens GN=ALDH4A1 PE=1 SV=3	1	22	52.2	0	186.9	0.86988	1.0475	0.96882	0.76906	1.1889	0.90253	1.0246	0.90424	0.9781	1.5831	1.3126	1.4969	1.0886	0.7998	1.0595	1.2503	1.018	1.2159	0.96597	0.88516	1.1468	2.0379	1.3174	1.8942	12.718	32.713	9.7422	23.106	19.542	24.463	13.993	43.757	13.349	12.27	19.321	21.413	10.87	19.189	18.51	13.837	44.669
P30040	Endoplasmic reticulum resident protein 29	ERP29	sp|P30040|ERP29_HUMAN Endoplasmic reticulum resident protein 29 OS=Homo sapiens GN=ERP29 PE=1 SV=4	1	3	12.3	0	3.8634	NaN	NaN	NaN	NaN	NaN	0.81231	1.0897	NaN	0.75708	NaN	NaN	NaN	NaN	NaN	NaN	2.3762	NaN	0.92788	NaN	NaN	0.81257	NaN	NaN	NaN	NaN	NaN	NaN	NaN	NaN	18.812	5.6674	NaN	22.689	NaN	NaN	NaN	NaN	NaN	NaN	134.77	NaN
P30041	Peroxiredoxin-6	PRDX6	sp|P30041|PRDX6_HUMAN Peroxiredoxin-6 OS=Homo sapiens GN=PRDX6 PE=1 SV=3	1	25	87.1	0	323.31	0.86422	0.84285	0.87608	0.82228	0.64519	0.76132	0.93098	1.0229	0.95354	0.83875	0.9127	0.86597	0.89152	0.9643	0.9314	0.92793	1.0112	0.99196	0.76066	0.88486	0.79908	0.777	0.92958	0.80088	22.432	8.7368	13.624	11.891	20.844	18.115	11.66	8.3878	28.671	39.925	18.677	11.231	19.388	10.347	14.561	13.004	4.7931
P30043	Flavin reductase (NADPH)	BLVRB	sp|P30043|BLVRB_HUMAN Flavin reductase (NADPH) OS=Homo sapiens GN=BLVRB PE=1 SV=3	1	4	22.3	0	8.426	0.96302	0.92622	NaN	0.70524	NaN	0.9014	NaN	NaN	NaN	NaN	NaN	NaN	0.63117	0.53201	NaN	NaN	NaN	NaN	0.56481	NaN	0.77003	NaN	NaN	NaN	3.5312	54.429	NaN	12.051	NaN	13.689	NaN	NaN	NaN	NaN	NaN	NaN	24.827	4.6821	NaN	NaN	NaN
P30048	Thioredoxin-dependent peroxide reductase, mitochondrial	PRDX3	sp|P30048|PRDX3_HUMAN Thioredoxin-dependent peroxide reductase, mitochondrial OS=Homo sapiens GN=PRDX3 PE=1 SV=3	1	9	37.1	0	36.682	0.74524	0.40557	0.77169	0.67341	0.25394	0.84876	0.78781	0.79643	0.74938	0.46391	0.56549	0.62359	0.67098	0.66297	0.77298	0.95672	0.94004	1.0311	0.74224	0.74637	0.94868	0.67449	0.75646	0.62716	6.5923	15.692	12.806	9.7184	28.328	7.425	8.2642	17.418	12.813	11.166	56.962	11.651	25.711	10.965	23.44	15.424	12.953
P30049	ATP synthase subunit delta, mitochondrial	ATP5D	sp|P30049|ATPD_HUMAN ATP synthase subunit delta, mitochondrial OS=Homo sapiens GN=ATP5D PE=1 SV=2	1	2	13.7	0	12.697	NaN	0.8043	2.4923	NaN	0.84953	1.2933	NaN	NaN	NaN	NaN	NaN	NaN	NaN	1.8014	0.79509	NaN	NaN	NaN	NaN	1.0301	1.0141	NaN	NaN	NaN	NaN	102.24	47.818	NaN	88.515	27.08	NaN	NaN	NaN	NaN	NaN	NaN	NaN	164.45	23.084	NaN	NaN
P30050	60S ribosomal protein L12	RPL12	sp|P30050|RL12_HUMAN 60S ribosomal protein L12 OS=Homo sapiens GN=RPL12 PE=1 SV=1	1	7	49.7	0	11.637	NaN	0.88799	0.616	0.66732	0.90486	0.96951	NaN	NaN	NaN	NaN	NaN	NaN	NaN	0.75509	0.63393	NaN	NaN	NaN	0.65078	0.97527	0.88699	NaN	NaN	NaN	NaN	4.3297	87.245	66.096	1.5897	5.59	NaN	NaN	NaN	NaN	NaN	NaN	NaN	8.2687	78.696	NaN	NaN
P30084	Enoyl-CoA hydratase, mitochondrial	ECHS1	sp|P30084|ECHM_HUMAN Enoyl-CoA hydratase, mitochondrial OS=Homo sapiens GN=ECHS1 PE=1 SV=4	1	6	24.5	0	11.385	NaN	1.0511	0.94273	0.82969	NaN	0.73247	NaN	NaN	NaN	NaN	NaN	NaN	NaN	0.89212	1.0675	NaN	NaN	NaN	0.87495	NaN	0.97937	NaN	NaN	NaN	NaN	16.466	23.066	27.165	NaN	8.1978	NaN	NaN	NaN	NaN	NaN	NaN	NaN	8.6853	29.537	NaN	NaN
P30085	UMP-CMP kinase	CMPK1	sp|P30085|KCY_HUMAN UMP-CMP kinase OS=Homo sapiens GN=CMPK1 PE=1 SV=3	1	2	10.2	0.0045121	2.0554	NaN	NaN	NaN	NaN	NaN	NaN	NaN	NaN	NaN	NaN	NaN	NaN	NaN	NaN	NaN	NaN	NaN	NaN	NaN	NaN	NaN	NaN	NaN	NaN	NaN	NaN	NaN	NaN	NaN	NaN	NaN	NaN	NaN	NaN	NaN	NaN	NaN	NaN	NaN	NaN	NaN
P30101	Protein disulfide-isomerase A3	PDIA3	sp|P30101|PDIA3_HUMAN Protein disulfide-isomerase A3 OS=Homo sapiens GN=PDIA3 PE=1 SV=4	1	23	52.7	0	95.41	0.79778	0.75035	0.89505	0.6171	0.66774	0.88572	NaN	NaN	NaN	NaN	NaN	NaN	0.68342	0.68968	0.80228	NaN	NaN	NaN	0.62557	0.71445	0.74416	NaN	NaN	NaN	15.742	22.005	12.251	13.572	10.856	16.599	NaN	NaN	NaN	NaN	NaN	NaN	12.039	26.192	14.294	NaN	NaN
P30153;P30154	Serine/threonine-protein phosphatase 2A 65 kDa regulatory subunit A alpha isoform	PPP2R1A	sp|P30153|2AAA_HUMAN Serine/threonine-protein phosphatase 2A 65 kDa regulatory subunit A alpha isoform OS=Homo sapiens GN=PPP2R1A PE=1 SV=4	2	23	46.7	0	74.833	0.88899	0.79184	0.8534	0.76243	0.68915	0.81457	0.97454	1.0386	0.90958	1.0813	0.98559	0.95127	0.75264	0.91493	0.89607	1.0014	0.93008	0.92316	0.81711	0.93722	0.91974	0.9762	1.0399	0.85259	13.162	42.239	14.352	34.531	20.996	29.74	17.145	24.267	29.56	16.118	13.705	5.6219	16.85	39.063	22.126	20.984	25.805
P30260	Cell division cycle protein 27 homolog	CDC27	sp|P30260|CDC27_HUMAN Cell division cycle protein 27 homolog OS=Homo sapiens GN=CDC27 PE=1 SV=2	1	13	16.7	0	33.514	1.2026	NaN	1.1285	1.3991	0.91475	NaN	1.0535	0.87025	0.91937	1.2036	0.74623	0.82833	1.2594	NaN	1.0486	0.92004	0.95281	0.9062	1.3343	1.041	NaN	0.8657	0.94518	0.77591	11.121	NaN	15.824	17.512	0.24625	NaN	18.291	12.194	1.2258	29.195	18.922	4.0359	21.972	NaN	89.883	27.072	3.9803
P30536	Translocator protein	TSPO	sp|P30536|TSPOA_HUMAN Translocator protein OS=Homo sapiens GN=TSPO PE=1 SV=3	1	2	9.5	0.0045109	2.0498	NaN	1.4786	NaN	NaN	NaN	NaN	NaN	NaN	NaN	NaN	NaN	NaN	NaN	1.4518	NaN	NaN	NaN	NaN	NaN	NaN	NaN	NaN	NaN	NaN	NaN	3.7076	NaN	NaN	NaN	NaN	NaN	NaN	NaN	NaN	NaN	NaN	NaN	1.424	NaN	NaN	NaN
P30566	Adenylosuccinate lyase	ADSL	sp|P30566|PUR8_HUMAN Adenylosuccinate lyase OS=Homo sapiens GN=ADSL PE=1 SV=2	1	3	8.5	0	4.837	NaN	NaN	NaN	NaN	NaN	NaN	0.57546	0.7452	0.75465	NaN	NaN	NaN	NaN	NaN	NaN	0.70801	0.66714	0.90051	NaN	NaN	NaN	NaN	NaN	NaN	NaN	NaN	NaN	NaN	NaN	NaN	7.1459	6.4469	24.769	NaN	NaN	NaN	NaN	NaN	NaN	9.0329	15.805
P30622	CAP-Gly domain-containing linker protein 1	CLIP1	sp|P30622|CLIP1_HUMAN CAP-Gly domain-containing linker protein 1 OS=Homo sapiens GN=CLIP1 PE=1 SV=2	1	15	11.8	0	19.818	NaN	NaN	NaN	NaN	NaN	NaN	0.41973	0.50725	NaN	0.43934	0.32777	0.38415	NaN	NaN	NaN	0.39165	0.48112	NaN	NaN	NaN	NaN	0.38398	0.4006	0.30978	NaN	NaN	NaN	NaN	NaN	NaN	9.6158	41.851	NaN	46.983	76.356	42.746	NaN	NaN	NaN	12.144	17.724
P30740;P50453;O75830	Leukocyte elastase inhibitor	SERPINB1	sp|P30740|ILEU_HUMAN Leukocyte elastase inhibitor OS=Homo sapiens GN=SERPINB1 PE=1 SV=1	3	11	30.9	0	14.792	0.7053	0.89757	0.75601	0.62271	0.78273	0.49621	0.89836	NaN	NaN	NaN	NaN	NaN	0.68723	0.73073	0.94755	1.0138	NaN	NaN	0.59856	0.7398	0.60226	NaN	NaN	NaN	34.406	17.526	9.8977	14.721	23.705	62.292	22.827	NaN	NaN	NaN	NaN	NaN	43.386	27.48	16.774	24.404	NaN
P30837;P47895;P00352	Aldehyde dehydrogenase X, mitochondrial	ALDH1B1	sp|P30837|AL1B1_HUMAN Aldehyde dehydrogenase X, mitochondrial OS=Homo sapiens GN=ALDH1B1 PE=1 SV=3	3	21	42.2	0	184.33	1.0775	1.0548	1.1541	1.0841	1.183	1.157	1.0921	1.0598	1.2137	1.1933	0.98851	1.1028	1.0288	1.1092	0.96967	1.1606	1.2583	1.2378	0.96592	1.2177	1.2021	1.3048	1.1732	1.2406	15.79	15.865	12.844	17.004	16.389	21.466	25.844	15.934	7.452	40.485	8.588	15.42	17.984	12.486	11.205	17.506	15.505
P30876	DNA-directed RNA polymerase II subunit RPB2	POLR2B	sp|P30876|RPB2_HUMAN DNA-directed RNA polymerase II subunit RPB2 OS=Homo sapiens GN=POLR2B PE=1 SV=1	1	34	35.4	0	153.81	0.8813	1.006	1.0297	0.95434	1.0676	0.99426	0.86568	0.80328	0.93173	0.8715	0.86773	0.93369	0.87204	0.97361	0.93651	0.79629	0.83929	0.80646	0.9581	1.0369	1.0241	0.78876	0.90968	0.89623	11.267	18.959	18.779	10.891	17.54	14.238	11.651	23.568	11.185	9.5136	17.76	13.621	8.0932	17.486	13.371	17.915	12.641
P31040	Succinate dehydrogenase [ubiquinone] flavoprotein subunit, mitochondrial	SDHA	sp|P31040|SDHA_HUMAN Succinate dehydrogenase [ubiquinone] flavoprotein subunit, mitochondrial OS=Homo sapiens GN=SDHA PE=1 SV=2	1	15	29.7	0	136.34	1.0213	0.96016	1.0972	0.91565	1.0922	0.88543	1.0697	0.91242	1.1118	1.2177	1.0416	1.1066	0.96509	1.0838	0.95248	1.009	1.0231	1.0208	1.2463	0.90248	0.89435	1.2042	1.1339	1.2917	62.333	5.3261	12.799	10.528	13.972	86.91	11.852	16.049	11.49	14.578	11.444	16.201	69.235	16.332	8.7475	12.411	5.3968
P31151;Q86SG5	Protein S100-A7;Protein S100-A7A	S100A7;S100A7A	sp|P31151|S10A7_HUMAN Protein S100-A7 OS=Homo sapiens GN=S100A7 PE=1 SV=4;sp|Q86SG5|S1A7A_HUMAN Protein S100-A7A OS=Homo sapiens GN=S100A7A PE=1 SV=3	2	5	41.6	0	6.2172	NaN	NaN	NaN	0.11406	NaN	NaN	NaN	NaN	NaN	NaN	NaN	NaN	NaN	NaN	NaN	NaN	NaN	NaN	0.1381	NaN	NaN	NaN	NaN	NaN	NaN	NaN	NaN	106.86	NaN	NaN	NaN	NaN	NaN	NaN	NaN	NaN	NaN	NaN	NaN	NaN	NaN
P31153;Q00266	S-adenosylmethionine synthase isoform type-2	MAT2A	sp|P31153|METK2_HUMAN S-adenosylmethionine synthase isoform type-2 OS=Homo sapiens GN=MAT2A PE=1 SV=1	2	19	51.4	0	182.08	0.91927	0.81036	0.88874	0.989	0.71188	0.9079	0.94023	0.91276	1.0223	0.76854	0.87053	0.7854	0.8294	0.97348	0.86787	0.74732	0.8883	0.83113	0.81589	0.98551	0.85292	0.66514	0.86698	0.66813	8.6713	12.515	8.9347	11.267	12.852	21.851	7.0689	11.18	16.878	8.0768	18.818	22.458	8.0135	25.759	12.637	9.3314	3.3482
P31276	Homeobox protein Hox-C13	HOXC13	sp|P31276|HXC13_HUMAN Homeobox protein Hox-C13 OS=Homo sapiens GN=HOXC13 PE=1 SV=3	1	2	4.8	0.0028686	2.2659	NaN	NaN	NaN	NaN	NaN	NaN	NaN	NaN	NaN	NaN	NaN	NaN	NaN	NaN	NaN	NaN	NaN	NaN	NaN	NaN	NaN	NaN	NaN	NaN	NaN	NaN	NaN	NaN	NaN	NaN	NaN	NaN	NaN	NaN	NaN	NaN	NaN	NaN	NaN	NaN	NaN
P31350	Ribonucleoside-diphosphate reductase subunit M2	RRM2	sp|P31350|RIR2_HUMAN Ribonucleoside-diphosphate reductase subunit M2 OS=Homo sapiens GN=RRM2 PE=1 SV=1	1	7	26	0	56.914	1.1139	NaN	NaN	1.4635	NaN	NaN	0.54039	0.58372	0.56801	0.47508	0.52072	0.45607	1.2875	NaN	NaN	0.42136	0.5738	0.49542	1.1871	NaN	NaN	0.42998	0.51216	0.40533	13.575	NaN	NaN	7.4736	NaN	NaN	13.699	21.773	11.207	13.117	3.8188	3.6987	34.717	NaN	NaN	10.575	12.918
P31689	DnaJ homolog subfamily A member 1	DNAJA1	sp|P31689|DNJA1_HUMAN DnaJ homolog subfamily A member 1 OS=Homo sapiens GN=DNAJA1 PE=1 SV=2	1	10	33.2	0	44.701	1.0276	1.312	1.315	1.1295	1.4694	1.1858	1.119	1.104	1.0519	1.27	1.2022	1.1645	1.1913	1.1077	1.018	0.96274	1.3193	0.92812	0.97646	1.0472	1.0552	1.0489	1.0741	1.0199	18.36	23.433	11.378	10.528	1.9571	25.463	14.591	23.824	10.309	6.5663	6.4117	4.9906	9.7093	31.307	19.985	11.648	39.682
P31749	RAC-alpha serine/threonine-protein kinase	AKT1	sp|P31749|AKT1_HUMAN RAC-alpha serine/threonine-protein kinase OS=Homo sapiens GN=AKT1 PE=1 SV=2	1	21	48.3	0	79.632	1.3468	1.0956	1.2736	1.3892	0.8911	1.0814	1.0577	1.1029	1.0825	1.0213	0.97621	0.97342	1.213	1.2158	1.228	1.0206	1.1276	1.1897	1.1059	1.1467	1.0803	0.94943	1.0073	0.91601	8.4286	10.952	16.333	14.741	7.3813	8.7264	13.176	15.623	6.1679	14.507	52.423	11.048	18.23	10.876	10.514	16.037	20.424
P31751	RAC-beta serine/threonine-protein kinase	AKT2	sp|P31751|AKT2_HUMAN RAC-beta serine/threonine-protein kinase OS=Homo sapiens GN=AKT2 PE=1 SV=2	1	14	31.2	0	19.789	1.2987	1.2096	1.2198	1.0494	1.0006	1.1193	0.9253	1.1865	1.1541	0.96598	0.99539	0.92658	1.2421	1.2508	1.3433	0.99403	1.1036	1.1288	0.8811	1.203	1.0269	0.83836	1.0962	0.87577	15.891	52.66	3.2021	40.639	2.9444	1.5044	17.329	6.7208	6.2457	34.177	56.232	32.206	12.64	51.79	11.053	7.9274	45.546
P31930	Cytochrome b-c1 complex subunit 1, mitochondrial	UQCRC1	sp|P31930|QCR1_HUMAN Cytochrome b-c1 complex subunit 1, mitochondrial OS=Homo sapiens GN=UQCRC1 PE=1 SV=3	1	23	61	0	323.31	0.86227	0.97847	0.91493	0.79721	0.96111	0.8518	0.97282	1.0069	0.99112	0.99251	1.0534	1.0509	1.0095	0.8399	0.93995	1.069	1.0488	1.1225	0.90219	0.90975	1.0106	1.157	1.0664	1.1667	6.4733	9.8896	9.5036	6.8168	6.5039	9.0629	5.6092	8.2498	7.683	11.344	7.36	12.325	8.724	10.81	9.2162	36.527	7.3329
P31939	Bifunctional purine biosynthesis protein PURH;Phosphoribosylaminoimidazolecarboxamide formyltransferase;IMP cyclohydrolase	ATIC	sp|P31939|PUR9_HUMAN Bifunctional purine biosynthesis protein PURH OS=Homo sapiens GN=ATIC PE=1 SV=3	1	15	35.1	0	109.21	0.90315	1.1049	0.87107	1.1588	1.1556	NaN	0.85587	0.97399	0.84126	0.866	1.1537	0.85975	0.91117	0.99378	1.1221	0.92552	0.82922	0.83817	1.1533	1.0823	NaN	0.98636	0.93907	0.78744	25.382	16.728	19.062	35.836	1.5278	NaN	10.791	7.4321	53.279	4.1693	4.5448	16.572	16.311	15.608	13.143	14.234	12.739
P31942	Heterogeneous nuclear ribonucleoprotein H3	HNRNPH3	sp|P31942|HNRH3_HUMAN Heterogeneous nuclear ribonucleoprotein H3 OS=Homo sapiens GN=HNRNPH3 PE=1 SV=2	1	9	37.6	0	240.95	0.83708	0.79643	0.78338	0.94399	0.99524	0.76413	0.54669	0.53339	0.75709	0.55701	0.57003	0.52236	0.89808	0.93535	0.77789	0.73709	0.81475	0.97786	1.0503	0.96023	0.87921	0.81152	0.62077	0.65502	21.258	9.3659	8.2037	3.1826	9.8569	13.533	44.914	8.3955	7.5461	11.476	5.6684	28.071	17.578	8.1867	8.4239	51.979	9.0822
P31943	Heterogeneous nuclear ribonucleoprotein H;Heterogeneous nuclear ribonucleoprotein H, N-terminally processed	HNRNPH1	sp|P31943|HNRH1_HUMAN Heterogeneous nuclear ribonucleoprotein H OS=Homo sapiens GN=HNRNPH1 PE=1 SV=4	1	18	50.3	0	323.31	0.79928	0.85919	0.86678	0.82426	1.1298	0.85646	0.84451	0.82036	0.9766	1.1229	0.94784	1.057	0.94134	0.786	0.83699	0.92671	0.86347	0.9972	0.88993	0.86275	0.95188	1.2646	0.88609	1.0944	12.032	15.417	12.32	10.247	13.52	7.3327	8.4676	12.911	22.588	9.5845	5.6553	36.965	9.5766	23.922	9.5445	9.6183	9.1079
P31946;P61981	14-3-3 protein beta/alpha;14-3-3 protein beta/alpha, N-terminally processed;14-3-3 protein gamma;14-3-3 protein gamma, N-terminally processed	YWHAB;YWHAG	sp|P31946|1433B_HUMAN 14-3-3 protein beta/alpha OS=Homo sapiens GN=YWHAB PE=1 SV=3;sp|P61981|1433G_HUMAN 14-3-3 protein gamma OS=Homo sapiens GN=YWHAG PE=1 SV=2	2	7	27.6	0	5.608	NaN	0.72206	0.75148	0.49673	0.81216	NaN	0.91089	0.58818	0.80173	NaN	NaN	NaN	NaN	0.73689	0.84885	0.65454	0.78668	0.60726	0.81205	0.86321	NaN	NaN	NaN	NaN	NaN	16.567	0.65453	2.8948	4.337	NaN	32.195	1.4324	44.933	NaN	NaN	NaN	NaN	12.339	22.758	4.2637	46.607
P31947	14-3-3 protein sigma	SFN	sp|P31947|1433S_HUMAN 14-3-3 protein sigma OS=Homo sapiens GN=SFN PE=1 SV=1	1	12	41.1	0	17.974	0.8925	0.82761	0.87162	0.12996	1.1527	NaN	NaN	0.91177	NaN	1.0014	NaN	NaN	0.95314	0.77589	1.0193	NaN	0.8803	NaN	0.18665	0.84452	NaN	0.97547	NaN	NaN	34.657	157.73	6.326	167.09	65.872	NaN	NaN	1.8309	NaN	28.719	NaN	NaN	18.854	35.662	11.421	NaN	9.7664
P31948	Stress-induced-phosphoprotein 1	STIP1	sp|P31948|STIP1_HUMAN Stress-induced-phosphoprotein 1 OS=Homo sapiens GN=STIP1 PE=1 SV=1	1	8	14.2	0	4.4	NaN	NaN	NaN	NaN	NaN	NaN	0.33086	0.30622	NaN	NaN	0.43809	NaN	NaN	NaN	NaN	0.2531	0.29708	NaN	NaN	NaN	NaN	NaN	0.3016	NaN	NaN	NaN	NaN	NaN	NaN	NaN	77.755	15.387	NaN	NaN	25.695	NaN	NaN	NaN	NaN	14.477	8.2677
P32119	Peroxiredoxin-2	PRDX2	sp|P32119|PRDX2_HUMAN Peroxiredoxin-2 OS=Homo sapiens GN=PRDX2 PE=1 SV=5	1	9	36.4	0	54.793	NaN	1.0508	1.3388	0.54949	1.2848	0.86543	0.72567	0.86501	0.68655	0.5147	0.61175	0.53017	NaN	0.37265	0.72979	0.9406	0.84892	0.89039	0.63364	0.61704	0.8962	0.49903	0.67681	0.54906	NaN	10.449	13.633	16.239	15.676	8.347	11.686	31.633	17.635	1.1795	6.4796	3.2556	NaN	8.2282	12.882	14.056	6.5292
P32322	Pyrroline-5-carboxylate reductase 1, mitochondrial	PYCR1	sp|P32322|P5CR1_HUMAN Pyrroline-5-carboxylate reductase 1, mitochondrial OS=Homo sapiens GN=PYCR1 PE=1 SV=2	1	16	56.4	0	123.52	1.3264	1.1234	1.3065	1.2013	1.1394	1.2078	1.1349	1.0983	1.1888	1.1779	0.93754	1.1094	1.165	1.1951	1.1742	1.1812	1.341	1.1152	1.1801	1.0837	1.1559	1.1635	1.2707	1.1147	11.316	11.175	13.397	22.572	29.302	8.9028	16.649	13.429	17.407	16.168	15.388	29.064	7.7957	9.0279	8.0788	5.4131	9.56
P32780	General transcription factor IIH subunit 1	GTF2H1	sp|P32780|TF2H1_HUMAN General transcription factor IIH subunit 1 OS=Homo sapiens GN=GTF2H1 PE=1 SV=1	1	8	19.5	0	19.495	0.95306	1.0647	NaN	NaN	NaN	NaN	1.0726	0.91409	0.96845	1.5057	0.93555	NaN	1.055	0.8065	NaN	1.174	1.0688	1.1061	NaN	NaN	NaN	1.8643	1.0463	NaN	1.0165	21	NaN	NaN	NaN	NaN	7.0418	13.218	40.678	1.571	3.153	NaN	1.1373	46.224	NaN	11.901	17.793
P32969	60S ribosomal protein L9	RPL9	sp|P32969|RL9_HUMAN 60S ribosomal protein L9 OS=Homo sapiens GN=RPL9 PE=1 SV=1	1	14	77.6	0	268.96	1.3755	1.1621	1.1712	1.2035	1.0095	1.1183	1.1396	1.2065	1.1483	1.0825	1.1061	1.1511	1.2461	1.2648	1.1683	1.0677	1.1049	1.1164	1.1449	1.1289	1.0867	1.0483	1.0702	1.0987	11.994	6.0108	6.8095	70.822	2.2887	12.526	8.023	19.119	8.1231	9.8841	11.707	11.299	4.0133	5.6009	8.6227	9.0994	14.667
P33121;Q9ULC5;Q9UKU0	Long-chain-fatty-acid--CoA ligase 1	ACSL1	sp|P33121|ACSL1_HUMAN Long-chain-fatty-acid--CoA ligase 1 OS=Homo sapiens GN=ACSL1 PE=1 SV=1	3	17	24.2	0	46.352	0.72258	0.82725	0.90674	0.60248	0.85343	0.63789	0.95822	0.8426	0.98062	1.2577	1.1542	1.231	0.66433	0.54225	0.63891	0.81328	0.7635	0.71779	0.52576	0.5503	0.65719	1.2394	0.86812	1.0594	49.169	9.4087	22.795	11.422	6.8853	19.904	6.8813	54.928	15.553	17.599	46.529	10.591	64.501	18.129	13.152	8.9587	64.187
P33176;O60282;Q12840	Kinesin-1 heavy chain	KIF5B	sp|P33176|KINH_HUMAN Kinesin-1 heavy chain OS=Homo sapiens GN=KIF5B PE=1 SV=1	3	58	65	0	323.31	1.1833	1.1634	1.1102	1.0766	0.97952	1.1373	0.59828	0.62298	0.5566	0.67448	0.6694	0.6869	1.1255	1.2361	1.1937	0.60606	0.63273	0.57523	1.0749	1.2223	1.0919	0.58649	0.65016	0.57768	16.211	47.051	17.717	26.979	13.239	12.811	15.312	16.902	17.974	13.672	12.344	12.289	28.886	35.707	14.91	20.154	46.222
P33316	Deoxyuridine 5-triphosphate nucleotidohydrolase, mitochondrial	DUT	sp|P33316|DUT_HUMAN Deoxyuridine 5-triphosphate nucleotidohydrolase, mitochondrial OS=Homo sapiens GN=DUT PE=1 SV=4	1	4	15.5	0	4.1935	NaN	NaN	0.90929	NaN	NaN	NaN	NaN	NaN	NaN	NaN	NaN	NaN	NaN	NaN	0.87474	NaN	NaN	NaN	NaN	NaN	NaN	NaN	NaN	NaN	NaN	NaN	5.5823	NaN	NaN	NaN	NaN	NaN	NaN	NaN	NaN	NaN	NaN	NaN	11.704	NaN	NaN
P33527;O15438	Multidrug resistance-associated protein 1	ABCC1	sp|P33527|MRP1_HUMAN Multidrug resistance-associated protein 1 OS=Homo sapiens GN=ABCC1 PE=1 SV=3	2	30	21.6	0	85.854	0.91474	1.0546	0.94542	1.1369	1.1552	0.94934	1.2156	1.2679	1.2264	1.482	1.3244	1.3608	1.2124	1.1599	1.0354	1.1487	1.1356	1.4331	1.1413	1.1368	1.2303	1.5614	1.4035	1.4756	32.941	24.396	11.597	17.505	23.472	19.175	14.355	18.567	22.789	22.163	35.19	19.963	27.77	18.806	25.141	27.096	22.412
P33897;Q9UBJ2	ATP-binding cassette sub-family D member 1	ABCD1	sp|P33897|ABCD1_HUMAN ATP-binding cassette sub-family D member 1 OS=Homo sapiens GN=ABCD1 PE=1 SV=2	2	13	23.4	0	63.024	1.078	1.5291	NaN	1.3008	1.3987	NaN	1.2975	1.1082	1.439	1.385	1.2723	1.2727	1.2495	1.4805	NaN	1.3116	1.3225	1.5598	1.4915	1.5472	NaN	1.4342	1.2554	1.3151	55.6	35.347	NaN	52.337	21.779	NaN	9.8182	12.101	8.8981	17.194	21.806	26.048	31.456	20.949	NaN	10.328	9.4036
P33947;O43731	ER lumen protein-retaining receptor 2	KDELR2	sp|P33947|ERD22_HUMAN ER lumen protein-retaining receptor 2 OS=Homo sapiens GN=KDELR2 PE=1 SV=1	2	5	31.6	0	15.831	1.6509	1.3006	1.6526	1.662	1.6278	1.4529	1.1718	NaN	1.1596	1.3846	1.285	NaN	1.8338	1.1921	1.515	1.176	NaN	1.1917	1.7144	1.579	1.4411	1.2091	1.3086	NaN	3.1659	65.671	9.2809	3.6381	10.197	9.0574	0.41701	NaN	5.0961	8.0643	17.623	NaN	18.787	59.591	15.194	6.4022	NaN
P33991	DNA replication licensing factor MCM4	MCM4	sp|P33991|MCM4_HUMAN DNA replication licensing factor MCM4 OS=Homo sapiens GN=MCM4 PE=1 SV=5	1	59	62.8	0	323.31	1.047	1.1146	1.0973	1.1264	1.0307	1.0464	1.0609	1.0289	1.1453	1.003	0.97947	1.0105	0.9821	1.0555	0.98177	1.0265	1.0637	1.0791	1.0961	1.0839	1.0062	0.93256	0.98963	0.9655	25.013	15.908	18.089	15.604	16.475	18.668	15.95	11.358	13.883	11.841	12.41	9.8896	25.557	16.487	14.742	17.685	9.8958
P33992	DNA replication licensing factor MCM5	MCM5	sp|P33992|MCM5_HUMAN DNA replication licensing factor MCM5 OS=Homo sapiens GN=MCM5 PE=1 SV=5	1	53	70.4	0	323.31	0.87542	0.88718	0.88026	0.82994	0.89855	0.82535	1.0364	1.0189	1.061	1.1077	0.99524	1.0803	0.84077	0.80111	0.78155	1.032	0.99823	1.0113	0.8812	0.86493	0.86315	1.0248	0.98846	0.99285	18.514	20.846	14.048	18.29	20.888	14.442	25.475	12.793	7.8429	18.544	14.489	18.973	14.632	20.915	15.151	17.729	13.487
P33993	DNA replication licensing factor MCM7	MCM7	sp|P33993|MCM7_HUMAN DNA replication licensing factor MCM7 OS=Homo sapiens GN=MCM7 PE=1 SV=4	1	50	67.7	0	323.31	1.3628	1.3584	1.3804	1.3512	1.261	1.3141	1.1157	1.1695	1.3263	1.1784	1.1112	1.1355	1.2259	1.3374	1.2326	1.1413	1.1576	1.2311	1.3027	1.284	1.2051	1.0657	1.0941	1.1087	14.252	10.63	16.244	12.725	11.075	17.282	9.9419	7.4675	17.368	14.147	19.306	13.31	17.343	14.466	11.54	7.8767	7.0639
P34897;P34896	Serine hydroxymethyltransferase, mitochondrial	SHMT2	sp|P34897|GLYM_HUMAN Serine hydroxymethyltransferase, mitochondrial OS=Homo sapiens GN=SHMT2 PE=1 SV=3	2	11	28.8	0	32.675	0.96605	0.9913	0.74092	1.1283	0.93814	NaN	1.0887	1.2033	1.0778	1.1076	1.0841	1.2733	1.1476	0.84255	1.1724	1.0047	1.1546	1.0147	1.24	1.0937	NaN	1.3426	1.0541	1.333	28.423	44.426	77.588	34.955	15.302	NaN	12.847	40.326	15.054	18.156	5.5604	5.6869	9.8139	46.669	58.907	23.064	39.807
P35030	Trypsin-3	PRSS3	sp|P35030|TRY3_HUMAN Trypsin-3 OS=Homo sapiens GN=PRSS3 PE=1 SV=2	1	1	4.3	0	5.2989	NaN	0.08254	NaN	NaN	NaN	0.051126	NaN	NaN	NaN	NaN	NaN	NaN	NaN	0.026763	NaN	NaN	NaN	NaN	NaN	NaN	0.10933	NaN	NaN	NaN	NaN	248.91	NaN	NaN	NaN	65.249	NaN	NaN	NaN	NaN	NaN	NaN	NaN	220.5	NaN	NaN	NaN
P35080	Profilin-2	PFN2	sp|P35080|PROF2_HUMAN Profilin-2 OS=Homo sapiens GN=PFN2 PE=1 SV=3	1	1	10	0	4.0842	NaN	NaN	NaN	NaN	NaN	0.79912	NaN	NaN	NaN	NaN	NaN	NaN	NaN	NaN	NaN	NaN	NaN	NaN	NaN	NaN	0.95418	NaN	NaN	NaN	NaN	NaN	NaN	NaN	NaN	3.594	NaN	NaN	NaN	NaN	NaN	NaN	NaN	NaN	NaN	NaN	NaN
P35221;Q9UI47	Catenin alpha-1	CTNNA1	sp|P35221|CTNA1_HUMAN Catenin alpha-1 OS=Homo sapiens GN=CTNNA1 PE=1 SV=1	2	11	14	0	36.318	NaN	NaN	NaN	NaN	NaN	NaN	0.65448	NaN	0.65063	0.84772	0.35246	NaN	NaN	NaN	NaN	0.65319	NaN	0.68268	NaN	NaN	NaN	0.75137	0.82499	NaN	NaN	NaN	NaN	NaN	NaN	NaN	16.139	NaN	52.025	5.676	94.963	NaN	NaN	NaN	NaN	8.5862	NaN
P35232	Prohibitin	PHB	sp|P35232|PHB_HUMAN Prohibitin OS=Homo sapiens GN=PHB PE=1 SV=1	1	21	85.3	0	288.51	0.91546	0.90215	0.93913	0.84698	0.99738	0.91712	1.0282	1.0616	1.2099	1.2199	1.1407	1.1902	0.9425	0.85996	0.88251	1.1285	1.201	1.256	0.85679	0.88387	0.96888	1.5558	1.167	1.3813	7.3467	6.4535	7.7293	25.322	7.6024	8.8498	7.5764	11.953	8.7475	6.5457	7.3237	6.663	10.584	7.1524	5.6938	7.7054	8.4025
P35237	Serpin B6	SERPINB6	sp|P35237|SPB6_HUMAN Serpin B6 OS=Homo sapiens GN=SERPINB6 PE=1 SV=3	1	9	30.1	0	47.039	0.97905	0.69943	0.98406	0.8896	0.54676	0.59669	0.72372	0.85198	0.76153	0.75137	0.77396	0.79919	0.74532	0.74886	0.73894	0.77963	0.807	0.70482	0.59715	0.66489	0.54335	0.55164	0.82478	0.59394	44.318	23.065	50.242	12.353	26.412	38.389	20.4	12.649	15.789	8.7772	7.9521	17.026	15.631	31.923	21.992	33.215	15.861
P35241;P26038	Radixin	RDX	sp|P35241|RADI_HUMAN Radixin OS=Homo sapiens GN=RDX PE=1 SV=1	2	31	46.8	0	149.14	3.0125	2.7552	2.8047	1.2139	2.7472	2.8575	0.38498	0.40154	0.35473	0.43483	0.43443	0.42829	2.6393	2.4646	2.1906	0.43533	0.43911	0.4201	1.0433	2.5006	2.2422	0.36783	0.37098	0.34163	41.435	34.081	29.239	36.838	50.307	56.103	23.884	7.9042	12.601	12.763	16.403	13.766	39.95	35.675	15.856	24.107	20.443
P35249	Replication factor C subunit 4	RFC4	sp|P35249|RFC4_HUMAN Replication factor C subunit 4 OS=Homo sapiens GN=RFC4 PE=1 SV=2	1	8	23.1	0	11.601	0.90727	0.75371	NaN	0.8658	NaN	NaN	0.68516	0.55009	NaN	0.6154	0.51865	0.61673	0.61607	0.75206	NaN	0.63708	0.68345	NaN	0.76412	NaN	NaN	0.65002	0.61196	0.58973	18.894	108.35	NaN	25.94	NaN	NaN	29.751	54.878	NaN	1.5666	4.7656	2.4257	15.149	98.031	NaN	30.454	44.851
P35250	Replication factor C subunit 2	RFC2	sp|P35250|RFC2_HUMAN Replication factor C subunit 2 OS=Homo sapiens GN=RFC2 PE=1 SV=3	1	17	54.2	0	94.316	0.99526	1.0021	0.96825	0.95767	0.86336	1.0078	1.0286	0.97011	1.0402	0.83884	0.87714	0.82897	0.94815	0.96999	0.90172	0.95544	1.0505	1.0198	0.97018	0.94645	0.93737	0.84439	0.94875	0.84797	18.993	14.958	35.115	28.867	10.578	43.894	9.9957	10.858	7.0762	8.1468	14.897	10.84	9.7293	21.266	15.897	14.148	12.249
P35251	Replication factor C subunit 1	RFC1	sp|P35251|RFC1_HUMAN Replication factor C subunit 1 OS=Homo sapiens GN=RFC1 PE=1 SV=4	1	22	24.3	0	82.942	1.1703	NaN	1.4588	1.345	1.2349	1.3302	0.88463	0.77872	0.97471	0.74094	0.68454	0.71782	1.0712	NaN	1.3983	0.86234	0.86584	0.91629	1.3237	1.3057	1.3692	0.79982	0.74587	0.87643	26.902	NaN	68.65	64.1	20.79	12.915	8.8485	10.449	3.2144	13.829	12.159	14.439	12.081	NaN	58.151	21.33	9.0048
P35268	60S ribosomal protein L22	RPL22	sp|P35268|RL22_HUMAN 60S ribosomal protein L22 OS=Homo sapiens GN=RPL22 PE=1 SV=2	1	5	32.8	0	25.804	0.90724	0.91177	0.85598	0.91898	0.91334	0.88802	0.88911	1.0207	0.95864	0.89413	1.1661	0.90057	0.93091	0.92025	0.89195	1.1486	0.88029	1.0316	0.91739	0.84307	0.9027	1.0437	1.0106	1.1177	12.51	14.097	2.7144	15.334	23.677	4.3263	9.7052	18.272	2.2811	3.0252	11.72	3.7958	7.2591	25.258	1.9099	18.43	7.7714
P35568	Insulin receptor substrate 1	IRS1	sp|P35568|IRS1_HUMAN Insulin receptor substrate 1 OS=Homo sapiens GN=IRS1 PE=1 SV=1	1	2	2.1	0.00088235	2.5927	NaN	NaN	NaN	NaN	NaN	NaN	NaN	NaN	NaN	0.88357	NaN	NaN	NaN	NaN	NaN	NaN	NaN	NaN	NaN	NaN	NaN	0.78299	NaN	NaN	NaN	NaN	NaN	NaN	NaN	NaN	NaN	NaN	NaN	11.081	NaN	NaN	NaN	NaN	NaN	NaN	NaN
P35579;REV__Q9UKV3;Q9Y623	Myosin-9	MYH9	sp|P35579|MYH9_HUMAN Myosin-9 OS=Homo sapiens GN=MYH9 PE=1 SV=4	3	152	66.2	0	323.31	1.6343	1.4524	1.4598	1.3786	1.3112	1.6862	0.51134	0.39971	1.2734	0.62387	0.50237	0.45871	2.0661	2.719	1.917	0.55789	0.69732	0.94661	1.4851	2.3109	1.6904	0.64406	0.63042	0.49262	30.595	28.882	31.468	20.253	30.134	17.845	47.698	35.418	40.497	29.799	39.827	35.83	31.931	28.976	27.781	40.783	39.756
P35606	Coatomer subunit beta	COPB2	sp|P35606|COPB2_HUMAN Coatomer subunit beta OS=Homo sapiens GN=COPB2 PE=1 SV=2	1	37	52.2	0	289.72	2.0177	2.1957	1.8055	1.8471	2.2367	2.4062	1.7686	1.8519	1.653	2.0622	2.0032	1.8789	1.6653	1.8725	1.9212	1.9288	1.9297	1.89	1.777	1.9513	1.9152	1.6927	1.7926	1.4821	22.537	27.948	21.858	15.987	29.986	23.947	13.988	22.257	13.605	25.432	19.586	26.893	28.804	53.927	12.525	15.474	12.543
P35610	Sterol O-acyltransferase 1	SOAT1	sp|P35610|SOAT1_HUMAN Sterol O-acyltransferase 1 OS=Homo sapiens GN=SOAT1 PE=1 SV=3	1	7	16	0	103.31	1.7642	1.4349	1.8685	1.4598	1.705	1.7516	1.3428	1.2331	1.464	1.4675	1.2934	1.303	1.8708	1.6065	1.7945	1.3901	1.4955	1.3894	1.3827	1.5998	1.5732	1.2598	1.3715	1.2469	10.225	11.175	18.786	17.236	8.2025	10.775	1.1944	36.802	15.874	16.349	9.7156	11.034	1.0933	11.422	23.224	3.0015	26.958
P35611	Alpha-adducin	ADD1	sp|P35611|ADDA_HUMAN Alpha-adducin OS=Homo sapiens GN=ADD1 PE=1 SV=2	1	3	6.9	0	11.145	NaN	NaN	NaN	NaN	NaN	NaN	0.81994	0.83174	0.75244	0.75466	0.67791	0.63456	NaN	NaN	NaN	0.70236	0.67789	0.80527	NaN	NaN	NaN	0.66892	0.65764	0.5288	NaN	NaN	NaN	NaN	NaN	NaN	5.3633	1.0971	5.3806	24.645	23.451	21.462	NaN	NaN	NaN	7.9117	12.276
P35658	Nuclear pore complex protein Nup214	NUP214	sp|P35658|NU214_HUMAN Nuclear pore complex protein Nup214 OS=Homo sapiens GN=NUP214 PE=1 SV=2	1	49	33.8	0	323.31	1.3748	1.3438	1.3654	1.3904	1.5679	1.4448	0.68696	0.62789	0.86345	1.0098	1.1513	1.1032	1.4884	1.3043	1.4226	0.71752	0.70749	0.8331	1.4472	1.2482	1.3392	0.9849	1.0466	1.1917	19.302	53.308	32.39	18.868	20.927	14.003	20.518	24.728	33.07	41.814	53.504	41.916	17.947	49.258	38.639	19.22	28.25
P35789	Zinc finger protein 93	ZNF93	sp|P35789|ZNF93_HUMAN Zinc finger protein 93 OS=Homo sapiens GN=ZNF93 PE=2 SV=4	1	6	12.6	0	6.531	NaN	NaN	NaN	NaN	NaN	NaN	NaN	NaN	NaN	0.30835	NaN	0.25806	NaN	NaN	NaN	NaN	NaN	NaN	NaN	NaN	NaN	0.32866	NaN	0.28207	NaN	NaN	NaN	NaN	NaN	NaN	NaN	NaN	NaN	24.427	NaN	44.054	NaN	NaN	NaN	NaN	NaN
P35869;A9YTQ3	Aryl hydrocarbon receptor	AHR	sp|P35869|AHR_HUMAN Aryl hydrocarbon receptor OS=Homo sapiens GN=AHR PE=1 SV=2	2	7	9.1	0	27.153	1.2282	NaN	NaN	NaN	NaN	1.3277	0.90888	1.101	0.81832	0.81466	NaN	0.72983	1.2475	NaN	NaN	0.76449	0.77686	0.51185	NaN	NaN	1.0404	0.48635	NaN	0.44093	14.714	NaN	NaN	NaN	NaN	5.0443	30.203	9.3407	37.993	8.2847	NaN	31.359	11.687	NaN	NaN	30.086	9.1616
P35914;Q8TB92	Hydroxymethylglutaryl-CoA lyase, mitochondrial	HMGCL	sp|P35914|HMGCL_HUMAN Hydroxymethylglutaryl-CoA lyase, mitochondrial OS=Homo sapiens GN=HMGCL PE=1 SV=2	2	5	15.4	0	24.307	NaN	0.63145	1.1645	0.52347	0.79178	0.80297	0.80768	NaN	NaN	NaN	NaN	NaN	NaN	0.5163	0.94837	0.85629	NaN	NaN	0.70795	0.67225	0.77219	NaN	NaN	NaN	NaN	82.685	65.95	42.913	18.616	6.1657	3.2344	NaN	NaN	NaN	NaN	NaN	NaN	101.96	71.289	3.2093	NaN
P35998	26S protease regulatory subunit 7	PSMC2	sp|P35998|PRS7_HUMAN 26S protease regulatory subunit 7 OS=Homo sapiens GN=PSMC2 PE=1 SV=3	1	37	75.3	0	323.31	1.1481	1.0812	1.0883	1.1662	0.92148	1.076	0.92806	0.91568	0.89585	0.84893	0.85917	0.84618	1.021	1.1684	1.0533	0.83825	0.92397	0.85739	1.0559	1.1392	1.0543	0.73695	0.84448	0.72701	10.828	18.342	11.552	12.349	20.399	9.5608	15.186	9.1283	7.9984	11.634	10.492	10.836	18.033	11.048	14.801	10.751	7.8082
P36021	Monocarboxylate transporter 8	SLC16A2	sp|P36021|MOT8_HUMAN Monocarboxylate transporter 8 OS=Homo sapiens GN=SLC16A2 PE=1 SV=2	1	3	8.7	0	7.9667	NaN	NaN	NaN	NaN	NaN	NaN	1.2364	0.89989	1.2455	1.4193	NaN	NaN	NaN	NaN	NaN	1.1451	1.3562	1.273	NaN	NaN	NaN	1.178	NaN	NaN	NaN	NaN	NaN	NaN	NaN	NaN	12.819	42.757	44.069	34.772	NaN	NaN	NaN	NaN	NaN	1.282	16.687
P36404;V9GYD0	ADP-ribosylation factor-like protein 2	ARL2	sp|P36404|ARL2_HUMAN ADP-ribosylation factor-like protein 2 OS=Homo sapiens GN=ARL2 PE=1 SV=4	2	9	49.5	0	15.228	NaN	1.1573	1.0825	1.2255	NaN	0.94673	NaN	NaN	NaN	0.98059	1.2521	NaN	NaN	1.1858	1.1366	NaN	NaN	NaN	1.183	NaN	0.95615	0.93585	1.0963	NaN	NaN	19.4	0.81189	6.3409	NaN	10.612	NaN	NaN	NaN	10.843	26.049	NaN	NaN	35.39	18.207	NaN	NaN
P36405	ADP-ribosylation factor-like protein 3	ARL3	sp|P36405|ARL3_HUMAN ADP-ribosylation factor-like protein 3 OS=Homo sapiens GN=ARL3 PE=1 SV=2	1	5	37.4	0	11.352	NaN	0.87167	1.0377	0.94235	0.77857	0.89125	NaN	NaN	NaN	NaN	0.99821	NaN	NaN	0.88805	0.99415	NaN	NaN	NaN	0.86331	1.2828	0.91236	NaN	0.83302	NaN	NaN	38.096	49.303	17.467	3.1035	5.6444	NaN	NaN	NaN	NaN	3.5574	NaN	NaN	44.437	3.4608	NaN	NaN
P36507	Dual specificity mitogen-activated protein kinase kinase 2	MAP2K2	sp|P36507|MP2K2_HUMAN Dual specificity mitogen-activated protein kinase kinase 2 OS=Homo sapiens GN=MAP2K2 PE=1 SV=1	1	24	66.2	0	233.04	1.0852	1.0432	1.0887	1.3473	0.86352	0.9562	0.97199	1.0393	1.0056	0.81269	0.88714	0.8354	1.0462	1.2037	1.1122	0.9296	1.0086	0.99554	1.1176	1.0549	0.95874	0.78572	0.85958	0.82769	32.94	23.412	8.4614	21.786	22.077	15.43	30.254	25.076	13.287	14.762	5.7578	8.1506	39.263	23.765	9.8683	29.81	27.769
P36542	ATP synthase subunit gamma, mitochondrial	ATP5C1	sp|P36542|ATPG_HUMAN ATP synthase subunit gamma, mitochondrial OS=Homo sapiens GN=ATP5C1 PE=1 SV=1	1	16	52.3	0	142.88	1.4332	1.3926	1.4923	1.2995	1.3957	1.1651	1.0651	1.1902	1.322	1.3627	1.1927	1.4014	1.447	1.2455	1.3854	1.2473	1.2523	1.3861	1.292	1.201	1.2339	1.4736	1.1971	1.5996	6.7754	10.701	35.146	12.791	24.482	10.072	5.4838	6.7159	5.5954	7.5139	9.7681	8.39	6.1987	5.1792	11.574	3.7801	10.414
P36578	60S ribosomal protein L4	RPL4	sp|P36578|RL4_HUMAN 60S ribosomal protein L4 OS=Homo sapiens GN=RPL4 PE=1 SV=5	1	31	57.4	0	323.31	1.239	1.0626	1.2275	1.1827	1.0062	1.1371	1.1787	1.1296	1.1139	1.0439	1.0609	1.0435	1.2153	1.1546	1.2147	1.1113	1.14	1.1197	1.1492	1.1435	1.1112	0.99714	1.0879	0.98577	42.739	16.567	22.758	17.599	14.731	12.935	12.953	14.316	9.1454	6.9872	16.887	13.228	30.892	14.862	31.366	9.2306	11.561
P36639	7,8-dihydro-8-oxoguanine triphosphatase	NUDT1	sp|P36639|8ODP_HUMAN 7,8-dihydro-8-oxoguanine triphosphatase OS=Homo sapiens GN=NUDT1 PE=1 SV=3	1	3	13.2	0	9.052	NaN	NaN	NaN	0.82253	NaN	NaN	NaN	NaN	NaN	NaN	NaN	NaN	NaN	NaN	NaN	NaN	NaN	NaN	0.79629	NaN	NaN	NaN	NaN	NaN	NaN	NaN	NaN	27.845	NaN	NaN	NaN	NaN	NaN	NaN	NaN	NaN	NaN	NaN	NaN	NaN	NaN
P36776	Lon protease homolog, mitochondrial	LONP1	sp|P36776|LONM_HUMAN Lon protease homolog, mitochondrial OS=Homo sapiens GN=LONP1 PE=1 SV=2	1	43	55.4	0	323.31	0.85847	0.99679	0.97862	0.83785	0.93785	0.81261	1.1303	1.1179	1.132	1.15	1.1901	1.1665	0.82391	0.89929	0.85744	1.1382	1.0816	1.0699	0.81486	0.91435	0.80786	1.1786	1.1257	1.2525	11.618	19.517	15.193	12.994	19.558	13.6	15.709	15.551	9.8859	12.91	22.157	16.185	10.73	30.217	17.462	23.319	12.62
P36873	Serine/threonine-protein phosphatase PP1-gamma catalytic subunit	PPP1CC	sp|P36873|PP1G_HUMAN Serine/threonine-protein phosphatase PP1-gamma catalytic subunit OS=Homo sapiens GN=PPP1CC PE=1 SV=1	1	11	40.2	0	15.07	0.84648	NaN	1.0053	0.51002	NaN	NaN	NaN	NaN	NaN	NaN	NaN	NaN	0.85067	NaN	0.91076	NaN	NaN	NaN	0.52371	NaN	NaN	NaN	NaN	NaN	10.1	NaN	0.73154	38.16	NaN	NaN	NaN	NaN	NaN	NaN	NaN	NaN	15.44	NaN	2.6602	NaN	NaN
P36915	Guanine nucleotide-binding protein-like 1	GNL1	sp|P36915|GNL1_HUMAN Guanine nucleotide-binding protein-like 1 OS=Homo sapiens GN=GNL1 PE=1 SV=2	1	11	19.3	0	23.38	1.273	1.2175	1.0773	1.2437	1.1319	0.93137	1.1825	1.2083	1.0926	1.1604	1.0843	1.0038	1.1204	1.3071	1.1397	1.1171	1.0594	0.89819	1.1836	1.1912	0.90184	0.81124	1.0793	0.96676	9.622	15.21	12.312	20.971	50.664	10.678	2.2682	31.355	25.458	27.874	22.51	31.564	13.347	11.078	8.5677	1.0293	31.961
P36952	Serpin B5	SERPINB5	sp|P36952|SPB5_HUMAN Serpin B5 OS=Homo sapiens GN=SERPINB5 PE=1 SV=2	1	4	17.6	0	5.0737	NaN	NaN	NaN	0.15022	NaN	NaN	NaN	NaN	NaN	NaN	NaN	NaN	NaN	NaN	NaN	NaN	NaN	NaN	0.29562	NaN	NaN	NaN	NaN	NaN	NaN	NaN	NaN	42.503	NaN	NaN	NaN	NaN	NaN	NaN	NaN	NaN	NaN	NaN	NaN	NaN	NaN
P37198	Nuclear pore glycoprotein p62	NUP62	sp|P37198|NUP62_HUMAN Nuclear pore glycoprotein p62 OS=Homo sapiens GN=NUP62 PE=1 SV=3	1	6	14.4	0	48.415	NaN	NaN	NaN	NaN	NaN	NaN	0.64515	0.67774	0.69739	0.70601	0.72735	0.74124	NaN	NaN	NaN	0.73149	0.66941	0.79825	NaN	NaN	NaN	0.69029	0.76974	0.79069	NaN	NaN	NaN	NaN	NaN	NaN	19.719	9.9964	23.821	21.659	23.204	18.063	NaN	NaN	NaN	11.755	10.596
P37268	Squalene synthase	FDFT1	sp|P37268|FDFT_HUMAN Squalene synthase OS=Homo sapiens GN=FDFT1 PE=1 SV=1	1	14	38.8	0	94.183	0.87147	0.88968	0.93292	0.85255	0.95794	0.85836	0.90124	1.0519	0.91183	0.94244	1.0604	1.0061	0.96815	1.0065	0.98348	0.99226	0.98015	0.96477	0.93337	0.90867	0.97527	0.67946	1.0696	1.1238	15.079	22.047	6.0113	13.244	15.363	5.762	8.0855	15.014	13.471	6.1594	6.06	7.4171	10.669	16.178	9.7695	17.239	8.7305
P37802	Transgelin-2	TAGLN2	sp|P37802|TAGL2_HUMAN Transgelin-2 OS=Homo sapiens GN=TAGLN2 PE=1 SV=3	1	10	60.8	0	41.534	NaN	3.1343	3.8319	2.061	1.8854	NaN	0.43632	0.38214	0.2448	0.28038	0.39065	0.36722	NaN	2.8957	4.189	0.46815	0.47589	0.3212	2.0313	2.3467	NaN	0.32093	0.38735	0.32267	NaN	45.443	14.102	45.894	58.512	NaN	159	45.014	17.151	13.142	7.943	44.39	NaN	19.596	14.443	45.788	42.934
P37837	Transaldolase	TALDO1	sp|P37837|TALDO_HUMAN Transaldolase OS=Homo sapiens GN=TALDO1 PE=1 SV=2	1	17	46.9	0	56.747	0.838	0.75982	0.74185	0.85514	0.74715	0.85683	0.59359	0.6754	0.5059	0.39936	0.60661	0.40904	1.0596	0.88099	1.0931	0.74376	0.6323	0.66796	1.0859	0.97013	1.0923	0.4906	0.60855	0.51976	21.297	14.252	11.057	8.264	9.7733	12.106	9.374	17.312	20.321	9.0767	15.395	22.261	11.974	15.3	13.886	15.658	17.409
P38117	Electron transfer flavoprotein subunit beta	ETFB	sp|P38117|ETFB_HUMAN Electron transfer flavoprotein subunit beta OS=Homo sapiens GN=ETFB PE=1 SV=3	1	16	52.2	0	29.417	0.70215	0.88404	0.99184	0.71072	1.0607	0.8859	0.69939	0.81895	0.78243	0.96693	0.91025	0.90407	0.6917	0.70838	0.74273	0.68356	0.72029	0.69962	0.67298	0.74896	0.88155	0.94236	0.74695	0.84335	11.934	18.788	22.961	6.147	14.279	18.356	11.292	15.284	32.041	39.774	9.9261	14.77	19.23	11.515	26.211	17.478	17.836
[truncated: 2,679 more rows]
[truncated: 32 more columns]

## Sheet: ST4b - GO terms
Supplementary Table 4b: Comparative GO term enrichment analysis of SCYL1S754A-BirA and SCYL1S754E-BirA proximity labeling data. Proteins differentially enriched at least by a Log2 of 0.5fold between the S754A and S754E mutants (Supplementary Table ST4a) were analyzed by DAVID. p values were calculated using the human genome as background via DAVID functional annotation tool EASE Score. Data are p…
[truncated: 32 more rows]
