# Supplementary material for: mTORC1 controls Golgi architecture and vesicle secretion by phosphorylation of SCYL1
Source: Nat Commun. 2022 Aug 10;13:4685. doi: 10.1038/s41467-022-32487-7 (PMC9365812; doi:10.1038/s41467-022-32487-7)
Supplement: Supplementary file 9 — Source Data [file 41467_2022_32487_MOESM9_ESM.xlsx]

## Sheet: Fig1B
Distance to Nucleus (um)
MCF7 DMEM	MCF7 Rapa	HeLa DMEM	HeLa Rapa	A549 DMEM	A549 Rapa			Averages	MCF7		HeLa		A549
6.61919	2.50953	5.52135	2.21823	3.10432	7.8581				DMEM	Rapa	DMEM	Rapa	DMEM	Rapa
2.73217	0.812364	2.4857	0.944985	2.81013	5.44795			<1	54.2778	37.2433	58.5358	50.4106	43.8008	40.3954
7.67792	0.494192	-0.511566	5.52906	8.10007	9.86423			<2	18.7168	23.4866	23.4251	17.662	11.366	13.9858
2.216	4.65506	1.12741	6.02823	5.91921	3.66066			<3	10.1415	15.6899	10.3275	11.1597	10.6532	11.017
1.90414	0.804037	2.84309	-0.0583003	3.45491	0.760214			<4	6.4279	10.5053	3.77687	7.45676	8.73784	8.84082
0.992514	1.99634	0.799607	-0.596511	-0.688668	1.804			<5	4.47306	5.99806	1.8026	4.94355	7.26301	7.1371
0.829406	2.75095	0.683036	-0.790777	6.17385	4.90267			>5	5.96295	7.07687	2.13214	8.36748	18.1792	18.6239
5.36837	1.09915	0.226694	4.0528	0.472514	2.87569
0.567745	0.806207	-1.34022	2.13079	5.1665	6.11222			SEM	DMEM	Rapa	DMEM	Rapa	DMEM	Rapa
5.97897	1.21168	-0.359992	0.905675	9.59471	1.39702			<1	7.27147	3.98244	4.869	5.77098	3.63849	3.14683
1.45679	5.15035	-0.937459	1.09862	-0.241435	6.51057			<2	2.22103	1.6234	2.58189	1.5183	0.813326	0.328452
1.15792	3.95445	0.637869	0.959223	-0.484825	3.93643			<3	1.70089	1.14796	1.10724	1.5122	0.378917	0.520839
0.695496	1.79604	1.01675	2.5873	0.614547	5.31814			<4	1.32312	0.62464	0.670657	1.3371	0.129034	0.702457
0.388457	1.52989	2.14107	5.66663	-0.787271	1.66514			<5	1.114	1.40032	0.618553	0.837451	1.11801	0.212738
0.0907881	0.745571	2.51042	2.00638	-0.695578	-0.191535			>5	2.3084	1.56714	0.318259	1.67174	3.56736	2.06085
1.86954	0.894069	-0.710929	1.80139	6.52248	1.93257
7.62951	0.681003	-0.432486	4.16395	-0.813688	7.39768
7.28626	1.29379	3.50215	2.6731	2.03115	3.44211			TTEST DMEM/Rapa	MCF7		HeLa		A549
4.00587	0.421933	0.781168	1.47708	1.74416	3.30817				1.24954e-19		2.86962e-68		0.842836
6.71038	-0.0652922	0.749543	-0.0962547	2.23904	1.94099
0.790431	1.17286	1.32566	-0.178855	4.74906	1.2214
1.63507	0.787835	4.50515	-0.72364	2.46075	7.18449
3.287	0.49591	1.67755	-0.849172	3.19522	0.864306
1.09559	3.17653	1.41898	-0.725241	3.44083	0.780953
1.60178	1.55205	1.6159	-0.200835	5.12117	0.791822
1.78394	0.297941	0.376812	-1.17262	5.59532	-0.561196
4.53485	0.74632	1.21723	1.26136	7.86997	4.37322
4.89636	2.25605	4.1087	2.58587	5.39479	0.169534
0.108185	0.794984	1.11049	0.614397	8.13743	4.95496
0.497414	0.989525	0.475629	1.3382	-0.327987	-0.652649
1.83699	0.29652	2.9236	4.31706	6.00501	-1.16892
1.56968	0.423198	4.08033	5.00882	9.14273	-0.709975
3.34501	-0.10581	3.46011	4.66191	6.87187	-0.514844
2.64159	2.7256	0.583942	5.42865	4.58814	-0.898532
4.93144	4.98767	0.38033	3.45896	0.202523	-0.576249
4.62882	5.84031	0.949463	4.9382	2.74066	-0.549526
2.36128	5.40091	2.26041	6.1457	3.02749	0.604866
2.00724	3.26524	0.155763	3.94497	3.42436	0.218659
5.14473	2.75153	0.138775	3.64906	6.91528	6.31775
4.77809	4.82059	0.675221	2.40442	-0.179983	4.36969
2.61345	6.88268	0.208411	-0.703397	6.40316	4.88514
2.58661	5.73612	-0.146862	1.27657	5.45788	8.01461
3.7851	5.79008	1.10584	4.48565	3.60614	6.86577
0.222157	4.69321	1.27915	4.12432	4.759	7.30215
3.38279	4.64259	2.69741	0.597108	-0.303116	6.09799
0.46082	3.01364	0.798006	5.03843	-1.10436	6.71784
2.96646	2.05699	2.58044	0.829951	-1.05034	6.0636
0.556765	0.743135	1.02744	1.71143	-0.970839	5.35353
4.94547	2.66806	0.136731	5.03921	10.1258	5.38177
3.95445	2.33025	2.97935	5.4833	8.69268	6.31787
0.920677	3.70517	4.36294	3.90522	10.6441	4.98355
1.61383	1.91938	3.22673	1.06753	6.79874	5.13824
2.3022	-0.101158	3.11516	3.54048	4.74565	7.99197
1.77211	2.5286	-0.0476484	7.98596	6.83453	3.5357
-0.20317	0.0117885	2.77324	0.905421	7.39407	3.89675
1.08107	1.6181	6.4066	1.13659	6.65436	3.70333
1.25932	1.01544	-0.651706	0.607735	6.99109	5.83171
1.86799	3.61155	5.29789	5.72102	-0.484971	3.11022
1.89507	3.43787	0.586161	-0.650717	-0.363709	4.27999
6.31124	2.92496	0.930724	2.29111	2.30908	3.2817
-1.21317	4.1299	3.99258	3.29363	0.941283	3.73107
2.80354	3.38832	2.48626	6.04357	5.09364	3.42605
3.18827	0.100911	1.27902	1.65226	1.21475	8.27932
-1.23425	6.80497	0.546181	2.5806	-0.926203	6.32268
4.90889	5.55565	2.45664	1.2555	-0.729743	5.63567
1.2482	7.56283	-0.204638	0.753092	7.69912	2.47746
1.0047	1.30292	-0.462345	3.52081	4.28395	0.767764
2.45982	0.904582	-1.07738	3.71964	3.16229	0.634912
1.61038	1.51494	0.108	5.25481	2.95928	5.26817
4.6637	0.575053	2.62819	5.2677	0.553989	0.859261
6.62274	2.70438	2.1333	4.08879	-0.30136	0.773713
0.878325	3.33107	4.76906	1.29333	2.75144	6.18447
2.23528	0.777399	1.33678	6.80044	-0.379219	0.194271
1.17291	1.20772	1.10449	9.11699	3.34282	0.0792892
6.82708	1.33925	2.05894	-0.964324	-0.645665	0.0987278
4.61609	3.15581	6.24219	6.0352	-0.174863	0.275615
8.56927	2.63586	5.95418	0.0441585	3.65317	1.89529
2.45844	2.42227	8.52027	4.99835	-0.65533	0.75581
0.231958	0.0984096	8.8478	1.42132	3.86037	1.03984
5.28476	1.21532	9.54497	3.38145	3.11167	-0.094478
2.1386	-0.68409	7.05679	4.37557	-0.487823	2.42041
1.28579	5.54411	0.393476	0.743304	2.01214	1.45154
0.304675	5.88487	8.49625	2.22234	6.89269	-1.10177
1.38584	2.20779	4.91439	2.06325	4.25928	4.2561
3.09684	2.31143	0.702954	1.39565	5.13114	-0.36697
1.7451	3.06529	-0.464715	1.98109	2.39621	-0.284572
1.13686	2.83743	0.444704	2.00856	2.83571	2.17969
-0.690663	1.79941	5.6843	1.95202	1.31619	-0.339751
4.88368	3.93237	2.29962	-0.922592	1.54056	0.0555097
1.10923	2.68466	0.283965	1.51023	0.0638793	3.20122
2.79977	3.39152	2.08858	1.13034	-0.511752	2.76887
1.03389	2.86167	0.975314	7.14754	-0.586808	-1.01973
1.54497	1.814	1.15131	8.38507	2.1142	2.0515
5.3597	-0.771708	1.41468	7.73336	-0.840245	0.0231357
5.57505	2.10252	1.86747	0.680952	-0.854584	-0.684498
0.829221	0.0438056	1.14947	8.33086	0.337819	3.77349
1.4963	2.18227	4.13716	0.462115	-0.745777	3.06198
1.09197	0.924945	3.91769	10.9547	2.62644	-0.762348
3.36596	0.57772	4.10883	4.68647	-0.99877	-0.94919
0.664881	-0.428267	3.38189	-0.992757	-0.774001	1.74365
2.3128	2.19453	4.386	1.22	-1.15905	-1.20113
0.965735	1.7997	-1.18172	5.63829	13.797	3.46534
4.63071	3.47299	2.76273	2.16118	13.6783	3.25529
0.400845	5.52826	2.97867	-1.09041	7.33094	-1.21599
0.886703	2.47572	4.79309	2.42517	6.56112	-0.0265522
3.13383	3.27145	3.40341	4.68161	8.46449	-0.92573
2.54476	2.42625	5.75135	2.35733	6.84897	0.294758
3.37509	4.9611	3.33135	-1.17197	3.58852	-0.857313
3.09848	6.31622	4.11231	1.15043	3.5727	1.79509
3.70922	0.38008	5.09465	0.251185	5.67135	-0.964775
5.24856	2.76221	0.628597	0.364164	4.62066	-0.802191
-0.339392	0.695953	0.181994	6.14015	3.94404	-1.07557
5.0999	-0.0424416	1.72854	2.61062	2.25117	-0.897436
0.297185	0.513477	1.95533	0.417595	2.03543	-0.921207
4.87705	0.672927	2.70456	4.64336	3.29521	-0.787175
3.08979	-0.278451	2.3855	1.62444	5.84389	3.58821
1.98159	1.64118	2.08553	3.18546	8.42418	-0.803303
1.79164	3.19155	2.07248	4.65223	3.47554	0.197078
2.76224	1.29009	2.59003	13.2391	2.20073	0.538669
6.18232	1.74251	2.26859	0.877297	6.11962	7.46737
1.55635	2.07031	2.61666	2.30991	7.0732	3.06019
2.28534	2.49002	1.15585	3.78172	4.67534	8.65501
2.15381	1.77046	0.908838	8.06856	0.231759	3.67139
1.02432	1.42142	2.44568	1.19871	6.45138	3.74067
6.36189	0.873494	2.50678	8.22078	3.17455	9.00268
1.333	0.648198	1.74179	7.70709	-0.488835	1.83273
5.52561	7.93199	2.40803	4.92335	0.126792	5.63229
0.131029	7.58859	2.99562	5.51276	3.80715	-0.125495
0.597991	5.26346	1.76366	4.14679	0.145842	1.32651
7.22722	8.54257	-1.65245	-1.38034	1.46264	2.36258
1.48336	3.23736	-0.250319	4.92433	-0.150931	0.590651
1.20093	1.56292	-0.21692	2.05744	2.81273	7.77632
1.80656	2.98533	0.792431	-1.43273	-0.652186	5.64541
1.26717	2.07829	-0.032027	0.0110472	0.700959	5.47198
2.72914	3.36911	2.48009	1.28819	6.0965	-0.605278
3.02257	3.34946	2.08567	2.39402	-0.502724	2.07747
1.87662	3.9092	1.46612	0.858026	5.50157	5.30094
1.67809	4.98886	1.35299	10.0594	1.49219	5.82873
1.90111	4.77269	1.27263	9.63531	-0.986768	5.39936
0.488024	5.27711	0.633265	9.41139	-0.628724	3.46984
2.00011	8.33126	-0.0797438	9.073	4.30643	7.99453
0.80307	5.78953	0.640729	3.28339	-1.05965	17.6204
0.637148	2.68391	-0.832294	1.48981	7.41296	4.6688
1.02199	-0.00982755	2.16207	0.287122	-1.14864	3.6209
0.920783	9.09707	1.77188	0.30526	6.16994	5.47383
2.06222	3.14125	1.62427	2.03208	-0.873618	8.43845
3.52535	0.855455	0.741487	3.93665	-1.02671	5.0353
1.98617	-0.923085	0.93373	0.161625	-0.686344	4.83734
7.63638	0.268922	0.942525	2.37715	-0.392524	4.84825
0.807514	-0.274575	0.518461	2.22825	-0.943613	4.5002
5.25098	-0.495208	0.690414	0.985066	-0.966828	6.3399
4.74203	-0.624878	0.219305	2.14918	2.6212	6.13329
1.18356	0.304088	-1.83118	3.31982	-0.88578	2.83926
3.63216	0.306811	3.18925	3.60737	3.63414	6.35287
5.93613	3.04193	1.65497	7.56788	-0.953069	7.23866
4.61223	2.8631	-1.4035	0.704756	6.92415	7.01659
6.88211	1.31398	-0.481213	10.0789	2.53921	8.89963
6.50725	-0.68129	0.238858	0.282334	8.47866	9.58548
7.04447	0.846831	0.74944	9.19596	5.04202	5.40805
7.37463	0.987779	3.74744	9.16889	-1.10156	9.09901
6.97379	-0.0304836	-0.124562	8.58517	-1.02981	8.73504
-1.73821	0.742179	0.757625	3.7494	5.72356	7.83824
0.375965	3.39047	0.733555	0.86823	0.963104	2.67795
5.12054	0.334373	1.05575	-1.60362	5.4216	14.9963
1.13436	1.61276	0.835149	2.93334	-0.993376	8.23044
1.852	3.22615	0.0999023	1.7604	-0.974664	-0.371676
4.99561	-0.0597013	2.33518	8.46121	-1.17651	2.49148
1.48145	0.567849	1.77025	5.34483	2.79652	7.24985
2.41752	2.21702	2.24055	6.06398	4.85087	7.09853
2.15793	6.63092	1.82296	6.23261	3.20808	0.619022
2.80158	1.5227	4.0152	4.74332	1.01563	8.03931
9.3264	2.43379	2.98704	4.82299	-0.688039	11.0365
4.79837	3.40392	0.156459	4.58306	3.94115	7.36878
5.8452	1.80428	3.34653	0.189068	-0.796519	4.15616
5.09301	2.99897	0.319922	5.64782	5.13152	1.81219
4.25694	-0.405663	0.958733	-0.441511	5.6126	0.584103
0.854061	1.18114	0.362208	3.36753	1.08266	-0.349767
1.61426	1.42868	-1.80529	5.25138	5.08301	-0.534749
6.80792	5.88222	0.675865	1.08454	4.21392	5.11172
0.461858	0.835795	-1.58222	1.22009	3.77599	6.08974
0.451929	0.547303	0.90445	0.88571	2.14903	7.11533
3.41723	6.23059	0.322706	1.31382	1.7321	-0.545653
1.2347	1.22146	0.980343	5.29185	2.71181	3.21635
2.75894	3.21011	0.838095	10.6024	4.50254	-0.49326
1.8157	4.72598	2.1829	9.56916	2.25358	-0.582232
0.737242	2.28279	2.29661	-1.20278	8.67901	2.31487
0.0866894	1.94413	0.744479	-0.516284	3.96049	-0.309595
0.0340467	1.92299	2.47455	-0.864708	1.8104	1.45563
0.470365	6.72169	2.28853	0.86507	2.29365	-0.92802
6.72024	6.35417	2.41678	-0.927189	5.54197	-0.942175
6.47096	-0.18664	0.771189	3.74061	2.91552	5.86507
2.62425	3.05151	0.720197	1.28401	2.84723	0.308638
0.101856	2.75129	0.403282	3.67011	2.61597	1.84479
1.7137	4.50895	0.48106	2.00259	2.33848	0.157222
2.54781	5.69849	0.511008	-0.2813	2.00281	1.96176
2.56047	8.87794	0.581266	5.78782	3.03017	2.03973
2.35101	3.26587	0.488454	1.2573	1.84951	0.110682
-0.212523	2.43603	0.818826	3.00902	1.55906	4.94299
4.38847	2.72347	-1.14875	5.33178	1.6517	6.20494
0.645291	2.76962	2.8065	-0.69276	2.17707	2.40795
1.90577	5.46351	0.00124852	-0.620466	1.22525	1.19317
1.46227	4.02516	3.60214	-1.02256	2.24797	6.95488
2.06966	1.80586	3.79861	0.992231	1.09346	8.82435
1.15672	1.98086	3.16547	-1.12561	1.19262	6.71055
1.56231	1.60633	0.626855	2.56066	1.93453	1.63736
2.02384	0.344488	6.26993	3.4377	1.44057	-0.116091
1.32185	0.964299	3.22406	1.65074	5.29193	4.61532
3.30652	1.27416	0.680164	-1.54401	1.34079	4.00272
1.00826	2.20496	0.275458	2.70254	0.55975	0.248756
3.14444	1.59242	0.376816	-1.43558	0.688339	3.49678
0.75378	1.68565	4.07475	-0.858014	1.64876	-0.428891
1.55658	2.54752	2.09794	5.18125	1.81192	-0.597925
0.975966	1.34009	2.9716	-0.710942	0.910756	1.17678
0.921685	2.05529	1.66656	-0.714174	0.270498	1.60661
2.08109	3.19342	1.25177	-0.768895	-0.0905308	1.79487
1.27691	3.94688	0.28763	-0.820682	1.36511	2.71303
0.932172	1.42487	0.755933	-0.899279	0.384439	1.47828
0.878411	1.56003	0.253853	-0.811299	-0.0456463	3.19569
0.806575	0.00540147	0.458216	-1.00553	1.68846	1.68706
1.68453	7.42403	3.31207	-1.13626	1.1065	1.92919
0.0261679	6.97703	2.87095	0.444886	-0.599468	2.23045
1.44191	7.38097	3.84319	0.465022	-0.0999992	-1.3782
0.713693	6.66486	1.65697	1.56871	0.11803	0.307324
2.34896	3.72172	1.3922	1.28117	0.38753	0.230016
1.69423	5.00547	1.5981	-1.50803	-1.2634	0.0539796
1.16379	1.009	0.925336	1.23129	1.95861	-0.64046
5.17398	1.17907	-0.152492	0.398174	3.89285	1.88255
1.06106	1.00109	0.316213	-0.151135	1.74656	0.893635
1.49129	5.39501	-0.0324398	1.17084	0.294784	-0.446745
2.97175	1.14998	-0.549283	0.754064	6.01063	-1.08125
2.28825	-0.621519	0.934307	0.383968	2.24678	2.33289
1.29625	-0.306747	-0.0736448	0.15767	0.396273	2.66165
0.798505	-0.212744	0.611235	2.09947	-1.18327	6.64983
5.18517	1.45127	2.00379	3.87625	1.26867	5.91532
2.4765	1.66017	1.18463	0.06058	-1.30488	4.27648
0.457707	2.22935	0.93038	1.3948	-1.29569	8.76213
0.985149	2.48772	1.16131	-1.783	-1.33195	8.14907
4.81606	5.32123	-0.83914	5.87783	2.44459	7.91824
-0.820009	1.20429	0.7545	6.09836	-1.29062	7.69167
-0.490104	2.00992	2.68829	3.9027	3.35379	8.49383
4.84441	5.39868	1.49957	0.755906	0.906607	3.71914
0.738539	5.85041	3.84008	-0.380406	3.85678	4.61335
1.83862	4.98512	1.67342	-1.20865	2.35247	-0.208439
2.91695	4.31168	0.806335	3.17488	-0.655318	1.83083
3.30959	3.83888	3.35524	-1.28221	3.07439	-0.055731
4.55272	1.71054	2.0862	-1.03168	0.221002	1.66222
3.02479	8.6257	2.892	4.56325	-1.48129	3.41036
3.70162	1.28016	1.09963	-1.33247	3.19319	1.67546
2.46321	1.40381	0.722496	4.10496	8.90314	1.85097
1.08089	3.0616	0.867049	-1.41082	4.11577	0.783
1.69149	2.45701	1.56154	-1.11848	9.74196	2.30684
2.67683	3.13037	2.3181	-0.86588	1.68678	3.27132
3.69119	-0.731715	1.636	3.20556	9.5146	1.14789
1.02793	0.110742	2.52457	-0.943715	12.2096	0.392716
0.631142	-1.06635	3.12708	-0.377469	12.5602	2.2103
1.10942	-1.32938	3.72621	-1.13279	8.96595	-1.57151
5.75222	0.68286	4.03567	-0.565765	10.0645	0.95246
0.529195	1.697	4.04518	0.523917	10.3739	-0.202732
0.751531	1.84385	2.61555	1.98651	6.13115	1.11825
0.95095	-0.92029	-0.115597	0.974566	6.61645	-1.54095
4.45644	0.935595	1.22369	0.642568	12.1242	2.91195
0.822794	1.26552	1.59998	9.53158	12.914	1.73954
0.492199	1.11735	1.25195	3.51719	10.2191	1.8984
0.895905	2.02131	1.06012	0.189025	4.7796	3.59223
0.0242958	6.0319	0.747253	-0.230171	3.57363	2.88078
0.813212	4.06612	0.888799	5.89478	7.64101	3.93091
2.0277	3.01132	0.657594	3.57626	9.50862	3.16715
1.11408	2.97144	0.196952	1.70573	9.69926	1.47129
-0.167762	3.33861	0.195998	7.83069	6.40942	4.24
2.65667	2.19493	1.71327	3.24796	10.1885	3.06633
2.85633	1.70655	0.684192	6.68413	5.25854	4.41104
0.358839	0.935357	3.59208	5.68162	7.56146	2.93274
2.43277	0.849089	3.17155	5.10604	8.38793	1.41607
2.41322	0.613497	0.679928	6.18542	5.62976	8.69477
0.707522	3.21333	0.381819	5.70475	9.26103	7.97327
4.61522	2.99964	0.609465	2.9859	2.10297	7.13992
1.54557	3.9013	0.784889	3.54438	5.23114	8.07905
1.08496	2.39661	2.24712	3.45731	3.00164	7.13036
0.0683345	2.52444	2.17988	1.00839	7.27517	6.86017
5.43188	0.638019	0.537705	-0.868245	4.53116	3.2876
6.42744	1.64072	-1.12801	5.46334	5.29684	4.37497
0.52897	3.646	0.262385	-0.217387	10.5841	2.22238
1.36908	1.28636	2.51757	6.16775	-0.0690502	1.3255
1.33858	1.2165	0.889365	-1.36412	0.637541	2.20033
0.869776	2.80512	-0.14497	1.20256	5.56533	7.05701
1.3577	2.23147	0.756905	2.13633	3.08037	7.65804
1.99595	1.94913	0.485248	3.45428	4.236	1.33716
-0.415121	-0.308774	-0.0430261	-0.289719	7.54747	3.10154
1.26373	0.200615	2.33928	3.21797	12.0671	6.71218
3.25933	0.991284	1.38935	9.41878	5.93322	5.50276
-0.351415	0.5979	2.1615	6.09063	12.8537	9.57248
0.921182	-0.368652	4.40015	9.28563	3.8022	8.21031
0.152006	0.823706	1.3079	9.45266	8.53911	7.90647
1.58047	0.935586	1.36541	7.71311	3.89311	7.62887
1.77592	0.293235	0.394184	9.67141	4.89939	7.47606
5.03779	0.043909	-0.764382	6.25758	3.7268	2.66438
1.74947	2.5401	-0.103469	7.28222	2.60021	4.7152
0.518368	0.82567	0.170729	9.59349	2.90049	2.53146
1.1398	0.188593	-0.0975797	5.62805	4.96294	4.37734
0.122659	4.82924	0.328531	8.00684	1.82963	3.20692
0.530907	2.74441	0.384543	7.22739	0.854927	4.15898
1.10626	3.10026	1.89737	6.4246	3.87373	-1.1398
0.302049	3.76795	1.14342	1.18057	-0.735164	0.685394
0.520315	4.65462	0.369416	4.98318	-1.14869	7.15614
1.94202	1.86242	2.41502	3.82199	-1.01886	8.01198
1.29624	1.73088	2.08226	5.19468	-0.828189	0.834294
7.15337	1.82793	0.952165	0.113785	0.0904281	3.3942
3.57488	1.82233	3.31855	-1.1884	3.06822	8.10739
4.99432	1.43208	2.54722	2.31452	3.8433	7.03667
1.07025	1.56029	-0.0942749	6.85045	2.96118	0.861767
0.186834	1.41567	0.06314	7.04403	-1.01403	3.12867
2.50015	0.898833	0.887668	7.03757	-0.869839	0.665012
1.72566	0.681673	1.12241	5.20455	-0.836709	-0.180417
2.31924	1.45007	0.646693	6.66862	0.511634	2.60777
6.83029	4.15021	1.09842	6.45574	-0.0606366	-1.27758
2.92145	0.483022	-0.0266816	6.02699	1.30792	10.83
2.07118	0.469062	-0.026713	3.24338	1.21306	9.52031
1.71939	0.699927	0.43968	1.71013	2.4182	8.7098
-0.823434	0.831859	0.312907	-0.579315	3.19384	8.22062
3.04462	1.17087	0.766437	-0.644276	4.81319	3.39099
2.01569	3.55778	0.486807	-0.994196	-0.806441	2.49925
6.57349	0.0228275	0.739548	0.497497	1.57024	2.97252
5.36493	0.593419	2.13125	8.69176	3.06969	4.65861
2.89861	2.23399	2.92315	8.7276	-0.991152	2.76136
4.23047	5.26371	1.93259	8.36932	-0.913587	3.3349
1.99808	0.652117	3.57011	9.17313	-1.06774	5.07174
1.60425	1.00326	3.50678	8.16435	4.66413	3.45492
3.26972	2.15172	0.232642	7.55797	3.22963	3.24037
4.60293	0.955418	4.6568	8.79687	-0.844179	3.30276
4.07489	0.461204	4.20927	6.60438	5.29399	7.07321
-0.389035	0.939527	0.904984	6.68101	-1.20248	8.6659
5.70734	1.19623	1.40848	7.08288	3.50351	6.93947
5.33816	3.63964	2.02454	6.23346	0.863549	2.25967
4.4949	1.64799	2.51966	5.90681	-0.964992	2.1423
1.29757	4.31881	2.91807	6.59449	0.94864	7.73994
4.00745	2.25772	3.59317	5.32997	2.20493	2.92096
6.32481	2.48391	2.15895	6.45111	-1.02581	1.27368
3.65136	0.652874	5.6379	6.00776	-1.14058	4.50153
6.44195	3.56207	-0.349727	4.34436	-1.08154	2.19272
1.04544	2.70712	0.403921	3.66129	-1.04802	2.47724
6.9634	0.0884428	0.289843	3.7512	1.70183	2.81041
0.907251	0.851667	0.419088	3.30909	-0.882491	2.07198
6.69007	0.979714	0.293292	5.62211	-0.934699	1.66932
5.97687	1.41417	0.474972	3.52578	5.04392	10.8597
4.90287	1.06815	0.735943	5.58859	4.33553	10.6634
3.73722	0.734942	0.594686	5.31383	3.41159	8.42672
3.67483	0.952559	1.24453	1.92049	-0.698647	7.29876
3.44722	2.06637	1.16914	3.96357	-0.442094	2.7622
2.90684	2.24545	0.821118	4.65113	-1.03631	1.67546
6.36742	3.06433	0.382456	4.50003	-1.0498	1.74749
2.60393	3.9174	2.64642	1.31883	-1.02705	-1.75346
1.64577	3.32347	2.60243	1.0813	-1.03141	4.11849
2.99375	3.43047	-0.193633	0.605592	-0.706996	5.80907
1.28349	2.95147	-0.565936	0.468603	-0.277855	0.56996
1.42549	3.49856	2.0357	1.72539	-0.597042	6.60422
2.27432	2.82955	-0.310448	-1.21745	-0.808539	3.29899
1.45756	2.48791	0.353563	-1.26848	1.81446	3.85956
1.15407	5.03665	2.3371	-1.06869	0.180401	3.97193
8.21959	2.04084	2.55897	0.794403	6.30101	2.71227
2.52951	2.8981	0.622799	0.842168	4.01155	3.40596
1.15081	2.98878	0.303475	2.40876	-0.321231	1.47588
5.29162	2.04276	0.194059	-0.814473	4.13412	7.12153
5.56739	3.30839	0.499328	4.08027	1.73873	3.10005
-0.948394	4.36589	0.198095	-0.205579	3.60516	4.85883
4.6811	2.44439	0.365519	-1.01452	3.00744	1.23376
1.22066	3.85484	0.684507	8.70478	5.95602	2.7491
4.36432	1.25189	-0.165926	8.21692	1.36839	1.06452
4.53242	1.21377	0.353461	6.97036	2.85629	0.918586
5.02186	2.22338	0.603408	7.07089	5.99673	3.85287
4.71749	1.5052	1.39709	6.3089	5.81478	3.06823
8.05812	1.08271	0.408568	5.23389	2.57909	2.41103
-1.42353	0.832325	1.9308	7.53828	4.91349	2.55668
2.90885	0.923598	1.30535	5.32009	4.3673	1.95243
3.44794	1.7177	0.797047	4.91206	5.04972	-1.19711
2.78524	0.457264	1.40649	6.67897	-0.0233752	-0.186555
2.73181	2.33544	2.56961	3.74182	0.910186	1.59983
3.18275	2.76679	4.26677	5.97455	0.993132	2.89897
4.80304	0.294297	4.07307	6.02514	0.496381	2.04111
5.04177	1.2691	-0.0144196	3.48897	5.16638	-0.545479
2.86353	3.27149	-0.0184085	3.77856	1.79515	0.410651
2.21455	0.251258	4.41192	5.55844	-1.27272	1.16088
2.30704	3.43045	4.84464	3.14755	7.01796	1.49787
3.26748	0.752935	0.965753	2.49087	3.88347	-1.61645
9.25341	2.3425	0.953322	2.12992	-0.452792	-0.383922
0.29229	2.33449	0.0146446	3.18542	-1.57393	-0.802376
5.02448	0.372497	1.25799	3.36564	0.0131998	2.95514
2.67083	1.06313	1.57408	5.00774	2.60343	1.29644
3.09255	1.91544	2.51936	4.23929	2.13734	-0.585705
7.26869	0.763925	2.24883	0.662769	3.00205	-1.51131
1.6443	0.806553	0.578259	1.77897	4.9259	1.52824
1.87543	0.543203	1.47619	2.87512	4.27767	0.176619
3.76651	0.293041	1.539	1.429	1.95965	1.16386
2.53971	0.894389	0.385888	1.10781	3.02817	-0.412839
7.14972	0.916968	-1.07948	0.450166	1.55282	1.71644
1.49778	0.378951	-0.619077	1.57958	-1.45299	1.78113
4.37845	0.648969	-0.160488	1.96669	1.101	0.966138
0.156601	0.178535	0.571287	0.726307	-0.167085	-1.75067
1.75771	0.196632	0.355515	1.12627	6.5182	-2.32799
0.993811	0.00797732	0.45995	-1.38559	-1.26224	-1.57145
1.52451	0.681288	3.11593	-0.511776	-1.40002	1.84649
2.34902	0.0518787	1.48624	-0.887433	5.70037	6.98192
3.35552	0.888513	1.07071	-1.35601	3.90636	0.318231
0.763632	2.30785	1.63426	1.57392	3.78776	-0.833243
0.840006	1.2042	-0.253245	0.168697	-1.17484	6.02702
5.32761	3.40318	1.54546	-0.780535	4.47627	9.00924
1.37202	4.83513	-0.00585655	-0.604539	0.541497	7.87545
4.9023	3.54647	0.100517	2.42017	2.92646	7.10099
4.6413	3.62005	0.896917	-0.921715	-1.14864	6.91468
4.3476	3.52043	0.769515	-1.46695	1.19234	3.16462
1.1631	3.59687	-0.205754	4.17093	0.74353	2.08342
4.29262	2.98277	0.00519898	1.59979	-1.15915	1.64619
4.62388	5.13846	0.56881	0.276449	-1.40042	2.31932
3.47463	1.85226	0.317142	3.74046	-1.22538	-0.454083
3.38906	2.32109	0.470587	1.1597	1.29307	1.625
3.07109	3.26534	-0.1199	-1.17039	2.97718	-0.260013
3.19447	3.59277	1.13229	0.884651	-1.43387	0.731232
-1.67102	3.65486	0.0885149	2.18306	2.79948	4.8594
3.74664	1.8406	2.1567	2.95865	-0.161783	3.63435
4.222	1.12282	4.32129	2.08654	-0.779006	0.976249
2.54496	1.33155	2.80917	5.09365	-1.384	6.92702
2.37542	0.977832	-0.30962	-1.01712	3.20122	6.57736
3.47185	0.826089	0.0402238	-0.521927	0.224902	5.76776
2.17891	2.30395	0.129895	-1.19161	2.9782	9.62591
3.64469	2.41352	0.587232	2.65093	6.09166	9.05285
2.48444	1.167	1.23517	-1.58002	3.92276	5.65842
-1.60995	2.45068	2.17206	0.0367912	1.93155	10.9574
1.84766	3.22512	2.38582	1.69676	-0.445506	10.0385
2.22757	1.13295	1.49218	0.239587	1.81469	8.79493
4.45904	2.7798	-0.45828	1.05928	0.283695	5.3864
3.7421	2.48449	4.22996	3.43473	-1.18233	0.259631
3.00826	1.09056	-0.679589	1.62985	0.169158	3.38829
2.39341	0.638682	2.03571	2.13061	-0.654278	3.25457
1.55856	1.88024	1.17784	-0.961031	3.98447	4.01299
1.40448	2.60964	1.10052	1.4738	-1.12173	0.138748
6.27647	2.86375	1.91399	1.30763	-1.01947	1.1125
0.0516265	1.05166	0.15344	0.0137471	8.04314	-0.591136
1.27606	1.06048	0.176144	0.866998	5.75001	0.208826
2.71269	2.33087	0.956168	1.0363	0.692209	2.58429
0.250661	1.40816	0.378493	0.866866	5.92649	-0.0157823
1.11833	2.94664	2.23281	0.759104	2.95007	-0.652569
1.90817	0.21731	2.23164	1.73255	5.40024	-0.998433
1.26026	1.78123	3.23412	1.05985	0.321025	0.019477
0.769397	3.41245	5.08817	1.03991	-0.109506	8.53957
2.66388	1.08698	3.96131	-1.73659	0.516272	5.53004
3.061	3.16161	1.62876	4.41592	4.90119	0.92526
3.53908	1.58346	3.76901	2.5976	5.29155	0.781139
0.95351	4.32771	3.23009	0.4297	0.0586822	1.46144
0.950685	1.47298	2.41353	2.96564	-0.854331	-1.25219
-0.0514854	1.14164	1.42988	1.08555	1.15882	-0.452393
3.6645	3.27681	1.43067	2.30352	-1.11623	1.48397
3.1202	3.59405	1.55244	0.100508	5.48232	4.96579
5.74922	0.855597	1.50129	0.598097	5.34352	-1.12302
2.22051	0.663645	-1.04099	0.58458	3.98005	9.01318
1.84229	1.33538	-0.910276	0.856863	0.175753	9.99959
2.0355	0.996475	-1.09104	1.455	6.16576	-0.315544
7.2945	1.09084	0.886637	1.91306	2.12425	3.34294
3.24044	1.42912	0.111962	3.42929	1.45555	1.71329
1.76329	1.18169	1.45632	0.946547	4.54339	5.14209
1.53146	0.0783155	2.24207	4.37312	2.93169	-0.18625
-1.88444	-0.245474	2.59232	1.58422	-1.20395	5.71473
1.82891	-0.119193	4.40906	1.92274	-1.10249	4.95108
1.14015	-0.302756	4.63904	5.63848	4.72444	6.59493
0.945702	3.83603	0.375138	6.27335	-1.26808	1.91317
0.959227	1.97261	1.08242	5.22499	1.38344	7.42112
3.13919	0.884279	0.198767	1.93519	1.76768	4.60465
1.53904	0.452502	0.528253	5.42026	1.41381	7.83478
9.78806	1.24237	2.46835	5.6036	2.04606	5.32403
8.22824	0.297896	2.51525	4.92173	-1.20477	0.766489
7.96235	0.527238	1.40959	6.03226	-1.37782	6.26741
6.81284	2.05293	1.85603	4.40769	-0.638823	5.94299
6.75592	2.13738	0.665004	-1.54932	-1.38449	7.43597
3.73648	1.09063	0.922822	-1.80159	0.724925	7.94523
2.70233	1.83199	2.63461	4.8783	-0.143668	7.50237
0.960705	0.943185	0.443923	4.9397	2.9227	5.45398
2.00072	3.54958	0.194492	1.94821	3.95719	4.13234
1.28223	8.00233	0.130459	-0.76653	3.59659	3.73678
4.79068	5.27877	1.46555	-0.895507	0.596032	2.07008
4.60452	4.37225	0.308719	-0.920774	3.6931	9.88175
1.87599	4.33434	-2.52852	1.01292	3.78091	7.04422
2.38217	3.80365	1.06148	2.2402	4.83858	8.7888
2.92837	2.17135	1.19891	4.03852	4.50895	6.60964
3.85271	0.985482	-0.249613	1.34013	5.38873	7.34579
5.42923	-1.13475	1.24586	4.49074	4.6343	8.48723
5.79161	6.16914	1.75072	-1.06406	3.6454	2.79782
1.88348	5.71399	-1.04177	6.19131	5.8339	3.08685
2.0562	4.86105	1.2882	1.76118	4.76685	11.0129
1.57496	5.57843	1.46227	-0.800433	4.52337	6.85425
1.19709	3.8306	0.806938	-0.904875	5.16541	5.2068
4.13788	3.75051	9.46817	4.00411	6.3149	9.09303
0.900758	2.50798	9.30828	3.20065	12.4117	8.82499
3.5849	2.22332	9.52919	-1.0173	14.2725	1.79066
2.67289	2.79139	5.03198	13.135	13.2543	3.81295
0.105746	2.40932	7.36594	4.58749	1.253	2.9476
1.18533	1.87604	8.58397	0.370649	5.98518	2.12863
0.870075	-0.760112	7.97181	1.21755	8.00706	6.03764
11.5516	1.2855	2.73188	0.234652	13.4082	1.33964
7.47963	4.03009	8.85925	-1.0545	1.72121	0.510805
4.75994	3.05233	8.56419	-0.837605	13.1507	8.29739
10.5857	2.47791	1.39691	0.832079	11.2989	0.525553
0.362465	2.20311	-0.620196	3.15729	4.01482	0.657576
0.487101	2.11619	7.34121	-1.01861	13.6369	4.90928
1.374	2.83135	8.01996	5.03116	9.91792	4.40935
0.737007	1.40301	-0.00317332	-0.948682	3.64277	6.80415
1.58828	0.504792	5.56065	-1.09435	1.57155	4.37304
9.68572	0.52664	1.80275	-1.07566	3.25403	1.08916
2.1012	-1.5234	3.91909	-0.902449	2.34853	1.61303
0.775038	4.46967	1.22498	-1.06454	7.2626	8.10649
1.05779	4.47082	3.4498	1.59602	6.87599	5.24421
0.283345	4.66269	4.83114	1.31156	5.27628	4.05669
4.93345	4.1146	0.250879	-1.01104	7.1247	2.47116
4.89137	5.30917	-0.166164	1.92432	9.0832	3.96763
1.46612	3.48626	0.713257	1.48133	9.69377	1.04251
3.79425	3.89155	1.7496	0.497052	0.152604	3.77227
3.74023	2.56205	0.65349	0.0719789	3.26891	3.07258
3.09435	2.37566	0.623529	6.85703	2.09402	2.91035
1.15019	1.6931	1.99682	-1.22235	9.78861	-1.21969
2.45001	1.50643	0.515877	-1.43263	3.59306	2.86084
1.78697	4.84123	7.04716	5.89738	7.44967	2.10963
-0.709985	8.76395	1.66159	-1.35024	13.1447	2.10387
1.06901	5.22222	1.85637	1.37505	13.6788	2.63043
1.23414	5.92477	8.43973	0.334523	7.01437	1.98649
1.28819	4.47858	9.01188	1.65703	1.56133	1.22937
0.407676	5.28908	3.4687	0.737638	3.30158	1.93449
0.205136	4.27122	4.41094	0.649975	-0.0241051	1.9281
0.516341	1.42527	5.00464	2.81787	0.98462	1.37021
-1.25473	2.59329	0.0252602	1.5691	2.91862	6.72945
1.03368	3.67914	0.36001	3.65446	1.1446	3.3044
0.386248	-0.00170102	0.813146	0.201452	2.93597	-0.0607765
0.591695	5.81626	0.243977	3.43216	2.18146	0.116604
-0.0124983	3.99113	0.421353	0.846625	1.42309	-1.27309
5.16024	0.365327	2.44275	2.42779	1.18346	7.08198
3.12311	1.01889	7.73762	2.89851	0.941856	-1.03847
3.05707	0.766172	6.19565	0.850293	10.9416	-1.36607
3.46114	0.779341	6.868	3.6899	1.88941	0.0486443
-1.60511	3.42837	1.20671	-0.802602	1.73639	0.232148
2.70407	1.5984	8.02794	-0.23365	5.74302	0.506657
-1.48442	1.96076	8.32615	0.298313	5.6991	9.33163
3.65144	1.73118	5.63802	-0.161657	6.89332	0.897436
5.86195	4.56715	7.56281	0.682345	5.93742	5.48872
5.18071	1.26798	7.79998	0.149204	8.36457	2.3462
0.48953	1.05021	2.3264	5.035	6.08515	4.58152
4.35434	8.78655	2.37302	2.80528	6.4197	3.38241
5.13301	8.22057	0.0568961	4.00371	9.6899	9.80522
1.18285	6.94802	4.46269	6.70115	7.7309	1.4678
1.85025	7.4065	6.09205	-1.34881	6.95076	0.579478
1.99656	5.16622	5.81668	0.0181227	7.73958	-0.103109
4.48541	5.63093	3.41058	8.9255	2.2821	8.67457
3.90868	4.04044	3.9638	5.65588	1.74174	6.41314
0.752832	3.5237	1.59904	2.80806	4.83612	1.55774
4.38947	6.63296	3.17577	3.90337	4.35601	0.805669
3.53171	2.53536	2.73125	1.48439	2.12824	1.25433
1.72962	5.31229	3.50761	3.00367	1.20132	1.40992
3.34932	6.05154	1.15498	4.14449	5.42321	1.15793
-0.000464884	5.9652	0.318172	2.25525	14.4805	2.64164
2.95495	4.07205	0.697593	0.968973	12.1293	0.848945
2.9806	1.28292	1.04454	2.92472	10.9376	4.52387
2.0224	1.99154	1.03484	2.90407	11.3735	10.574
2.06151	5.65146	0.439826	6.34424	11.188	4.48129
3.02987	1.02103	1.30588	1.74356	10.2947	6.81876
-1.23663	1.32256	1.69235	5.75799	7.83347	5.66616
1.20132	-0.109038	1.44048	1.65349	9.07882	2.07542
0.301784	2.61457	2.37288	1.28839	9.34403	1.80049
3.06918	2.30958	1.58236	3.37616	7.26696	8.42322
-0.302577	2.92934	1.5409	2.82587	6.68556	0.553522
1.28142	5.62658	6.12983	1.75694	4.1192	0.921775
1.25462	5.37189	1.00778	-1.10032	4.42185	3.49692
2.14448	7.91755	0.55705	2.1082	3.91535	2.94227
-0.560425	4.29722	1.11665	6.02299	2.45949	-0.818491
2.61165	2.01063	1.00475	3.17356	-0.382233	4.47965
-0.385615	7.48126	3.76677	4.02518	-0.0337415	0.745495
-0.460965	3.44839	5.47962	3.58329	-0.306597	1.39009
1.55172	3.50083	1.98129	2.49184	-0.187967	-0.406648
0.844301	6.57858	0.809955	1.92289	0.510515	0.111878
1.69565	6.16588	0.693999	1.54944	1.58766	1.83507
1.10515	5.06732	2.88637	3.31138	-0.180322	0.825451
1.38856	5.7038	5.03261	2.0668	1.50309	4.65361
2.28698	2.21949	2.80816	0.998818	0.506378	2.03067
1.67313	0.961032	7.78752	2.74362	0.239211	3.19415
-0.87026	1.61347	-1.65493	3.67926	6.06036	0.536799
2.70755	2.04464	0.105466	3.55822	0.955728	0.28448
1.58157	2.202	6.34964	1.87583	0.0746719	2.01852
1.3909	2.80044	0.60052	5.65158	1.3196	5.16513
1.58008	1.79864	0.555979	4.15986	6.67861	2.93588
0.513776	2.09825	0.275976	4.23277	12.3389	3.25058
1.60948	2.81072	0.777591	2.43357	11.3268	6.10425
0.190707	10.8506	0.803975	1.42136	10.6437	1.25132
1.53979	7.43059	1.07296	4.35566	11.1103	4.3521
1.30882	8.71929	1.86758	-1.08804	10.0861	4.22878
0.335208	5.82628	1.15335	4.40394	9.9112	4.52716
0.7887	6.03956	1.42524	-1.52814	10.0601	3.30341
1.44633	5.45647	1.87436	5.40844	7.86049	4.22559
-0.392502	6.84056	1.23224	2.22763	6.71045	4.78379
0.996404	4.46953	0.0968855	2.94636	6.01887	2.42506
1.23232	6.47024	0.215145	6.34012	2.81671	4.76259
-0.540464	5.01663	0.752607	1.62261	4.00953	7.56343
-0.20737	4.59088	0.360416	5.87824	3.48591	7.78362
0.271565	4.30933	0.328923	1.22242	1.84275	7.4066
0.29179	3.27375	0.0833866	0.628791	1.52459	6.54903
0.727558	6.13547	4.96954	4.472	3.23088	10.2269
1.55622	4.10907	3.09397	3.44211	3.49395	7.21712
1.75921	2.40157	7.58602	4.80292	1.42429	7.15915
0.0347339	2.15682	1.62807	0.646185	4.37231	9.58606
0.439407	4.36331	0.664462	0.899235	5.30802	9.37471
0.749732	5.01957	0.0335034	7.93108	-0.327663	5.81066
2.97007	3.06818	2.13422	6.44629	0.418214	5.24439
2.65385	2.88828	0.33477	6.93343	2.9545	9.20956
1.46928	1.54497	0.564001	-0.136242	0.194067	9.26899
1.89018	4.33531	0.686063	6.58246	0.616907	4.62922
0.528174	1.80823	0.959449	0.360827	-0.0940115	9.40783
-0.0457165	4.72038	1.20422	1.58548	0.687428	6.19648
0.995678	0.820983	-0.148984	5.72773	1.65208	7.25732
1.32345	2.48128	5.60898	0.981385	-1.20177	2.23956
3.83493	3.63571	4.34879	1.05698	1.56246	4.33193
2.47496	0.355852	-0.301412	4.51939	1.0153	0.134842
0.156426	2.36671	1.77543	2.92504	1.92449	6.03998
4.39823	1.39737	0.395219	1.89168	1.80208	1.83757
0.066523	4.74897	2.47907	1.96468	0.558853	2.66123
0.496146	1.18316	3.61931	2.12218	1.73715	-0.551066
1.70494	1.22699	2.09425	2.91536	1.66048	1.8855
1.84676	3.1654	5.56934	0.88242	-1.69701	-0.733714
0.153005	1.29231	7.71596	0.266583	3.24947	4.39567
0.191867	10.5143	1.77055	8.36553	6.71611	2.559
0.753059	10.3373	3.09233	0.88371	11.6008	0.964065
2.53728	2.15596	3.34437	7.88061	10.1319	-0.31927
1.54185	8.30491	3.86224	1.07417	9.09516	4.45096
1.96362	0.183766	4.26743	7.64979	8.74589	3.00741
4.43671	3.23925	5.08477	0.543671	8.66301	0.265228
6.75694	6.16357	4.25135	-1.37962	8.14997	2.47844
1.41773	1.73054	2.46733	1.96592	8.83904	1.14638
5.94413	5.72382	4.03512	0.854018	8.75771	-0.978911
5.94988	2.58281	3.7012	7.85245	7.07156	2.03272
5.89078	5.86703	3.86077	2.20699	7.31243	2.00776
-1.72789	-0.44893	5.73518	0.281276	6.3894	-0.731421
5.17612	5.65441	1.61191	0.192324	5.77191	1.69512
2.93934	-0.172971	5.16578	0.289495	5.9405	3.47424
4.32035	0.362914	1.68081	0.360962	1.6143	2.61569
-0.304136	4.43258	1.87522	1.01024	1.91458	-0.371352
4.48297	3.9344	2.70232	0.969603	3.48493	0.625806
3.97029	-0.136744	4.40787	2.26196	0.522938	-0.543944
5.11414	0.680005	0.0100246	0.896727	5.12322	1.03535
5.43019	3.33465	4.04475	1.8077	0.381072	-0.173999
4.84691	1.49033	3.63867	1.80971	2.74897	0.126102
3.67902	2.35507	4.83109	1.21755	1.60386	1.98177
2.8001	1.14304	-2.31633	2.13866	1.23465	-1.01974
-1.27373	1.48859	3.68853	1.96307	-0.00866772	1.25503
0.670186	1.78093	-0.30183	2.20783	2.62496	-1.28653
3.61939	1.99442	1.33635	2.71998	-0.798444	1.08628
0.844602	1.60459	0.261858	2.68495	0.425044	3.1812
3.52809	1.72241	3.46159	2.39412	2.17705	1.77535
3.51055	1.99834	0.0372981	2.62342	2.12824	0.986363
3.37162	2.11874	0.661076	2.60926	1.12367	0.671791
0.246536	2.67893	-0.211248	2.81826	-1.90882	3.34413
3.55313	3.22509	0.539497	3.23534	9.88959	6.58749
3.12156	2.9282	0.0620562	3.25606	9.32536	0.277881
3.01206	2.06347	1.47512	3.38697	8.46435	1.59303
2.89667	2.51544	1.56042	0.641073	0.344085	2.7414
4.36172	4.37277	1.56349	4.30624	0.381336	7.97104
3.00278	1.37811	1.58493	5.79999	0.663135	1.01521
3.90861	0.717352	1.16076	-0.113621	2.48696	6.42749
2.93022	4.63565	2.9524	6.09797	-1.00591	4.47469
0.206989	4.90986	-1.48588	0.315984	9.42605	1.45695
0.489585	4.462	0.934964	-2.16543	8.93795	2.9588
3.28227	1.42193	1.48103	1.06477	8.25668	2.4199
2.30927	0.309952	0.93825	-0.920145	8.2535	2.03722
2.11071	1.08485	1.26177	-1.37779	7.34115	2.83377
1.72406	1.0902	3.65402	0.162226	5.65897	3.25823
2.9406	1.48837	-0.124861	0.237959	3.03223	3.97801
0.233407	-1.17755	0.587436	8.45197	2.68709	7.319
3.0089	0.828642	1.57953	8.66342	3.00343	9.32696
1.76504	7.8173	4.27569	-1.66407	-0.600931	2.86092
1.17502	6.18676	4.249	6.38007	3.23175	4.36257
0.949877	5.40604	0.773022	6.38396	0.66636	4.48533
2.83792	4.88537	1.05693	6.36933	2.18721	9.10367
2.48664	4.12023	2.81055	-0.0552834	3.75076	4.96115
1.0174	3.71284	3.59963	1.35829	1.83005	5.71376
1.41324	3.55227	2.68976	-0.309716	0.81254	6.06195
0.326345	5.31205	1.42736	1.23325	0.514606	5.94398
-0.190124	2.88954	1.71508	1.16768	6.49749	6.35549
-1.39246	5.64732	0.277787	0.203824	11.5438	6.5501
0.664334	3.77632	2.17151	0.409499	10.7724	2.35917
0.659433	3.22859	1.83607	2.37178	10.5949	3.58962
0.492947	1.58832	0.372868	1.66057	9.62434	7.24346
0.351355	5.61084	0.48877	3.23881	9.2499	2.99021
0.614466	2.99327	3.19674	2.62267	9.41605	-0.931272
1.78409	1.17883	0.215372	1.46526	8.23394	1.58723
0.247283	3.93903	3.29925	4.81257	8.3285	0.909182
0.74972	5.47758	1.24085	1.31194	7.64969	3.70648
0.971738	1.14937	5.41802	5.01765	7.70892	2.76176
1.09904	0.661945	1.95784	3.25616	7.31471	1.60635
0.109907	0.68202	0.695761	4.32829	7.06324	0.841076
1.6072	3.31665	1.18278	4.14927	7.25769	1.3658
0.493389	1.49831	1.70626	4.25173	5.97085	1.88719
2.33734	3.96103	1.80446	5.59711	5.82795	2.17829
1.94117	0.662273	2.01759	6.35814	5.83366	3.17854
0.611118	0.572107	1.11124	0.439695	4.63447	3.26226
1.75279	1.84619	1.62424	-2.40021	4.05141	7.91093
0.812724	3.13903	0.460604	0.781601	4.15921	8.23667
0.894386	1.37597	1.5693	-2.39448	3.70381	9.01599
1.63931	0.812612	2.31351	0.00631815	4.57026	9.1349
1.08663	2.26269	0.892665	-2.01321	3.25404	5.66354
1.03558	1.98058	2.68319	0.928879	3.44602	5.94179
1.00034	0.591752	2.07895	1.86831	2.03185	3.24168
1.01825	1.6902	2.62379	-1.77742	0.371331	2.4317
0.472093	1.95513	1.52036	2.17866	1.86037	6.15801
1.74479	2.47873	0.926822	0.6522	0.099157	2.3208
1.53124	3.31356	0.391971	8.10554	-1.65816	7.18067
-0.709563	2.8104	0.659751	0.261638	-1.61209	4.0936
2.06434	3.7299	1.79525	7.92249	1.09329	2.03797
0.855116	5.12679	6.7762	1.04937	-1.60431	1.88269
0.621381	5.91448	1.68809	-0.154721	0.996029	1.98449
1.80018	4.82074	-1.79197	0.21618	-1.59136	5.38069
1.80733	6.98742	1.26597	0.441583	2.02593	6.24655
0.187494	2.79161	2.58444	1.17878	1.04332	1.31838
1.55872	-0.456312	0.63563	0.833502	-1.76477	5.11644
1.90416	1.75701	0.70606	1.14589	1.74496	1.66373
0.391584	1.53598	6.75938	1.55941	0.816623	1.24039
0.686551	6.01739	3.95115	1.50214	0.626711	0.714597
0.976744	2.18718	0.265766	1.35844	1.26427	0.797872
0.79351	3.43458	-0.225276	3.01183	10.9114	4.06444
1.42599	3.04641	0.623528	1.4553	10.2222	6.10778
0.150478	3.03234	-0.401908	1.3424	9.78718	4.78889
0.524356	0.653337	0.883662	1.64172	9.47137	0.872384
0.851402	3.0601	4.37245	2.37591	8.88472	3.72371
0.255746	2.37676	3.97425	3.44423	8.2466	4.91298
1.13412	2.22973	1.7078	3.20494	8.04021	4.547
1.28621	1.9868	1.02912	2.75947	6.54297	0.827218
0.300468	1.7364	2.08177	1.0007	5.92041	4.22141
1.74279	1.87545	0.892144	3.88661	5.40773	0.8074
1.93752	1.93473	4.45192	4.00753	5.70524	6.29806
1.90769	2.55557	1.94099	4.88722	5.01367	3.27822
0.0433247	2.27574	0.955187	-1.44944	4.57256	0.21337
2.54053	2.1577	-0.287082	6.32647	3.26261	0.998703
1.74069	3.40479	0.123819	1.11811	2.64607	1.54008
1.9957	2.84535	-0.114983	0.337912	2.60805	-1.57362
2.92971	3.742	1.52082	-2.52018	2.03943	-1.1473
0.87523	3.22049	-1.68767	1.17203	0.780457	1.27919
0.156077	1.92967	2.62388	-2.51807	-1.93724	0.415181
0.451574	3.5666	2.24264	1.80831	-1.91215	-1.37798
0.038782	1.92874	1.68013	-0.33992	0.792132	2.59622
0.879878	3.41899	2.39018	-0.0900941	1.63812	-1.128
0.31243	3.52291	1.41559	0.362315	-1.61682	2.6497
0.716692	2.49858	1.66375	-0.389403	-0.205508	0.85296
-0.1268	1.23307	1.00311	-1.09772	4.02204	0.247334
0.451498	4.59015	0.309181	-1.57084	4.27211	0.61484
0.918629	6.79579	0.297966	-0.72327	5.214	0.944091
0.598279	1.30492	0.615708	1.27773	9.24034	-1.26566
2.08394	1.28372	1.31057	-0.833512	7.70034	-0.784078
1.1459	1.40083	1.60669	-0.638546	6.70693	2.16716
0.434981	1.1837	1.12125	-0.655553	6.84792	1.74184
0.834494	0.174153	0.891848	-0.739944	5.62171	1.80794
1.26078	1.39199	0.0669948	-0.557669	5.96678	3.91298
1.76351	0.721517	0.401579	0.437578	5.2041	1.89712
-1.28198	0.459677	0.669717	-0.513942	5.59643	-0.0347516
2.04543	0.25809	0.702735	0.250785	2.06679	-0.0786032
2.45947	1.34517	0.720504	-0.361111	1.74343	1.40482
3.30537	-1.06059	0.264373	0.0967804	4.11998	2.40327
3.55725	1.66436	0.198646	0.830655	2.63041	-1.13998
1.34466	1.34819	0.71629	0.534687	5.38618	0.878138
1.22809	-0.490909	4.17225	1.69959	0.793791	1.88496
2.51166	1.35054	3.03065	-0.346414	4.13935	0.209954
0.410869	1.01875	2.08494	0.683855	-0.850594	-1.55601
-0.461491	2.47734	0.675739	-0.023074	-1.04365	1.12572
1.04637	1.8537	2.47718	0.179848	0.420898	-0.996667
-0.118334	1.85758	1.68801	0.838164	1.99704	-0.140968
0.313536	3.3651	0.224352	2.85787	-0.415734	1.76073
0.837798	3.8084	0.570072	3.48464	3.28082	2.25991
1.63029	4.43992	0.637914	0.969233	-0.52814	0.19974
2.10391	-0.680826	1.23909	4.05446	0.0738224	1.62133
1.83664	4.44835	2.07092	1.4982	0.757177	1.24937
0.891337	4.73532	1.46889	0.716539	11.8881	0.964254
0.826071	5.061	2.16792	1.64888	2.68915	2.19752
0.431682	4.76704	1.34704	2.50351	5.36436	0.911801
6.05419	5.70598	1.31417	0.49181	1.30686	0.597122
1.78822	1.13636	-1.5261	0.66531	3.90609	0.433601
1.39986	7.18287	2.83086	-0.209673	3.84523	0.836737
1.93011	6.09943	2.44335	-0.113717	0.995023	0.941222
5.01748	7.17064	1.37429	-0.510298	4.73555	1.03706
0.780013	0.502145	2.84613	0.903457	2.7171	2.37064
6.21833	1.06177	0.965373	0.854684	3.76921	7.39251
0.375549	1.65704	3.14454	0.0354468	0.679725	4.68572
0.546519	1.003	0.717403	-1.55023	2.00412	1.121
1.09177	0.823254	0.639558	-1.01076	4.21715	2.53914
1.81031	0.480099	1.17417	-1.90031	1.21206	1.80122
2.85985	-1.22261	1.62436	1.6761	1.07464	7.61902
1.49453	0.990127	1.80602	-1.08034	4.4136	2.07197
0.625437	1.23867	0.742688	-0.618038	2.45677	4.87091
1.02382	1.38612	-1.46893	-0.494486	3.12281	4.90401
2.13223	0.423434	0.230934	-0.576452	2.93773	0.453795
0.818342	0.332087	4.44986	-0.249519	3.04	0.918511
1.52371	1.27882	4.02737	0.0365096	7.47115	2.22805
0.678188	0.563434	2.00314	-0.499855	3.44854	3.01974
2.30699	1.20085	2.58088	0.233473	3.71135	3.23126
1.71029	0.861909	1.0433	0.70849	5.13142	2.57346
0.637357	1.09499	1.52148	-0.470709	4.16905	7.19024
0.367582	2.22092	2.13627	0.477783	4.19354	9.98313
1.32968	0.0955712	1.67388	0.515542	5.61478	5.29348
1.87084	-0.766174	-1.62446	0.482205	7.14797	5.72913
1.18145	0.327792	-0.200185	1.01805	6.24449	6.14333
0.648538	3.83284	0.530632	2.01786	5.52005	4.42779
3.47837	0.183284	1.21442	2.81101	7.2576	3.9425
2.58762	0.593616	2.42981	0.622877	8.00752	4.42671
3.99229	0.18439	3.05948	-2.47653	9.84527	5.49951
0.0011703	2.00935	1.74128	0.420281	8.60401	7.22554
3.45229	1.53668	1.65373	0.75533	8.30015	5.30665
1.96952	0.883299	1.15729	-1.4538	7.98053	4.03082
7.07294	0.105248	0.75856	-1.33351	7.58117	7.70604
4.50306	-0.517552	0.955582	-1.19774	7.23539	3.98801
3.22891	4.1437	2.16444	0.278785	7.40834	5.68181
7.15466	0.550145	0.201335	1.68452	6.09315	6.6312
5.63171	2.25482	0.0128274	-1.21048	6.50936	1.19743
6.57347	3.9045	0.950949	-0.860353	8.11654	6.64987
7.87891	3.94267	0.831535	-1.03463	5.75504	-0.488194
5.80931	2.57397	0.606532	-0.763761	6.1933	1.03609
10.6634	4.79773	-1.5655	-0.221088	6.35002	3.88744
6.94921	3.3648	0.684409	1.03185	4.58719	3.94497
13.1195	3.20961	-0.929426	0.172319	6.56689	5.1228
1.07703	4.25186	-1.7074	-1.05611	5.8943	5.42469
1.04015	3.75277	0.291795	0.712571	3.64521	3.63709
6.44467	0.809566	1.48343	-2.33612	4.95576	4.72627
0.372672	4.20381	1.75697	0.691213	6.2636	0.712286
2.32932	-0.231512	1.32055	-0.709993	4.37642	1.45251
2.42365	3.53705	-0.0271807	-0.335797	4.73674	6.08311
1.61643	3.70378	-1.49886	-0.431835	5.02971	2.16829
0.707598	0.983522	0.430054	-0.305101	2.68065	1.91673
4.7912	5.59001	-0.381566	1.29421	3.93188	8.3706
1.68984	5.56895	0.828921	-0.14943	6.89035	1.41346
0.188671	1.38978	-0.043669	0.397603	2.15229	4.20535
0.265293	3.16333	1.08006	0.312021	4.7233	7.09994
1.19781	5.3066	2.02568	1.77989	6.16334	7.41213
0.618819	7.15064	1.13879	0.196276	2.21551	5.09044
0.861741	6.0719	0.0952253	1.75422	2.57814	6.4648
6.1333	5.6975	-0.610564	0.953526	4.7946	4.71195
2.70943	6.59088	-1.23088	0.349734	1.42664	3.95855
5.56637	1.67507	0.223289	0.127254	3.24407	4.0752
3.13716	1.33931	0.628117	-1.8251	2.70393	2.68892
1.26684	2.08849	0.697213	1.46876	3.12749	3.18914
6.77606	0.975583	1.65951	-1.24275	3.49122	1.89911
1.35279	1.11008	0.687829	0.126935	0.287661	0.058072
-1.67805	0.0848102	0.0609491	-1.2314	1.18526	2.09535
0.131229	-1.28039	-0.262261	-1.00961	6.96627	1.81311
7.45352	3.77862	-0.200842	0.514753	3.07843	1.05568
0.925843	2.9309	0.308908	-0.462618	2.96806	0.0799648
5.85031	3.46575	0.69788	-1.18202	7.7724	0.217522
1.80095	1.65354	1.3578	-0.340241	3.32536	1.27997
1.40029	0.590154	-1.35228	0.423336	-0.926507	5.01726
0.568295	0.376421	0.272143	-0.121288	-0.109142	-1.0965
1.53247	0.439641	3.62813	-0.237499	-0.824378	-1.33723
1.87263	0.9339	3.68267	-0.0415345	6.38755	-0.925722
0.853524	0.571586	0.693287	2.99163	3.15858	-1.09525
0.25148	-0.0818388	0.229005	2.29866	6.5417	1.1695
3.47766	1.13664	-0.0169382	4.28346	7.49582	2.9963
1.07535	0.544422	4.17607	3.3139	-0.770614	1.09934
2.10838	1.39407	2.81711	-0.449514	4.37782	0.304702
5.50673	0.869976	1.74968	-1.07353	5.77363	1.44671
0.611132	1.47899	1.69186	3.0215	-1.01648	1.84558
1.3213	1.95986	1.18334	-1.10412	6.8292	4.26856
3.63289	1.10322	1.28614	4.02561	-1.06003	1.40467
4.02589	-0.230256	0.972317	-1.16579	-0.294175	4.24428
2.98341	3.20654	3.84282	-0.0371793	2.6052	5.50512
2.44678	1.95339	3.06861	-0.882766	3.32323	1.14271
0.346311	1.39284	0.988773	-1.17102	6.31587	3.59049
1.59295	0.323011	1.83288	4.60689	3.44041	3.79689
1.43222	0.523694	1.50308	2.84909	-1.13589	5.32504
3.53966	0.535352	0.278389	-0.829541	5.51136	6.12365
0.0652607	0.752388	0.420882	-0.0890741	6.05223	3.81997
0.500613	3.9034	0.0188115	-0.112144	-1.1347	3.7613
2.58585	1.46147	-0.23198	-0.276543	3.33637	3.47202
0.115359	2.18814	-0.838261	-0.232696	1.45205	2.59126
0.460542	1.29571	0.618305	0.499164	-1.08674	4.20443
1.70872	1.07394	1.0945	0.615292	-1.35424	-0.133046
0.371477	3.55773	-0.0464662	1.52604	1.55933	4.66179
1.06806	4.97062	0.864302	0.490826	1.86568	4.25354
1.36235	2.78413	0.268032	2.56774	-0.846647	5.12455
1.32568	2.78683	2.85421	4.46491	0.830622	2.40547
0.381283	1.84815	1.08286	4.30348	3.91095	6.32606
1.90517	1.35018	0.551731	1.39015	1.37645	5.89307
1.32578	3.04616	-1.53768	4.88828	3.60744	6.37846
2.32034	3.18254	-0.0438398	5.47166	3.71383	-1.28948
4.87247	0.798379	0.820782	2.98726	7.29452	3.34166
0.574519	2.62789	0.598545	2.61358	2.2563	-1.00497
0.901667	3.35536	1.40871	3.7705	0.521876	4.11082
-0.168004	4.77171	3.78058	2.56868	4.65369	4.6998
2.22723	1.93275	2.73235	-1.25566	5.69462	5.37782
1.39886	3.89815	2.42036	-1.31989	1.82715	-0.637317
0.539931	3.4645	-0.629459	-1.34175	0.840096	4.10263
2.59499	3.61266	0.729902	5.26039	3.2191	3.76514
1.98809	-0.830721	1.49787	-1.25551	2.5325	5.27017
1.53687	5.38317	-0.058042	1.62638	3.22666	3.6046
0.679199	4.58131	0.695584	1.78158	5.68005	-1.35742
6.43464	4.08851	1.02227	5.5405	3.25088	2.79244
0.106394	4.03924	0.970213	2.05113	6.22836	3.52194
-0.130166	0.953928	1.42542	3.36804	5.2347	3.13465
-0.158355	0.270906	0.241495	0.89605	1.4146	2.36883
0.362284	4.64707	0.116702	5.35094	1.63333	3.452
2.69127	1.02385	1.14942	3.19175	2.69084	1.66836
0.858895	4.31633	0.0382778	1.49889	4.05201	1.55576
-0.0673312	0.55604	0.456019	5.95197	2.34029	0.663607
0.085196	5.49686	0.67985	1.34912	3.4595	1.61016
0.610683	0.78214	1.43484	3.92057	3.8116	0.831372
4.64328	6.51104	1.791	4.18746	3.04274	1.0414
0.664852	4.00988	2.42226	-1.44318	2.82256	1.25848
0.679673	0.629207	1.32907	2.17799	2.85672	0.322434
3.07555	7.07327	0.535121	-1.3802	3.22351	0.953728
1.2644	3.37244	0.531462	5.72092	3.87912	1.73118
1.62502	0.980446	0.729175	5.30948	3.40924	0.978331
3.76623	7.64668	0.521607	1.44104	3.83183	3.90334
1.74324	0.872085	1.02759	1.91553	5.2283	-0.192897
7.51202	1.23535	0.413497	1.0822	4.72338	1.61959
7.94188	1.72933	0.45925	0.798376	4.33485	1.87702
3.8465	0.674795	-0.00577736	-0.604887	5.03012	5.59512
3.35242	-0.0597786	0.381341	1.25513	5.31407	0.010806
4.13516	3.88322	-0.00253701	0.265393	5.96052	5.35388
5.66861	-0.905944	0.160631	1.14294	6.3808	-1.55078
10.2821	1.29448	-0.562753	-1.44232	7.76298	0.328408
7.48227	0.904551	1.14117	-1.18852	9.78878	-1.247
7.27377	0.534477	0.879225	-0.0819085	9.10093	-0.407866
5.16268	-1.87246	2.13598	1.07564	7.34842	-1.6023
4.65017	0.481884	1.42804	-0.0941465	6.67845	1.13231
5.32436	0.203854	1.19339	0.736672	8.49423	1.86109
6.86597	0.160731	0.751922	4.23543	7.24586	-0.481546
11.9066	0.167001	0.979565	0.0484368	5.1609	-1.3603
8.26133	1.10836	0.47816	0.744608	5.19549	0.941956
8.76013	1.39037	2.13335	1.65473	5.35562	4.75463
6.75997	0.336268	1.74462	0.633148	6.30395	3.38801
7.7875	2.25086	0.435142	0.940735	4.77353	-0.827497
10.5361	1.39474	0.287802	0.89418	6.43846	0.55764
8.19994	1.07218	1.19716	1.58796	4.40067	-0.745873
9.4166	0.659998	2.37174	0.215768	5.81573	2.27982
12.5305	0.419898	0.231813	0.563287	4.23508	0.157408
13.6356	0.769141	0.928731	6.46628	4.37653	-1.34173
14.6833	2.20673	0.569217	0.514045	4.99167	1.94786
0.732615	1.44956	1.19021	6.67497	6.04815	1.90621
1.94449	-0.0746144	0.489072	0.771496	3.79506	-1.78861
0.476766	2.02018	0.51547	1.4264	3.31999	3.86265
0.64408	0.946482	0.0682474	1.16265	2.71501	4.072
1.16349	0.527981	0.364776	2.356	2.67607	3.15041
2.74878	1.99193	-0.0206404	1.64403	3.59706	2.28494
3.20014	0.247466	0.572642	3.14439	4.94844	4.41896
3.36869	3.18803	0.956257	2.16485	5.6558	-1.59836
0.504691	2.55828	2.35049	1.56207	3.36062	2.98558
0.747814	0.322721	2.41719	1.70385	2.35292	3.59219
0.26212	0.867124	1.04685	1.72676	2.90112	4.40118
2.02759	0.623569	4.04426	9.21873	3.32007	3.61624
7.58593	3.33245	-0.0265807	2.14801	4.06733	3.54754
5.88664	1.82056	0.297856	3.76026	2.28494	2.57296
0.294729	3.32744	0.797517	2.28052	4.41468	3.06807
0.575	0.297542	1.33986	2.19355	4.09033	1.86773
5.40806	0.335006	1.88327	2.6536	2.11509	6.38363
-0.189536	0.746533	2.26869	3.63744	2.55587	1.67444
1.89957	4.60826	0.453744	5.69433	2.89823	1.61518
0.515709	2.36721	0.193037	4.44928	3.67991	0.166442
0.207154	3.41806	0.396506	1.15552	4.39344	1.2526
0.717134	2.82379	0.123915	0.698755	2.28051	0.120022
0.782351	0.983554	1.19438	4.74118	4.70198	0.238594
4.72249	4.36269	0.436814	5.62868	3.18997	5.7666
6.36687	1.5172	-0.795785	4.86851	3.82098	-1.45127
6.55055	1.02976	0.495259	1.16619	2.60285	5.84479
5.06384	2.12883	1.46174	-1.53089	3.23507	1.6198
5.09152	1.85319	0.219853	4.13419	3.94258	6.55487
0.99011	3.11005	0.213739	1.79587	5.65508	5.03178
1.10555	3.7736	2.5653	-1.54138	4.8538	-1.51114
3.34457	1.78971	2.17965	1.53456	0.664248	0.367368
1.96692	4.85217	1.14275	5.736	0.0859632	-1.52466
1.41102	3.51264	-0.188866	4.06034	0.804292	3.25546
0.644622	2.92768	0.633034	-1.54777	5.17218	2.45122
1.53305	3.9517	2.3808	4.97694	0.666422	1.07995
1.03241	3.42589	2.515	4.80167	3.52005	4.7359
1.53271	4.22014	-0.528123	3.616	1.77526	-1.13669
6.60902	3.90038	-0.0282902	2.96027	4.39818	1.36202
0.850336	3.93165	0.298065	-0.626831	2.48686	-1.32677
0.591765	3.6874	0.750045	4.54334	2.77553	1.64357
0.352808	0.83046	0.203529	0.689865	3.90963	4.50332
0.533031	-1.43123	1.62752	0.375379	4.73849	-1.26714
1.41265	1.66222	1.47941	0.487238	0.782103	1.63365
0.825276	4.65489	1.88056	1.16334	0.876156	1.66792
3.62933	0.646114	3.81103	1.03078	-0.278893	1.31052
0.412268	0.979783	3.97512	4.85283	1.36555	0.873771
-0.0524582	6.4783	0.0787937	3.2863	-0.178743	1.29851
2.31815	5.4611	-0.266664	2.10841	4.1575	3.0385
0.685247	4.02818	-0.0207575	4.08613	0.00591282	0.641403
1.76781	3.38557	-0.177259	2.02726	1.26835	-1.12667
0.399609	3.12577	0.400947	1.91031	0.447591	4.53693
0.882526	1.81884	0.486432	4.0663	4.81372	2.20722
2.29198	6.06499	0.819743	0.969337	5.45557	0.445428
4.16396	-0.19682	1.49227	1.37323	0.718998	-1.96552
0.356008	5.79806	1.2826	-1.29377	4.25808	-0.830445
1.82892	6.12424	1.27643	0.43028	3.86822	0.553494
0.181673	5.13493	1.31665	2.26972	8.50803	5.36558
0.936489	0.861857	0.484355	4.21869	-1.30856	5.50059
1.90181	0.732414	0.800724	2.44455	6.58031	4.14449
1.61894	1.35773	0.375382	5.08723	3.4938	0.436154
2.61557	2.62998	-0.139295	3.54566	2.16443	0.889172
-0.0783944	3.26308	0.656149	4.28617	-0.985513	1.2504
2.39715	3.59196	0.447285	2.89486	-1.11689	7.63602
0.0156096	3.13217	0.896401	3.76884	1.04007	7.82245
0.372744	0.655049	2.32229	-1.73756	4.84846	8.00071
0.84034	2.69169	0.40776	2.46905	3.27317	3.52265
-0.0882922	2.56119	1.19889	1.34018	6.12471	-0.0197721
4.95819	5.19247	2.05851	1.54985	-1.36285	1.20931
3.38755	3.12557	0.737319	-1.74669	-1.16039	-1.79573
1.7784	-0.221595	1.25909	-0.207705	2.06209	-1.91244
0.291329	-0.0665091	0.184128	-0.62912	2.24576	1.18598
-0.247719	5.20892	1.06576	-0.130674	1.91259	0.396345
2.84997	4.08192	1.08409	-0.170036	-0.838023	-1.52056
-0.0708757	5.2929	0.282626	-0.724294	-1.41633	3.33974
0.1156	4.54952	0.283758	1.66805	2.39842	1.91821
0.200154	3.74897	1.49651	0.446733	4.24464	2.81168
3.94848	2.58006	0.129409	3.73106	5.50167	1.85916
2.35283	1.25613	0.704665	1.14983	-1.41186	3.25835
1.15996	2.12722	1.15214	4.49487	2.52453	3.01208
5.46683	2.16072	1.05062	0.460715	1.19344	3.60589
2.23738	4.07569	0.241115	7.42722	2.02246	3.87326
3.84679	1.47724	1.18349	2.46814	0.656387	4.30827
3.24515	3.09015	1.66721	1.40315	0.273389	0.428901
5.68056	0.677333	1.92345	6.75986	-1.38121	5.11795
3.03905	2.01338	2.0094	4.66205	-1.1953	-1.03126
2.81709	0.795624	0.877522	6.13427	0.615882	-0.57995
4.26999	3.07056	1.80503	-0.343426	0.126563	-0.984791
6.62652	0.879576	3.2831	3.52146	1.42647	6.73346
5.79238	-0.383652	3.92619	-0.27066	0.741416	6.09999
6.93017	0.530513	3.00655	1.3849	2.5783	2.26501
6.29337	0.0951671	0.435729	0.476955	-1.74447	5.22298
6.75372	3.6594	0.249341	2.8443	2.78262	2.12027
8.48988	1.28453	1.03077	0.405968	0.589978	0.794874
7.27932	1.25247	0.83047	0.727079	1.97538	4.30823
9.73983	1.45458	0.774005	1.96591	2.99151	3.16809
0.929943	0.574407	0.806525	3.07788	4.51014	2.36731
1.20367	0.176819	0.523417	2.60749	2.03345	-1.80295
0.735152	2.86545	0.831339	0.643002	3.70357	-1.93227
1.10106	2.45613	0.292879	4.31344	4.00472	2.95836
1.20734	1.19705	0.935497	2.79919	4.40631	1.785
2.84721	2.93608	0.543999	0.92183	5.40767	3.02475
0.406112	1.42748	1.15655	1.20645	5.22384	4.13771
0.331363	1.51977	-1.42549	1.3319	8.81645	2.42856
0.433839	1.64255	0.146364	2.96449	8.59426	3.63078
1.00078	0.0265	0.30815	1.9636	8.54057	-1.86916
1.44784	-0.41707	0.658684	1.60638	6.30141	4.26219
3.49066	-0.571263	0.675467	3.84735	4.86427	2.2487
0.449371	0.551213	0.857241	2.25672	5.37472	0.984919
0.239037	1.03337	1.05419	5.7817	5.21742	1.9444
0.254178	0.531641	0.614256	2.8744	3.72402	5.56194
1.65141	0.0678186	1.81631	3.34972	3.46467	1.77914
0.644747	0.19545	0.348525	3.50551	3.85355	3.71089
1.78655	1.38143	0.237184	4.06947	5.37388	1.525
3.23883	0.241992	0.325747	4.18408	3.34659	0.91445
1.04101	1.29997	2.63632	4.13518	2.82528	3.60954
0.385258	2.99978	0.287906	2.69146	2.11787	0.513873
0.24019	3.18086	1.16386	5.51187	3.43204	1.08378
5.94363	3.97274	1.28518	4.13212	2.39996	2.58698
0.893369	2.5295	0.777509	1.83913	1.79109	1.32083
0.525028	0.697544	2.31401	5.7116	2.06215	3.5155
0.971325	0.47853	0.493892	3.70845	1.53344	4.09553
1.41986	5.07162	1.54463	5.49963	2.75206	1.01199
0.26109	5.62764	-0.0150643	2.09067	1.19814	-1.98296
1.11086	4.26375	-0.0238171	1.85284	1.45106	2.97403
1.49985	3.92405	0.0627416	4.91182	2.02614	3.85229
4.42341	2.13923	0.621333	2.68385	1.43182	1.38728
1.7117	1.4933	-0.121803	1.17529	1.53522	3.37626
0.385537	3.21838	0.845644	1.15427	3.30272	0.886408
0.0415351	1.19929	-0.140892	5.11552	1.27535	-1.89009
-0.196217	2.35125	0.593872	5.66587	3.36163	-1.93871
1.75195	3.4081	1.31078	2.26753	1.95572	-1.36569
0.624337	2.72077	1.03468	1.79971	0.821832	-2.03534
1.0227	2.52353	2.11109	4.26195	-1.02835	3.15356
0.2407	2.84992	3.3969	5.59259	2.87097	-2.2145
6.93499	2.51243	2.48586	1.6035	-1.27656	0.264528
0.873816	2.71647	0.197419	5.03883	1.21533	1.08043
2.00485	1.97983	1.02823	1.42564	3.87583	1.10005
0.667055	1.7709	1.49365	1.65318	-0.372552	-1.63438
0.0784394	2.65324	-0.222129	3.80549	-1.4514	0.945063
-0.160253	1.1366	1.26854	-1.91688	3.3837	0.0718476
0.258618	1.08841	-0.0994078	4.78445	-1.49763	-0.0969451
1.30939	0.886642	0.344539	3.81758	1.13978	-2.22259
2.64234	0.841649	1.20727	4.28834	-1.70032	1.62621
0.969214	0.846692	0.975049	3.64242	-1.52699	6.78703
3.46997	0.591969	2.62881	1.17713	2.20061	0.0403524
2.49728	0.549747	-1.18685	3.8184	1.90356	-1.59268
-0.922606	3.26981	-0.174602	4.29296	1.11899	2.57019
1.13904	1.98772	-0.019546	1.41611	2.31491	1.35419
1.0011	4.1412	0.0672546	1.28303	2.10236	3.35651
-0.408026	1.86424	-2.05617	1.57367	-1.66423	1.51094
-0.0353601	1.32859	-0.626795	1.69316	3.12516	6.47998
0.0442916	2.16462	0.796442	5.64752	1.38817	6.42955
0.800142	-0.149529	0.38235	2.32967	3.38115	4.57734
0.442955	2.28501	0.449598	1.50229	1.23769	4.77757
0.237752	0.539554	1.54036	1.25817	1.05777	5.89917
1.08995	1.07201	1.9296	5.84923	1.36398	9.30637
0.246283	0.876818	-1.17201	0.343463	-1.11187	7.96715
1.26888	2.50145	1.85563	1.12684	-1.41221	5.65839
1.37008	0.946905	2.86105	4.66836	0.553197	6.91276
0.0963549	0.0544455	0.916645	5.91261	1.06074	6.37173
1.39618	0.186212	1.02657	3.6741	0.718363	4.44551
1.46391	0.570529	0.942327	3.83567	3.87831	4.39991
0.586114	0.936936	1.14092	1.22191	2.87188	4.81941
1.15738	1.71052	1.63526	6.80591	-1.79827	4.29283
0.291026	0.748654	1.37089	6.64638	3.811	4.46492
3.93374	1.02884	1.9652	4.13828	1.37114	4.1746
1.52227	1.88423	0.200269	1.78998	1.19871	4.56894
1.66869	2.38622	-1.34365	1.99921	0.508989	3.34876
1.0263	0.447866	-0.429275	2.5225	1.0277	7.70271
1.97588	1.5883	-0.191458	2.91114	0.457132	2.37401
1.48978	3.7418	0.301448	4.56756	1.68076	1.54923
-0.727818	3.31607	-0.0365597	2.01049	0.479155	7.36734
3.13173	2.94525	0.292135	1.59301	3.28124	5.08157
-0.445062	-0.161512	-0.0314201	-1.69555	0.825724	1.19762
0.000555937	3.52237	0.906133	-0.0933974	2.9508	1.07805
-0.180649	3.6457	-1.49522	1.9398	4.3893	7.23308
0.185669	4.63956	-0.646714	3.77228	4.99671	0.843395
-0.218181	3.04186	-0.268858	-1.88131	2.11063	1.15452
0.836454	2.1428	1.3699	1.68211	0.10218	0.777068
1.30182	5.69121	5.22158	2.14662	0.377992	7.31269
0.609381	3.07544	4.25815	-1.54143	0.72112	1.36776
3.11126	4.94143	4.73279	3.85179	1.60655	1.97386
2.88366	2.62147	2.9474	1.03775	3.3073	0.821432
5.16608	3.63974	0.0881631	1.09069	5.6528	4.37205
7.31676	1.42549	0.64228	1.34259	15.1265	-0.514623
2.80415	3.49478	1.48913	1.14373	9.27198	-0.836731
1.12425	2.77982	2.03813	0.815324	9.08685	6.57627
5.52787	2.33461	0.19144	1.19106	7.17785	4.15883
6.74098	0.627536	0.154161	1.02215	12.6304	-0.234904
4.44344	3.10585	1.23726	3.15122	2.29434	5.8811
6.71443	2.83515	2.06466	-0.0568911	0.987829	-0.818205
4.34467	1.77773	3.12122	0.0196014	1.11832	-0.0237921
1.1976	1.05109	3.03246	0.45435	-0.350793	-1.16662
2.50032	2.37935	4.57724	1.67149	1.16644	0.710509
1.95772	1.59107	2.35249	0.50325	2.67782	-0.762006
3.95203	1.36921	3.11673	0.617671	-0.608308	2.08635
2.79397	1.36297	-0.658894	0.636418	-1.07874	0.893533
3.79889	1.56112	1.23751	1.1058	-0.702405	2.17822
2.75269	1.34202	0.577896	0.870073	5.45981	-0.186652
2.40486	1.51246	0.965094	0.99433	-0.318715	4.49387
3.93126	1.20925	0.421173	1.15341	8.10144	6.60348
1.73672	1.35788	0.271275	2.59167	-0.736253	4.1998
3.34194	0.609748	1.25705	1.61999	5.31074	-0.561898
2.97757	0.92301	1.17957	1.47288	7.80148	3.83134
8.88517	0.685233	-0.254125	3.9916	7.23327	3.05832
8.43908	2.74399	0.84629	2.12245	8.17781	2.42726
6.17405	0.545827	0.150469	2.44853	-1.09126	5.78066
5.44939	0.492235	1.19799	3.58821	4.05246	-1.19675
5.93449	0.267963	1.05835	3.80879	-0.941777	-1.27538
5.43906	2.66993	1.06759	10.0848	-1.13311	-0.0113294
9.07593	1.27449	1.3448	8.15539	7.92576	-0.836059
6.25783	0.37906	2.47548	8.91418	7.00508	0.941575
5.63373	1.69227	0.597026	6.67333	-1.00582	-0.973769
9.28391	1.27332	1.50491	8.36359	-0.909933	-1.54652
8.8679	1.63966	0.188966	7.02892	6.6313	3.99353
4.52964	1.51552	-0.19514	2.57428	-1.17593	0.877121
3.46576	0.0526855	0.711106	8.62932	6.82309	-0.861981
7.2652	-0.0212982	1.98041	6.03874	-0.781063	-0.675601
2.02599	0.327761	1.34637	6.9977	4.26645	-1.30545
5.27978	0.778632	1.66454	3.59979	-1.0984	-0.236335
5.49904	0.879334	-1.12685	2.99936	8.16743	2.26222
2.95695	2.47368	1.66365	2.83011	2.22958	1.33973
3.52019	1.29147	0.55907	2.67875	2.68591	5.29125
2.6907	1.11599	0.0305469	2.45342	2.28628	4.48842
1.72003	0.181728	1.06432	3.74298	4.70351	-1.00744
3.92948	2.15679	3.42218	0.142567	0.183869	-0.989058
3.3641	1.76719	0.778612	1.97561	1.91211	-1.26876
1.65916	-0.0989801	1.1422	0.0436434	3.2309	0.827926
0.660551	-0.705617	2.18968	0.429906	3.83399	6.05251
0.907719	4.06776	1.26901	1.29419	1.74253	4.25169
2.48869	3.03016	0.999057	1.59268	4.45248	0.414385
1.54099	1.25214	2.8535	1.65203	0.980193	2.83134
1.71205	0.517565	3.4908	1.28074	3.43819	1.34659
7.83819	0.719682	3.17886	2.10841	7.15942	1.0621
2.28337	0.135935	4.69276	3.02301	7.64893	5.82215
6.9883	1.09966	0.806132	1.09845	0.0207408	-0.181136
5.96817	1.32979	1.01274	0.794905	0.971079	1.66812
4.10704	2.01085	-0.181587	2.41174	0.42615	0.111274
1.57698	3.11053	0.233529	2.45835	6.69851	5.33956
1.53586	3.91916	0.0725081	5.18573	0.870827	3.71636
3.07696	1.02306	1.62122	1.98965	1.22	6.12198
6.58106	0.268569	2.68832	0.524243	1.4392	6.2261
4.22648	2.74632	0.703826	2.05229	6.90084	7.12416
5.74973	0.212967	1.2529	1.90977	0.725342	8.02395
1.71105	5.35426	1.0978	2.30573	1.54767	8.00832
3.55694	4.21009	-0.0493642	2.03503	1.39496	3.30853
5.80469	4.8232	0.238002	1.59223	1.64838	2.70802
6.95185	4.21208	2.34992	1.43666	3.04209	3.88347
7.79729	2.54698	2.26748	0.699387	3.2803	4.74723
2.68547	2.25487	0.50212	3.44334	3.60212	4.91457
4.20378	4.21539	0.144671	3.81701	9.44448	5.4589
3.05389	0.70127	2.24985	3.81407	7.12721	5.4403
2.34294	2.19136	2.75727	3.43592	12.3614	8.06546
0.978365	2.6516	3.92336	4.03956	5.36881	8.6416
3.03368	2.55791	2.13125	3.08577	10.9142	8.00805
3.97962	3.7484	0.120115	3.23877	13.5611	6.03115
3.00763	1.52545	1.33374	4.26379	9.84873	6.48092
0.237087	0.478306	0.20013	0.510524	11.7543	6.30915
-1.12804	2.03395	-0.285221	4.27064	0.348927	5.53413
1.91992	2.14354	1.30946	4.52008	10.658	6.60318
6.04999	1.40329	0.504102	1.26029	2.66891	6.26641
6.34844	1.44611	1.29427	5.04716	10.855	5.07353
5.2293	3.08052	-0.392535	5.43252	10.2248	3.52519
4.71172	1.20144	-0.389561	5.63106	8.21574	4.89647
6.90318	2.03557	0.186229	4.9971	8.49502	5.25086
3.75344	0.69692	1.19647	-0.890989	-1.36478	3.12785
-0.812687	4.05555	4.11139	5.62792	7.65866	3.53645
0.855413	3.34959	1.04054	6.42158	3.39348	3.28922
0.518267	0.776882	3.16498	0.910824	1.95952	3.43187
0.787578	0.760354	0.259726	2.35842	8.27198	2.94955
2.33195	2.98752	0.875704	5.27265	-1.24166	3.87375
3.23591	2.7813	1.2863	-0.503808	2.16717	5.73139
5.45496	0.268233	-0.233864	-1.4189	-1.38939	5.95776
4.35784	2.4887	0.016076	0.543653	8.14407	5.61197
4.42289	2.01772	0.748312	-1.42932	3.45794	2.56675
4.79364	1.77859	1.6372	0.837141	-1.28741	1.6921
2.4037	0.0442255	-0.0597992	1.05253	7.59689	1.9911
0.744608	0.279912	0.833962	8.14549	5.04448	4.1173
0.951076	2.40747	1.99691	1.29555	4.22661	0.553045
1.85516	3.45758	1.38929	2.23689	3.06848	0.618443
0.340118	2.59913	2.11075	2.68298	7.55231	5.27769
1.07227	1.96901	2.28121	1.8113	3.06236	4.043
1.29622	0.46371	0.518766	2.02522	6.24489	0.480933
0.233582	1.85034	1.04529	4.35857	3.19922	1.35476
0.608016	1.2871	1.48686	3.9159	4.3626	5.99079
1.41042	0.506343	0.915293	1.66187	2.29886	5.14949
0.432178	0.75923	0.0152543	2.24906	2.7187	0.119816
1.12858	1.05655	-0.153654	2.61321	3.7119	-0.125093
0.400515	0.914397	0.54846	3.91217	3.62323	0.264613
0.574524	0.310162	0.169754	4.48666	1.384	0.706135
-1.5475	1.65165	0.547913	5.13024	4.17199	1.09925
-0.796273	1.64597	2.18524	0.329953	4.5418	5.21732
1.02761	-0.141282	1.84295	2.95529	1.34656	-0.780698
-0.568977	4.6425	2.08313	0.1267	1.64385	0.720638
-0.379356	6.76419	1.05517	0.770707	0.790764	6.1371
0.193336	6.14152	1.46907	0.794903	1.27621	-0.757139
0.260834	0.0350788	-0.200755	2.31847	1.26225	-0.64835
0.335461	6.15044	0.824445	2.48535	1.42072	4.41798
3.44876	3.45935	0.662703	0.876842	1.79828	0.376595
4.01721	3.88344	0.556763	1.84896	2.58507	0.0400806
4.60119	1.45546	1.12987	-0.0415504	2.41119	-0.7599
8.5705	1.2902	2.35456	1.43686	2.65058	6.70838
9.05068	0.78229	1.48584	0.342079	2.85643	-1.68866
4.46477	0.763293	1.74409	3.15715	2.9393	0.122529
3.23217	1.64294	1.5745	0.844611	3.84394	-0.397689
1.89596	1.54022	3.17512	0.851973	4.23437	2.98322
6.72643	1.73667	3.01421	0.346683	13.0915	-1.16959
10.2087	-0.137624	4.60418	-0.0929323	11.1815	-0.830477
8.86714	-0.0447415	3.58428	8.80659	10.2574	-0.802171
8.84762	3.42444	2.04008	9.53746	4.17135	5.05032
11.0092	1.31647	4.91351	2.31995	13.0016	3.40693
4.97879	0.693405	3.87937	1.47554	12.0037	1.26827
3.05689	0.424175	3.15266	-0.34568	9.99491	0.363702
2.89798	2.08555	3.53114	0.362924	11.4858	-0.633283
8.35261	3.27302	0.195841	0.903973	5.66805	-0.874968
3.41516	1.32644	3.56333	9.76246	3.29276	-0.235914
2.69628	1.25382	2.45715	0.12703	2.45663	-0.654446
1.12422	1.19303	1.21862	0.567231	2.28188	6.44149
0.782146	1.84166	1.88699	9.17045	9.39694	3.95876
0.691776	3.73671	1.11944	1.95481	10.8006	2.22384
7.63779	2.07309	0.811013	3.8082	3.98872	-0.680707
1.65296	2.18022	0.256388	0.432211	9.43877	5.60358
8.51977	2.0627	1.3897	10.1523	-0.543614	2.60451
6.43551	2.5953	1.06434	0.25018	-0.384198	-0.0653644
1.49168	4.42149	0.32841	2.49704	1.24241	3.55105
4.68214	2.679	1.50912	0.43028	10.7364	1.85924
4.55587	2.48856	1.44919	8.66475	6.62476	5.53013
5.44632	2.12609	1.44376	7.14284	11.5416	-0.85076
11.6932	3.00416	0.215837	8.65267	1.3692	8.38237
11.8359	2.18996	0.567688	7.07726	-1.71938	5.70424
8.07223	3.24415	0.571909	5.64001	1.27142	-1.38736
7.54073	1.40926	1.17006	7.33553	-0.468343	-1.50581
10.6475	0.905558	1.43635	7.53569	-1.13366	-0.475802
9.68271	1.26226	2.89961	4.84653	-0.207188	-0.202945
9.45417	0.494223	-0.792794	-1.30878	10.8255	4.76421
9.38185	0.361166	1.22659	8.24996	3.51571	-1.29135
7.20769	1.775	0.96882	4.22285	10.6888	-0.941568
7.69593	0.400876	0.318926	6.18885	-1.64938	-1.27637
6.90071	5.01936	0.845116	5.71065	6.85249	-1.21348
6.82815	-0.144175	0.27499	8.09615	7.43053	3.20837
3.36492	3.09617	1.57176	2.80087	6.3379	-0.346204
4.00827	6.21538	0.926156	-1.28395	-1.60426	-0.593293
2.02959	1.30074	1.16223	3.74174	-1.30792	4.19399
1.21548	0.4847	0.800984	-0.226585	-1.37699	6.12707
2.19968	4.30611	1.27951	-0.121429	-1.58733	0.375865
3.76237	2.34149	-0.416722	5.13451	-1.80057	-0.882232
3.23485	1.87699	1.34982	2.34172	6.15435	-1.43019
0.13102	4.33155	1.32671	0.0295989	-1.60522	3.33064
5.03402	2.6075	0.539263	4.92983	5.99489	1.10165
2.67333	0.665056	-2.17644	1.92274	1.78242	-1.71942
9.47688	0.228204	0.951327	0.012273	6.60424	-1.33447
6.18634	2.56831	0.816699	0.21092	5.69256	-1.53057
7.97041	0.667168	0.322729	0.639761	2.39496	2.8842
3.22458	0.567297	1.07891	2.62273	3.54651	0.286152
1.57637	3.97007	1.28208	1.57758	2.92895	-1.336
3.58474	1.46885	-0.0625826	1.20472	2.22882	-1.82647
6.34053	1.45557	0.409969	1.27802	1.59572	5.09795
2.88022	2.0123	1.48861	5.43754	3.0882	3.79322
4.27569	1.81429	2.04417	3.59071	5.36849	0.177721
2.85517	0.512033	1.51345	1.24758	4.31804	-1.21578
3.22861	1.61935	1.78096	2.66734	3.60349	-1.42454
2.19417	3.438	0.664198	1.9854	3.19285	3.2783
0.344542	1.45718	1.3114	1.06625	2.79494	1.58795
2.92012	1.99246	2.00261	2.19855	3.48906	-1.20338
0.271607	0.931659	0.153356	0.550234	1.78045	-1.41513
8.37279	2.28191	0.0447856	5.20673	1.56705	-1.30731
6.0042	1.35567	0.460304	2.70108	1.25563	3.17854
7.47149	2.09484	0.998657	0.455068	-0.131616	5.54648
2.07135	1.75253	1.14745	1.47555	0.386815	2.26132
4.56506	2.68237	1.55825	2.9194	0.792045	4.20881
5.3403	2.29539	1.49669	2.87837	1.17494	3.46212
3.12226	1.96946	1.10836	2.45373	0.795728	0.440358
1.52793	1.54996	1.30867	1.40509	1.0064	0.320943
3.79408	1.60779	2.16043	2.64225	2.58891	4.66063
1.73906	1.43671	0.502886	2.33046	11.2629	-1.00272
3.19067	1.41066	1.74274	2.8596	9.19298	-0.417678
4.08438	0.849549	0.799892	2.97564	8.4472	-0.115403
7.20011	0.62511	0.681285	3.09601	9.38049	-0.803067
6.44682	0.512362	1.86737	3.52958	2.40935	2.28153
6.15199	0.241904	0.144355	2.79448	10.3372	-0.546477
7.62376	-0.0254817	0.0434322	2.6129	9.23978	0.116821
6.72104	0.0872907	-0.453633	1.46584	9.64798	5.46209
10.8468	0.152007	0.292869	-0.308821	10.8197	3.69104
10.2749	-0.192835	1.07247	1.62144	10.2898	0.858401
10.0399	-0.0909048	0.634834	0.67019	10.4553	6.08383
8.93592	0.121635	0.718366	4.94383	9.29532	0.345688
8.80681	1.35879	1.16116	0.384078	8.4189	2.45289
8.76296	-0.589062	2.09319	-0.00381134	9.94144	0.632352
7.48472	-0.36216	0.24716	-1.74843	11.69	3.11001
8.97063	4.89229	1.28668	3.86774	1.04637	6.0656
7.75747	5.39139	-0.491378	0.916982	0.389263	5.75944
7.84853	6.72811	0.852032	2.00233	9.59228	7.55211
7.86636	0.737983	1.54988	-0.780311	0.597289	8.52191
7.35353	6.58582	4.55169	3.95305	0.383856	7.74849
6.67846	-0.174845	4.22274	4.36793	4.04915	7.70467
4.90929	5.97628	1.49131	5.46716	4.88022	5.92353
9.19038	0.130906	2.66942	2.18404	-0.879358	7.90996
6.55804	-0.0677161	2.23619	1.36727	8.02203	6.63254
5.17215	1.45625	1.79826	2.46302	6.80986	7.62812
7.50709	0.721669	0.679864	3.77387	6.2053	3.50953
5.32216	0.225776	-0.178269	2.65847	8.59054	3.99233
8.93742	1.27667	1.6604	4.63121	2.19458	4.87639
5.52806	1.90191	1.4922	0.946457	8.57577	5.17105
4.50623	5.01486	0.905157	1.44681	5.05527	7.88884
5.03674	3.35644	0.785475	2.40575	5.78533	7.49122
4.16841	4.08169	1.02527	1.49957	2.02345	7.54863
4.33149	1.36924	0.440455	1.84532	6.43439	5.85619
3.71626	1.37512	0.629003	0.655195	5.79654	6.66114
8.25874	4.8368	0.270312	-1.62918	5.69757	6.21243
7.66323	1.94866	0.00348115	-1.51679	-1.83597	5.20311
7.38079	4.72041	0.0509747	0.629765	-1.8509	6.11729
4.76502	1.56424	-1.96368	1.01132	5.77843	6.40474
3.73154	1.47356	1.08626	3.179	-1.77308	5.82057
5.53681	1.89132	-1.21714	0.518998	5.24112	5.08408
2.54854	0.619312	6.17525	1.17968	8.24207	4.6067
6.82937	1.75054	2.69112	0.948312	2.18194	5.40516
3.90051	2.87155	2.15663	1.77432	-1.89018	4.32705
9.53983	3.78232	1.47294	3.14705	2.36454	4.71453
1.80545	2.5506	2.39349	0.113628	-1.17827	3.57685
9.92421	1.6222	1.33361	4.19659	4.39289	4.05444
2.92353	0.575981	-0.145133	3.62538	-1.16273	5.41283
1.27361	1.04356	0.475246	4.57454	2.92219	3.71217
5.28497	3.18244	4.77127	4.13201	2.3986	6.13104
4.62788	1.1365	1.12919	1.64505	1.92188	6.07003
4.00589	1.63713	0.976139	3.14778	3.37692	4.25417
3.10699	1.29944	0.502563	3.00794	2.58402	2.39633
0.385517	4.11759	-0.201264	5.56305	2.25831	3.20471
8.14316	1.69596	1.28132	0.999988	2.2439	4.09098
2.7338	2.68345	0.82279	2.66071	1.58184	1.90659
8.99392	2.56699	1.18784	3.00791	1.06388	5.99704
2.78875	2.60286	0.906559	1.07338	3.26169	6.18435
2.07956	2.67519	0.911602	1.36079	1.65897	1.35492
1.90622	1.84787	1.81605	1.57914	2.95286	0.599961
6.01692	1.83551	5.24475	3.34986	5.69329	6.05953
4.68268	1.55079	0.510099	0.64991	3.30069	5.79746
2.12583	1.99859	-0.14403	4.04995	3.03876	0.921715
8.24795	0.709625	2.69686	1.77025	7.92558	0.546243
1.129	2.07275	3.16557	1.97471	6.10121	0.331973
3.1319	0.300334	2.15047	5.25188	10.0849	0.0626208
1.1435	0.737711	1.38852	0.0222321	9.51252	1.31619
2.41239	0.19594	0.825	2.13954	9.77486	-0.262615
0.857289	0.0837387	1.20246	0.279553	5.82941	0.458342
5.42061	-0.0124997	0.903169	5.19636	7.66429	-0.72133
2.83207	-0.0693442	1.39072	1.34433	11.0811	5.74321
1.23764	0.0975328	0.0928437	6.16922	7.91584	-0.589054
0.258417	-0.229626	0.57398	1.38231	9.20999	0.507892
0.285862	-0.113979	0.179334	1.47282	4.30257	0.516995
2.87453	-0.0398951	1.13995	0.00418596	7.50526	5.07777
2.73585	0.427103	1.48726	2.57508	8.04887	3.85598
2.43559	-0.410354	2.25477	1.07597	5.63184	-0.870555
3.20768	-0.266541	0.0982723	8.75414	7.34806	0.0261067
0.9289	0.802848	0.661297	3.23223	5.44782	-0.698991
2.24663	-0.624268	0.23386	0.587291	5.52199	5.65112
2.53567	-0.703499	-0.219184	8.281	9.3707	4.35304
1.43435	-0.0218415	1.14756	0.539813	5.09142	0.671099
2.05807	1.60402	1.45664	6.0949	5.19176	4.19154
0.225488	3.05771	-0.166684	0.723471	6.37296	6.20856
0.974219	0.637097	1.17502	8.04801	7.07702	1.68967
2.37459	0.768571	0.180912	9.13441	10.2046	0.0384461
1.57792	5.36897	0.623578	9.25129	7.70177	-1.29587
3.12094	2.93125	1.12953	8.73853	5.86257	4.65825
1.6219	3.40844	-0.187566	0.246667	5.49614	-1.10894
1.61318	1.76057	0.678433	11.0509	4.95359	-2.06934
1.43396	4.34575	1.88757	1.70157	2.93204	0.127142
3.92925	1.35176	1.89221	0.347386	3.91164	4.44616
1.48986	1.69014	1.96933	10.3406	3.09331	-1.40705
2.93421	5.13974	2.05119	2.48354	5.31958	-0.324349
7.0861	1.81198	0.976073	-0.135172	4.84583	5.76939
3.44267	0.631112	1.13273	9.55489	4.07564	1.86113
0.939106	0.928856	0.543589	9.74357	6.65782	0.219681
2.90602	0.688358	0.844878	10.2637	4.73464	0.0777249
-0.349921	2.87902	2.15554	7.4127	4.73209	-0.905676
1.17083	1.21168	1.66836	0.484316	5.0501	-1.76466
0.0827233	0.56434	0.90666	1.42795	4.41852	6.36238
1.59366	1.42766	1.48249	-2.18762	6.97243	1.32025
5.19604	4.41203	1.50765	8.63147	6.03367	2.05242
0.140574	2.01737	1.34357	9.18306	9.392	-0.544164
0.485649	4.27337	0.544021	7.81768	3.5773	-2.10697
0.615715	2.42055	-0.147715	6.75307	4.98916	4.46363
1.60961	4.72565	3.04338	8.53323	4.49326	3.63211
0.604968	3.63626	-0.214843	6.25867	5.21402	1.98655
1.70961	1.45998	0.0543744	6.11457	4.16525	-1.79129
3.53185	4.33975	-0.541475	-2.25959	7.40963	-1.89362
4.19978	2.09475	0.833787	8.29845	6.7828	-0.345214
4.59168	2.03963	1.59865	7.91985	6.88024	6.15411
3.7792	3.07087	1.89898	7.14157	8.37889	2.15609
4.13972	3.00778	2.8406	6.54582	7.44612	1.52172
2.25757	3.31613	2.42978	6.14723	3.70722	4.11496
0.605095	2.31878	3.50364	7.82498	7.54907	3.00708
5.05567	2.03645	3.32287	5.04082	5.02086	6.14477
3.23918	1.75314	1.4341	6.99151	9.43495	1.97425
2.57822	2.2174	0.992673	7.83659	9.62028	5.54779
3.24186	2.4973	2.80113	6.87433	9.93235	5.47357
2.00525	1.36712	0.0549186	0.273366	8.54561	2.69976
1.23808	1.12728	0.61771	-0.564156	10.8116	1.61533
1.32493	2.10862	0.812817	6.80772	7.73947	6.84215
1.62998	0.666109	0.93963	-0.440737	7.63742	0.418921
1.32892	0.707006	0.97811	2.95228	6.97331	5.0069
1.36237	0.281	1.2616	2.179	6.37654	4.65237
1.01319	0.692237	1.08925	0.430083	6.4741	1.51779
3.99504	0.0849896	1.5523	0.313395	3.7847	0.899382
2.86999	0.143405	-0.377942	4.24223	6.42415	0.268307
0.823347	-0.132584	1.47137	1.7137	2.66897	-0.192043
0.586507	0.367983	-0.0170269	1.47656	1.45848	-0.309952
1.95401	1.05954	0.872627	1.38033	1.03017	3.14754
1.1137	-0.272597	-0.00208666	1.41207	4.12213	-0.0912585
3.78538	-0.448201	1.42371	0.223218	-0.130719	4.50875
-0.333036	-0.633606	2.28031	1.31716	-0.250936	0.489932
4.2986	-0.25134	1.13356	3.491	-0.852968	0.154769
3.19764	-0.0614256	1.38852	1.57951	-1.11587	0.30017
3.15078	-0.0269384	0.930103	5.49994	-0.0542175	6.56889
4.74984	-1.42516	-0.208201	5.85011	0.216445	3.62678
-0.246645	4.92362	0.984077	2.33038	0.770891	6.56262
3.35963	4.39826	4.14742	3.19499	9.45005	4.89782
1.84811	1.99247	3.16894	1.78404	4.20721	6.56151
3.21025	1.1299	2.45271	1.95057	5.05283	5.60823
1.89591	0.180017	2.29049	0.788868	5.33029	5.8738
1.79714	0.664554	1.47045	0.838351	3.03709	4.92712
-0.14068	6.77084	1.91658	0.312699	4.38084	5.30207
1.58775	6.75666	2.87882	2.84955	7.27547	6.45277
7.50765	8.06379	2.13815	1.45239	3.73835	6.89968
0.657873	5.91224	1.928	0.422129	2.51313	8.76731
1.86378	-0.291563	-0.711446	2.45511	3.82326	6.35318
0.481773	8.23574	0.39803	1.93385	4.32806	8.67871
0.0150399	-0.258299	0.697137	1.79572	5.46359	6.20335
1.93555	0.941974	3.44198	2.21845	9.46882	3.9477
0.151013	0.0464487	1.77109	1.5385	4.6436	5.92629
0.0615121	5.06088	0.290501	2.50783	6.98071	5.44713
1.13321	7.04533	0.630589	2.65056	7.91394	5.96189
0.57109	0.750896	0.531672	5.43999	5.55611	6.16967
0.96515	2.60053	1.13987	2.14619	6.83064	6.42977
1.08851	3.65443	0.395093	2.76533	7.35217	6.13748
0.961872	3.11241	-1.06254	2.93376	8.33565	5.98919
1.65076	5.35223	0.819807	2.9087	8.4989	9.00887
3.76796	6.82725	0.296447	1.74576	7.97458	5.41032
0.879453	4.04342	0.999302	0.711373	7.45066	5.39251
2.33553	3.99098	1.24775	2.89573	15.4835	5.48631
1.31899	3.49521	0.229078	3.13075	8.57717	5.74477
2.2648	7.13105	0.531586	1.19138	7.64472	5.64763
2.07536	2.62326	1.29819	0.817274	2.80518	5.34262
1.33623	6.06067	1.05469	0.843519	2.45558	5.27085
2.17765	7.14082	0.594178	3.24153	2.01897	4.4783
6.03847	6.90677	-0.883194	3.26852	2.40324	3.69875
6.81413	2.59063	0.195132	0.803657	1.5573	4.09079
2.58955	4.01438	-0.582026	0.262987	19.2756	4.03965
5.69343	2.50841	-0.884806	3.22615	1.14796	3.35724
2.76853	3.94108	0.0203848	0.925406	2.79002	3.25597
1.66997	5.77454	-0.395886	4.31232	3.13954	3.05626
4.26677	6.66609	-0.0479579	2.71255	3.52827	3.55732
1.03303	4.83938	0.0720829	3.71025	4.75737	4.33514
3.18916	2.4048	0.0260477	1.28903	-0.343758	5.49223
0.92528	0.754544	-0.406366	4.21972	-1.26845	1.25304
3.80105	0.300696	-1.18489	5.02935	-1.07639	1.00063
2.72843	4.58456	-0.595596	3.09615	11.2516	3.68867
2.18576	5.86663	0.761591	5.22764	-1.56844	0.961524
0.640688	2.18057	-0.786879	4.32194	3.20905	-0.00916724
0.629728	0.656835	0.330052	4.57408	-1.45482	5.19578
1.42177	1.92453	0.420863	2.79938	-1.30385	3.32207
1.75003	0.721281	-0.84427	3.20147	-1.37382	-0.189024
1.79243	4.30891	1.78609	4.74887	2.59611	-0.445806
1.3175	0.586417	-0.738159	5.2311	4.61651	0.729029
3.16747	5.61368	0.494168	2.85479	9.82006	-0.597002
1.62937	5.9694	0.34122	1.76745	-0.0839117	0.495193
1.43738	-1.204	1.49815	2.89018	0.058148	-0.798881
1.71318	7.01627	-0.609037	4.81684	0.0773512	-0.838352
0.733695	2.28828	-0.313597	-0.441271	0.0529502	0.587172
0.49102	4.18789	-0.411393	6.48003	0.749542	4.35111
3.35524	7.60454	0.102714	0.757695	0.274323	-0.529166
2.333	2.04831	-0.588236	0.450282	0.469108	-0.567856
1.80872	5.52225	0.118019	2.75951	0.956025	-1.71216
0.0935099	4.10621	0.339715	2.50858	0.546109	-1.9858
2.44328	7.74678	0.0264565	0.584024	3.90872	1.49903
3.78703	6.31374	-0.120292	-1.75376	1.63548	-0.605281
2.44232	0.175103	-0.530579	0.0469102	3.54356	3.04573
3.89293	8.79489	-0.418543	0.296382	2.66992	0.81779
2.58794	8.15414	0.134142	-1.20737	2.51789	-2.13687
2.70343	8.07894	0.118755	-0.117796	9.10153	1.04913
0.970077	8.28969	0.136343	1.43515	2.8032	-0.803049
3.42804	3.42501	-0.531626	0.31985	5.49638	0.499634
-0.375118	5.21618	-0.490414	-1.16424	3.60421	1.85182
1.02227	1.25122	0.189427	-1.95606	3.70338	-2.4703
3.82702	2.91145	-0.490824	-1.63777	5.53635	-2.348
0.439515	1.4353	-0.307582	0.0640853	10.7998	-0.86011
1.44422	1.83906	0.30184	0.238577	6.67633	5.12064
1.27895	5.44436	-0.367642	0.392164	7.9515	-0.468246
2.52845	5.11487	-0.416818	0.528009	7.30453	4.76432
2.3132	3.79959	0.73462	3.09066	7.65904	-0.852032
1.08201	4.77266	-0.179574	4.02812	8.13488	-1.735
2.23339	3.79495	-0.116659	1.99264	8.13679	5.16732
-0.200412	2.9672	-0.172028	2.95443	9.3581	-0.417732
-0.0933982	3.14731	0.467076	1.69502	17.3933	4.7702
2.66577	7.2264	0.131107	4.17394	16.5679	3.41801
1.09575	7.62265	0.202488	5.96886	8.20124	3.98276
0.333921	8.50049	1.07308	1.7081	4.62333	-1.9403
0.326918	4.08127	-0.175112	3.92805	4.12708	0.237361
0.571726	8.64293	-0.0931293	6.29054	2.54378	-0.716863
0.526579	5.54621	0.43441	6.48851	6.60651	2.35468
1.74697	2.96747	-0.145571	3.90871	1.50258	0.767722
3.95066	6.64139	-0.101761	0.811437	0.770733	6.30574
1.29115	0.469513	-0.152081	2.06035	1.28412	-2.32096
0.543692	7.22403	3.06866	5.66562	0.746526	-2.08873
5.94131	2.37354	1.50888	2.91247	4.42815	1.64357
0.91856	4.00212	0.713224	1.31481	2.03145	-2.4392
1.5344	4.3679	0.56321	4.36291	2.20367	-1.89873
1.59316	5.29807	0.281105	6.7777	1.90941	-1.29462
0.787933	1.63679	0.0497969	4.65204	-0.817415	-1.89512
1.56127	0.475621	-0.431488	0.862885	12.8628	-1.70192
-0.683257	7.37864	4.03825	0.536718	-0.618348	3.35749
0.985237	5.22728	0.786308	0.952573	0.884195	6.47249
0.57464	5.38593	1.78755	1.35846	10.6637	-1.77463
3.05566	2.70296	0.411939	1.8483	-0.23248	2.98964
3.23652	5.81709	0.634422	1.96757	-1.40187	0.987766
4.62043	7.38908	0.29562	6.38642	0.481894	-1.60837
1.84763	5.56051	0.0385664	-0.633622	0.564104	-0.818104
2.02368	3.39676	-0.489081	6.93423	-1.4857	4.13452
2.15038	2.44391	0.300353	0.418929	-1.40262	-0.419046
1.14424	6.05449	1.01413	-0.025047	0.342261	-1.08873
0.163127	2.84246	1.13496	1.16905	-1.62944	-0.999954
1.61245	2.48025	1.2014	0.160502	-1.56458	6.43881
1.21633	2.61947	1.03373	1.68807	-1.69591	-0.315429
1.06205	6.65289	-0.230117	0.985067	-1.67487	0.724436
1.37594	6.44944	0.459917	1.17364	-1.55284	1.46632
0.673012	3.902	0.0708988	0.358429	-1.73144	4.91336
0.654321	2.79791	0.140318	7.50211	-1.27659	0.879851
0.896247	3.18366	0.15659	0.140728	0.0846374	0.709064
0.646897	7.27276	0.0528148	0.401852	0.412915	-0.0747497
1.36553	8.04792	-0.304358	-0.180678	0.127719	0.271537
1.60706	6.79444	-0.134259	1.16513	0.95229	0.217489
1.63349	6.88451	2.06588	9.5144	2.94893	1.05453
1.28765	4.90675	1.11244	10.2922	2.34991	0.356713
4.36388	4.42767	1.67031	1.6178	5.98668	2.99376
0.811261	7.5255	1.58641	8.0338	3.64652	2.7209
0.506977	0.347776	1.25415	10.7424	4.5207	0.325895
1.76072	5.31985	-0.143789	0.164629	3.67999	5.50079
0.461427	8.32067	0.842705	9.88121	3.17305	4.09294
4.27526	7.59105	0.863354	0.294574	14.4293	7.77
4.17941	1.71703	7.214e-05	0.31055	0.989644	8.18339
4.45806	0.95203	0.57441	2.15357	3.49176	8.44249
1.24202	6.75535	0.370668	9.06011	3.78081	7.95915
4.06159	4.95162	-0.088294	11.6378	0.509739	6.75621
-0.207977	8.63559	-0.174642	9.16271	3.42765	-0.261443
2.90881	2.64393	-0.224015	-1.02822	0.738006	1.57828
3.26113	6.15515	-0.131563	8.68809	1.68884	1.65061
0.826411	4.85622	-0.206345	8.39972	3.53989	2.1071
2.85316	8.58853	-0.164282	5.60274	1.57056	3.7099
2.71877	5.50225	-0.192357	6.13295	1.799	5.19096
2.35835	2.59423	-0.210739	5.46181	-0.302666	2.15746
1.57753	1.16116	2.23829	5.68161	-1.32036	8.21385
2.23221	8.14993	1.16775	5.15072	1.09255	2.13189
1.82538	2.70458	0.869273	7.50417	1.89198	5.2144
2.25719	2.59075	0.864901	-0.867582	-1.34745	5.60475
-0.152854	5.94663	-0.925907	5.41988	1.16876	2.8652
2.51756	5.51282	-0.822957	5.08949	-1.18139	3.54952
3.21739	3.5564	-0.533114	-0.454217	-1.39746	5.94939
1.40602	8.67808	-0.148888	4.31366	-1.68037	0.899202
1.19773	2.99208	1.05519	4.01366	1.167	2.52762
0.657294	2.59734	0.24447	6.78541	-1.49345	2.68951
-0.221449	2.84271	0.340112	-0.468927	-1.26646	3.80913
1.02063	2.19508	0.207711	3.55445	6.77196	1.13678
1.10415	7.13828	0.338695	1.31184	7.03251	4.62543
0.582447	4.12535	2.32232	-0.0903474	5.39885	1.76735
1.29592	5.95444	0.401302	0.42981	5.77152	2.15894
0.840521	3.63406	1.45569	6.95907	4.81981	1.09451
0.405565	8.20587	-0.0302675	4.9505	4.37212	1.42993
2.35441	3.68331	0.0258485	3.97554	6.13265	5.97308
0.725429	4.36773	0.146412	2.47208	4.29604	4.98404
0.928458	3.95682	0.661586	0.624592	2.72182	4.53762
2.28327	4.24305	1.89375	0.295724	2.20299	6.45889
2.22091	8.95884	0.24414	0.785755	4.05793	1.39272
0.980062	2.85394	0.182243	0.841867	3.99964	2.11238
4.30072	5.02128	0.466487	0.0834776	4.57596	-0.438154
3.68064	4.9873	0.268153	0.837599	6.74289	11.8907
0.774387	6.40518	1.01563	3.80043	3.15195	11.2501
1.09773	5.20223	0.770762	4.5513	7.09593	5.33719
2.42483	2.63164	0.72237	1.14996	1.16646	-0.71572
4.50664	4.84473	0.514458	1.7653	6.50999	10.1568
3.09103	2.69688	2.39632	0.708397	1.20819	2.53062
1.9737	7.9005	-0.0456557	4.7815	5.92093	0.136639
2.41682	7.76593	-0.108746	1.96482	0.109214	0.243936
2.22532	5.20776	0.807266	0.915827	5.80311	0.52713
2.26955	5.01685	0.486993	0.984654	5.17438	0.855866
1.2777	3.89121	-0.119578	3.84992	0.853066	1.77312
2.61706	5.19569	0.564715	1.33792	3.48015	0.830705
2.22403	4.77265	0.442233	3.51412	1.38045	9.06431
0.821009	7.42014	0.894201	5.3989	5.069	2.55046
3.04727	5.63104	0.514127	2.13141	5.41629	2.01683
1.37977	6.13033	-0.162094	1.46387	4.6037	2.46943
2.37723	5.34868	0.545553	5.21927	-1.21484	12.1762
5.71368	5.04821	0.542249	2.74149	4.24208	11.7949
1.73917	4.14855	1.84199	1.86619	-0.542586	12.7251
4.57726	3.23177	0.140826	2.16269	-1.17842	5.4791
2.28526	5.9416	0.618153	1.79197	1.62113	13.1941
6.66467	4.81322	0.0442307	4.18524	0.391729	10.2126
0.976127	4.13028	-0.684751	2.49038	-1.39756	11.4771
7.5038	6.17961	0.291833	3.25592	1.00793	3.00141
0.618966	6.66957	1.55623	2.63304	2.59038	5.68068
3.58259	2.87145	1.93427	3.17025	0.404221	14.2284
5.79245	4.2366	1.14414	0.732059	-1.29138	6.00899
1.66317	0.220841	0.955502	2.73456	0.610907	6.38703
0.89731	1.45267	0.0406872	3.78912	-1.25939	16.2058
6.55948	4.9804	0.343673	3.59299	0.123617	15.6514
0.617648	4.83084	0.0602812	4.03882	0.732126	6.30135
2.20313	7.00513	0.23078	2.52853	3.64745	4.35888
1.27684	6.08298	0.365422	0.623155	4.58812	7.20708
0.184733	1.61394	0.120659	0.149371	2.86868	3.7685
0.688362	0.524567	0.0219964	3.60871	3.59179	3.74102
1.18714	3.45311	-0.00701089	3.16757	5.39846	6.14356
3.23315	3.04848	0.857649	-1.82101	5.87081	3.26936
3.0263	0.140972	0.702733	2.26644	4.98721	2.91738
1.02224	2.52065	1.54865	0.0133554	5.73442	5.88472
4.12127	4.59487	1.66147	5.24554	8.16291	1.80478
5.96972	5.95834	-0.838188	2.62144	0.153757	1.99295
1.09031	5.79489	1.27792	1.52327	10.8707	2.09323
3.872	2.33742	1.63986	1.15311	8.9732	3.29245
5.57963	4.32309	2.30217	2.03083	7.77346	0.671377
0.127328	7.20618	2.54574	0.641066	2.8467	-0.102532
0.763543	1.33384	0.361081	0.988367	3.3116	0.667697
2.57453	7.67255	2.66675	5.8491	1.6257	0.424192
2.64004	-0.443494	2.99104	1.0704	4.67147	4.07304
4.90401	7.99186	-0.305673	-0.728392	5.49744	1.76832
3.3091	5.99792	0.0988195	6.39742	4.0768	-0.261433
1.03792	8.0503	0.725047	2.39258	2.58586	0.283416
3.68173	1.64847	0.0151507	-1.27731	3.93754	3.70759
2.34874	1.99096	-0.390203	2.04145	2.59709	6.47341
0.323267	5.47941	0.894562	0.948341	3.17153	3.0467
1.24431	2.31222	-0.0750843	-1.65945	3.15704	4.64985
1.48047	0.987671	0.795474	0.0840668	1.86243	1.74028
3.24715	1.11441	1.47574	0.538852	1.33686	0.0804193
3.57252	2.87151	-0.104627	-1.59947	2.41424	2.36341
0.666923	6.62516	1.36311	2.24883	1.64409	2.44213
2.02595	7.30579	1.4362	0.841499	2.24273	0.829231
0.836468	2.09336	1.31383	-0.415163	1.9141	1.31789
0.683289	1.83787	0.8528	0.344775	5.36072	1.53448
0.22063	1.77656	0.469925	2.7954	5.2909	1.04634
4.60821	6.77165	-0.179373	0.715706	-0.782134	2.46463
0.228015	3.54878	-0.563863	2.48563	-0.810681	2.28844
1.14518	5.22584	0.686969	3.31452	4.1568	1.66522
0.719048	3.77119	-0.0697739	5.27467	-1.31544	0.332067
2.63422	7.55526	0.215052	2.71304	-1.15114	9.62866
0.978114	5.18759	0.312539	1.26395	0.111307	2.54376
0.749074	6.22682	1.93188	4.1234	4.08116	3.11099
4.27885	6.28683	-0.157055	0.587217	0.0775174	4.65125
1.11465	8.87502	1.88045	2.08957	-1.44314	4.52509
2.2527	3.70673	2.15495	4.94911	-1.58746	1.71373
3.25696	6.92496	0.812823	3.79387	0.508156	1.54254
4.943	4.19586	0.394578	2.38286	-1.24106	2.76643
2.98755	6.65426	0.220012	4.97867	-1.24337	-0.738643
3.81409	7.28392	-0.271274	5.35554	2.11681	2.31355
0.694861	4.90016	1.16857	1.89229	-1.0726	2.29987
1.06054	3.66614	-0.249493	3.81758	1.17613	1.39601
1.63222	4.46327	0.842129	2.93713	3.04367	1.74237
1.09662	4.80738	0.204097	4.10348	1.62458	2.7904
0.137981	4.18143	0.813832	2.84229	1.75684	5.16849
1.77592	4.49743	-0.448736	2.32408	2.30903	8.14157
1.27545	4.01442	-0.274254	-0.0551745	2.0903	3.90762
2.75116	5.28792	0.311414	2.3686	2.21077	3.43624
1.88671	3.82294	0.190314	0.361548	5.77524	2.85897
3.567	2.94889	0.619777	7.86162	8.64364	1.76956
5.07752	4.72031	0.924276	0.921324	3.61682	2.22318
3.29021	9.12968	0.645254	7.82525	4.04281	1.26958
1.45503	5.29757	0.981968	8.87832	-1.19624	2.02005
2.69688	5.56385	1.76189	1.40507	6.3126	1.29775
-0.00138798	1.74132	1.59002	2.08859	10.1416	5.69015
2.27899	0.387172	1.23435	0.505299	9.23984	2.04707
3.03291	3.10109	1.8092	7.09741	4.08693	3.19773
0.598437	5.89678	2.28663	1.50497	3.20497	3.40053
1.10869	3.17595	1.01356	0.229908	3.2975	4.13261
4.52606	6.20753	2.03023	9.10655	2.7517	4.46888
0.412952	7.57376	-0.255769	7.34103	2.76136	5.74157
0.614644	0.352283	0.44979	1.63751	1.31358	2.56841
2.79803	0.88916	-0.00372121	0.274083	-0.347943	2.05915
-0.129472	7.05961	0.330476	1.13167	-0.87579	4.31927
3.41376	1.72414	0.541693	8.78551	2.34526	3.03106
0.947321	5.7346	0.670228	0.386508	0.799594	1.92398
-0.146878	6.87976	0.848708	0.305984	0.00676856	-1.23875
4.87431	6.23282	0.832552	9.4966	-0.0849385	5.07967
3.65363	5.33565	0.894692	2.18063	0.613381	1.45441
2.08727	5.05328	0.904789	0.403471	-1.25339	0.516043
2.06287	6.97684	0.0148213	-0.195362	-1.57394	-0.429732
-0.0480912	7.32839	-0.564889	11.1419	2.38259	2.65177
3.79662	5.55533	0.274162	0.722599	-1.51735	2.15738
0.31936	5.7877	1.97332	0.606261	-1.32343	2.14209
0.181059	3.66712	-0.410659	-1.74448	3.54755	3.01568
0.095024	4.49156	0.711685	0.765258	1.0057	3.86935
5.95447	2.69827	1.13164	0.368951	-1.62184	4.50303
1.64043	1.52779	-0.154544	1.10504	3.36069	8.31883
2.18431	1.12156	-0.243505	0.907828	-1.73934	5.19925
0.582974	6.83266	1.4406	0.828369	-1.76638	7.80575
5.81194	4.7806	0.380115	-0.457436	-1.69794	4.7038
5.05359	-2.24741	-0.450769	0.52117	1.30064	3.94618
0.663622	5.55478	-0.158547	0.495159	-1.39855	4.77802
3.01711	6.03074	0.665901	2.29516	0.463403	4.01862
0.554875	5.75102	0.277466	0.336192	0.000283622	2.54213
6.21245	1.7156	0.281875	0.335283	-0.318466	7.0086
0.598864	1.41273	1.64372	0.864455	-0.3082	6.08295
1.42881	2.32154	2.04237	0.479393	2.82016	3.58921
2.41106	1.9498	0.778588	2.30342	3.38077	1.50037
0.266933	-0.446334	0.247879	0.620704	-1.31448	3.03838
5.1333	-0.589222	0.291041	1.10426	-1.33572	4.84472
2.1154	1.06257	1.09249	2.42361	8.45539	4.4076
3.04676	1.98011	1.71134	-0.228104	1.79534	0.787486
2.12914	4.61313	-0.178869	0.422902	1.60849	-0.684194
-0.490023	7.7006	-0.181223	0.676329	0.802748	-0.241406
2.25375	8.29955	-0.164904	1.37742	0.90678	-0.687115
0.886774	2.38666	2.06146	1.55131	0.362021	1.22888
3.92568	2.02042	0.396591	1.11267	-1.22022	1.64037
0.79693	1.3742	-0.22273	2.82351	-1.15646	2.35127
0.916586	1.30415	0.159301	2.59766	-0.0276381	-0.758527
1.72128	1.28891	0.61262	2.55919	-1.22804	0.836691
1.45783	0.0862911	-0.0340678	3.25039	0.271482	7.13796
1.27965	9.21934	0.407139	5.05107	-1.55584	4.1981
2.42972	6.24513	-0.0457378	6.93264	-1.2685	3.68893
1.54147	0.598919	0.635806	7.08265	-1.61267	1.48492
0.430862	2.63583	1.07692	1.9788	-1.66379	1.49721
0.65038	2.70008	0.373093	0.715833	2.6952	2.64287
0.424525	3.64035	0.972335	1.02546	-0.778344	1.55994
1.36161	0.790863	1.3137	-2.07009	1.35607	0.183121
1.1504	-0.79867	0.701744	1.39374	0.898608	3.95122
0.793473	-0.6349	1.21869	0.346423	-1.83744	2.63193
0.554287	3.43242	0.604682	-2.25884	-0.578194	4.79602
4.01839	3.83464	1.28171	0.401719	-1.21106	4.26766
0.632811	7.95949	1.5906	0.864474	0.506245	3.00002
-0.19544	4.45671	2.11628	5.48268	2.18703	3.15569
2.74642	3.81356	2.20479	-2.40525	1.14616	2.66743
1.6097	2.88362	2.82802	4.94563	8.69889	4.92418
5.20317	3.21993	0.0132416	-1.14289	9.17005	3.34378
1.68794	1.22645	0.309466	7.81709	6.52618	3.71871
0.655349	0.974649	0.734086	7.63942	4.0919	5.53006
5.511	0.908623	0.614348	5.74651	3.07706	4.34084
2.25889	1.99504	1.02092	0.459475	6.89803	4.22129
1.06538	5.90075	0.275321	7.74184	4.35529	4.33515
0.144909	0.973891	1.04674	-1.68859	5.11682	3.89042
1.79483	3.72186	0.596667	-2.05482	4.05628	5.2376
1.31496	6.32201	1.65831	0.0266623	9.57452	1.80834
3.71521	3.12936	2.20448	4.50854	0.501221	2.68754
4.87003	5.36469	1.82161	5.32443	-0.350386	3.60528
5.7076	6.08471	2.61677	6.01258	1.69764	0.497945
2.16412	1.93852	1.95113	2.37196	4.50995	4.169
5.3269	4.93527	0.246365	-2.25348	4.94703	3.49826
2.66261	6.07748	0.33545	3.87398	5.79032	1.34169
1.80792	6.5818	0.86652	5.25957	2.7936	0.68011
0.975541	5.55125	-0.0230852	1.42155	-1.30972	6.08347
3.41928	1.03805	0.955851	4.94618	-0.889625	2.31114
2.38765	2.99128	1.06332	2.6953	-0.855116	4.84009
2.04202	2.85861	-0.762879	2.34793	2.47694	2.78063
0.261295	3.29049	-0.0425754	-2.05319	-1.23865	-0.968154
3.61102	3.99191	-0.203789	3.07467	-0.617053	1.58865
4.1333	3.69287	1.768	2.02679	3.5405	4.62733
6.32413	1.04276	-0.606552	1.11108	4.45521	0.862765
5.24542	0.360802	0.213354	0.171549	-1.26543	8.4389
1.39736	1.53835	0.27294	1.30424	-0.84207	0.586954
4.79414	1.02143	-0.192707	4.02615	-1.23738	2.78374
4.93294	1.24394	-0.166662	-0.0855406	7.25444	5.37144
5.86427	1.18937	-0.0839495	0.801129	-1.26467	3.14482
1.4727	-0.582204	-0.086053	3.08164	6.33693	8.39372
4.32273	-0.706778	-0.0283851	2.54011	6.64235	8.21714
1.69621	2.39863	-0.125695	10.1001	6.39579	5.31167
5.21143	5.43591	-0.138032	9.75102	-0.396333	3.74863
3.68752	-0.524157	0.858731	3.02673	7.27691	2.9021
4.64544	0.746394	-0.1541	3.04845	6.67337	0.595669
4.68821	1.37532	0.289059	-0.112097	4.31694	0.941323
3.0969	1.87917	0.587406	-1.93668	4.68304	0.691747
4.92081	1.93398	1.07754	0.471935	2.99295	6.3927
5.23676	8.32112	0.778767	2.0481	-1.17247	3.67897
4.23015	8.84463	-0.0580802	1.17978	4.00054	2.85846
2.70842	3.9715	0.538337	0.446362	-1.28073	5.34586
-0.418506	8.73346	0.673225	-1.60542	1.97797	4.70449
0.580839	3.24632	1.28683	0.955037	2.67192	6.36788
3.71175	1.96662	1.73311	1.6148	3.68551	2.78399
-2.18585	1.66739	-0.321754	1.50636	4.35248	3.51508
4.63599	1.45308	-0.121361	3.39732	4.57104	6.1936
1.7926	0.597408	0.539142	2.40273	-1.42981	4.05607
4.17909	9.58321	0.67347	0.424596	4.28976	4.58934
4.76714	6.18923	0.759401	0.802992	3.97464	2.224
2.80761	4.63581	0.269961	0.707525	5.41874	5.08953
0.810367	0.281136	0.335906	1.6836	-0.981272	2.4567
1.53264	6.73845	1.78259	1.90565	-1.25455	4.77385
3.17256	4.81171	0.539384	3.30195	2.87695	3.23822
1.60295	2.42277	-0.536542	3.32337	5.10107	0.439085
1.73344	6.15514	0.772664	3.76747	3.70255	0.344595
6.3208	6.3992	0.301365	4.14779	4.10514	1.80963
4.39427	5.15341	0.896507	4.27386	3.96152	0.651307
1.39302	6.82402	0.692187	5.31162	3.38626	3.89843
1.81296	5.73117	1.27973	6.61862	2.96732	-1.63142
0.506427	3.47152	0.416997	3.22679	3.50048	-1.62504
1.09536	4.4473	0.321823	1.07724	6.74111	-1.81996
-0.189366	3.84009	0.897729	1.74074	2.84691	0.322033
1.58324	6.3732	-0.0105358	0.305857	3.53379	-0.8224
1.79493	6.40675	1.55702	1.16037	2.44001	-1.46152
0.555938	-0.165687	1.33178	1.12599	3.21796	-1.33814
0.35413	1.40971	0.735802	1.34981	6.71269	-1.42588
3.5254	3.48594	0.0389252	0.807853	5.71502	-1.81461
1.13363	1.35055	1.56371	-2.40669	2.26193	0.887545
2.24963	1.97322	0.997327	-2.08511	2.53036	4.08577
0.544465	1.40513	-0.306522	8.21012	4.88384	2.92078
2.62922	0.993081	1.20195	6.787	3.31774	1.0871
2.95378	0.875035	0.57109	6.19101	3.07345	1.79066
4.00743	1.21515	1.10721	7.48059	2.97747	1.476
0.13393	1.34965	3.13874	3.99228	1.41287	4.93167
4.1265	-0.506383	0.757486	-2.28185	5.23245	5.63026
4.404	-0.711058	4.544	5.41621	4.00108	2.04976
2.88036	-1.48436	2.87607	0.231432	3.29158	6.14532
1.4804	-0.624563	3.20417	4.95171	6.91882	4.44145
0.262597	0.936728	1.84436	4.65443	5.79701	-1.64104
0.774614	-0.318501	1.27621	4.26303	4.05921	-1.39415
2.96491	0.285666	3.21624	4.0756	2.2808	1.18075
1.67434	-0.0165692	2.73025	5.18451	1.81053	-0.937715
0.893433	2.39024	3.30333	0.915881	2.90521	4.669
3.30742	2.4371	0.921223	5.37007	1.97959	-1.51093
0.794711	3.54055	2.89988	4.7291	1.1928	0.721225
1.89373	3.89917	0.725807	3.23596	1.7479	2.84557
1.65184	7.98384	0.293537	3.6747	0.926276	3.63204
0.857939	4.32555	0.736155	2.75172	1.86805	0.648826
0.806852	2.59508	1.1955	2.62933	0.568734	0.744396
0.756685	6.32063	0.0296932	0.479406	1.15877	0.536856
0.517419	2.9396	1.41315	1.12402	0.332742	1.47879
2.77991	3.27547	2.66043	2.40553	1.39405	3.57264
0.16964	3.767	1.21851	0.139838	2.2824	0.0685285
0.486589	3.5035	1.93326	1.33405	-0.402723	8.62203
0.569904	3.32933	4.56264	0.0509098	1.45595	2.87106
0.572475	2.68851	0.590112	0.835029	0.00724644	1.48709
0.140158	2.83315	4.28836	1.86399	5.40176	8.37913
1.84291	2.35833	-0.502441	3.14558	-0.00927496	0.0850203
2.1144	1.07848	0.599471	9.04437	0.314665	5.34174
2.31812	2.0169	0.682907	3.04588	5.35629	7.51095
3.45906	0.659033	1.32234	-2.08032	-1.52623	0.848765
0.698581	5.457	0.910104	0.58151	-0.221837	4.13178
2.41648	1.83084	1.16885	1.52636	-0.818591	6.64082
4.85834	5.20625	0.611275	-0.0606457	6.10058	3.87682
2.38613	6.77185	2.40744	1.64955	-1.54034	0.820808
2.7205	4.48097	1.01733	0.833447	4.18513	2.06324
4.84749	6.02624	3.7858	0.0777423	1.3742	2.78971
0.689849	6.58958	1.82375	0.851132	2.60165	3.42234
0.327123	2.66466	-0.202631	0.23148	-1.5248	2.24669
3.71777	2.94362	0.286916	0.226283	-0.0233063	2.3239
0.67	3.47862	0.358473	0.371596	3.6205	3.33998
4.05082	1.03104	0.361465	3.19096	2.96949	2.30601
3.35245	1.68585	0.456884	1.86059	2.22125	3.19684
1.02996	1.83069	0.920042	1.42017	2.52934	4.00346
2.58534	0.538537	1.51057	2.51373	0.819688	3.89584
1.52607	0.892427	0.885928	6.21298	-0.67949	3.96089
1.61881	2.95536	1.76289	1.74375	5.06303	4.74932
5.22151	-1.18342	-0.405213	1.59399	4.72334	2.55789
1.52016	-1.45662	1.79529	1.1504	-1.69243	2.9875
0.492157	3.27204	3.19134	0.219655	5.00963	4.40981
5.6373	2.20078	4.61651	-0.378184	4.78312	2.50556
5.02858	3.77648	2.77596	0.84679	1.2604	4.75414
-0.133997	0.13586	2.44523	0.41629	5.8227	0.563081
-0.0683164	0.946873	1.69499	0.341646	5.38539	0.987079
0.40734	2.07627	-0.191245	0.96987	4.9697	0.948707
0.240407	0.915655	1.07554	-2.69893	-1.67621	-0.54242
1.08035	1.21451	-0.00901049	0.679661	-0.518623	-1.63266
5.22848	1.20693	1.22134	-0.237749	-1.40717	-1.92198
2.57653	4.04636	1.35779	1.09793	4.45502	3.2322
0.25763	-0.845438	0.14302	7.95326	5.99295	0.160773
1.8123	0.485983	0.12226	0.0467828	6.33844	2.66883
1.5116	0.820837	-0.388801	2.58474	4.28098	0.309216
1.76018	1.636	1.84829	1.52863	-1.51587	2.75457
5.62994	1.66975	1.6477	6.32417	-1.38478	2.50922
2.30976	-0.0923243	0.0985527	4.20739	-1.23506	3.98333
1.08735	-0.0965708	0.641952	4.58233	4.34008	2.77275
3.39046	1.357	1.84494	0.0846667	6.9786	2.24158
1.02127	3.34437	1.5958	3.58291	6.64153	4.01657
1.23087	5.12831	3.39341	4.34716	2.40259	4.12444
2.43575	-0.829654	2.22631	3.14445	1.11105	4.31611
6.05138	0.436214	0.455126	1.31836	1.4555	1.69147
-0.050292	1.0209	1.449	-2.19492	5.64147	2.33176
-0.0709062	0.51181	1.62958	1.8529	1.17981	6.19536
-0.26037	1.99918	0.476105	0.630553	-1.58789	7.09392
-0.353244	0.953663	2.76564	0.540557	-1.45819	0.851494
-0.463035	0.24441	3.10501	1.4448	-1.32213	7.8748
1.77625	0.47605	1.06918	0.295496	6.56591	3.72569
5.27702	0.0785785	-0.18374	0.41612	4.36694	-1.38173
6.79149	0.273202	2.98137	-0.546576	-1.34719	4.38954
1.02098	0.630023	1.16902	0.356963	3.03684	1.14858
-0.469033	1.61792	-0.521833	0.521599	2.48463	-0.28844
1.20008	0.587115	0.736885	-0.00777699	0.662603	-1.56826
0.709169	4.04001	0.572321	0.480749	3.54237	10.1737
-0.0241414	4.89904	0.476239	0.0455505	7.12811	6.217
0.762369	-1.37065	0.100016	-1.76767	2.81596	4.54194
-0.289701	0.310977	0.122429	0.0515717	0.3905	6.54073
0.652157	-0.323866	0.043073	0.612317	5.86492	1.05792
1.70748	1.31257	0.518336	-0.0636173	4.2334	1.90264
0.390424	0.452091	-0.378822	0.270957	3.68782	0.474195
0.462632	1.13998	2.66694	0.618981	1.31253	-0.216097
2.03919	1.56522	1.29938	0.524231	2.45897	8.08331
0.210624	0.793867	4.46921	1.19618	4.44155	5.10428
0.500074	2.08958	1.9034	1.34044	3.65622	0.128806
1.0083	-0.116272	1.19198	2.2201	0.833132	0.272688
0.552388	1.23288	1.35704	2.91943	4.81422	4.64914
3.47122	0.542655	1.21055	3.2284	3.07852	1.44993
0.559189	1.20882	0.20888	3.72042	1.63179	-0.464206
1.89806	0.598073	0.609523	4.06876	3.345	0.248957
1.92431	1.26132	-0.196313	0.662069	5.32065	0.269834
3.12937	1.48708	-0.22726	0.361178	3.1218	1.59699
1.47338	1.18591	0.42407	1.61811	4.12053	2.14073
2.51897	2.45405	1.20699	0.485661	3.63465	4.19245
2.90658	3.56814	0.574301	0.231156	5.48649	0.399304
-1.60681	2.6515	0.681656	-0.768947	4.10872	2.63225
3.94337	4.76226	-0.201985	-0.529576	3.12586	7.02308
3.23736	4.21903	0.465112	0.612656	2.66734	1.63578
-0.430617	3.19878	-0.0178794	-0.646379	0.94313	1.51897
1.35294	3.82159	0.327447	-2.5349	0.599737	1.30417
0.686442	-0.282763	0.414469	1.35411	1.03814	0.689081
3.88141	4.98466	1.36279	-1.31654	5.39671	1.03978
3.46051	1.77237	1.06932	1.58372	1.10666	1.51593
0.734598	0.606264	0.387172	-0.405937	0.762981	0.341737
-0.314786	-0.104004	-0.187704	-0.695567	-1.02489	-0.0856314
1.65871	3.34543	0.0955845	-1.82141	-1.51577	1.65413
-2.55687	1.75934	0.190409	4.68795	-1.77087	-0.133713
4.98705	0.0542313	0.492917	4.66127	0.649314	-0.811583
0.876491	3.65032	0.630609	4.74628	-0.0621144	-1.66324
1.31719	4.89565	0.335279	-0.282027	1.35773	-1.42275
0.78766	-1.75197	0.664161	4.06599	-1.5512	-1.39433
1.51054	1.92861	1.13065	0.66387	0.352555	1.22734
-0.0675563	1.42457	2.43169	-2.28096	-1.79091	1.38784
0.287657	-0.220366	1.3336	0.613544	-1.3829	2.37405
0.218915	3.19702	1.19377	1.57863	-1.95294	3.97464
2.50009	1.09162	0.558952	1.19247	-0.16805	0.596129
0.401844	1.46867	0.297236	0.199528	0.368169	0.0504935
1.01642	1.35746	2.67175	2.25866	1.91682	3.21664
2.50321	1.90392	1.70279	3.74203	-2.08376	0.00821561
2.60759	0.367489	0.363353	-1.51458	3.12669	5.34432
2.62879	2.95312	3.30191	4.08876	3.13483	4.70862
2.45699	0.166687	0.900239	4.94515	1.94695	-1.45198
2.05391	-0.133525	2.08692	3.88751	1.54796	1.0821
4.46615	5.5631	0.65449	5.60005	2.99961	-1.26729
1.48181	1.62574	0.033889	5.54473	3.15338	0.403311
1.39556	2.52153	-0.209276	5.46569	1.52884	-0.509149
-0.585597	-0.256094	1.86483	-1.34029	0.189246	4.444
1.17168	1.7635	0.118638	-1.33057	1.79812	-0.364532
1.11003	3.81956	1.05492	1.19983	5.14416	3.72066
0.78045	0.0654759	0.616737	0.421269	4.58131	0.0023736
2.17396	0.816453	2.35154	1.32812	4.21542	2.91519
0.850692	1.5563	1.73442	-1.70754	1.81948	1.01043
0.279907	6.71553	0.369184	-0.188556	-1.4288	-0.688887
0.978875	1.04129	0.531111	0.344203	4.13833	-0.905552
1.58101	5.5071	1.68956	0.183925	1.53449	-1.49938
3.06755	0.894566	1.22844	0.432068	-1.3556	1.72733
1.84121	1.45592	0.816796	0.356091	-1.71457	-0.105275
1.2199	2.8003	0.336817	0.547007	3.49051	1.1373
2.98035	1.92792	-0.0357732	0.473836	1.03322	-0.726942
0.220579	2.37813	-0.135162	4.51497	2.83037	2.73959
0.278463	5.12061	0.231678	4.31	2.19536	-1.81713
1.93313	6.3543	1.81134	0.686063	5.11979	2.50724
2.21615	3.3384	2.50854	-0.336412	-1.54383	3.49739
0.734394	4.70267	2.22739	-2.17173	1.97086	-1.32215
1.67041	3.98674	2.58454	-0.0219685	-2.07682	3.25384
-0.461844	-1.1359	0.766523	-1.92507	5.06704	2.4086
2.83956	1.75815	2.34088	-2.07422	2.34638	-0.91246
0.669784	3.22003	2.15147	3.71305	1.48293	3.80732
1.43648	3.71587	3.05396	0.425515	-1.85532	-0.958738
3.28648	3.35617	-0.920418	3.72098	-1.99548	-0.955267
0.35142	-1.22085	1.0197	0.36064	4.89526	5.25852
0.825141	1.02711	0.709998	-1.56455	-1.8714	2.08383
-0.0752514	-0.00014797	0.268407	0.685916	7.21205	1.24849
0.0874277	1.24368	1.36101	-0.751785	-1.74738	0.962115
2.77496	0.352573	1.28933	-1.31074	6.24921	0.285902
0.414555	1.1377	1.15576	0.70111	3.55462	-0.0268495
-1.0784	-1.131	1.39004	0.746936	-1.9849	-0.248623
-0.667352	5.40968	0.586176	4.8793	3.7954	-0.457095
2.94437	0.65666	-0.0246678	3.56913	6.31554	-0.636493
0.646155	3.08341	1.27831	5.38333	2.54062	-0.476966
-2.53314	-0.537393	1.31688	0.284044	-1.64579	-2.01275
-0.247377	0.0759506	1.93262	4.41508	-1.81709	-2.3202
0.667696	5.98587	0.979118	5.04315	1.9739	-1.47806
0.141777	2.92905	0.706423	0.924795	-1.93677	0.13787
[truncated: 10,282 more rows]

## Sheet: Fig1D
Distance from nucleus
Distance_(inches)	Red=SCYL1	Green=COPA	Blue=GM130		total= 21.5um
0	0	0	0
0.01042	0	0	0
0.02083	0	0	0
0.03125	0	0	0
0.04167	0	0	0
0.05208	0	0	0
0.0625	0.011955	0	0
0.07292	0.0592368	0	0
0.08333	0.0701755	0	0
0.09375	0.0384441	0	0
0.10417	0.00408544	0	0
0.11458	0.00197644	0	0
0.125	0.00179566	0	0
0.13542	0.000795395	0.0062289	0
0.14583	0	0.00842209	0
0.15625	0.0146023	0	0
0.16667	0.0254366	0	0
0.17708	0.00533075	0	0
0.1875	0.0015466	0	0
0.19792	0	0	0
0.20833	0	0	0
0.21875	0	0	0
0.22917	0	0	0
0.23958	0	0	0
0.25	0.00175148	0	0
0.26042	0.107113	0	0.00186356
0.27083	0.3403	0	0.0141844
0.28125	0.381456	0.0336884	0.0589216
0.29167	0.268385	0.109719	0.139084
0.30208	0.166603	0.16207	0.238292
0.3125	0.25441	0.160549	0.318128
0.32292	0.42268	0.127395	0.32379
0.33333	0.434715	0.106991	0.273118
0.34375	0.323139	0.15892	0.227752
0.35417	0.335906	0.226487	0.215716
0.36458	0.555041	0.268164	0.232161
0.375	0.889095	0.310666	0.266803
0.38542	1	0.451851	0.359156
0.39583	0.912559	0.655289	0.516567
0.40625	0.52239	0.76515	0.744722
0.41667	0.206566	0.728615	0.930805
0.42708	0.0343265	0.613957	1
0.4375	0	0.531775	0.98505
0.44792	0	0.524078	0.878358
0.45833	0	0.628709	0.741648
0.46875	0	0.839796	0.620903
0.47917	0	1	0.532431
0.48958	0	0.964083	0.437283
0.5	0.000397697	0.712323	0.293314
0.51042	0.00146626	0.431946	0.156681
0.52083	0.0256294	0.236163	0.0575269
0.53125	0.0303857	0.197072	0.0157393
0.54167	0	0.216751	0.00700911
0.55208	0	0.144976	0.00116324
0.5625	0	0.0256823	0.000373898
0.57292	0	0	0
0.58333	0	0	0
0.59375	0	0	0
0.60417	0	0	0
0.61458	0	0.00072512	0
0.625	0	0.0540393	0
0.63542	0	0.115538	0
0.64583	0	0.0742	0
0.65625	0	0.0272871	0
0.66667	0	0.00474894	0
0.67708	0	0	0
0.6875	0	0	0
0.69792	0	0	0
0.70833	0	0	0
0.71875	0	0	0
0.72917	0	0.0513171	0
0.73958	0	0.119478	0
0.75	0	0.10664	0
0.76042	0	0.0465028	0
0.77083	0	0.00294803	0
0.78125	0	0	0
0.79167	0	0.0254684	0
0.80208	0	0.0534509	0
0.8125	0	0.0494508	0
0.82292	0	0.0207848	0
0.83333	0	0.00723931	0
0.84375	0	0	0
0.85417	0	0.00944439	0
0.86458	0	0	0
0.875	0	0	0
0.88542	0	0	0
0.89583	0	0	0
0.90625	0	0	0
0.91667	0	0	0
0.92708	0	0	0
0.9375	0	0	0
0.94792	0	0	0
0.95833	0	0	0
0.96875	0	0.000237744	0
0.97917	0	0.00473111	0
0.98958	0	0.0997278	0
1	0	0.161987	0
1.01042	0	0.135211	0
1.02083	0	0.0619027	0
1.03125	0	0.0126658	0
1.04167	0	0.0363868	0
1.05208	0	0.0886251	0
1.0625	0	0.0689934	0
1.07292	0	0.0111562	0
1.08333	0	0	0
1.09375	0	0	0
1.10417	0	0	0
1.11458	0	0	0
1.125	0	0	0
1.13542	0	0	0
1.14583	0	0	0
1.15625	0	0	0
1.16667	0	0	0
1.17708	0	0.00536113	0
1.1875	0	0.0342946	0
1.19792	0	0.0308652	0
1.20833	0	0.0133434	0
1.21875	0	0.0605832	0
1.22917	0	0.159301	0
1.23958	0	0.245935	0
1.25	0	0.259367	0
1.26042	0	0.214023	0
1.27083	0	0.162278	0
1.28125	0	0.153571	0
1.29167	0	0.175782	0
1.30208	0	0.172721	0
1.3125	0	0.12119	0
1.32292	0	0.0391268	0
1.33333	0	0	0
1.34375	0	0	0
1.35417	0	0.0449574	0
1.36458	0	0.0533558	0
1.375	0	0.0170106	0
1.38542	0	0.000588417	0
1.39583	0	0	0
1.40625	0	0	0
1.41667	0	0	0
1.42708	0	0	0
1.4375	0	0.0248443	0
1.44792	0	0.022972	0
1.45833	0	0	0
1.46875	0	0	0
1.47917	0	0	0
1.48958	0	0	0
1.5	0	0	0
1.51042	0	0	0
1.52083	0	0	0
1.53125	0	0	0
1.54167	0	0.0026033	0
1.55208	0	0	0
1.5625	0	0	0
1.57292	0	0.00931958	0
1.58333	0	0.0344551	0
1.59375	0	0.0211176	0
1.60417	0	0	0
1.61458	0	0	0
1.625	0	0	0
1.63542	0	0	0
1.64583	0	0	0
1.65625	0	0	0
1.66667	0	0	0
1.67708	0	0	0
1.6875	0	0.0180923	0
1.69792	0	0.134837	0
1.70833	0	0.220258	0
1.71875	0	0.198089	0
1.72917	0	0.121868	0
1.73958	0	0.0393705	0
1.75	0	0	0
1.76042	0	0	0
1.77083	0	0	0
1.78125	0	0	0
1.79167	0	0	0
1.80208	0	0	0
1.8125	0	0	0
1.82292	0	0	0
1.83333	0	0	0
1.84375	0	0.00216942	0
1.85417	0	0.0583424	0
1.86458	0	0.211616	0
1.875	0	0.278928	0
1.88542	0	0.179794	0

## Sheet: Fig1E
DMEM 001	RAPA 001		Average
1.86243	0							SEM
1.23583	2.36251			DMEM	Rapa			DMEM	Rapa		Ttest Rapa/DMEM
0	0		<1um	0.829445	0.672379			0.0278534	0.0078693		3.91533e-181	****
3.31852	0		>1um	0.170555	0.327621			0.0278534	0.0078693
1.39332	3.24151
1.75167	3.85477
0	0.140936
6.02413	0.140936
1.20873	1.39519
3.23779	0
0.588608	0
1.20042	0
2.97088	0.845613
0	0
5.75874	2.89175
3.32775	3.16507
4.30963	3.64283
2.85141	0.398626
1.13177	0.630283
3.33883	1.94458
2.16409	0
2.08516	1.32958
0	0
0	0
0.827859	0
2.14229	0.495158
0.852482	0
0.583299	0.140936
1.66938	0
2.14198	0.704678
0.20007	0
1.03294	0
1.66337	1.12748
1.69765	0
1.10492	0
1.44947	0
2.38509	0
4.12454	0
3.60126	0.422807
1.02016	0
0	0.533766
0.20007	0
2.32163	0
4.42944	1.73953
2.78033	0
3.374	0
4.45756	0
1.42395	0
4.20575	0
0.355396	0
2.9717	0.281871
0.816507	0
1.79679	0
1.27324	0
0	0
0	0
0.863361	0
1.89803	1.0579
0.852482	0
2.21577	0.140936
1.34392	0
0.282941	0
0	0
1.83912	0
0	0
1.07741	0.140935
0.51008	0.140936
1.00035	1.06724
0	0
0.816507	0
0	0
0	1.38805
4.51156	0
3.23298	1.55249
2.22928	0
0.282941	0.140935
2.42287	0
1.00035	0
0.860533	0
1.60873	0
1.21698	0
0	0.140936
0	2.13899
0	0.996565
0	1.5945
0.282941	2.99633
0.316338	1.54608
0	1.23142
2.04032	1.89609
0.316338	1.40936
0	1.89085
0	0.758961
0.400139	0.315141
2.52005	0
1.66337	1.98501
2.32029	1.12748
3.53677	0.315141
3.43722	0.140936
3.85961	3.42141
3.49209	0
4.24705	4.20333
1.72867	0
3.44504	3.41778
0.990295	2.53439
2.43934	1.98001
1.86243	1.39786
2.72214	0
0.848824	0.398626
3.23779	0
0	0
2.17934	0
0	0
2.405	0.398626
3.35451	0.630283
1.36657	0
0.407841	0
1.43436	0
0	0
0	0.704678
0.326025	0
0.89821	0.199313
0	0
3.42464	0
0	0
0	1.38805
1.23583	0
0	0
0	0
2.90702	0
0.89821	0
2.73314	0
3.90981	0.813819
0	0.758961
0	0
0	0
0.587464	0
0.44737	0
1.92421	0
4.52258	0
1.55174	0
0.905854	0
0.424412	0.315141
0	0
2.73314	0.704677
1.80198	0
0	0
0	0.281871
0	1.64961
0	0
0.293732	0.996564
0	0
0	1.38805
0.588608	0.581092
1.52219	0
0.141471	0
0.894739	0.597939
0	0.398626
0.894739	0.407099
0	0
0	0
0	0.281871
0.20007	1.70293
0.141471	0
0	0.281871
0	0
0.53518	0
0	0.50815
0	2.13274
0.141471	1.70293
0	2.95964
0.141471	1.45102
0	2.90204
1.82258	0.996565
0	0
1.27324	0.281871
0	1.13626
0	0.990002
0.141471	0.422806
0	2.5693
1.53227	0
0	0
0.20007	0
0	0
0.588608	0
0.316338	0.66619
0.565883	0
1.2439	0
0.761843	0.84964
0.990295	0.140935
0	2.05371
0.565883	3.15574
0	2.39175
0	2.27688
1.40935	2.69257
0	0.845613
0.20007	1.26842
0	4.24001
0	0.398626
0	0.986548
0	0
0	0
0.496377	3.38832
0	1.0579
0	1.43727
0.141471	0
0	0
0	0
0.282941	1.0768
0	0
0.860533	0
0	0
1.60873	0.315141
2.30298	0
0	0
0.407841	0
0.860533	0
2.15482	0
1.70496	0
0	0
1.98686	0.398626
0.583299	0
0	0
0.424412	0.563742
0	0.986548
0.424412	0.763446
1.13177	1.69709
0	0
0	0
0.765916	0
0	1.55029
1.61301	1.83216
1.63954	0.704677
0.141471	1.60691
0	0
1.02016	0
2.50287	0
0	1.13626
0	0
1.57407	0
1.67255	0.704677
0.400139	2.70728
0.400139	0
0	0
1.1666	0
0.141471	0
0	3.432
0.141471	0
0.765916	0
0	0
0	1.5945
0	0
1.98564	0
0.282941	1.79018
0	0.763446
0.637575	0
0	0
1.86779	0
1.50592	1.4604
0.141471	0
0.424412	0.140935
0.993432	2.03916
2.93632	0.281871
1.86743	0.140935
1.02016	0
4.43846	0
0	2.11403
0	0
0.424412	0
0	1.43727
3.5396	0.445677
4.39197	0.422807
0.848824	2.29142
0.316338	1.0579
0.516143	1.41638
0	1.66962
0	0.140935
0	0
3.50639	1.69123
0	2.13274
0	2.3959
0.20007	0.758961
0.824909	3.52339
0	1.13626
0.282941	2.16667
0.282941	4.1832
2.12353	4.93274
0	3.40586
0	5.24026
1.14057	6.51569
0	5.48473
1.58996	5.93165
0.141471	3.42141
0	5.16365
0	4.41985
2.59825	5.6416
0	1.06724
0	2.81871
0	0
0	1.03895
0	0.281871
0	2.5693
0	2.60778
3.94424	2.87928
3.68995	0.140935
3.29451	2.87485
0	2.03915
2.87935	0
0	0.50815
0	0
0	4.3812
1.86743	0.281871
3.09379	2.42475
0	0.704677
1.92062	2.21203
0	2.70854
1.04258	0
2.32879	0
0.89821	2.8331
0	0
0.632676	0
1.83912	0
0	3.69939
1.14057	1.56543
2.33881	0
0	0
0.282941	0.140936
0.894739	3.16713
1.27324	1.50044
2.30298	0.398626
1.78835	0.895176
1.60554	1.99313
0.141471	0
0	1.74523
0.282941	0
0	0.140936
0.827859	0.495158
0	0
1.63954	0.945424
1.53183	0.821788
1.0616	0
0	0
0	0
1.80063	0.281871
0.282941	0.281871
0.424412	0
0.949014	0
0	0
0.721362	0.763445
0	0
4.61897	0
0	0.140935
0	0.581092
2.98433	0
7.80303	0.140935
9.7039	0
3.21747	0.422806
0	0
1.1666	0
2.57893	0
3.17699	0
0	0
0	0.398626
1.20042	0
2.5307	0.586937
0	0
0.316338	0
1.99223	0.50815
3.76695	0
2.68794	1.69709
0.141471	0
0.565883	0.597939
3.11557	0.199313
0.909283	0
3.57896	0
0.707353	0
1.04258	0
0	1.94458
0	0
6.23324	0
0	0.758961
0.141471	0
0	0
0	0
0	0.445677
1.53183	0
0	0
0	0.140935
0.141471	0.797252
0	0
0.588608	0
0	0
0	0
1.10492	0
0.424412	0
2.04674	0.996564
0	0
10.2567	0
9.62449	0
0	0.140936
0	1.63354
11.4766	0
8.13303	0
1.81342	0.586937
11.3177	0
5.13452	1.83216
6.788	0.422806
3.35451	0
9.14759	0.821788
2.56214	0
0.424412	0
6.23324	0
13.4181	0
0.407841	0.293732
1.79679	0
3.99389	0
2.12206	1.33215
11.3477	0
13.9052	0
1.83802	0
10.1212	0.140936
1.55174	0
13.6608	0
14.9433	0
12.428	0
12.878	0
1.54195	0.315141
2.12677	1.03925
0.141471	1.10074
0.860533	0.281871
1.86779	0
0.141471	0
0	0
0	0.140936
0	1.78271
0	0
0	0
0	0
0.141471	0
0	0
0	1.83216
0	1.13626
0	0
0	0.445677
0.141471	0
0	2.14666
0	0
0	0.445677
0	0.407099
0	0
0	0
0	0
0	0.635675
0	0
0	0
0	1.27622
1.13177	0
0	0
0	1.02603
0	0
0	0
0	0
0	2.20754
0	0
0	0
0	0
0.316338	0.495158
0	2.00493
0	2.56555
1.86243	2.86891
0	0
0	0
0	0.986549
0.282941	0
0	0.315141
0	0.581092
1.72107	0
1.42395	0.845613
0	1.8609
0	1.85372
0	0
0	1.68165
0	1.76592
2.12353	0
0.905854	0
0	0
0.600209	0
0.707353	1.29434
0	0.986549
0.400139	2.10152
0	0.821788
6.84753	0.563742
6.11601	0
0	0
0	0
2.68794	0
0	0.281871
0.588608	0
0	0.891354
0.51008	0.445677
0	2.29142
0	0.281871
2.54647	0
0	0
0	0
0	0
0	0
0	0
0	0
0	0.281871
0	0
0	0.140936
0.400139	1.07333
0	1.69123
0	0.199313
0	0.50815
0	2.21203
0	1.80486
0.141471	0.845613
0	1.06724
0.141471	0
0.990295	0
2.54647	1.83216
0	0
1.60873	0
0	0
0.707353	1.60691
0	0
1.89803	0
0	0
0	0
0	0.422807
2.47068	0
0.765916	1.07333
1.67576	2.0779
0	0
0.516143	0
1.53227	2.49738
0	1.64358
0	1.10074
0.905854	0
0	2.52113
0	0.758961
0	5.90096
0	2.60397
0	4.69411
0	4.50994
0.51008	3.31723
0	6.51284
0	3.68864
0	0.986549
0	5.5738
0	4.16177
0	4.38509
0	4.76342
0	4.10984
0.51008	3.11974
0	1.36892
0	2.72192
0.565883	4.05143
0	1.30199
0	3.67607
0	0
0.424412	0
1.07099	0
0.400139	0.758961
0	1.24745
0.141471	0
0	2.50928
0.632676	1.41879
0	0
0	0.813818
0	0
0	1.47141
0	2.4934
0	0.695367
0	0
0.424412	0
0	1.26057
0	0
0	0
0	0.398626
1.72287	0
0.707353	0.872705
0	0
1.41471	0
2.78665	0
1.20042	0
0.141471	1.0163
0.588608	0.281871
0.141471	0.821788
0.424412	0.695367
7.08626	0
0.990295	0
1.55618	0
2.65723	0
4.57174	1.07333
0	1.30199
0.431681	0
2.43523	0
0	0
1.22716	0
0.44737	0
0.400139	0
0.400139	0
0	0
0.565883	0
0	0
0	0
0	0
0	0
0	0.581092
0	0
0	0
0.707353	0
0.141471	0.398626
2.1609	0
0	0
0	0
0	0
3.60681	0
0.738413	0
2.02555	0
2.16777	0
1.30616	0
0	1.69123
0	0
0	0
9.25631	0
5.44249	1.40935
1.98564	0
2.02555	0
0	1.0163
0	0
0	0.422807
1.00035	0.199313
0	0
0	0
0	0
0	0.140936
0	0
1.299	0
0.141471	0
0.141471	0
0.990295	0
1.41471	0
0	0
1.80063	0
3.33883	0
0.583299	0
0.565883	0.315141
0	0
0	0
0	0
0.697537	0
0	0
7.51924	0
6.07826	0
4.35812	0
2.65799	0
1.56259	0.140935
0.565883	0
1.10492	0
0	0
0	0
0	0
0	0
0	0
0	1.02935
0	0
0	0
0	0
0	0
0	0.199313
0	0
0.20007	0
0.141471	0
0	0
0	0
0	0
0	0
1.00035	0
0.141471	0
0.800279	0
1.26535	0
0.707353	0
0	0.140935
0.400139	0
0	0
4.24412	0
4.44972	0.140936
0	0
0	0
0	0
2.21437	0.199313
0.761843	0.407099
0	0
0	0
0	0
1.1433	0
0	0
0	0.293732
3.84321	0
6.23114	0
7.07495	0
0	0
0	0
0.894739	0.315141
1.83912	0
1.13177	0
3.81971	0
0	0.140936
3.14116	0
0	0.407099
3.21747	0
0.990295	0
0	1.97985
0	0
0.141471	0
2.92783	0
0	0
0	0
5.37775	0
0	0
0	1.99313
0.990295	0
0	2.27252
0	0
0	0
0	0
0	0
3.14116	0
0	0
2.01189	0
0.141471	0
1.44488	0
0	0.445677
0.316338	1.0163
1.81171	0
0	0
0	0
0	0
0	0
0	1.54608
0	0
0	2.20754
2.84704	0.422806
0	3.26698
7.28848	1.91693
0	0
0	0.140935
0	0.50815
0	0
2.94381	0
0.565883	3.29017
0	2.60766
0	0.996564
0	0
0	2.11873
0	1.12748
0	0
0	0.407099
0	1.36164
0	0
0	0
0	0
8.39608	0
0	0
0	0
0	0
0	0
0	0
0.761843	0
0	0.758961
0	0
0	0
0	0.199313
0	0.140935
0	0
0	0
0	0
0	3.11337
0	1.76785
0.141471	0
0	1.36892
0	0
0	0.563742
0.141471	4.24762
1.28107	4.22807
0	0
1.97046	0.140935
2.0007	2.11403
0	2.52113
4.13175	0.586937
3.53677	0.630283
0	0.945424
3.67824	0
0	3.12928
1.92421	2.69257
1.11673	1.83757
0	2.3807
0	2.98637
0	3.52339
2.70024	4.45677
4.07327	3.84679
4.02942	2.34285
0.632676	1.99484
6.48029	1.58415
2.86456	0
1.3043	3.38539
1.89803	1.12748
1.84455	0.797252
0	0
0.588608	2.95964
0	0.630283
0.141471	2.98969
0	0
0	0.315141
0.992754	0.398626
0	0.281871
6.90309	0.945424
0.316338	0.50815
0	1.13626
5.61765	0.758961
0	0.986548
1.20873	0
0.583299	0
4.07517	0.140935
0	0
0	1.39519
3.71427	2.91357
0	0
2.69834	0
2.97088	0.422806
0	1.62133
3.81971	1.8609
0	2.27838
0	2.60385
0	0.315141
0	2.55245
0	0.986548
0	0
2.22928	2.27252
6.71697	1.1128
0.282941	2.73772
0	0.199313
1.0616	0.140935
0.707353	0.586937
1.10492	1.43964
1.52369	1.13926
0	0
1.90329	0.581092
0	0
0	0
0	0
0	0
1.14057	1.5945
0	0.758961
0.761843	1.8286
0	0
0	0
0.905854	1.02603
0.860533	0
0	0
0	0
0	0.315141
0	0
0	0
0	0
0	0
1.44272	0
0	0
0	0
0	0.199313
0	0
0	0
0	0
5.1008	0
2.23685	0.140936
0	0.140935
1.98059	0
0	1.57571
2.25605	2.52642
0.51008	3.63533
2.71871	0.50815
3.6891	0
1.33696	0
1.86076	0
0.707353	0
0	0.758961
0.282941	3.10378
0.51008	3.07808
0.316338	0.986549
0.949014	0
0.51008	0
2.1609	0
2.5504	0
2.5504	0
1.83537	0
1.00035	0
0.583299	2.43024
0	0.281871
1.37388	0.651112
0	0.857278
0	1.54608
0	1.29936
7.34601	1.49816
0	2.73647
0	2.90204
4.89315	1.83216
0	1.02603
4.73925	0.398626
0	1.33703
0	0.199313
0	0.199313
4.51555	0
1.33463	0.315141
0	0.315141
3.26242	0
0	3.11446
2.09474	1.12748
0	2.27252
0	0
1.7499	0
0	0
1.299	2.13449
0	0
0	1.38805
0	0.857277
0	1.78271
1.14057	1.55029
0	2.41243
0	0
2.41745	0
0.316338	0
7.06539	0
2.60091	0.845613
0	0
0	0
0	0
0	0
0	0
0	0
0	0
0	0
0	0
0	2.73772
0.141471	2.19244
0	1.43727
0	0
1.16926	1.26842
0	0.140936
0	0
0	0
0	0
0	0
0	0
2.82941	2.20599
0	3.17965
0.282941	2.22099
0	1.12748
2.45161	0.422806
0.707353	0
0	0
0.990295	0.845613
2.17934	1.74541
1.72107	0.630283
0	0
3.63805	0
0	0
7.00244	0
0	0
0	0
0	0.704678
0	0
0.44737	0
0	0.581092
0	0
5.94902	1.55668
0	0.315141
4.5914	1.60285
0	0.586937
0	0
4.47871	0.763445
0	0.845613
3.24534	0.422806
0	0
0	0
0	0
3.96118	0
0	0
0	0
1.55618	0
0	2.20599
0	0.563742
0	1.29434
0	0.445677
0	2.11403
0	1.9393
0	0.140935
0	0.140935
0	0
0	0
0	1.57571
0	0.50815
0	0
1.63954	0
0	0.140935
1.52369	0
0	1.29936
0	0
0.990295	1.29936
0	0
0	0
0	1.12748
0	0
0	0
0	0
0	0
0	0
0	1.76785
0	0
0	0
0	0
0	1.1128
0	0
0	0.315141
0.800279	0
2.56726	0
2.26795	0
2.26353	0
0.141471	0
0	0
0	0
0	1.06724
0	0
5.09294	0
0	0
0.141471	0.704677
0	0
0	0
4.42873	0
0	1.4604
0.141471	0.949028
3.58522	0.990003
0	0.581092
3.66273	0
1.60873	0.199313
0.20007	0
0	0.695367
3.53677	0
0.707353	0
1.83912	0
0.282941	0.422806
0.707353	0
0	0
0	0.581092
1.10492	0.398626
0	0
0	0
3.8614	0.140935
7.1959	0
0.632676	0.990003
0	0
0	0.563742
0	0
0	1.19588
0	0
0	0.199313
0	0
0	0
0	0.718633
0	0.495158
1.69765	0
1.27324	0.199313
0	0
0	0
0	0
0.583299	1.5945
0	0
0	0.763446
0.583299	0.140936
0	0
2.42159	0.986548
0.141471	0
0	0
0	1.02603
0	0
0	0
0	1.73953
0	0
1.39332	0
1.72687	0
2.95399	0
0	0
0	0
0	0
0	0
0	0
0	0
0	0
0	0
0	0.495158
0	0
0	0
0	0
0	0
0	0
0	0
0	1.40936
0	0
0.761843	0.140936
2.5504	0
0.400139	0
0	0.986549
0	0
0	0
0.141471	2.15287
0.94172	0
0.20007	0
0	0
0	0
0	0
0	0
0	0
0	1.19588
0	0
0	2.15129
0	0
0	0
0	0
0	0.140935
0	0.704677
0	0
0	0.398626
0	0
0.141471	0.422807
1.27324	0
0	0
1.00035	1.12748
0.316338	0
2.12677	0.407099
0	1.63354
4.08309	0
2.5504	0.718633
4.29174	0
2.50287	0
2.30298	0.422807
2.54647	0
0	0
0	0
0	0
0	0
0	0
0.141471	0
0	0
0	0
0	0
0.600209	0
0	0
0	0.422807
1.63954	0
0	0
0	0
0	0
4.71121	0
0	0
0	0
4.0511	0
0	0
0	0
2.44543	0
2.7659	0
0.141471	0
2.84462	0
0.707353	0
0.316338	0
0.565883	0
0	0
2.95399	0
1.55618	0
0	0
1.22352	0
0.141471	0
0.141471	0
0	0
0	0
0	0
0.707353	0
1.37388	0
1.30668	0
0	0
1.53183	0
2.91649	0
0	0
0.707353	0
0	0
0.400139	0
0.44737	0
0.894739	0
5.0237	0
2.60859	0
2.84353	0
4.90273	0.140935
3.80921	0
5.00574	0
5.22736	0
1.3043	0
0	0
0.141471	0.281871
0	0
0	0
0.141471	0
0	0.140935
0	0
0	0
0	0
0	0
0	0
0	0
7.28265	0
0	0
0	1.57571
0	1.26842
0	0
0	1.51792
0	0
0	0.281871
0	0
0	0
0	2.53684
0	0
0	0.199313
0	0
0	0
0	0
2.22928	0
3.11635	0
0.824909	0
0.424412	0.66619
0	0
2.92418	0.140935
0.800279	0
1.27515	0
0	0
3.98636	0
3.9231	0
0.141471	0
1.80063	1.1128
0.909283	0
0.141471	0
2.02555	0
0	0.776345
0	0
1.63954	0
0.424412	0.581092
0	0
1.50385	0
0	0
1.01271	1.83216
0	0
0	0
0	0.140936
2.32163	0
0.800279	0
0.905854	0
3.2661	0
0.53518	0.704677
0	0
0	0
0.424412	0
0	0.281871
0	0
0	0
0	0
0.565883	0
1.02016	0
1.13177	0.140935
2.28689	0.398626
2.34176	0
0	0
0	1.55029
0	0
0	0
0	0
0	0
0	0
0	0
0	2.09516
0.990295	0
1.02992	0
0	0
1.81171	0
1.81342	0
0	0
2.02214	0
1.91017	0
0.282941	0
2.23376	0
0	0
0	0
0	0
0	0
0	1.0579
0	0
0	0
0	2.11403
0	0
0	1.69709
0.697537	3.15141
0.44737	1.79382
0.282941	0
0	0
0	0
0.316338	1.96301
0	0.821788
0	0
0	1.40936
0.400139	0
0	1.26842
0.400139	0.281871
0.53518	0.315141
0	0.821788
0	0.315141
1.79679	0
0.424412	1.23946
0	0
1.04258	0
1.52369	0
0.761843	0.140936
0.565883	0
0	0.758961
0	0
0	0.199313
1.55618	0
0	0
0	0
0.282941	0
0	0
0.588608	0
0.588608	0
0.141471	0
1.02992	0
0	0
0	0
0	0
0.424412	0
0	0
0	0
3.52631	0
0	0
5.95575	0
8.63472	0
0.905854	0
0	0
3.17699	0
0	0
0	0
0	0
1.63954	0
0.431681	0
6.83759	0
4.11558	0
0	0
0	0
0.141471	0
0.20007	0
0.978076	0.50815
0	0
1.56259	0
4.10265	0
4.32195	0.140935
0.632676	0
3.21747	0.140936
3.6891	0
4.10265	0
2.26353	0
0	0
3.17916	0
3.97127	0
0	0
0	0
2.23376	0
2.70279	0
0.765916	0
4.66639	0
0	0
1.81342	0
1.20301	0
0	0
0.141471	0.704678
2.72124	0
2.26353	0
0.860533	0
1.10492	0
3.60681	0
0	0
0.89821	0
1.44272	0
1.30668	0
3.62704	0
2.71756	0
0.424412	0.990002
0	0
2.87958	0
0	0.597939
0	0
3.14116	0
0.860533	1.4604
1.92421	0
0	0
0	0
0	0
0	0.281871
1.03294	0
0	0
0.51008	0.597939
0.282941	0
1.37388	0
0.516143	0
0.20007	0
0	0
0	2.27252
0	0.281871
1.55174	2.25937
0	0.704677
0	0.281871
2.51403	0.50815
0	0
0	1.13926
0	0
4.33813	0.407099
0	0.422807
0	0
0	0
0	0.430805
0	0.495158
1.10492	0.199313
0	0.281871
0	1.19588
0.565883	0
2.81878	0
0	1.26057
0.949014	2.0779
0	1.41638
2.54647	0.737389
0	0
0	0.281871
0	0.514824
8.88454	0.199313
0	0
0.141471	0.140936
2.59706	1.33215
3.45464	2.91015
5.30279	2.0779
1.13177	1.42578
0.282941	0
0.141471	0
3.67824	3.92877
4.01216	2.98335
1.91017	0.996564
0.44737	0
0.141471	3.6754
1.00035	0.140935
2.91649	0
0.738413	5.18231
2.15946	1.79018
0.20007	0.50815
0.141471	0
0.20007	0
0	1.71455
0	0.199313
4.6535	0.315141
0	0.281871
0	0
4.05357	0
0	0
3.502	0.140936
1.10492	1.60691
1.89803	0
2.19622	0
0	0
0	0
4.74548	0.422806
1.83912	0
2.02555	0
3.97438	0.986549
2.80209	0.199313
0	0
2.30199	0
4.37461	0
1.69765	0
0.424412	0
1.14057	0
0.282941	0.763446
0.990295	0
0	0
1.36657	0
0.316338	0.514824
3.51494	0
2.80566	0
0.282941	0.84964
0	0
0.141471	0
0	0.50815
0	0
0.407841	0.140935
0	0
0	0.281871
0.761843	0
0.800279	0
0	0
0	0
0.707353	0
0.424412	0
0	0
0	0
0	0
1.72687	0
1.60056	0.563742
0.761843	0.140936
0	0.586937
0.800279	0.581092
0.707353	0.140935
0	0
1.69765	0
0	0.563742
0	0
1.80063	1.06724
0.141471	0.651111
0	0
0.400139	2.29142
0	3.29121
0.632676	1.26842
1.23583	1.60691
0	0.66619
0	1.26842
0.583299	1.55249
1.55618	4.38488
0	0
0	3.7527
0.431681	0
0	2.72681
0	0
0	0.895176
1.20873	0
0	0
0	2.86534
0	0
0	1.53338
1.39332	0.140935
0	3.95962
0.894739	2.40972
0	0.763445
0	0
0.990295	0
0	0.140935
0	1.0579
0.141471	1.13926
0	0
0.697537	1.02935
0.282941	0
0.44737	0
1.98564	0.445677
0	0.857277
1.299	0.140936
1.27324	2.29034
1.00035	0
0.282941	0.50815
1.07741	0.140936
2.32029	0
2.97425	0.293732
2.18393	2.3959
0	0
0	0
3.03676	0.199313
2.96068	0
0	1.78879
0	0
1.14057	1.39519
0	0.763445
3.07605	3.09096
0	1.8286
4.39515	0
0	2.69257
0.316338	0.50815
3.43978	0.845613
0	3.17457
0	0
0	0
0	0.597939
0.632676	2.60766
0	0
0	3.86996
2.71871	4.25929
0	0.140935
0	0
0.51008	0
0.44737	0.281871
0.824909	0
1.72107	0
1.39332	0.281871
1.9465	0
0.894739	2.41384
0	1.85556
0	0
2.97507	0.695367
0	0.586937
1.40049	0
0	0
0	0.758961
0	2.11872
2.43523	0
0	0
0	4.62813
0.824909	0.845613
0	3.76953
0	1.26842
0	2.63796
0	1.64358
0	1.1128
0	3.70031
0	0
0	0
0.316338	0
1.41471	2.32437
0.400139	0.140936
0	0.857277
0	1.29936
1.21698	0
0	0.199313
2.85397	0.422807
0	0.581092
0	0
0	0.140935
0	0
0	0
0	0.695367
0	0
0	1.49816
3.0136	0.398626
0.516143	0
3.52326	0
0	0
2.56135	0
3.82233	0
0	0
0	0
0	0
0.881196	0
0.632676	0
0	0
0	0.398626
0	0
1.28107	0
0	0.986549
0	0
0	0
0	0.422806
2.41432	0
1.7094	0
0.400139	0.398626
1.43096	0
1.14057	0
0	0
0.424412	0
0	0
1.28107	0
1.20301	0
0.316338	0
0	0
1.45653	0.140935
1.33463	0
0	0
0	0
0.860533	0
0	0
0	0
1.81171	0
0.20007	0.422807
0.94172	0.891355
1.72867	0
0.51008	0
0	0
0.44737	1.19588
0	0
0	0
0.141471	0
1.45179	0
0	0
0	0
0.424412	0
0.20007	0
0	0
0	0
0	0
0	0.140936
0	0
1.00035	0
0	0
0.949014	0
1.74595	0
0.141471	0
0	0
1.2439	0
2.67417	0.50815
1.60873	0
0.824909	0
1.20873	0
0.800279	0.986548
0	1.40935
0	0
0	0
1.47232	0
0	0
0	0
1.13177	0.813818
0	0
0.668229	1.74523
0.707353	0.398626
2.10934	0.140936
0	0.945424
0	0.140936
1.18569	0.758961
0.316338	1.12748
0.282941	1.95794
0.407841	1.19873
0.282941	1.29936
3.91289	0.495158
0.431681	3.63712
2.62508	1.43964
0.778872	2.8688
0.293732	0.990003
4.39769	0.140936
0	0.315141
0.141471	1.33703
0	0.140936
0	0.140935
0	0.281871
0.668229	0
1.48585	0
0	1.02935
1.28297	0
0	0
0	0
0.565883	0.199313
0.632676	0.199313
1.21698	0.140935
0.400139	0
0	0.906203
0.44737	0.315141
0.407841	0
0	0.872705
0.407841	0
0.326025	0
0.667221	0
2.43934	0
3.51494	0
0	2.60778
4.30266	0
4.93591	0
0.875644	0.199313
0.565883	0
2.80209	0
1.80753	0
3.47101	0
2.48781	0
0.141471	0
1.46866	2.3959
0	0
1.21698	0
5.17283	0
0.988254	0
0.326025	0
0.326025	0.315141
2.18362	0
2.73311	0.140935
3.59841	0
0	0.199313
0.816507	0.140935
0.588608	0.758961
1.98686	0.140935
1.04258	0
2.3127	0
0.141471	0
2.05886	0
2.7659	3.94619
0.282941	0
1.99189	1.29433
0.653082	0
1.23583	0.445677
0.707353	0
0.778872	4.99147
0.141471	1.27622
0	0
0	0
0.316338	2.20754
0	5.66795
4.21647	1.66384
4.50268	0.821788
0	0
3.75897	0
0	0.996565
0.94172	0
0	1.33028
0.860533	0
1.04258	0
0	0
0.282941	0
1.48585	0
1.53024	3.3262
0.316338	4.479
0	2.41384
1.98059	1.43964
1.20301	2.90546
0	2.46536
0	4.78351
1.41471	1.41879
0.20007	2.75219
0.400139	3.01739
0.51008	1.23946
0	2.0779
0	5.75856
0	2.17596
0	0.845613
0.316338	0
0	5.90333
0	0.949028
0.583299	7.415
0	1.03895
0	7.77496
0	0
0.707353	1.16512
0.282941	2.29142
0	4.5741
0	7.1216
2.26353	0
0	2.963
1.48585	5.52532
0.816507	6.62547
0.141471	4.28639
1.16009	0
0.282941	6.91159
1.78948	5.86705
0	0.422807
0	0
0	3.15141
3.89574	0
0.20007	5.45175
0.697537	4.23129
0	0
0.707353	4.36068
0	1.17361
0	0.422807
0.282941	2.10152
0	1.10074
0	0.422807
0	0.199313
4.13499	0.199313
1.14057	0
0	2.42103
0	3.39418
0.697537	2.69257
0	1.60923
2.92783	0
0	0.315141
0	1.53338
1.3043	0
0	1.73953
0.707353	1.29936
0	0
0	0.695367
0	0.281871
0	1.33215
0	0
0.424412	0.281871
3.03171	0
4.01088	0.199313
0	0
3.68632	0
0	0
0.400139	0.814199
2.22028	0
0.765916	0.293732
0.141471	1.65017
0	0
2.55343	0
2.94464	0
1.79679	0
1.40223	0
0.668229	0
0	0
3.31852	0
0.141471	0
0.637575	0
0.141471	0.398626
0	0
0	0
0	0
0	0.199313
0.800279	0
0	0
2.90274	0
0.282941	0
1.64982	0
0	1.12748
0	0.398626
0	0
0	0
0.316338	0
0.800279	0.445677
0	0.704678
0	0
0	0
0	0.315141
0	0
0	0
0.424412	0
0	0
0	0.140935
0	0.630283
0	0.902428
0.707353	0
0.990295	1.12748
0.141471	0
0	1.06724
0	0
0	0
2.37148	4.09684
0	5.0521
0	0
1.58169	4.5936
0.141471	5.28273
0.316338	0.891354
1.1666	0
0	2.95082
5.23633	3.83386
0	3.80289
0	5.68828
0.400139	4.53847
0.20007	2.07297
0	2.76894
0	0
0.632676	3.38245
0.905854	0
0	0
0	0
0.44737	5.56561
0.141471	3.04687
0	4.03178
0	3.00078
0.141471	2.91687
0.583299	2.98751
0	0.635676
2.0007	4.89047
0.326025	3.21411
0.282941	4.54305
4.24648	5.69542
2.55422	5.67517
0.141471	2.3959
0.282941	0.422807
2.93125	4.2803
0	3.84703
0.51008	1.21237
0	6.00818
0	4.57634
0	4.06543
0	1.03895
0	0.902427
0	6.43397
0	1.52689
0	0
0	5.64336
0	0
0	6.79037
0	6.14707
0.282941	1.29434
0.400139	3.74234
0	3.3303
0	1.87684
0.800279	0
0.949014	0.996564
1.13177	5.79268
0	0.281871
0	7.03461
0	3.99644
0.282941	0.758961
0.141471	0
0	0
0	0
0	1.49816
0.20007	3.33914
1.65587	2.77029
0	0.140936
0	7.7583
0	0
0	0.695367
2.28553	0.50815
0	2.22099
1.10492	7.15078
[truncated: 146,710 more rows]

## Sheet: Fig1F
	GM130/SCYL1	COPA/SCYL1
WT-rapa 001	0.0684	0.4991		Averages Mander's thresholded coefficient				SEM			TTEST DMEM/RAPA
WT-rapa 002	0.143	0.5465			DMEM	RAPA		DMEM	RAPA
WT-rapa 003	0.2003	0.5728		GM130/SCYL1	0.160025	0.229225		0.0306005	0.0165885		0.135901	ns
WT-rapa 004	0.2284	0.604		COPA/SCYL1 Mander's B = how much SCYL1 coloc with COPA?	0.5556	0.67005		0.0192248	0.0100426		0.00381149	**
WT+rapa 001	0.2713	0.6835
WT+rapa 002	0.1783	0.6437
WT+rapa 003	0.2338	0.6946
WT+rapa 004	0.2335	0.6584

## Sheet: Fig1H
Fiji quantif	SCYL1 WCL 1	SCYL1 WCL 2	SCYL1 WCL 3	SCYL1 17k 1	SCYL1 17k 2	SCYL1 17k 3	GOLGA1 WCL1	GOLGA1 WCL2	GOLGA1 WCL3	GOLGA1 17k 1	GOLGA1 17k 2	GOLGA1 17k 3	RAB7 WCL1	RAB7 WCL2	RAB7 WCL3	RAB7 17k 1	RAB7 17k 2	RAB7 17k 3	EEA1 WCL1	EEA1 WCL2	EEA1 WCL3	EEA1 17k 1	EEA1 17k 2	EEA1 17k 3	Actin WCL 1	Actin WCL 2	Actin WCL 3
DMEM -conA	15250.6	14055.8	12412.2	5177.05	9238.25	2847.86	8223.32	11319.5	8729.83	9583.54	10141.3	13707.4	15926.9	14241.2	22532.9	19493	12321.5	14972.7	18712.7	22322.8	19160.9	23243.5	22591.1	24976.3	16316.3	12778.9	12626.7
DMEM +conA	19084.4	18176.9	14309.8	8763.08	13508.9	7204.42	9023.51	11022.2	9992.08	8840.08	9241.73	12171.4	17661.3	17484.1	22333	20503.8	12054.8	16165.9	14942.6	17134	17281.4	20322.1	20434.7	24272.3	15705.6	12433	12459.8
Rapa -conA	15853.2	15868	10258.6	8186.25	12285.9	4304.52	11281.7	12210.6	10285.7	9780.49	10180.3	12801.6	16828.3	16840.6	22385	18820.7	11957.9	18172.6	18243.9	18331.4	17890.7	21043.5	19483.9	23610.8	13952.9	13992.5	11513.3
Rapa +conA	17227.9	19295.5	14117.8	11631.7	15311.2	7783.54	9584.34	11588.5	9133.95	8064.25	7804.25	10956.7	17943.3	18395.8	20258.2	17132.2	12862.2	18401.5	14172.7	18907.7	17371.1	18690.1	19622.9	24330	13469.9	15689	12055.7
HBSS -conA	13582.2	15195.9	11645.2	11652	11313.3	6401.71	10615.7	11943.7	9089.25	9266.32	7560.54	11207	15898.6	16646.2	18399.7	13005.6	10934	14014.4	15993.6	23288.2	15175.8	19282.7	16722.3	22942.2	11559.2	15771.8	11492.4
HBSS +conA	13867.8	13662.4	12698	12829.9	11512.2	8696.66	10641.7	9146.92	9022.83	6908.07	4598.93	11639.4	14187	16672.8	18172.9	11139	10629	14226.8	15600.6	24254.3	16357	14961.3	15503.6	20959.5	13803.6	15233.8	11432.3
average ratios (norm to sum quantif and to actin or EEA1)
	SCYL1 WCL	SCYL1 17k	Golgin97 WCL	Golgin97 17k	RAB7 WCL	RAB7 17k
DMEM -conA	1	1	1	1	1	1
DMEM +conA	1.26577	1.99128	1.08875	0.988906	1.13535	1.13457
Rapa -conA	1.04484	1.61863	1.24723	1.09066	1.12976	1.15508
Rapa +conA	1.21899	2.42502	1.07058	0.911865	1.1049	1.182
HBSS -conA	1.0443	2.19258	1.20295	1.01418	1.06639	0.999715
HBSS +conA	1.0009	2.93513	1.05171	0.924677	0.969889	1.08466
SEM
	SCYL1 WCL	SCYL1 17k	Golgin97 WCL	Golgin97 17k	RAB7 WCL	RAB7 17k
DMEM -conA	0.0382197	0.106816	0.107496	0.0353627	0.0475285	0.0307156
DMEM +conA	0.064352	0.119796	0.0818166	0.0185283	0.0609647	0.0652573
Rapa -conA	0.0500282	0.139993	0.0103754	0.0426811	0.0251255	0.036149
Rapa +conA	0.0121061	0.0218844	0.0194086	0.0211461	0.0472609	0.0138569
HBSS -conA	0.0490464	0.087133	0.0976381	0.0305572	0.0784868	0.0685592
HBSS +conA	0.0657502	0.273684	0.0889894	0.10112	0.0131407	0.0601767
TTEST / DMEM-conA	SCYL1 WCL	SCYL1 17k	Golgin97 WCL	Golgin97 17k	RAB7 WCL	RAB7 17k
DMEM -conA	1	1	1	1	1	1
DMEM +conA	0.0441504	0.00726761	0.620127	0.831626	0.226052	0.202331
Rapa -conA	0.592085	0.0455387	0.134964	0.252627	0.12007	0.0558507
Rapa +conA	0.0111611	0.000436815	0.625724	0.155645	0.270429	0.0115998
HBSS -conA	0.591974	0.00211872	0.317508	0.816528	0.586421	0.997678
HBSS +conA	0.992718	0.00577606	0.777295	0.596636	0.644251	0.364103

## Sheet: Fig1J
Averages of all biological replicates									Averages of 2-3 biological replicates of >10 cells per replicate
Av. RAB5 SCYL1 DMEM	Av. RAB5 SCYL1 Rapa	Av. RAB7 SCYL1 DMEM	Av. RAB7 SCYL1 Rapa	Av. LAMP2 SCYL1 DMEM	Av. LAMP2 SCYL1 Rapa				RAB5/SCYL1	DMEM	RAPA		RAB7/SCYL1	DMEM	RAPA		LAMP2/SCYL1	DMEM	RAPA
0.1047	0.22935	0.1355	0.233967	0.2998	0.20215					0.0986	0.2534			0.1617	0.2706			0.1906	0.2674
										0.1108	0.2053			0.1499	0.2064			0.409	0.1369
														0.0949	0.2249
SEM
SEM RAB5 SCYL1 DMEM	SEM RAB5 SCYL1 Rapa	SEM RAB7 SCYL1 DMEM	SEM RAB7 SCYL1 Rapa	SEM LAMP2 SCYL1 DMEM	SEM LAMP2 SCYL1 Rapa
0.0061	0.02405	0.0205838	0.0190793	0.1092	0.06525
ttest
RAB5	RAB7	LAMP2
0.0374115	0.0247084	0.522948

## Sheet: Fig2C
WT	SCYL1 KO			TTEST WT/KO
2.86325	1.41143			8.04619e-09	****
2.06106	4.00802
2.05718	1.00957
1.99129	1.08514
1.93138	1.97471
1.70119	2.76372
1.60804	1.08762
1.60337	0.690352
1.60265	0.581454
1.5906	1.80287
1.5596	1.96008
1.55877	2.33416
1.53407	0.878655
1.45095	2.71103
1.44678	0.617927
1.43285	1.67002
1.42025	2.18274
1.41747	4.59173
1.38592	2.64237
1.36681	13.5431
1.36558	13.6652
1.34042	1.75506
1.3101	1.02761
1.30606	1.6946
1.3057	1.44942
1.2947	3.79378
1.29235	1.74988
1.28297	2.66294
1.26311	1.47875
1.23672	2.49504
1.21132	1.06601
1.20605	16.2824
1.19109	2.01861
1.16566	3.92836
1.15871	1.12456
1.13807	3.58682
1.1131	1.77178
1.10863	1.09577
1.10238	2.07552
1.09583	0.858055
1.07775	1.59671
1.06358	1.42259
1.05264	7.16347
1.04804	10.7275
1.02626	3.0667
1.01223	1.1057
1.00772	1.6869
0.99658	1.34588
0.980409	7.81485
0.980057	2.64929
0.979409	1.67921
0.971104	5.52581
0.970848	2.68553
0.96957	1.86204
0.941916	1.17326
0.934681	1.30377
0.925551	4.03896
0.92526	1.4742
0.919275	3.4036
0.902411	2.11603
0.894949	2.50529
0.891364	5.0004
0.880393	11.9681
0.874656	2.91145
0.863252	4.37405
0.833777	1.97934
0.831278	1.87043
0.829596	0.825089
0.810303	1.39198
0.804418	1.54153
0.788582	3.42451
0.783273	1.52907
0.772384	2.27648
0.762434	1.08128
0.757496	2.51584
0.744016	2.16608
0.711306	1.72755
0.710524	3.27724
0.698416	2.83167
0.692339	3.79589
0.681821	2.84778
0.675158	0.961107
0.67206	1.89905
0.665056	1.34659
0.663581	5.22748
0.636458	2.00485
0.636002	4.24354
0.630935	2.22217
0.624959	1.19992
0.62447	0.963115
0.619959	3.73499
0.600116	5.93864
0.590825	3.09952
0.576025	3.29655
0.539765	0.956214
0.534818	3.08347
0.533218	1.84761
0.533194	2.88869
0.522599	0.990541
0.5115	1.78746
0.509908	1.73627
0.509136	2.36357
0.507442	2.1699
0.489057	3.82606
0.451902	2.71827
0.440825	2.89909
0.378488	1.21501
0.369188	2.28724
0.323887	3.94842
0.255584	3.74987
	1.83927
	1.68173
	1.65488
	1.65023
	1.54863
	1.5112
	1.46075
	1.43684
	1.43028
	1.40913
	1.40824
	1.34321
	1.3319
	1.31179
	1.21753
	1.20124
	1.19475
	1.15461
	1.14709
	1.1288
	1.10562
	1.06009
	1.04076
	1.01096
	0.985932
	0.977201
	0.976209
	0.959754
	0.936488
	0.922926
	0.919414
	0.835001
	0.820381
	0.701635
	0.624667
	0.609032
	0.603216
	0.581053
	0.57727
	0.423123
	0.342668

## Sheet: Fig2H
Average RAB5 distance to nucleus - per cell (um)			Average RAB7 distance to nucleus - per cell (um)			Average LAMP2 distance to nucleus - per cell (um)
WT	SCYL1 KO		WT	SCYL1 KO		WT	SCYL1 KO
1.65051	2.3792		2.95746	0.945002		3.49276	0.890104
1.0166	1.51644		1.18165	1.00221		0.995964	0.690745
1.36314	0.558123		1.12763	2.55265		1.45959	2.00344
1.74804	2.24641		1.50878	2.85937		1.7242	3.65145
3.4493	0.699482		1.9449	1.30245		1.73246	1.30188
1.82686	1.54151		2.941	1.0348		2.78621	0.928937
1.24471	1.10382		2.50132	1.25813		2.5502	1.22113
2.74672	1.93791		1.89846	0.839563		2.25882	0.485657
1.09418	2.67224		2.34357	2.08757		2.48016	1.24054
2.08796	3.14749		1.40759	1.90351		1.48721	1.51041
1.31126	0.882443		3.68207	1.76277		3.4242	1.09398
0.486146	1.89603		2.53765	0.772831		2.90272	0.812733
2.28876	0.85641		3.36487	0.921435		1.70994	0.685345
2.20436	1.04241		2.33849	1.85402		1.60877	-0.898074
2.06025	0.500182		1.84708	2.68972		2.04202	1.18702
1.9296	1.01155		2.62419	1.6877		1.2474	1.26386
2.10488	1.39839		2.08473	1.61583		2.43408	-1.53674
1.50425	0.474942		2.08641	2.61375		2.7727	0.507269
0.892044	0.802585		1.54798	0.569139		-0.0480354	1.95996
0.844196	1.52419		1.34783	1.18663		1.42666	0.808911
3.85596	1.95158		3.19089	0.779966		4.51981	0.397455
0.925873	2.54782		1.20907	1.6433		1.98501	0.70134
1.34506	1.97049		2.44509	0.730334		3.16888	0.517127
	1.1707		1.89754	2.35325		3.08296	0.54291
	2.04231			0.84259		0.971345	-0.315729
	3.45466			1.32019		1.53368	1.2449
	0.995068			0.539345
	0.624153			0.972879
				2.03017
				0.419968
Average RAB5 shortest dist to nucleus			Average RAB7 shortest dist to nucleus			Average LAMP2 shortest dist to nucleus
WT	SCYL1 KO		WT	SCYL1 KO		WT	SCYL1 KO
1.73829	1.53388		2.16734	1.43637		2.14422	0.880637
TTEST	0.378962		TTEST	0.00044032		TTEST	1.88316e-05
	ns			***			****

## Sheet: Fig3C
Fiji quantifications	WT	SCYL1 KO#1	SCYL1 KO#2
CD9-001	13243.4	20849	12699.1
CD9-002	14124.1	19233.9	16931.6
CD9-003	10124.9	19824.7	20948.4
ratio/WT
	WT	KO1	KO2
	1.05969	1.66826	1.01613
	1.13016	1.53903	1.35481
	0.810155	1.5863	1.67621
Average ratio /WT
	WT	KO1	KO2
	1	1.59786	1.34905
SEM	WT	KO1	KO2
	0.0970776	0.0377508	0.19057
TTEST /WT
		TTEST KO1	TTESTKO2
		0.00456458	0.178004
		**	ns

## Sheet: Fig3E
Bin centre (nm)	WT(A)	Standard Error		WT(B)	Standard Error		scyl1KO (A)	Standard Error		scyl1KO (B)	Standard Error
5	0	0		0	0		0	0		0	0
15	3340	3340		0	0		0	0		0	0
25	332488	332488		0	0		0	0		0	0
35	701659	701659		0	0		0	0		0	0
45	717507	717507		0	0		8	7		0	0
55	720902	720449		0	0		4842	4742		103	100
65	886121	854374		0	0		75678	72557		9012	8888
75	1297939	1092238		2	2		622692	418733		15030	11854
85	1839592	1235168		128	116		2091498	888747		40614	15506
95	3173992	1323880		4212	3503		1013185	541646		299439	135487
105	5796642	1768574		76002	56440		2462245	1146408		1747100	1061484
115	7501204	1971414		761927	438772		7101993	3359945		6259198	3015993
125	7713087	1252731		3619245	1492621		17607947	6142005		15918778	5819249
135	9897681	2392564		14689136	3464222		45990250	4822875		30444761	5511648
145	13526876	4458223		35229680	7025639		85957238	10386263		62759763	4655899
155	16697897	5239253		51461872	7509911		101405023	6570080		98962721	12493633
165	19581391	3362277		58314343	7099137		96961027	6481462		98244325	4376413
175	24333311	3135088		59371477	9639641		83316776	7025368		81167376	5811019
185	27929030	6846404		54753317	11270808		71369452	5336109		67443372	7734161
195	22611427	4852479		44323035	11841096		65587253	4318527		59727842	6019927
205	13987579	1374829		31319758	8958792		62660185	6205184		56649876	4479833
215	10293625	2929019		21837187	4065298		56285724	6486511		54891165	4157819
225	9309074	3557680		19535243	1776477		45546241	3682294		52094943	5201682
235	8674354	3293545		23641977	5843742		35847401	3429283		46702686	6070339
245	8499412	2231045		28276995	9029594		29915658	5263995		38940563	4810356
255	10502099	2569185		26245214	6642038		26338316	6342078		31295695	3404303
265	14392588	5820584		21033293	3290446		22668650	5468058		25205878	3908608
275	14934368	6311541		18020213	3858799		18288549	2794085		20059737	4341491
285	10935348	3790140		17249318	5608081		14726089	1774371		15014353	3652667
295	7240336	2314956		16756406	5365193		12384110	2959489		10288883	2343696
305	5843436	2411417		15942900	3115744		10219639	3000902		6669235	1098515
315	5804856	2686457		15591525	2158930		7916527	2004110		4598651	558544
325	6268133	2944531		15418060	3747913		6212873	1203830		3895162	964157
335	6791789	3187691		14007252	4369072		5669190	1747048		3988648	1549755
345	6872771	3179812		11045331	3878724		5722238	2885419		3982602	1796016
355	6121961	2610920		7661887	2889161		4665427	2690812		3084648	1184393
365	4821826	1752551		5030935	1973490		2591891	1306666		1854120	435910
375	3629766	1116937		3490651	1372546		1293626	637224		1196335	338260
385	2994133	645855		2803000	1108570		880283	487881		982657	306814
395	3156441	641024		2640106	1134925		836502	498316		932995	459819
405	3108741	1010190		2671685	1265374		901662	662722		842761	548042
415	1986398	563071		2536003	1289433		852637	704624		615774	408237
425	1281281	557463		2060999	1144150		618651	518065		400198	216283
435	1010854	441154		1458701	876340		363760	273968		311025	130572
445	865872	340763		1044823	545427		220191	116389		333504	153774
455	839583	413610		953307	361754		202777	86637		417279	211870
465	899848	608688		1170950	555391		298114	221902		492661	252960
475	931094	743996		1553531	826276		419251	370882		480035	231454
485	817323	697525		1844270	957395		426965	385780		363367	146713
495	569171	490820		1854654	889067		326683	277688		228325	66245
505	310090	257676		1618410	733381		225437	160753		193433	135673
515	136640	101804		1285662	638955		172798	93034		270870	260968
525	53655	32739		933839	546481		160292	72655		337139	336019
535	22059	13094		581990	370259		170338	74401		288203	288118
545	10543	7822		291650	181943		194296	83933		160588	160584
555	5501	4524		121383	75115		232935	108022		57686	57685
565	2822	2268		50843	39919		291025	154542		13414	13414
575	1373	985		25329	24067		365940	213578		2042	2042
585	659	408		13699	13622		433306	258515		206	206
595	343	228		6995	6992		448154	264548		14	14
605	207	171		3132	3132		380679	235631		0	0
615	139	131		1171	1171		254049	183191		0	0
625	98	96		351	351		126543	107430		0	0
635	68	68		81	81		43109	40217		0	0
645	46	46		14	14		9562	8426		0	0
655	30	30		2	2		4630	3537		0	0
665	19	19		0	0		13423	13356		2	2
675	11	11		0	0		34518	34516		15	15
685	7	7		0	0		61278	61278		90	90
695	4	4		0	0		73647	73647		441	441
705	2	2		0	0		59476	59476		1728	1728
715	1	1		0	0		32219	32219		5355	5355
725	0	0		0	0		11733	11733		13009	13009
735	0	0		0	0		2887	2887		24677	24677
745	0	0		0	0		483	483		36523	36523
755	0	0		0	0		55	55		42225	42225
765	0	0		0	0		4	4		38232	38232
775	0	0		0	0		0	0		27206	27206
785	0	0		0	0		0	0		15278	15278
795	0	0		0	0		0	0		6802	6802
805	0	0		0	0		0	0		2412	2412
815	0	0		0	0		0	0		685	685
825	0	0		0	0		0	0		156	156
835	0	0		0	0		0	0		29	29
845	0	0		0	0		0	0		4	4
855	0	0		0	0		0	0		0	0
865	0	0		0	0		0	0		0	0
875	0	0		0	0		0	0		0	0
885	0	0		0	0		0	0		0	0
895	0	0		0	0		0	0		0	0
905	0	0		0	0		0	0		0	0
915	0	0		0	0		0	0		0	0
925	0	0		0	0		0	0		0	0
935	0	0		0	0		0	0		0	0
945	0	0		0	0		0	0		0	0
955	0	0		0	0		0	0		0	0
965	0	0		0	0		0	0		0	0
975	0	0		0	0		0	0		0	0
985	0	0		0	0		0	0		0	0
995	0	0		0	0		0	0		0	0

[truncated: 25 more sheets: Fig3F, Fig3H, Fig4B, Fig4D, Fig4E, Fig4F, Fig4G, Fig5C, Fig6C, Fig6D, Fig6E, Fig7D, FigS1b, FigS1d, FigS1f, FigS1g, FigS2b, FigS2c, FigS3d, FigS3e …]
